# Supplementary material for: Single-cell analysis of bidirectional reprogramming between early embryonic states identify mechanisms of differential lineage plasticities in mice
Source: Dev Cell. Author manuscript; Available in PMC 2025 Apr 15. (PMC11998022; doi:10.1016/j.devcel.2024.11.022)
Supplement: 2 — Table S1. List of differentially expressed genes in terminal states during XEN-to-iPS reprogramming, Related to Figure 3. [file NIHMS2043813-supplement-2.xlsx]

## Sheet: Start_state
	primerid	Pr(>Chisq)	coef	ci.hi	ci.lo	fdr
1	1700017B05Rik	0	1.12771	1.1902	1.06521	0
2	1700025G04Rik	0	1.22064	1.28024	1.16103	0
3	2810004N23Rik	0	-1.29933	-1.23424	-1.36441	0
4	2810428i15rik	0	-1.6131	-1.5553	-1.67089	0
5	5031439G07Rik	0	1.17994	1.2428	1.11709	0
6	AI464131	0	0.751518	0.799081	0.703956	0
7	Acaa2	0	1.7356	1.7975	1.6737	0
8	Acbd6	0	1.4269	1.47254	1.38126	0
9	Actb	0	-0.766765	-0.734339	-0.799191	0
10	Adam19	0	2.26971	2.32422	2.21519	0
11	Add1	0	1.04651	1.10928	0.983746	0
12	Adgrl2	0	1.15781	1.21795	1.09767	0
13	Adipor1	0	1.41154	1.44966	1.37341	0
14	Adora1	0	1.74765	1.80899	1.6863	0
15	Adprh	0	-1.64261	-1.57772	-1.7075	0
16	Afdn	0	1.36302	1.42373	1.3023	0
17	Agfg1	0	1.4533	1.51702	1.38959	0
18	Ahcyl1	0	1.37241	1.43503	1.30978	0
19	Ai314180	0	1.39004	1.45119	1.32889	0
20	Aifm3	0	-1.16558	-1.12295	-1.2082	0
21	Akr1a1	0	0.590624	0.620692	0.560557	0
22	Aldh2	0	-1.50434	-1.46134	-1.54735	0
23	Ampd2	0	1.3983	1.46092	1.33569	0
24	Ank2	0	1.44649	1.50611	1.38686	0
25	Ank3	0	1.52392	1.58759	1.46025	0
26	Ankrd10	0	1.27147	1.33411	1.20882	0
27	Ankrd37	0	1.44972	1.51297	1.38646	0
28	Ankrd44	0	1.03569	1.08688	0.984506	0
29	Anxa3	0	-0.663736	-0.64462	-0.682852	0
30	Aph1a	0	1.12832	1.18803	1.06861	0
31	Apoc1	0	-0.908287	-0.885325	-0.931249	0
32	Appbp2	0	1.2088	1.26216	1.15544	0
33	Appl1	0	1.02819	1.09227	0.964103	0
34	Arfgef1	0	1.10785	1.17127	1.04443	0
35	Arhgap10	0	1.33247	1.39383	1.27111	0
36	Arhgap6	0	2.36434	2.42578	2.3029	0
37	Arhgef25	0	1.40249	1.4649	1.34008	0
38	Arhgef40	0	1.12407	1.18407	1.06408	0
39	Arl2	0	-1.48864	-1.42502	-1.55227	0
40	Arl6ip1	0	-1.44411	-1.3704	-1.51783	0
41	Arpc1a	0	1.18269	1.22096	1.14442	0
42	Arpc2	0	0.570239	0.598003	0.542475	0
43	Asns	0	-1.63231	-1.56534	-1.69928	0
44	Asnsd1	0	1.39665	1.4535	1.33981	0
45	Atp1a1	0	0.903647	0.945665	0.861629	0
46	Atp1b1	0	1.04733	1.0937	1.00097	0
47	Atp2b1	0	1.62281	1.6785	1.56712	0
48	Atp5g1	0	-1.20328	-1.16869	-1.23786	0
49	Atp5g2	0	0.492789	0.51066	0.474917	0
50	Atp5h	0	-0.723433	-0.69587	-0.750995	0
51	Atp5j	0	-0.583071	-0.559278	-0.606863	0
52	Atp5o	0	-0.827798	-0.800199	-0.855398	0
53	Atp6v0a1	0	1.1862	1.25096	1.12145	0
54	Atp6v1e1	0	-1.60484	-1.54132	-1.66836	0
55	Atp6v1f	0	-0.786922	-0.752844	-0.821001	0
56	B830012L14Rik	0	0.865047	0.912229	0.817864	0
57	Bace2	0	-0.930842	-0.906	-0.955683	0
58	Bag1	0	0.935533	0.987033	0.884033	0
59	Banf1	0	-1.26597	-1.21973	-1.3122	0
60	Basp1	0	-1.16781	-1.12698	-1.20864	0
61	Bax	0	-0.564121	-0.534524	-0.593718	0
62	Bbx	0	1.47444	1.52646	1.42242	0
63	Bcap31	0	-1.46676	-1.39987	-1.53365	0
64	Bcar3	0	1.02809	1.08628	0.96989	0
65	Bcat1	0	-1.13968	-1.11717	-1.1622	0
66	Bcl7c	0	1.22482	1.2829	1.16674	0
67	Bend5	0	1.7982	1.85794	1.73846	0
68	Bex2	0	-1.85095	-1.79975	-1.90215	0
69	Bhlhe40	0	1.24691	1.31147	1.18234	0
70	Bloc1s1	0	-0.952707	-0.918961	-0.986453	0
71	Blvrb	0	-1.00045	-0.936002	-1.06491	0
72	Bmpr1a	0	1.43861	1.50073	1.3765	0
73	Bmpr2	0	1.17375	1.23622	1.11128	0
74	Bnip3	0	1.38223	1.44811	1.31635	0
75	Bnip3l	0	1.22034	1.27167	1.169	0
76	Bst2	0	-1.72907	-1.67596	-1.78217	0
77	Btf3	0	0.463486	0.48378	0.443191	0
78	Calm1	0	-2.21776	-2.17066	-2.26485	0
79	Calr	0	-0.775388	-0.739953	-0.810822	0
80	Capns1	0	-1.52756	-1.46317	-1.59196	0
81	Capza1	0	1.14485	1.20541	1.08428	0
82	Car12	0	2.4493	2.5145	2.3841	0
83	Car2	0	-1.15012	-1.10997	-1.19026	0
84	Card19	0	1.76154	1.8183	1.70479	0
85	Casp8	0	1.01537	1.07314	0.957602	0
86	Ccdc12	0	1.2757	1.32534	1.22607	0
87	Ccdc124	0	-1.24172	-1.17499	-1.30844	0
88	Ccdc33	0	0.612457	0.654261	0.570653	0
89	Ccdc6	0	1.80268	1.86288	1.74247	0
90	Ccl27a	0	0.982305	1.04131	0.9233	0
91	Ccng2	0	1.25926	1.3169	1.20163	0
92	Ccni	0	1.73576	1.79258	1.67894	0
93	Ccnt2	0	1.21553	1.27657	1.15448	0
94	Cct2	0	0.818786	0.848496	0.789077	0
95	Cct7	0	-0.973592	-0.930487	-1.0167	0
96	Cd151	0	-1.18374	-1.11947	-1.24801	0
97	Cd164	0	1.7131	1.75561	1.67059	0
98	Cd55	0	-0.726629	-0.706275	-0.746984	0
99	Cd81	0	-1.30169	-1.23531	-1.36806	0
100	Cd9	0	-1.67949	-1.62449	-1.7345	0
101	Cdc26	0	1.09228	1.13794	1.04661	0
102	Cdh5	0	-0.718887	-0.69911	-0.738664	0
103	Cfl1	0	-1.07062	-1.0481	-1.09314	0
104	Chchd10	0	-1.90475	-1.82578	-1.98371	0
105	Chchd2	0	-0.467843	-0.447852	-0.487835	0
106	Chd7	0	1.98665	2.03833	1.93497	0
107	Chmp2a	0	-1.00573	-0.946271	-1.06518	0
108	Chmp4b	0	-1.21372	-1.15186	-1.27557	0
109	Chst1	0	1.53494	1.59582	1.47406	0
110	Chst15	0	-1.29307	-1.25009	-1.33605	0
111	Cib1	0	-1.40676	-1.34009	-1.47343	0
112	Ckb	0	-2.44457	-2.403	-2.48614	0
113	Ckmt1	0	-0.79027	-0.768004	-0.812537	0
114	Cldn6	0	1.86164	1.92617	1.79711	0
115	Cln6	0	2.35475	2.40563	2.30387	0
116	Clta	0	0.994446	1.01896	0.96993	0
117	Cmklr1	0	1.40395	1.46594	1.34197	0
118	Cnbp	0	-1.2311	-1.18313	-1.27907	0
119	Coa5	0	1.31936	1.38176	1.25696	0
120	Colgalt1	0	-1.77965	-1.71289	-1.84642	0
121	Commd7	0	-1.19079	-1.14101	-1.24057	0
122	Comt	0	-1.703	-1.64008	-1.76592	0
123	Copa	0	1.35702	1.40921	1.30484	0
124	Cope	0	-0.984442	-0.924977	-1.04391	0
125	Cops7a	0	-1.2049	-1.13935	-1.27045	0
126	Coq7	0	-1.50277	-1.44475	-1.56079	0
127	Cox4i1	0	-0.390605	-0.373601	-0.407609	0
128	Cox6b1	0	-0.685587	-0.661238	-0.709936	0
129	Cox7a2l	0	1.06065	1.08841	1.0329	0
130	Cox8a	0	-0.599355	-0.583083	-0.615627	0
131	Creb3l1	0	1.51682	1.58216	1.45148	0
132	Crip1	0	-3.04446	-2.97893	-3.10998	0
133	Crip2	0	-2.24056	-2.17837	-2.30275	0
134	Crtc3	0	1.45373	1.51594	1.39152	0
135	Cryab	0	1.78617	1.84367	1.72868	0
136	Csnk1e	0	1.18721	1.25126	1.12315	0
137	Csnk2a1	0	-1.70287	-1.63901	-1.76674	0
138	Csrp1	0	1.6685	1.72906	1.60793	0
139	Cst3	0	-1.96362	-1.91267	-2.01457	0
140	Ctdsp2	0	1.74395	1.80562	1.68228	0
141	Ctsh	0	-1.55508	-1.48375	-1.62641	0
142	Ctsz	0	-0.947586	-0.887437	-1.00773	0
143	Cyba	0	-0.671301	-0.651526	-0.691076	0
144	Cyc1	0	-1.26805	-1.21202	-1.32407	0
145	Cycs	0	-2.35106	-2.28528	-2.41684	0
146	Cyct	0	-0.653775	-0.634234	-0.673317	0
147	Dcaf12	0	1.02447	1.08735	0.961595	0
148	Dcxr	0	-1.53117	-1.48869	-1.57365	0
149	Ddx3y	0	2.02274	2.08222	1.96325	0
150	Dennd2a	0	1.07803	1.13863	1.01744	0
151	Dhrs7	0	2.08562	2.14924	2.02199	0
152	Dnajb11	0	-1.44451	-1.37673	-1.5123	0
153	Dnajc10	0	1.15996	1.22284	1.09709	0
154	Dnase2a	0	-1.33713	-1.28484	-1.38943	0
155	Dpcr1	0	-0.876894	-0.854559	-0.89923	0
156	Dppa2	0	-0.585949	-0.568134	-0.603764	0
157	Dppa4	0	-0.658096	-0.639187	-0.677004	0
158	Dppa5a	0	-3.33151	-3.26123	-3.40178	0
159	Dtx3	0	1.32324	1.38616	1.26032	0
160	Dynlrb1	0	-1.51303	-1.44701	-1.57906	0
161	Eef1a1	0	1.43803	1.46253	1.41354	0
162	Eef1b2	0	1.38238	1.40643	1.35834	0
163	Eef2	0	0.996504	1.02221	0.970796	0
164	Efcab14	0	1.07988	1.14184	1.01792	0
165	Egfl7	0	-1.44258	-1.37978	-1.50538	0
166	Egln1	0	2.20884	2.26859	2.1491	0
167	Egln3	0	2.5346	2.59765	2.47155	0
168	Eif1ad	0	-1.24308	-1.17663	-1.30953	0
169	Eif2a	0	1.18217	1.24084	1.1235	0
170	Eif2s1	0	-1.36983	-1.30269	-1.43697	0
171	Eif2s2	0	-1.35197	-1.31674	-1.3872	0
172	Eif2s3y	0	2.54319	2.60323	2.48316	0
173	Eif3f	0	0.706701	0.733347	0.680055	0
174	Eif3h	0	0.775741	0.798574	0.752908	0
175	Eif3i	0	0.654368	0.680444	0.628293	0
176	Eif3m	0	0.762417	0.795193	0.729641	0
177	Eif4a2	0	0.752992	0.78752	0.718464	0
178	Eif4b	0	1.35022	1.39036	1.31007	0
179	Eif5a	0	-1.00043	-0.972685	-1.02818	0
180	Eif6	0	-1.88877	-1.82389	-1.95365	0
181	Elf3	0	1.72109	1.78219	1.65998	0
182	Emb	0	-1.57094	-1.53307	-1.60882	0
183	Emd	0	-1.51104	-1.4464	-1.57567	0
184	Emg1	0	-0.806485	-0.765865	-0.847105	0
185	Enah	0	1.635	1.6867	1.58329	0
186	Epb41	0	1.64694	1.70927	1.58461	0
187	Epb41l3	0	1.34725	1.40919	1.28531	0
188	Erdr1	0	1.44832	1.51216	1.38449	0
189	Ergic3	0	-1.06073	-1.00212	-1.11934	0
190	Erh	0	-1.11875	-1.05882	-1.17868	0
191	Eri3	0	1.41894	1.47573	1.36216	0
192	Ero1l	0	1.22711	1.29053	1.16368	0
193	Etfb	0	-1.41465	-1.34824	-1.48106	0
194	Eva1b	0	2.14796	2.19976	2.09616	0
195	Exosc5	0	-1.57655	-1.51925	-1.63384	0
196	Fabp3-ps1	0	1.64378	1.70757	1.57999	0
197	Fabp5	0	-1.37769	-1.3513	-1.40407	0
198	Fam103a1	0	-1.26135	-1.20432	-1.31839	0
199	Fam129b	0	1.35834	1.41964	1.29705	0
200	Fam162a	0	1.01094	1.05996	0.961929	0
201	Fam20b	0	0.980275	1.04063	0.919925	0
202	Fam20c	0	0.931896	0.984027	0.879766	0
203	Fam3c	0	-1.35468	-1.28817	-1.42119	0
204	Fance	0	0.964335	1.0243	0.904368	0
205	Fem1b	0	1.57957	1.63808	1.52105	0
206	Fgfr4	0	1.48401	1.54318	1.42485	0
207	Fhdc1	0	1.16327	1.22282	1.10371	0
208	Fkbp11	0	-1.62785	-1.55827	-1.69743	0
209	Fkbp2	0	-1.06412	-1.00225	-1.126	0
210	Fkbp3	0	-1.67533	-1.61124	-1.73942	0
211	Fmc1	0	-1.29217	-1.23226	-1.35207	0
212	Fndc3a	0	1.40831	1.45764	1.35899	0
213	Fnip2	0	0.976021	1.03652	0.915518	0
214	Folr1	0	-1.40534	-1.37186	-1.43882	0
215	Fos	0	1.63973	1.7126	1.56686	0
216	Foxo4	0	1.71586	1.78512	1.64659	0
217	Foxp4	0	1.7954	1.8566	1.73421	0
218	Frzb	0	2.6393	2.70192	2.57669	0
219	Fst	0	2.59178	2.65158	2.53198	0
220	Fth1	0	-1.28396	-1.25881	-1.30912	0
221	Fundc2	0	-2.86045	-2.81625	-2.90465	0
222	Fut8	0	1.20122	1.26087	1.14158	0
223	Fxn	0	-1.33054	-1.26548	-1.3956	0
224	Fxyd3	0	-1.28727	-1.21809	-1.35646	0
225	Gaa	0	-1.27909	-1.21682	-1.34135	0
226	Gab1	0	1.14942	1.21148	1.08737	0
227	Gabarapl2	0	-1.40092	-1.33731	-1.46452	0
228	Gadl1	0	0.680435	0.723974	0.636895	0
229	Galnt3	0	0.537179	0.57641	0.497948	0
230	Gata2	0	0.77007	0.817654	0.722486	0
231	Gata4	0	1.67077	1.72448	1.61705	0
232	Gatsl2	0	0.987956	1.0416	0.934314	0
233	Gdi2	0	0.828717	0.865762	0.791673	0
234	Ggh	0	-1.33463	-1.30332	-1.36594	0
235	Gja1	0	1.53514	1.59312	1.47715	0
236	Gkn1	0	-1.54066	-1.50876	-1.57256	0
237	Gkn2	0	-1.92803	-1.89235	-1.96371	0
238	Gls	0	1.26273	1.32466	1.2008	0
239	Gltscr2	0	0.934809	0.971819	0.897799	0
240	Gm10020	0	2.1468	2.19887	2.09472	0
241	Gm10073	0	3.13093	3.17468	3.08718	0
242	Gm10076	0	1.07197	1.09999	1.04396	0
243	Gm10260	0	2.43837	2.47921	2.39752	0
244	Gm10263	0	1.59682	1.65137	1.54227	0
245	Gm10320	0	1.30502	1.36482	1.24521	0
246	Gm11273	0	1.32714	1.38685	1.26744	0
247	Gm2000	0	-0.697812	-0.672748	-0.722875	0
248	Gm28807	0	0.927578	0.977932	0.877225	0
249	Gm2a	0	2.32574	2.38641	2.26507	0
250	Gm3839	0	-1.34433	-1.32103	-1.36762	0
251	Gm5218	0	6.26791	6.32341	6.2124	0
252	Gm5786	0	-3.36911	-3.31294	-3.42528	0
253	Gm6133	0	3.14135	3.19794	3.08476	0
254	Gm8797	0	-3.5554	-3.49611	-3.61468	0
255	Gm9493	0	1.56569	1.60094	1.53045	0
256	Gm9844	0	1.6776	1.74264	1.61256	0
257	Gnai2	0	0.858257	0.888557	0.827956	0
258	Gnai3	0	1.30658	1.36623	1.24694	0
259	Golga4	0	1.17672	1.23344	1.12	0
260	Gpr137b	0	1.05112	1.11024	0.992005	0
261	Gpr146	0	2.05437	2.11532	1.99342	0
262	Gpt2	0	-0.959473	-0.933056	-0.98589	0
263	Gpx3	0	2.38303	2.44174	2.32433	0
264	Gsta4	0	-1.5395	-1.47815	-1.60085	0
265	Gstm5	0	3.44127	3.4976	3.38495	0
266	H19	0	1.84559	1.93621	1.75496	0
267	H2-K1	0	-1.1921	-1.15147	-1.23273	0
268	H2afj	0	-1.74312	-1.67992	-1.80633	0
269	H2afy	0	1.45524	1.50054	1.40994	0
270	H3f3a	0	0.702315	0.727534	0.677097	0
271	H3f3b	0	-0.486303	-0.462008	-0.510598	0
272	Habp2	0	-0.973003	-0.943783	-1.00222	0
273	Hcfc1r1	0	1.19089	1.23196	1.14982	0
274	Hcrtr1	0	0.965598	1.01438	0.916812	0
275	Hdac5	0	1.08897	1.14687	1.03106	0
276	Hdgf	0	1.06056	1.10017	1.02096	0
277	Hdlbp	0	0.901723	0.938434	0.865012	0
278	Hebp1	0	-1.29649	-1.24684	-1.34614	0
279	Hmga2	0	1.96077	2.02643	1.89512	0
280	Hmgb1	0	-0.724971	-0.686871	-0.763071	0
281	Hnrnpa1	0	0.985547	1.01494	0.956151	0
282	Hnrnpf	0	-0.824703	-0.793221	-0.856185	0
283	Hsbp1	0	-0.759801	-0.721126	-0.798475	0
284	Hsp90aa1	0	-0.763807	-0.730027	-0.797586	0
285	Hsp90ab1	0	0.540329	0.559669	0.52099	0
286	Hspa5	0	-1.34176	-1.27705	-1.40647	0
287	Hspa8	0	0.879432	0.906722	0.852142	0
288	Hspb1	0	-1.59379	-1.5615	-1.62608	0
289	Hspb2	0	1.80616	1.86815	1.74418	0
290	Hspe1	0	0.441499	0.462981	0.420016	0
291	Idh2	0	-1.14841	-1.08237	-1.21445	0
292	Ier2	0	-1.38137	-1.31305	-1.44969	0
293	Ier5	0	0.711674	0.757027	0.666321	0
294	Ifi27	0	-0.806481	-0.786814	-0.826147	0
295	Ifitm2	0	-1.82167	-1.75932	-1.88402	0
296	Ifitm3	0	-2.02184	-1.97679	-2.06688	0
297	Igbp1	0	1.43403	1.48807	1.37998	0
298	Igf1	0	-1.25004	-1.2201	-1.27998	0
299	Igf2bp2	0	1.45826	1.51625	1.40027	0
300	Igsf9	0	1.06541	1.11975	1.01108	0
301	Ihh	0	1.17784	1.24245	1.11323	0
302	Immt	0	-1.13987	-1.07586	-1.20387	0
303	Impdh2	0	1.09794	1.13413	1.06176	0
304	Insig1	0	1.94494	2.00952	1.88035	0
305	Insig2	0	1.23767	1.30095	1.1744	0
306	Ip6k1	0	1.32744	1.38986	1.26502	0
307	Ipo5	0	1.12416	1.17996	1.06836	0
308	Irf4	0	1.39923	1.45701	1.34145	0
309	Itm2b	0	-1.01396	-0.951629	-1.0763	0
310	Ivns1abp	0	1.86986	1.92617	1.81354	0
311	Jagn1	0	-1.28297	-1.21658	-1.34936	0
312	Kcng1	0	1.90289	1.96195	1.84384	0
313	Kcnk2	0	0.500048	0.537163	0.462934	0
314	Kctd3	0	1.35514	1.41813	1.29216	0
315	Klf13	0	1.14582	1.20794	1.08371	0
316	Klf4	0	1.27742	1.32889	1.22594	0
317	Klf5	0	1.17585	1.22712	1.12458	0
318	Klhl2	0	1.45822	1.5218	1.39465	0
319	Kmt2c	0	1.33295	1.39615	1.26975	0
320	Krt18	0	1.40034	1.44946	1.35121	0
321	Lama1	0	1.3535	1.39839	1.30861	0
322	Lamc1	0	1.45694	1.50275	1.41114	0
323	Lamc2	0	1.68072	1.74424	1.6172	0
324	Larp4b	0	1.10791	1.16424	1.05157	0
325	Lars	0	-1.43721	-1.37587	-1.49856	0
326	Ldhb	0	-1.51315	-1.43817	-1.58813	0
327	Lgals9	0	-1.71567	-1.67818	-1.75316	0
328	Lin28a	0	1.52135	1.58533	1.45737	0
329	Lipg	0	1.07647	1.13458	1.01836	0
330	Litaf	0	1.13712	1.18894	1.0853	0
331	Loxl2	0	2.42786	2.48024	2.37547	0
332	Lpar1	0	1.31108	1.37237	1.24979	0
333	Lpin1	0	1.22564	1.28923	1.16204	0
334	Lrig1	0	1.08484	1.14097	1.02871	0
335	Lrp2	0	1.55239	1.61603	1.48875	0
336	Lrpap1	0	-2.50066	-2.43085	-2.57047	0
337	Lrrc1	0	0.963355	1.02221	0.904495	0
338	Lrrfip1	0	1.3726	1.43742	1.30779	0
339	Lsm4	0	-0.650542	-0.616134	-0.68495	0
340	Ltbp1	0	2.92541	2.98994	2.86089	0
341	Magi3	0	0.930813	0.984626	0.877	0
342	Mamld1	0	1.01164	1.06508	0.958194	0
343	Map1lc3a	0	-1.53595	-1.47031	-1.6016	0
344	Map1lc3b	0	-1.23903	-1.18408	-1.29398	0
345	Map2k5	0	1.05455	1.11553	0.993572	0
346	Map3k1	0	2.29764	2.35587	2.23941	0
347	Map4k4	0	1.43666	1.497	1.37633	0
348	Map7d1	0	1.5559	1.61883	1.49297	0
349	Mapk1ip1l	0	1.16284	1.22378	1.1019	0
350	Mapkapk2	0	1.24914	1.31274	1.18555	0
351	Mapre1	0	-1.5187	-1.45293	-1.58448	0
352	Marcksl1	0	0.932485	0.969615	0.895355	0
353	Mbnl2	0	1.33453	1.3912	1.27785	0
354	Mcc	0	1.29521	1.35787	1.23256	0
355	Mcts2	0	-2.23558	-2.20457	-2.2666	0
356	Me1	0	1.72485	1.78377	1.66593	0
357	Med29	0	-1.20066	-1.13428	-1.26705	0
358	Med9	0	0.885187	0.937024	0.83335	0
359	Mef2d	0	1.0085	1.06886	0.948148	0
360	Meg3	0	5.67988	5.73714	5.62262	0
361	Mesdc2	0	-1.38218	-1.31582	-1.44853	0
362	Mettl23	0	0.992461	1.05295	0.931968	0
363	Mff	0	0.91595	0.967677	0.864223	0
364	Mfsd7b	0	1.46336	1.52527	1.40146	0
365	Mid1	0	2.63385	2.69769	2.57001	0
366	Mier1	0	1.07254	1.13477	1.0103	0
367	Minos1	0	-0.754299	-0.716132	-0.792465	0
368	Mirg	0	1.04496	1.09753	0.99239	0
369	Morf4l2	0	1.15087	1.18404	1.11769	0
370	Mpc1	0	-1.38628	-1.3351	-1.43746	0
371	Mpnd	0	1.03723	1.09905	0.975423	0
372	Mpv17l2	0	-1.3078	-1.24681	-1.36878	0
373	Mpzl1	0	1.1777	1.2383	1.11711	0
374	Mrpl11	0	-1.01528	-0.95353	-1.07703	0
375	Mrpl17	0	-1.06949	-1.01842	-1.12056	0
376	Mrpl21	0	-1.68181	-1.62094	-1.74268	0
377	Mrpl30	0	0.998226	1.02395	0.9725	0
378	Mrpl34	0	-0.857744	-0.810485	-0.905003	0
379	Mrpl40	0	-1.62874	-1.56296	-1.69451	0
380	Mrpl44	0	1.24055	1.30292	1.17818	0
381	Mrpl58	0	-1.18357	-1.11956	-1.24758	0
382	Mrps25	0	-1.17239	-1.10548	-1.2393	0
383	Mrps33	0	-0.994126	-0.94638	-1.04187	0
384	Msl3	0	2.50507	2.55661	2.45352	0
385	Mt1	0	1.70613	1.76231	1.64995	0
386	Mt2	0	2.89415	2.97272	2.81559	0
387	Mtch1	0	1.34299	1.40643	1.27955	0
388	Mthfd2	0	-1.88249	-1.81157	-1.95341	0
389	Mtss1	0	1.14282	1.20691	1.07874	0
390	Mtus2	0	-0.644237	-0.624569	-0.663905	0
391	Mvb12b	0	1.40713	1.46995	1.34432	0
392	Mydgf	0	-0.849423	-0.797092	-0.901754	0
393	Myeov2	0	0.736225	0.770453	0.701996	0
394	Myl3	0	2.07208	2.13752	2.00664	0
395	Myl6	0	-0.646166	-0.615267	-0.677065	0
396	Mylip	0	0.82389	0.874269	0.773511	0
397	Myo5b	0	1.69917	1.7621	1.63623	0
398	Naca	0	0.867158	0.887159	0.847156	0
399	Napa	0	-1.29526	-1.23056	-1.35996	0
400	Nav1	0	1.60004	1.66336	1.53671	0
401	Nckap1	0	1.06797	1.12911	1.00683	0
402	Ndrg1	0	2.42701	2.4864	2.36761	0
403	Ndufa11	0	-0.728854	-0.691288	-0.766421	0
404	Ndufa12	0	-0.864762	-0.813122	-0.916402	0
405	Ndufa4	0	-1.37146	-1.34196	-1.40095	0
406	Ndufa5	0	-1.41797	-1.35843	-1.47751	0
407	Ndufa9	0	-1.508	-1.44279	-1.57322	0
408	Ndufab1	0	-1.61173	-1.55954	-1.66392	0
409	Ndufb10	0	-0.779777	-0.734854	-0.824699	0
410	Ndufb4	0	-1.12939	-1.08235	-1.17644	0
411	Ndufb7	0	-0.835539	-0.804299	-0.866779	0
412	Ndufb8	0	-1.1674	-1.13817	-1.19662	0
413	Ndufc2	0	-0.835914	-0.794974	-0.876853	0
414	Ndufs2	0	0.950009	0.989948	0.910069	0
415	Ndufs8	0	-1.93242	-1.86708	-1.99775	0
416	Ndufv1	0	-1.8115	-1.74467	-1.87833	0
417	Nedd4	0	0.807282	0.845945	0.76862	0
418	Nfatc1	0	0.990083	1.04721	0.93296	0
419	Nfu1	0	-1.52979	-1.46583	-1.59374	0
420	Ninj1	0	2.03575	2.09049	1.98101	0
421	Nip7	0	-1.25899	-1.19184	-1.32613	0
422	Nisch	0	1.37409	1.42094	1.32724	0
423	Nlgn2	0	1.03392	1.09188	0.975969	0
424	Nme1	0	-1.46649	-1.42095	-1.51203	0
425	Nme2	0	-2.5125	-2.468	-2.55701	0
426	Nolc1	0	-1.47277	-1.40291	-1.54262	0
427	Nop10	0	-1.46837	-1.42154	-1.51519	0
428	Npm1	0	0.508849	0.533812	0.483886	0
429	Npm3	0	-0.779535	-0.737663	-0.821406	0
430	Nradd	0	1.37081	1.42834	1.31329	0
431	Nsa2	0	1.27101	1.30499	1.23703	0
432	Nudt19	0	1.99984	2.05935	1.94033	0
433	Nupr1	0	-2.47977	-2.4353	-2.52423	0
434	Nutf2	0	-1.40981	-1.37151	-1.44812	0
435	Nxf7	0	1.87883	1.9382	1.81945	0
436	Oaf	0	1.97833	2.04004	1.91662	0
437	Ocel1	0	-1.17681	-1.13377	-1.21985	0
438	Ogfr	0	1.08977	1.1531	1.02644	0
439	Opn3	0	0.697865	0.744132	0.651597	0
440	Otud4	0	1.29607	1.35637	1.23577	0
441	Oxa1l	0	1.8387	1.88753	1.78988	0
442	P4hb	0	0.680646	0.711584	0.649708	0
443	Pabpc1	0	0.755956	0.782554	0.729358	0
444	Pam16	0	-0.856118	-0.811067	-0.901169	0
445	Park7	0	-0.932673	-0.887103	-0.978244	0
446	Parl	0	-1.48654	-1.42022	-1.55287	0
447	Pcbp2	0	0.652554	0.677131	0.627977	0
448	Pde6d	0	1.24743	1.30962	1.18523	0
449	Pdgfa	0	-1.16295	-1.12562	-1.20029	0
450	Pdgfra	0	2.26321	2.31428	2.21215	0
451	Pdia5	0	-1.43793	-1.38487	-1.491	0
452	Pdia6	0	-1.0614	-1.00389	-1.11891	0
453	Pdlim4	0	-0.808515	-0.787606	-0.829424	0
454	Pea15a	0	0.963954	1.02245	0.905455	0
455	Peg10	0	3.9673	4.01496	3.91964	0
456	Pfdn6	0	-1.26371	-1.19626	-1.33116	0
457	Pfn1	0	-0.574556	-0.548345	-0.600767	0
458	Pga5	0	-2.5957	-2.52104	-2.67035	0
459	Phactr1	0	1.19822	1.25518	1.14126	0
460	Phactr2	0	1.28192	1.34331	1.22052	0
461	Phb	0	-1.26955	-1.20947	-1.32962	0
462	Phb2	0	-0.524268	-0.49847	-0.550066	0
463	Pigt	0	-1.27225	-1.21104	-1.33345	0
464	Pitx1	0	4.52127	4.57902	4.46352	0
465	Plac8	0	2.96417	3.02987	2.89848	0
466	Platr13	0	-2.22575	-2.15715	-2.29434	0
467	Plod2	0	1.49058	1.54063	1.44052	0
468	Pmaip1	0	-0.694343	-0.674061	-0.714625	0
469	Pnisr	0	1.257	1.3085	1.2055	0
470	Pole4	0	-1.34666	-1.28086	-1.41246	0
471	Polr1c	0	1.5277	1.56835	1.48705	0
472	Polr1d	0	0.627647	0.650615	0.604679	0
473	Polr2c	0	-1.04603	-0.986688	-1.10537	0
474	Polr2e	0	-1.0114	-0.954332	-1.06847	0
475	Polr2g	0	-1.79775	-1.73338	-1.86212	0
476	Polr2i	0	-1.11767	-1.05325	-1.1821	0
477	Polr2l	0	-1.85343	-1.79101	-1.91584	0
478	Polr2m	0	1.04772	1.0991	0.996339	0
479	Pou5f1	0	-1.05321	-1.02815	-1.07827	0
480	Ppa1	0	-1.29614	-1.22778	-1.36451	0
481	Ppia	0	-0.439084	-0.417068	-0.461099	0
482	Ppm1a	0	1.22734	1.29095	1.16372	0
483	Ppp1ca	0	-0.750092	-0.722759	-0.777425	0
484	Ppp1cc	0	0.789995	0.829095	0.750895	0
485	Ppp1r11	0	-1.32798	-1.26172	-1.39424	0
486	Ppp1r14a	0	-0.93197	-0.908997	-0.954943	0
487	Ppp1r1a	0	1.32819	1.39429	1.26208	0
488	Ppp1r21	0	1.58895	1.65126	1.52665	0
489	Ppp2r5a	0	2.08668	2.14788	2.02548	0
490	Prdx1	0	-1.05944	-1.01571	-1.10317	0
491	Prdx2	0	-0.626451	-0.59554	-0.657361	0
492	Prelid1	0	0.847611	0.876183	0.819038	0
493	Prkag2	0	0.796626	0.84487	0.748381	0
494	Prkci	0	1.3257	1.38936	1.26205	0
495	Prmt1	0	-2.20066	-2.13281	-2.2685	0
496	Prr13	0	1.2562	1.30152	1.21087	0
497	Prtg	0	1.16733	1.22789	1.10678	0
498	Psat1	0	-1.42572	-1.35563	-1.4958	0
499	Psma3	0	-1.1125	-1.06646	-1.15854	0
500	Psma4	0	-1.02938	-0.966689	-1.09207	0
501	Psma6	0	-1.445	-1.3771	-1.51291	0
502	Psma7	0	-0.708406	-0.673869	-0.742943	0
503	Psmb3	0	-1.09668	-1.05575	-1.13761	0
504	Psmb6	0	-1.0321	-0.987299	-1.0769	0
505	Psmc4	0	-1.7301	-1.66619	-1.79401	0
506	Psmd7	0	-1.65672	-1.59966	-1.71379	0
507	Psmd8	0	-0.907798	-0.851137	-0.964458	0
508	Ptger3	0	1.57745	1.64388	1.51102	0
509	Ptgis	0	-1.14567	-1.10553	-1.1858	0
510	Pth1r	0	1.96555	2.00784	1.92326	0
511	Ptpn13	0	0.679152	0.725012	0.633292	0
512	Ptpn14	0	1.64247	1.70318	1.58175	0
513	Pum1	0	1.2448	1.29934	1.19025	0
514	Qars	0	1.6704	1.71919	1.62162	0
515	R3hdm1	0	1.23303	1.29334	1.17273	0
516	Rab15	0	1.56406	1.62613	1.502	0
517	Rab3ip	0	1.38116	1.44461	1.31772	0
518	Rabac1	0	-1.00443	-0.944706	-1.06415	0
519	Rabggtb	0	0.878786	0.926586	0.830985	0
520	Rac1	0	0.975659	1.02639	0.924924	0
521	Rack1	0	0.8674	0.889746	0.845054	0
522	Ralb	0	1.34323	1.40424	1.28222	0
523	Ranbp1	0	-1.32089	-1.28473	-1.35704	0
524	Rbbp7	0	1.01508	1.05585	0.974307	0
525	Rbm39	0	-0.55919	-0.535164	-0.583217	0
526	Rbms2	0	1.28921	1.34356	1.23487	0
527	Rbp1	0	1.85931	1.93356	1.78506	0
528	Rbp4	0	-1.78447	-1.7474	-1.82154	0
529	Rbx1	0	-0.982238	-0.947151	-1.01733	0
530	Rffl	0	1.17328	1.23456	1.112	0
531	Rgl1	0	0.854493	0.908727	0.800259	0
532	Rhou	0	1.66512	1.72771	1.60252	0
533	Rhox5	0	2.66368	2.72361	2.60375	0
534	Rnasel	0	1.01886	1.07194	0.965779	0
535	Rnaset2a	0	-1.82394	-1.77061	-1.87727	0
536	Rnf220	0	1.14615	1.20941	1.08288	0
537	Rp9	0	0.98094	1.02171	0.940171	0
538	Rpn2	0	-1.3979	-1.33172	-1.46407	0
539	Rras2	0	1.38081	1.4418	1.31981	0
540	Ryk	0	1.11181	1.17631	1.04731	0
541	S100a6	0	-2.2177	-2.14473	-2.29068	0
542	S100g	0	4.16498	4.23829	4.09167	0
543	Sall4	0	2.09725	2.14433	2.05017	0
544	Sdc4	0	-1.93172	-1.86402	-1.99942	0
545	Sdhb	0	-1.23202	-1.16568	-1.29836	0
546	Sec11a	0	-0.905578	-0.850244	-0.960913	0
547	Sec13	0	-1.62871	-1.56188	-1.69554	0
548	Sec14l2	0	0.628998	0.672617	0.585378	0
549	Sec61b	0	0.550741	0.573527	0.527956	0
550	Sel1l3	0	0.809682	0.859867	0.759496	0
551	Selplg	0	0.667166	0.713729	0.620603	0
552	Sema4c	0	1.28057	1.34355	1.21759	0
553	2023-09-09	0	1.20579	1.26968	1.1419	0
554	Serinc2	0	1.40208	1.46366	1.34049	0
555	Serp2	0	1.56229	1.62563	1.49895	0
556	Sertad2	0	1.5617	1.62363	1.49976	0
557	Setd7	0	1.01706	1.07447	0.959652	0
558	Sft2d2	0	1.32317	1.38642	1.25991	0
559	Sh3d19	0	1.03126	1.09075	0.971778	0
560	Shf	0	1.13587	1.19784	1.0739	0
561	Sin3b	0	-1.42386	-1.35773	-1.48998	0
562	Slc19a2	0	1.68135	1.74403	1.61867	0
563	Slc25a48	0	0.548642	0.588276	0.509007	0
564	Slc25a5	0	-0.953117	-0.916081	-0.990153	0
565	Slc2a1	0	2.2191	2.27287	2.16532	0
566	Slc2a3	0	1.83708	1.89403	1.78013	0
567	Slc38a1	0	1.34973	1.39378	1.30568	0
568	Slc38a2	0	1.27064	1.32236	1.21893	0
569	Slc3a2	0	-2.0608	-1.99187	-2.12973	0
570	Slc4a3	0	0.589427	0.633591	0.545262	0
571	Slc9a3r1	0	1.24741	1.30937	1.18544	0
572	Slco2a1	0	-1.78015	-1.74619	-1.81411	0
573	Smad3	0	1.15285	1.20645	1.09926	0
574	Smap1	0	1.03037	1.09459	0.966151	0
575	Smim10l2a	0	2.18392	2.24442	2.12342	0
576	Smim20	0	1.77083	1.83343	1.70822	0
577	Snhg6	0	1.7771	1.81971	1.73449	0
578	Snrnp27	0	-0.97539	-0.91627	-1.03451	0
579	Snrpd3	0	-1.27073	-1.20359	-1.33787	0
580	Snrpe	0	0.695457	0.717907	0.673008	0
581	Snrpg	0	-1.05298	-1.02762	-1.07835	0
582	Snrpn	0	-1.47353	-1.43719	-1.50987	0
583	Snx18	0	1.27469	1.33634	1.21304	0
584	Snx5	0	0.672211	0.708318	0.636105	0
585	Soat1	0	1.50081	1.54918	1.45244	0
586	Socs3	0	1.41374	1.48137	1.34611	0
587	Sod2	0	-1.43223	-1.36686	-1.4976	0
588	Sox13	0	0.885431	0.942036	0.828827	0
589	Sp6	0	0.768088	0.816202	0.719975	0
590	Spats2	0	1.47148	1.53013	1.41283	0
591	Spcs2	0	-1.11509	-1.05286	-1.17733	0
592	Spink1	0	-1.46109	-1.42256	-1.49962	0
593	Spint2	0	-1.29212	-1.2179	-1.36634	0
594	Spp1	0	-0.953517	-0.930276	-0.976758	0
595	Spr	0	-1.50372	-1.44414	-1.56329	0
596	Srp9	0	0.593166	0.618558	0.567773	0
597	Srsf6	0	-1.5476	-1.48203	-1.61317	0
598	Ssb	0	-1.11171	-1.04841	-1.17501	0
599	Ssbp1	0	-1.45848	-1.3918	-1.52516	0
600	Ssbp3	0	1.24339	1.3073	1.17949	0
601	Sssca1	0	-1.44821	-1.38052	-1.51591	0
602	Ssu72	0	-0.894526	-0.838639	-0.950413	0
603	St3gal1	0	1.57003	1.63049	1.50957	0
604	Stmn1	0	-1.41781	-1.34727	-1.48835	0
605	Syngr1	0	1.53819	1.58202	1.49435	0
606	Taldo1	0	-1.19326	-1.12608	-1.26043	0
607	Tbcb	0	-1.51915	-1.45256	-1.58573	0
608	Tcf12	0	1.07995	1.14234	1.01757	0
609	Tcp1	0	0.659569	0.68968	0.629458	0
610	Tex264	0	-1.23534	-1.16991	-1.30076	0
611	Tff1	0	-0.90878	-0.885582	-0.931978	0
612	Tfpi	0	-1.82961	-1.76635	-1.89287	0
613	Tgfbrap1	0	1.05034	1.10913	0.991548	0
614	Thyn1	0	-1.386	-1.32277	-1.44923	0
615	Timp1	0	-1.65449	-1.58588	-1.7231	0
616	Tinagl1	0	2.52872	2.57596	2.48148	0
617	Tkt	0	0.993891	1.03702	0.950763	0
618	Tmcc3	0	2.23062	2.29279	2.16844	0
619	Tmem109	0	-1.20907	-1.15935	-1.25879	0
620	Tmem147	0	-0.911946	-0.855644	-0.968248	0
621	Tmem150a	0	-1.44924	-1.38594	-1.51254	0
622	Tmem234	0	0.542553	0.570454	0.514653	0
623	Tmem37	0	2.08045	2.14628	2.01462	0
624	Tmem38b	0	1.04416	1.10596	0.982364	0
625	Tmsb10	0	-1.03834	-1.0032	-1.07349	0
626	Tmsb4x	0	-2.69407	-2.62221	-2.76593	0
627	Tnfrsf21	0	1.60848	1.67197	1.54499	0
628	Tnfsf12	0	1.10256	1.16203	1.0431	0
629	Tomm40	0	-1.40861	-1.3453	-1.47193	0
630	Top1	0	-1.55994	-1.49663	-1.62326	0
631	Tor1aip2	0	1.33899	1.38923	1.28875	0
632	Tpr	0	0.766667	0.802383	0.73095	0
633	Tpst2	0	1.08618	1.14898	1.02339	0
634	Tpt1	0	1.00614	1.02715	0.985134	0
635	Trak1	0	1.08975	1.14984	1.02966	0
636	Tram2	0	1.2539	1.31772	1.19008	0
637	Trip12	0	1.47184	1.52416	1.41952	0
638	Trp53i11	0	1.75667	1.81946	1.69388	0
639	Tsn	0	0.764444	0.799663	0.729224	0
640	Tsnax	0	1.08456	1.14781	1.02132	0
641	Tspan13	0	-0.81582	-0.790646	-0.840994	0
642	Tspan5	0	2.32578	2.38582	2.26574	0
643	Ttr	0	-2.84416	-2.79983	-2.88849	0
644	Tuba1c	0	-1.57775	-1.51732	-1.63818	0
645	Tubb4b	0	-1.55543	-1.48196	-1.6289	0
646	Tulp4	0	1.50867	1.57179	1.44555	0
647	Uba52	0	-2.03957	-1.98128	-2.09785	0
648	Ubash3b	0	1.37802	1.44148	1.31456	0
649	Ubb	0	-0.758526	-0.726517	-0.790534	0
650	Ube2l3	0	-1.01792	-0.971609	-1.06423	0
651	Ube2r2	0	1.36392	1.4227	1.30514	0
652	Ube2v2	0	-1.29686	-1.23247	-1.36126	0
653	Uck2	0	1.76945	1.80592	1.73298	0
654	Ugcg	0	1.98998	2.05053	1.92943	0
655	Unc50	0	1.3353	1.38728	1.28332	0
656	Uqcr10	0	-0.687607	-0.658812	-0.716402	0
657	Uqcrb	0	-0.897202	-0.840123	-0.954281	0
658	Uqcrc1	0	-0.927413	-0.869859	-0.984966	0
659	Uqcrfs1	0	0.63367	0.66429	0.603051	0
660	Uqcrh	0	1.00387	1.02755	0.980195	0
661	Uqcrq	0	-0.536836	-0.512852	-0.56082	0
662	Usmg5	0	-0.865067	-0.830028	-0.900105	0
663	Usp3	0	1.21312	1.27521	1.15103	0
664	Usp50	0	-1.29651	-1.25693	-1.33608	0
665	Utf1	0	-0.876258	-0.851467	-0.90105	0
666	Uty	0	0.693697	0.735898	0.651496	0
667	Vangl1	0	1.14166	1.20362	1.0797	0
668	Vangl2	0	0.859966	0.913299	0.806634	0
669	Vcam1	0	0.656496	0.70196	0.611033	0
670	Vdac3	0	-1.62724	-1.56198	-1.69251	0
671	Vkorc1	0	-1.28393	-1.21754	-1.35032	0
672	Wapl	0	1.09257	1.15319	1.03195	0
673	Wars	0	-1.67753	-1.62142	-1.73364	0
674	Wasf2	0	1.21529	1.27387	1.15671	0
675	Wdr26	0	1.37156	1.42767	1.31545	0
676	Wfdc1	0	1.68723	1.75447	1.61999	0
677	Wfdc2	0	-0.64247	-0.623514	-0.661426	0
678	Wls	0	1.07892	1.13828	1.01957	0
679	Wnt11	0	1.24632	1.30613	1.18652	0
680	Xlr3a	0	-0.9676	-0.9394	-0.9958	0
681	Yif1a	0	-1.90624	-1.84301	-1.96948	0
682	Yif1b	0	-1.5676	-1.50139	-1.63381	0
683	Ywhab	0	-1.487	-1.42189	-1.55212	0
684	Zbtb38	0	1.1991	1.25834	1.13986	0
685	Zcchc11	0	1.3391	1.40099	1.27721	0
686	Zfhx3	0	2.25941	2.30415	2.21467	0
687	Zfp292	0	1.34727	1.40943	1.28512	0
688	Zfp36l2	0	1.06001	1.12472	0.995288	0
689	Zfp395	0	1.00787	1.06409	0.951639	0
690	Zfp42	0	-1.23203	-1.20234	-1.26172	0
691	Zkscan17	0	1.20924	1.27252	1.14596	0
692	mt-Atp6	0	-0.727652	-0.693976	-0.761328	0
693	mt-Nd1	0	-0.716451	-0.681864	-0.751037	0
694	mt-Nd2	0	-0.699912	-0.662269	-0.737555	0
695	mt-Nd3	0	-1.32894	-1.26112	-1.39676	0
696	Bcl9l	5e-324	0.96961	1.02867	0.910547	1.3e-322
697	Grtp1	1e-323	-0.923792	-0.890678	-0.956906	2.5e-322
698	Rfk	1e-323	-1.27341	-1.20893	-1.33789	2.5e-322
699	Sfn	7e-323	-0.642514	-0.622322	-0.662705	1.764e-321
700	Nono	7.36e-322	0.765918	0.806981	0.724855	1.875e-320
701	Srsf4	8.15e-322	1.01585	1.07919	0.952504	2.0736e-320
702	Samd4	1.077e-321	0.811738	0.86431	0.759167	2.7356e-320
703	Stt3b	2.357e-321	1.14147	1.20336	1.07957	5.977e-320
704	Gspt1	1.0034e-320	-1.14413	-1.0771	-1.21117	2.5414e-319
705	Me2	1.5583e-320	1.14954	1.21073	1.08835	3.941e-319
706	Chp1	1.42375e-319	1.10514	1.16693	1.04335	3.59567e-318
707	Rasd1	1.57044e-319	0.88232	0.937931	0.826709	3.960524e-318
708	Fkbp4	3.8212e-319	-0.759602	-0.713958	-0.805247	9.62317e-318
709	Scd1	6.0954e-319	1.17049	1.23491	1.10606	1.5328737e-317
710	Ap1s3	1.019954e-318	0.948412	1.00662	0.890201	2.5613776e-317
711	Psph	2.53802e-318	-1.28747	-1.22312	-1.35182	6.3646836e-317
712	Tdgf1	1.971538e-317	-0.716659	-0.694606	-0.738712	4.9371516e-316
713	Hsd17b14	9.8086803e-317	-0.607617	-0.588413	-0.62682	2.45285793e-315
714	Tuba1b	1.51687753e-316	-0.772048	-0.728915	-0.815181	3.78794487e-315
715	Fam25c	4.5576713e-316	-0.767174	-0.743404	-0.790944	1.136549359e-314
716	Pabpn1l	6.4044141e-316	0.648385	0.695287	0.601483	1.59484222e-314
717	Pabpn1	9.3600681e-316	1.05484	1.11861	0.991067	2.327615256e-314
718	Gstp2	2.45695835e-315	-0.602686	-0.583267	-0.622105	6.1013325e-314
719	Uap1	2.787489387e-315	1.07444	1.13741	1.01146	6.912508452e-314
720	Ypel3	1.1817851787e-314	1.13717	1.20168	1.07266	2.9265596857e-313
721	Mlf2	2.557096588e-314	-0.625881	-0.588634	-0.663128	6.323582824e-313
722	Prkce	2.824294162e-314	0.888679	0.94533	0.832027	6.97467658024e-313
723	Fam174a	1.2473868432e-313	1.06308	1.12603	1.00012	3.07619742936e-312
724	Gdf3	3.22968099514e-313	-1			7.953758583333e-312
725	Rhoq	9.87669483746e-313	0.924478	0.982522	0.866434	2.428985778646e-311
726	Frmd6	1.768814450654e-312	0.785758	0.837882	0.733633	4.344071853329e-311
727	Ptp4a2	3.99967889356e-312	0.916851	0.971896	0.861805	9.8093912891546e-311
728	Snrpd2	4.604024481846e-311	-0.440565	-0.417838	-0.463293	0
729	Ooep	9.505742094159e-311	-0.530526	-0.513258	-0.547793	0
730	Marcks	1.994029281094e-310	-0.789314	-0.762373	-0.816255	0
731	Fbxo6	0	-1.17838	-1.1234	-1.23337	6.18766e-308
732	Mylpf	9.24378e-308	-0.936178	-0.904327	-0.968029	2.25159e-306
733	Pvr	1.98945e-307	1.00245	1.06479	0.940104	4.83927e-306
734	Trp53	5.07331e-307	-1.19235	-1.13362	-1.25108	1.23239e-305
735	Txndc12	6.62397e-307	-0.713912	-0.653965	-0.773858	1.60688e-305
736	Gm10273	9.85951e-307	-0.763865	-0.736068	-0.791662	2.38852e-305
737	Prrc2c	2.98918e-306	0.73566	0.772611	0.698709	7.23163e-305
738	Bola3	3.01972e-306	-0.977166	-0.917012	-1.03732	7.29561e-305
739	Clu	3.95895e-306	-1.50778	-1.43659	-1.57898	9.55183e-305
740	Fzd7	1.1686e-305	0.973906	1.03303	0.914777	2.8157e-304
741	Mgst3	2.01986e-305	-1.01747	-0.942708	-1.09224	4.86021e-304
742	Sh3bgrl3	7.27105e-305	-0.911117	-0.85212	-0.970114	1.74721e-303
743	Prdx5	1.01393e-304	-0.863433	-0.807908	-0.918958	2.43315e-303
744	Nxt1	1.35932e-304	-1.21909	-1.15757	-1.2806	3.25763e-303
745	Ndufb2	2.69267e-304	-1.04256	-0.97771	-1.10742	6.44433e-303
746	Chic2	4.9458e-304	1.04674	1.10869	0.984783	1.18209e-302
747	Slc25a39	6.67293e-304	-1.08719	-1.02231	-1.15208	1.59275e-302
748	Htra1	1.21111e-303	-0.916584	-0.885845	-0.947323	2.88691e-302
749	Kmt2e	1.5483e-303	1.08927	1.15185	1.02668	3.68573e-302
750	Eno1b	1.78418e-303	-0.971545	-0.93219	-1.0109	4.24159e-302
751	Klhl22	2.07898e-303	-0.585606	-0.566634	-0.604579	4.93585e-302
752	Tmem60	3.1955e-303	0.946286	1.00333	0.889243	7.57657e-302
753	Sptb	5.98096e-303	0.505529	0.544503	0.466554	1.41621e-301
754	Rev1	1.61951e-302	1.03804	1.10267	0.973406	3.82968e-301
755	Emc8	1.69535e-302	-0.949414	-0.888929	-1.0099	4.00373e-301
756	Crtap	2.50953e-302	-1.12694	-1.07564	-1.17823	5.91865e-301
757	Apela	3.84149e-302	-0.633895	-0.613855	-0.653935	9.04805e-301
758	Aurkaip1	8.55828e-302	-0.613856	-0.575124	-0.652588	2.01312e-300
759	Mrps6	2.22425e-301	-1.21499	-1.15434	-1.27564	5.22509e-300
760	Mrpl51	4.37358e-301	-0.891821	-0.833911	-0.949731	1.02606e-299
761	Srf	6.17921e-301	1.0338	1.09583	0.971756	1.44777e-299
762	Morc4	2.01895e-300	1.13563	1.20019	1.07106	4.72412e-299
763	Gsto1	5.83466e-300	-1.14379	-1.09246	-1.19511	1.36346e-298
764	Prr5	1.11658e-299	1.08135	1.14786	1.01484	2.60584e-298
765	Lima1	2.2162e-299	1.06974	1.12939	1.01009	5.16533e-298
766	Tfeb	6.43818e-299	0.977388	1.03895	0.915829	1.4986e-297
767	Tead2	1.14945e-298	1.11233	1.17661	1.04805	2.67205e-297
768	Ly6e	1.62218e-298	-0.488467	-0.472416	-0.504519	3.76608e-297
769	Hmox1	2.09838e-298	-1.23164	-1.17043	-1.29284	4.86529e-297
770	Psma1	2.50729e-298	-0.976292	-0.91199	-1.04059	5.80583e-297
771	Asah1	3.85518e-298	-0.850724	-0.78688	-0.914568	8.91542e-297
772	App	6.63558e-298	-1.10737	-1.04447	-1.17028	1.53254e-296
773	Isg20	7.60682e-298	-0.626093	-0.60686	-0.645326	1.75459e-296
774	Plat	7.76493e-298	-1.01173	-0.969913	-1.05354	1.78874e-296
775	Pdcd6	1.54907e-297	0.808794	0.856216	0.761371	3.56386e-296
776	Papss1	2.63425e-297	0.844842	0.900573	0.78911	6.05267e-296
777	Dynll1	2.89168e-296	-0.503333	-0.476427	-0.530239	6.6356e-295
778	Uqcr11	4.13531e-296	-0.508164	-0.479749	-0.536579	9.4772e-295
779	Wdr18	8.00554e-296	-1.14849	-1.09352	-1.20347	1.83233e-294
780	Srgap2	4.74483e-295	1.00366	1.06705	0.940263	1.08462e-293
781	Gm10837	1.9241e-294	0.469277	0.506362	0.432193	4.39265e-293
782	Zbed5	2.42877e-294	0.879423	0.938052	0.820793	5.53771e-293
783	Vnn1	3.46879e-294	-0.577396	-0.559647	-0.595145	7.89892e-293
784	Ntn1	7.51054e-294	0.737058	0.788067	0.68605	1.70807e-292
785	Tanc2	1.10711e-293	1.02571	1.08882	0.962607	2.51463e-292
786	Rnf2	2.59424e-293	0.987132	1.05065	0.923611	5.88489e-292
787	Tle1	8.08433e-293	0.883101	0.941052	0.825149	1.83156e-291
788	Cap1	6.93113e-292	0.914343	0.973826	0.854861	1.5683e-290
789	2310009B15Rik	8.58412e-292	0.972772	1.03123	0.914315	1.93986e-290
790	Ptprs	2.43595e-291	-0.831884	-0.799142	-0.864625	5.49785e-290
791	Itm2c	1.39561e-290	1.14649	1.20792	1.08507	3.14586e-289
792	Txnl4a	1.88998e-290	-0.702963	-0.657682	-0.748244	4.25485e-289
793	Dgkd	5.63508e-290	0.851544	0.908374	0.794714	1.267e-288
794	Plscr3	3.1579e-289	0.969998	1.03109	0.908907	7.09135e-288
795	Slc44a3	2.44153e-288	0.831911	0.886031	0.777792	5.47579e-287
796	Cyth2	2.85403e-288	0.965174	1.02481	0.905539	6.39289e-287
797	Gjb5	4.74245e-288	-0.643462	-0.622172	-0.664751	1.06095e-286
798	Brd3	5.67528e-288	1.01835	1.07994	0.956757	1.26805e-286
799	Prkca	6.29391e-288	0.599688	0.643943	0.555434	1.40451e-286
800	Rora	1.65352e-287	0.575776	0.618396	0.533156	3.68529e-286
801	Cdt1	4.00078e-287	1.05893	1.12183	0.996023	8.90561e-286
802	Srm	4.77939e-287	-1.18635	-1.11514	-1.25757	1.06255e-285
803	Usp2	6.18493e-287	0.689433	0.738421	0.640445	1.37332e-285
804	Gdpd3	1.48027e-286	-0.97457	-0.933482	-1.01566	3.28274e-285
805	Itgb1	3.89733e-286	-1.10886	-1.04303	-1.17469	8.63223e-285
806	Lamb1	5.47961e-286	1.09345	1.13884	1.04806	1.21218e-284
807	Itpk1	5.62883e-286	0.969571	1.03078	0.908356	1.24364e-284
808	Dnmt3b	5.9239e-286	-1.01421	-0.971039	-1.05739	1.30722e-284
809	Swi5	1.18258e-285	-0.568793	-0.534308	-0.603278	2.60635e-284
810	Gpc4	1.3804e-285	-0.954381	-0.914124	-0.994638	3.03857e-284
811	Smyd2	1.93774e-285	0.990298	1.05422	0.926371	4.26017e-284
812	Ctsl	4.03343e-285	-0.292728	-0.233496	-0.35196	8.85666e-284
813	Mrpl16	1.25613e-284	-1.15821	-1.09493	-1.22149	2.75484e-283
814	Stk25	2.2253e-284	0.96109	1.02371	0.898467	4.87433e-283
815	Tecr	2.50311e-284	-0.882549	-0.823779	-0.941319	5.47612e-283
816	Eif3c	3.28808e-284	-0.631014	-0.591121	-0.670907	7.18462e-283
817	Cdkn2a	3.39337e-284	1.04122	1.09821	0.98423	7.40561e-283
818	Arl8a	1.85415e-283	0.988678	1.05124	0.926114	4.0415e-282
819	Ctsa	1.9422e-283	-0.84229	-0.775608	-0.908973	4.22825e-282
820	Trh	3.35224e-283	-0.659311	-0.636683	-0.681938	7.28907e-282
821	Pip5k1a	3.40075e-283	0.985446	1.04866	0.922235	7.38554e-282
822	Vopp1	4.61014e-283	-0.673056	-0.649027	-0.697084	9.99985e-282
823	Dnmt3l	4.75523e-283	-0.514172	-0.497405	-0.530939	1.0302e-281
824	Stx12	6.51241e-283	0.965823	1.02855	0.903092	1.40918e-281
825	Pycard	6.69654e-283	-0.656582	-0.63391	-0.679255	1.44727e-281
826	Platr17	8.55675e-283	-0.495624	-0.479102	-0.512146	1.84706e-281
827	Psmd13	1.81191e-282	-1.15552	-1.08993	-1.2211	3.90645e-281
828	Gstp1	3.97823e-282	-1.1102	-1.05298	-1.16742	8.56666e-281
829	Ncaph2	5.02489e-282	0.915864	0.972238	0.859491	1.08075e-280
830	Pdia3	7.53716e-282	-0.8312	-0.769566	-0.892835	1.61913e-280
831	Hmgb2	9.46491e-282	-0.998983	-0.936691	-1.06127	2.0308e-280
832	Morc1	1.22825e-281	-1			2.63218e-280
833	Epb41l5	4.7078e-281	0.866158	0.925303	0.807014	1.00768e-279
834	BC031181	5.0719e-281	-0.916467	-0.856366	-0.976569	1.08432e-279
835	2900055j20rik	6.62377e-281	-0.639164	-0.617369	-0.660958	1.41439e-279
836	Rad23b	5.51022e-280	0.87618	0.932743	0.819617	1.17521e-278
837	Ubl4a	1.22154e-279	-1.03859	-0.972426	-1.10474	2.60216e-278
838	Tgif2	2.65266e-279	1.03918	1.10172	0.976644	5.64403e-278
839	mt-Nd4l	2.95295e-279	-1.10109	-1.03437	-1.1678	6.27547e-278
840	Plekhj1	1.836e-278	0.68272	0.727745	0.637695	3.89712e-277
841	Gpc1	6.22357e-278	0.39226	0.426606	0.357914	1.31946e-276
842	D030056L22Rik	1.51564e-277	-1.11935	-1.05289	-1.18581	3.20949e-276
843	Lta4h	1.63029e-277	0.906743	0.968927	0.844559	3.44816e-276
844	Cgref1	1.68433e-277	-0.763252	-0.733837	-0.792667	3.55826e-276
845	Pdcd11	2.41091e-277	-1.12221	-1.05506	-1.18937	5.08716e-276
846	Cryz	5.45204e-277	0.996951	1.05981	0.934088	1.14905e-275
847	Rnpep	7.25945e-277	1.01076	1.07438	0.947145	1.52817e-275
848	Acp1	3.15544e-276	-0.827073	-0.771067	-0.883079	6.63461e-275
849	Bambi	7.20888e-276	-0.892997	-0.855369	-0.930624	1.51395e-274
850	Prdm6	2.67407e-275	0.603875	0.648511	0.55924	5.60925e-274
851	Pdrg1	3.01218e-275	-0.890887	-0.852762	-0.929012	6.31107e-274
852	Tstd3	1.42885e-274	0.759862	0.813022	0.706702	2.99018e-273
853	Plin2	5.27283e-274	-1.06942	-1.01922	-1.11962	1.10216e-272
854	Nav2	5.42829e-274	0.716395	0.76587	0.666921	1.13333e-272
855	Ndufs7	8.14586e-274	-0.680293	-0.634059	-0.726527	1.69872e-272
856	Xrn2	1.00699e-273	-1.16853	-1.10456	-1.23251	2.0975e-272
857	Tirap	1.28434e-273	0.916547	0.975129	0.857965	2.67208e-272
858	0610012G03Rik	4.0243e-272	-0.532564	-0.500185	-0.564944	8.36286e-271
859	Hapln4	4.04334e-272	-0.604702	-0.583456	-0.625948	8.39263e-271
860	Nanog	4.84845e-272	-0.517297	-0.499224	-0.535371	1.00521e-270
861	Crim1	4.94651e-272	1.22193	1.28363	1.16022	1.02435e-270
862	Srebf2	1.40444e-271	1.01536	1.08043	0.950297	2.90501e-270
863	Arhgap29	1.35304e-270	0.90345	0.961207	0.845693	2.79544e-269
864	Vmp1	2.75589e-270	-1.12204	-1.06022	-1.18386	5.68722e-269
865	Fkbp10	4.55998e-270	-0.844689	-0.810655	-0.878724	9.39936e-269
866	Ywhaq	6.97099e-270	-0.576533	-0.538976	-0.614089	1.43525e-268
867	Srgn	2.72603e-269	0.638137	0.687988	0.588286	5.60614e-268
868	Svbp	4.79432e-269	0.892664	0.955168	0.830161	9.84824e-268
869	Nsfl1c	1.07486e-268	-1.06201	-1.0106	-1.11343	2.20537e-267
870	Spats2l	2.304e-268	-0.685899	-0.660494	-0.711303	4.72187e-267
871	Gm29666	5.08682e-268	-0.612229	-0.590653	-0.633806	1.04131e-266
872	Pts	7.66233e-268	0.909946	0.97247	0.847422	1.56674e-266
873	Sox2	1.46479e-267	-0.608094	-0.587194	-0.628994	2.99167e-266
874	Trim27	2.17796e-267	0.955019	1.01673	0.893307	4.44313e-266
875	Cpne8	6.08926e-267	0.487205	0.527874	0.446536	1.24082e-265
876	Srd5a1	1.35418e-266	0.797939	0.852747	0.743131	2.75627e-265
877	Ddx27	4.15115e-266	-1.11992	-1.06251	-1.17733	8.43956e-265
878	Mrpl20	5.19767e-266	-0.78908	-0.734195	-0.843966	1.05552e-264
879	Map1b	6.38306e-266	0.91341	0.972875	0.853944	1.29477e-264
880	Gldc	9.94837e-266	-0.936259	-0.89537	-0.977147	2.01567e-264
881	Fyb	1.48589e-265	-0.71734	-0.688359	-0.746322	3.0072e-264
882	mt-Nd4	2.18675e-265	-0.560744	-0.528846	-0.592641	4.42061e-264
883	Cdk2ap2	3.2158e-265	-1.15263	-1.09079	-1.21448	6.49351e-264
884	Tex19.1	6.6602e-265	-0.799483	-0.767114	-0.831853	1.34334e-263
885	Ciapin1	8.57071e-265	-1.13485	-1.06985	-1.19986	1.72673e-263
886	Rnf181	1.59746e-264	-1.14734	-1.08319	-1.21149	3.21475e-263
887	Cnn2	8.81452e-264	-1.12122	-1.05946	-1.18299	1.77185e-262
888	Epb41l4aos	9.20607e-264	1.11432	1.17465	1.05399	1.84847e-262
889	Smad1	1.91296e-263	0.923246	0.983897	0.862594	3.83668e-262
890	Glipr1	3.28145e-263	-1.07673	-1.02381	-1.12965	6.57396e-262
891	Greb1	3.95281e-263	0.811036	0.864962	0.75711	7.91005e-262
892	Idh3g	7.23064e-263	-1.09568	-1.02987	-1.16149	1.44532e-261
893	Gng5	9.5196e-263	0.39228	0.414216	0.370344	1.90072e-261
894	Ndufb6	5.10836e-262	-0.832179	-0.772796	-0.891562	1.01882e-260
895	Bmper	5.84154e-262	-0.78035	-0.74909	-0.811609	1.16374e-260
896	Bag2	5.99111e-262	1.01899	1.08367	0.954315	1.1922e-260
897	Klhdc3	9.30321e-262	0.91639	0.974747	0.858033	1.84923e-260
898	Sfr1	1.19221e-261	-0.610077	-0.570906	-0.649248	2.36715e-260
899	Hnrnpc	2.31046e-261	0.57383	0.606019	0.54164	4.58236e-260
900	Smco4	2.77159e-261	0.999033	1.0605	0.937562	5.49083e-260
901	Ssx2ip	4.13695e-261	0.828659	0.886755	0.770562	8.18666e-260
902	Ap2m1	4.65821e-261	-0.883503	-0.824422	-0.942584	9.20797e-260
903	Cyp26a1	6.10786e-261	1.32467	1.39261	1.25672	1.20601e-259
904	Rpn1	7.26908e-261	-0.931737	-0.870325	-0.993148	1.43371e-259
905	Vamp3	8.77149e-261	0.912803	0.975478	0.850128	1.72813e-259
906	Nfatc2ip	1.68945e-260	-0.753991	-0.723501	-0.784482	3.32482e-259
907	Naa50	1.82357e-260	-1.00988	-0.943982	-1.07577	3.5848e-259
908	Ebf4	1.88992e-260	0.522272	0.56325	0.481295	3.71115e-259
909	Dlg5	5.88951e-260	0.851001	0.909668	0.792334	1.15522e-258
910	Pcbd1	1.30765e-259	1.04203	1.10143	0.982628	2.56214e-258
911	Gbe1	1.40881e-259	0.805777	0.860187	0.751367	2.75731e-258
912	Imp3	1.41522e-259	0.752052	0.799294	0.70481	2.76681e-258
913	Rhox1	1.57555e-259	-0.476355	-0.460163	-0.492547	3.07689e-258
914	Pck2	1.86035e-259	-1.00604	-0.957815	-1.05427	3.62912e-258
915	Fam134b	4.39649e-259	-0.975073	-0.909825	-1.04032	8.56714e-258
916	Fstl1	6.47562e-259	1.16326	1.22873	1.09779	1.26048e-257
917	Ankrd33b	1.26526e-258	0.943338	1.00494	0.881732	2.46016e-257
918	Hnrnpa2b1	1.4505e-258	-0.521636	-0.489364	-0.553908	2.81725e-257
919	Suclg1	1.5857e-258	-0.872448	-0.810428	-0.934468	3.0765e-257
920	Clns1a	1.87636e-258	-0.986466	-0.920553	-1.05238	3.63646e-257
921	Agap3	3.36314e-258	0.864565	0.922914	0.806216	6.51083e-257
922	Slc6a2	7.91983e-258	0.694279	0.750496	0.638061	1.53157e-256
923	Med13l	1.69009e-257	0.921712	0.985509	0.857916	3.26483e-256
924	Gmeb1	4.35998e-257	0.71622	0.768797	0.663642	8.41326e-256
925	Aco2	4.67045e-257	-1.03047	-0.964319	-1.09663	9.0026e-256
926	Elf2	1.50545e-256	0.927686	0.990662	0.864711	2.89873e-255
927	Abracl	1.74351e-256	1.03173	1.0905	0.972971	3.35348e-255
928	Ing1	3.19164e-256	0.847491	0.905017	0.789964	6.13221e-255
929	Hmgn5	5.2453e-256	-1.11069	-1.0458	-1.17559	1.00671e-254
930	Pdcd6ip	5.46483e-256	0.958999	1.02109	0.896907	1.04772e-254
931	Pla2g10	7.51795e-256	-0.412222	-0.397519	-0.426925	1.4398e-254
932	Ubxn1	1.09745e-255	-0.415932	-0.391851	-0.440012	2.09953e-254
933	Tcerg1	3.06744e-255	0.951336	1.01106	0.891611	5.862e-254
934	Ufc1	3.44106e-255	0.752651	0.801411	0.703892	6.56895e-254
935	Ipmk	7.22701e-255	0.840126	0.899131	0.781121	1.37816e-253
936	Yap1	3.17973e-254	0.924581	0.988812	0.86035	6.05711e-253
937	Kat7	8.64569e-254	0.969327	1.03132	0.907333	1.64517e-252
938	Slc30a9	1.47617e-253	0.9136	0.975564	0.851635	2.80599e-252
939	Cuedc2	1.71511e-253	-0.938206	-0.873812	-1.0026	3.25671e-252
940	Pam	3.42888e-253	0.536743	0.578767	0.494718	6.50393e-252
941	Psmb4	5.55095e-253	0.57348	0.607368	0.539592	1.05179e-251
942	Uchl3	1.33479e-252	-0.98221	-0.915248	-1.04917	2.52647e-251
943	Eci2	2.61512e-252	0.953703	1.0167	0.890702	4.94461e-251
944	Srpk2	4.28121e-252	0.954031	1.01733	0.89073	8.08622e-251
945	Stmn2	1.01185e-251	-0.553722	-0.533439	-0.574005	1.90914e-250
946	Ap2s1	1.48091e-251	-0.603274	-0.561362	-0.645186	2.79118e-250
947	Edem2	2.26883e-251	-1.07285	-1.01165	-1.13405	4.27172e-250
948	Naa16	5.77999e-251	0.871511	0.931893	0.811128	1.0871e-249
949	Timm23	8.02144e-251	-0.569935	-0.547434	-0.592436	1.50708e-249
950	Kcne3	8.82655e-251	-0.510724	-0.49355	-0.527898	1.6566e-249
951	Map3k4	1.04868e-250	0.953888	1.01801	0.889769	1.96613e-249
952	Mfsd12	1.44048e-250	0.736908	0.791367	0.682449	2.69787e-249
953	Metap2	1.90066e-250	0.50978	0.54249	0.477071	3.55602e-249
954	1700019b21rik	7.01964e-250	-0.437948	-0.422567	-0.453329	1.31195e-248
955	Eif1ax	1.5269e-249	-1.06585	-1.0003	-1.1314	2.85075e-248
956	Frmpd1	2.1892e-249	0.939044	1.00129	0.876803	4.083e-248
957	Trap1a	5.98842e-249	-0.744309	-0.690218	-0.7984	1.11571e-247
958	Cnih1	8.37561e-249	0.752475	0.798622	0.706329	1.55884e-247
959	Slc7a3	9.13194e-249	-0.457784	-0.440989	-0.474578	1.69784e-247
960	Mknk2	2.36087e-248	0.919315	0.980512	0.858118	4.38483e-247
961	Krt23	7.16258e-248	-0.518505	-0.501156	-0.535854	1.32892e-246
962	Als2cl	7.25175e-248	0.651436	0.699611	0.60326	1.34406e-246
963	Trio	1.4132e-247	0.856109	0.91577	0.796448	2.61655e-246
964	Ctgf	1.59889e-247	-1.12996	-1.0761	-1.18382	2.95728e-246
965	Pin1	2.02757e-247	-0.794967	-0.7399	-0.850033	3.74627e-246
966	Lsm11	1.05368e-246	0.859546	0.919968	0.799125	1.94484e-245
967	Tma7	2.12438e-246	0.433493	0.458806	0.40818	3.91703e-245
968	Nsun2	2.95164e-246	0.828132	0.886979	0.769285	5.43675e-245
969	Entpd6	5.43441e-246	-0.890798	-0.848684	-0.932912	9.99955e-245
970	Ranbp9	6.42404e-246	0.766377	0.822489	0.710265	1.18083e-244
971	Lman1	1.4169e-245	-0.810423	-0.751695	-0.869151	2.60178e-244
972	Uqcc3	2.90308e-245	-0.651497	-0.604278	-0.698715	5.3253e-244
973	Adgra2	4.48392e-245	0.525	0.566423	0.483578	8.21667e-244
974	Thap4	4.75633e-245	0.893408	0.955539	0.831276	8.70691e-244
975	Whsc1	6.602e-245	0.941527	1.00611	0.876942	1.20732e-243
976	Rnf157	7.7231e-245	0.873041	0.931663	0.81442	1.41089e-243
977	Tusc3	1.06065e-244	-1.07274	-1.01018	-1.1353	1.93566e-243
978	Gtf2e2	1.22607e-244	-1.06156	-0.996188	-1.12693	2.23525e-243
979	Stag1	2.74901e-244	0.946424	1.01095	0.881902	5.00663e-243
980	Ank	2.76e-244	0.839246	0.898035	0.780457	5.0215e-243
981	Zfhx2	3.09793e-244	0.631234	0.678743	0.583725	5.63059e-243
982	Gcsh	5.25871e-244	-0.977935	-0.910829	-1.04504	9.54815e-243
983	Sidt2	7.3049e-244	0.826099	0.885514	0.766684	1.32499e-242
984	Flnb	7.47206e-244	0.966376	1.02762	0.905128	1.35393e-242
985	Crb3	9.0881e-244	0.882322	0.945264	0.819381	1.64508e-242
986	2300009A05Rik	1.38336e-243	0.88712	0.950261	0.82398	2.50155e-242
987	Galnt6	2.0132e-243	-0.513084	-0.495127	-0.531042	3.63682e-242
988	Nfib	2.83858e-243	-0.526253	-0.506269	-0.546236	5.12266e-242
989	Mtus1	8.68297e-243	0.943636	1.00571	0.881562	1.56539e-241
990	Serinc5	1.51656e-242	0.702674	0.753646	0.651703	2.73133e-241
991	Tax1bp3	1.69208e-242	-0.83307	-0.765049	-0.901092	3.04438e-241
992	Myo1b	3.55485e-242	-0.948346	-0.901626	-0.995066	6.38941e-241
993	Cnppd1	2.10406e-241	0.993059	1.05595	0.930168	3.77799e-240
994	Dnaja2	1.08538e-240	-0.820077	-0.76141	-0.878743	1.94692e-239
995	Trappc5	1.1711e-240	-1.06851	-1.00754	-1.12948	2.09857e-239
996	Paxip1	2.58961e-240	0.923333	0.986625	0.860041	4.63581e-239
997	Ube2d1	4.59497e-240	0.872764	0.93495	0.810578	8.21749e-239
998	Pla2g16	4.86045e-240	-0.548839	-0.528474	-0.569204	8.68355e-239
999	Jmjd1c	6.07783e-240	0.902132	0.963515	0.840749	1.08476e-238
1000	Slc34a2	1.13699e-239	0.543661	0.58685	0.500471	2.02725e-238
1001	Gpx4	1.84345e-239	0.443208	0.469191	0.417225	3.2836e-238
1002	Prpf19	2.42498e-239	-1.04797	-0.981894	-1.11404	4.31511e-238
1003	Lsm6	3.68032e-239	-0.652889	-0.606901	-0.698877	6.54239e-238
1004	Eif3e	4.88341e-239	0.518161	0.548846	0.487477	8.67242e-238
1005	Tesc	5.03812e-239	-0.690676	-0.663946	-0.717405	8.93829e-238
1006	Crlf2	1.07563e-238	-0.809965	-0.746104	-0.873825	1.90641e-237
1007	Tcl1	1.70274e-238	-1			3.01489e-237
1008	2023-03-05	1.76821e-238	-0.975011	-0.908043	-1.04198	3.1277e-237
1009	Mrpl42	2.43227e-238	-0.592003	-0.551579	-0.632428	4.29806e-237
1010	Arrdc4	2.50323e-238	0.951681	1.01836	0.885007	4.41906e-237
1011	Fam134a	2.61751e-238	0.91414	0.976795	0.851486	4.61625e-237
1012	Wee1	2.59798e-237	1.00966	1.07611	0.943221	4.57727e-236
1013	Pum3	2.60151e-237	-1.04536	-0.987237	-1.10348	4.57896e-236
1014	Fosl2	2.62407e-237	0.809491	0.864922	0.754061	4.61412e-236
1015	1700027j19rik	4.63225e-237	-0.447729	-0.431839	-0.46362	8.13725e-236
1016	Ubr2	6.22768e-237	0.87781	0.940629	0.81499	1.09291e-235
1017	H2-D1	1.15388e-236	-1.02575	-0.968209	-1.08329	2.02298e-235
1018	Hipk2	2.02619e-236	-0.853216	-0.812394	-0.894038	3.54883e-235
1019	Ppm1b	2.35712e-236	0.902618	0.966324	0.838912	4.12439e-235
1020	Fabp3	2.55332e-236	0.979111	1.0301	0.928117	4.4633e-235
1021	Mkln1	2.82604e-236	0.908422	0.969074	0.84777	4.93519e-235
1022	Pyurf	3.44762e-236	-0.997202	-0.94488	-1.04952	6.01478e-235
1023	Cdc42	4.03215e-236	-0.780107	-0.72251	-0.837704	7.02768e-235
1024	Adam10	5.20394e-236	1.0703	1.12874	1.01187	9.06115e-235
1025	Sh3rf1	5.8268e-236	0.715578	0.768584	0.662573	1.01358e-234
1026	Rcsd1	7.49685e-236	0.570669	0.614736	0.526602	1.30282e-234
1027	Zswim8	1.33982e-235	0.892265	0.954266	0.830264	2.32609e-234
1028	Trib3	1.38961e-235	-0.583997	-0.561264	-0.606729	2.41019e-234
1029	Pou2f1	1.52976e-235	0.868001	0.929189	0.806812	2.65069e-234
1030	Rrbp1	2.03e-235	0.577418	0.610686	0.544151	3.51408e-234
1031	Pitpnm2	3.2366e-235	0.637401	0.686103	0.588699	5.59733e-234
1032	Lgals2	4.1034e-235	-0.660758	-0.637206	-0.684311	7.0895e-234
1033	Apobec3	4.5754e-235	-0.429552	-0.413132	-0.445972	7.89733e-234
1034	Plaur	5.87785e-235	-0.955595	-0.906195	-1.00499	1.01356e-233
1035	Mesdc1	6.74324e-235	0.837847	0.898844	0.776851	1.16166e-233
1036	2700060e02rik	7.267e-235	0.404844	0.428778	0.380911	1.25068e-233
1037	Timm50	7.29539e-235	-1.04622	-0.980758	-1.11168	1.25436e-233
1038	Gm5617	7.91278e-235	-1.05671	-0.996716	-1.1167	1.3592e-233
1039	Rnf144b	9.12962e-235	0.263534	0.291494	0.235573	1.56671e-233
1040	Tubb5	1.17648e-234	0.56362	0.596971	0.530268	2.01699e-233
1041	Dut	3.00816e-234	-0.66893	-0.618825	-0.719034	5.1523e-233
1042	Patj	3.30358e-234	0.784738	0.841972	0.727504	5.65286e-233
1043	Hnf1b	4.1635e-234	0.799627	0.856394	0.74286	7.11747e-233
1044	Cyp2c55	4.48038e-234	0.339031	0.371004	0.307058	7.65184e-233
1045	Asna1	6.92939e-234	-0.867416	-0.804895	-0.929936	1.18231e-232
1046	Enc1	7.66176e-234	0.97056	1.0331	0.908025	1.30602e-232
1047	Sft2d1	8.7076e-234	-1.02194	-0.964793	-1.07908	1.48287e-232
1048	Nr0b1	1.02074e-233	-0.388854	-0.37431	-0.403398	1.73662e-232
1049	Apmap	1.37557e-233	-0.682699	-0.652825	-0.712573	2.33807e-232
1050	Efna5	1.71174e-233	-0.442443	-0.427821	-0.457065	2.9067e-232
1051	2200002D01Rik	2.87786e-233	-0.79556	-0.728697	-0.862423	4.88223e-232
1052	4933434E20Rik	3.51252e-233	0.92229	0.985712	0.858868	5.95326e-232
1053	Ppp1r8	4.02563e-233	0.758143	0.816226	0.700059	6.81643e-232
1054	Phip	4.6788e-233	0.922959	0.985296	0.860621	7.91489e-232
1055	Katna1	7.27287e-233	0.869889	0.933864	0.805914	1.22915e-231
1056	Mat2a	1.70082e-232	-0.975833	-0.908473	-1.04319	2.87175e-231
1057	Cox7c	2.18799e-232	0.347625	0.368486	0.326764	3.6908e-231
1058	Tpd52	2.76039e-232	1.00587	1.07208	0.93966	4.65196e-231
1059	Camta1	6.68259e-232	0.910076	0.970754	0.849398	1.12512e-230
1060	Serbp1	8.47845e-232	-0.485855	-0.456423	-0.515287	1.42614e-230
1061	Csrp2	1.21519e-231	0.630611	0.66695	0.594271	2.04212e-230
1062	Orc6	1.50236e-231	-0.939128	-0.873163	-1.00509	2.52232e-230
1063	Tcf7	1.58345e-231	0.580554	0.625988	0.535119	2.65597e-230
1064	Slc35a1	1.83837e-231	0.858376	0.920918	0.795834	3.08066e-230
1065	Wdfy1	3.03051e-231	0.89414	0.952958	0.835323	5.07362e-230
1066	Serpinb6c	6.41216e-231	-0.89974	-0.854569	-0.944911	1.0725e-229
1067	Dtl	1.77782e-230	0.949973	1.01945	0.880494	2.97081e-229
1068	Timm10	2.49632e-230	-1.02984	-0.968994	-1.09069	4.16754e-229
1069	Edf1	3.35515e-230	-0.405783	-0.380356	-0.43121	5.5961e-229
1070	Bex1	3.37022e-230	0.967908	1.01893	0.916887	5.61598e-229
1071	2023-09-01	6.90382e-230	-0.613405	-0.5889	-0.63791	1.14935e-228
1072	Plaa	7.41813e-230	0.853577	0.917015	0.79014	1.23382e-228
1073	Slc46a3	1.75689e-229	0.592207	0.637785	0.546628	2.91942e-228
1074	Alpl	3.49243e-229	-0.382679	-0.368044	-0.397314	5.79795e-228
1075	Psmc5	4.3525e-229	-0.989718	-0.922461	-1.05697	7.21907e-228
1076	Qrich2	5.91196e-229	0.691734	0.742994	0.640473	9.79648e-228
1077	Slc16a3	6.7446e-229	-0.732252	-0.700714	-0.763791	1.11658e-227
1078	Xpr1	1.28841e-228	0.776007	0.832475	0.719539	2.13102e-227
1079	Peg3	1.54109e-228	-1.06392	-0.996241	-1.1316	2.54659e-227
1080	Otub1	2.89546e-228	-1.05158	-0.98625	-1.11692	4.7802e-227
1081	Nynrin	3.72051e-228	0.79221	0.848648	0.735772	6.1366e-227
1082	Tmem131	3.86861e-228	0.833584	0.893775	0.773393	6.37499e-227
1083	Mdm4	4.01702e-228	0.924629	0.987182	0.862077	6.61344e-227
1084	Mkrn2os	8.16926e-228	0.786678	0.843557	0.729798	1.34371e-226
1085	Tmem183a	1.09439e-227	0.889129	0.952566	0.825692	1.79843e-226
1086	E130309D02Rik	1.23303e-227	0.844783	0.906279	0.783287	2.02439e-226
1087	Atxn2	1.66748e-227	0.880341	0.94194	0.818742	2.73516e-226
1088	Ass1	2.1843e-227	-0.367354	-0.352709	-0.382	3.57959e-226
1089	Ino80d	2.25421e-227	0.794968	0.853457	0.73648	3.69078e-226
1090	Tle3	1.51271e-226	0.882094	0.945394	0.818794	2.47446e-225
1091	Sf3b2	1.76312e-226	-0.529179	-0.492425	-0.565933	2.88144e-225
1092	Cryzl1	1.92545e-226	-0.994546	-0.937127	-1.05197	3.14385e-225
1093	Dcaf8	2.13945e-226	0.897274	0.960535	0.834012	3.49006e-225
1094	Nit2	3.40815e-226	-0.962481	-0.909821	-1.01514	5.5546e-225
1095	Pla2g1b	3.5783e-226	-0.455118	-0.437874	-0.472363	5.82659e-225
1096	Abhd12	5.17811e-226	-0.938135	-0.888542	-0.987728	8.42388e-225
1097	Col4a1	6.01383e-226	0.654598	0.706	0.603196	9.77453e-225
1098	Psmd12	6.50124e-226	-1.03539	-0.97085	-1.09992	1.05571e-224
1099	Qsox1	7.7136e-226	-0.994316	-0.932608	-1.05602	1.25144e-224
1100	As3mt	8.26397e-226	-0.965109	-0.91098	-1.01924	1.3383e-224
1101	Kdm5b	8.25831e-226	1.11692	1.18189	1.05194	1.3383e-224
1102	Aqp8	2.08165e-225	-1.03813	-0.956536	-1.11973	3.36804e-224
1103	Pcna	2.13931e-225	-0.942308	-0.892588	-0.992029	3.4582e-224
1104	Tgfbr1	4.57867e-225	0.670375	0.721711	0.619039	7.39472e-224
1105	Chd8	6.43174e-225	0.890302	0.953908	0.826697	1.03781e-223
1106	Tcf15	1.70923e-224	-1			2.75548e-223
1107	Slc25a51	2.18338e-224	0.80299	0.864291	0.741688	3.51667e-223
1108	Exosc1	2.77027e-224	-1.00547	-0.938329	-1.07262	4.45793e-223
1109	Plekhh1	3.41492e-224	0.880948	0.944139	0.817756	5.49035e-223
1110	Gmfg	3.9449e-224	-0.74819	-0.712991	-0.783389	6.33671e-223
1111	Chchd4	6.43405e-224	-1.0253	-0.956473	-1.09413	1.03258e-222
1112	Psma5	6.75379e-224	0.605244	0.644362	0.566126	1.08291e-222
1113	Tusc2	8.5016e-224	0.829203	0.893868	0.764538	1.36194e-222
1114	Vps4b	1.96355e-223	0.836316	0.898069	0.774563	3.14274e-222
1115	Pgc	5.8343e-223	0.877697	0.939189	0.816204	9.32965e-222
1116	Rgs3	7.74699e-223	0.64994	0.7002	0.599679	1.23771e-221
1117	Dppa3	8.32498e-223	-1			1.32887e-221
1118	Psmg1	2.22121e-222	-0.995306	-0.938626	-1.05199	3.54241e-221
1119	Eif3l	3.57609e-222	0.708911	0.754066	0.663756	5.69809e-221
1120	Arl3	3.86093e-222	-1.01586	-0.957509	-1.07422	6.14646e-221
1121	Ndufa8	6.45873e-222	-0.562691	-0.520655	-0.604727	1.02729e-220
1122	Xaf1	1.56687e-221	-0.535995	-0.514257	-0.557732	2.48995e-220
1123	Tex40	2.27929e-221	-0.433031	-0.417692	-0.448369	3.61885e-220
1124	Gstk1	4.30585e-221	-0.412425	-0.397422	-0.427427	6.83036e-220
1125	Ndufa6	4.88203e-221	0.417984	0.443471	0.392497	7.73747e-220
1126	Spc24	6.26682e-221	-1.0775	-1.007	-1.14801	9.92339e-220
1127	Vps29	6.66794e-221	-0.839263	-0.774704	-0.903823	1.05492e-219
1128	Hs6st1	1.14371e-220	0.771917	0.829935	0.713899	1.80783e-219
1129	Dip2a	1.16261e-220	0.66445	0.715389	0.61351	1.83608e-219
1130	Wdfy3	1.21815e-220	0.702972	0.757876	0.648067	1.92208e-219
1131	Ssr2	1.24876e-220	-0.523584	-0.487531	-0.559638	1.96864e-219
1132	Ptbp3	1.50709e-220	0.900784	0.96246	0.839108	2.37381e-219
1133	Col4a2	3.16339e-220	0.950393	1.00027	0.900516	4.97822e-219
1134	S100a1	3.41257e-220	1.02945	1.08183	0.977067	5.36563e-219
1135	Ddx39	3.89829e-220	-0.88621	-0.819887	-0.952534	6.12393e-219
1136	Pkn1	4.40548e-220	0.819713	0.880449	0.758977	6.91459e-219
1137	Tpd52l1	4.6473e-220	-0.428548	-0.411121	-0.445975	7.28771e-219
1138	Bub3	4.76129e-220	-1.0591	-0.990013	-1.1282	7.45992e-219
1139	Wdr31	4.93406e-220	-0.372473	-0.357679	-0.387267	7.72381e-219
1140	Ctnnb1	5.08148e-220	0.757244	0.812466	0.702021	7.94762e-219
1141	Ppp1r14b	5.54208e-220	-1.05135	-0.983201	-1.11951	8.66041e-219
1142	Apopt1	6.7399e-220	-1.01613	-0.95267	-1.07959	1.0523e-218
1143	Gatad2a	9.01008e-220	0.899427	0.963087	0.835766	1.40551e-218
1144	Gadd45a	1.31958e-219	-0.885355	-0.840793	-0.929916	2.05665e-218
1145	Nomo1	3.85235e-219	-0.913285	-0.865105	-0.961466	5.9989e-218
1146	Alg3	7.40066e-219	-0.902136	-0.85476	-0.949512	1.15143e-217
1147	Cul3	8.73722e-219	0.862268	0.926441	0.798095	1.35819e-217
1148	Etv4	1.6028e-218	-0.544311	-0.520965	-0.567657	2.48937e-217
1149	Cdc42se1	3.22352e-218	0.853893	0.917271	0.790515	5.0022e-217
1150	Clpb	3.40408e-218	-0.824444	-0.782683	-0.866206	5.2778e-217
1151	Foxk2	3.41762e-218	0.777711	0.835848	0.719574	5.2942e-217
1152	Eif4ebp1	4.23526e-218	-0.571566	-0.530643	-0.612489	6.55509e-217
1153	Pdlim2	4.78065e-218	-0.553737	-0.531939	-0.575536	7.3928e-217
1154	Pds5a	4.88008e-218	0.86992	0.931523	0.808316	7.54002e-217
1155	Cystm1	1.74382e-217	-0.590053	-0.536498	-0.643607	2.69198e-216
1156	Fmr1nb	2.92913e-217	-0.381039	-0.366131	-0.395948	4.51786e-216
1157	Rhpn1	3.73578e-217	0.617491	0.665209	0.569773	5.75705e-216
1158	Pdia4	5.36814e-217	-1.05362	-0.988842	-1.1184	8.26545e-216
1159	F3	5.45985e-217	1.03892	1.10153	0.976318	8.39941e-216
1160	Cald1	6.61255e-217	-0.727164	-0.660616	-0.793712	1.01639e-215
1161	Cyp2u1	1.37919e-216	0.318412	0.349519	0.287304	2.11809e-215
1162	Ptprf	1.56833e-216	0.943178	1.00851	0.877844	2.40649e-215
1163	Esrrb	2.26916e-216	-1			3.47885e-215
1164	Ech1	2.90876e-216	-0.937906	-0.88554	-0.990273	4.4556e-215
1165	Rcn3	3.38768e-216	-0.843865	-0.774967	-0.912762	5.18476e-215
1166	Stk11	3.44027e-216	0.815196	0.876295	0.754096	5.26073e-215
1167	Psma2	8.59142e-216	-0.696536	-0.640134	-0.752939	1.31264e-214
1168	Tm9sf2	1.39375e-215	0.849815	0.908777	0.790853	2.12762e-214
1169	Gng2	2.73795e-215	-0.337063	-0.323404	-0.350722	4.17601e-214
1170	Cox7a1	5.03895e-215	-0.57996	-0.554528	-0.605391	7.67901e-214
1171	Gstp3	7.15426e-215	-0.374527	-0.359871	-0.389183	1.08933e-213
1172	Ncbp2	1.08982e-214	-1.02059	-0.957293	-1.08388	1.65798e-213
1173	Rfxap	2.46136e-214	0.907089	0.970008	0.844169	3.74136e-213
1174	Psmb1	4.38535e-214	0.380351	0.40391	0.356792	6.66021e-213
1175	Bcr	6.51805e-214	0.799187	0.859415	0.738959	9.8908e-213
1176	Snrnp70	1.26608e-213	-0.873411	-0.811135	-0.935686	1.91957e-212
1177	Ptp4a3	7.50536e-213	-0.374594	-0.359806	-0.389381	1.13696e-211
1178	Rab8a	9.06368e-213	-0.98136	-0.915512	-1.04721	1.37186e-211
1179	Ccdc141	1.81775e-212	0.456114	0.495101	0.417127	2.74899e-211
1180	Ermp1	1.92566e-212	-0.759187	-0.721434	-0.796941	2.90971e-211
1181	Amot	1.93709e-212	0.863382	0.923148	0.803616	2.9245e-211
1182	Ccne1	2.19595e-212	-0.77511	-0.737135	-0.813086	3.31251e-211
1183	Stard10	3.32703e-212	-0.928358	-0.864107	-0.992608	5.01445e-211
1184	Ccdc163	7.37502e-212	0.704148	0.757934	0.650362	1.11061e-210
1185	Rpp30	8.11012e-212	-0.911193	-0.861939	-0.960447	1.22028e-210
1186	Tmed1	9.07898e-212	-0.998773	-0.932895	-1.06465	1.36491e-210
1187	Mrps11	1.76867e-211	-0.993031	-0.929788	-1.05627	2.65673e-210
1188	Bri3bp	2.62962e-211	0.873063	0.930852	0.815274	3.94664e-210
1189	Pcsk1n	2.99844e-211	-0.426778	-0.409662	-0.443894	4.4964e-210
1190	Ptcra	4.37102e-211	0.648137	0.700517	0.595757	6.54918e-210
1191	Kdm4c	8.22819e-211	0.662561	0.714945	0.610178	1.23181e-209
1192	Mrpl39	1.52883e-210	-0.803351	-0.761965	-0.844738	2.28683e-209
1193	Wrnip1	1.84794e-210	0.72819	0.787625	0.668754	2.76184e-209
1194	Atp5g3	2.77928e-210	-0.461268	-0.430089	-0.492446	4.1503e-209
1195	1700020I14Rik	4.20004e-210	0.826955	0.889289	0.764621	6.26667e-209
1196	Tor3a	4.23273e-210	-0.585338	-0.558726	-0.611949	6.31017e-209
1197	Cox7b	4.85589e-210	-0.457722	-0.426425	-0.489018	7.23312e-209
1198	Fermt2	5.47716e-210	1.03183	1.09918	0.964473	8.15173e-209
1199	AU018091	8.05129e-210	-0.347271	-0.333337	-0.361204	1.19729e-208
1200	Prkaa2	1.01294e-209	0.969917	1.03296	0.906871	1.50506e-208
1201	Gm10126	1.8224e-209	0.349508	0.382346	0.31667	2.70552e-208
1202	Fbxo34	2.3333e-209	0.765919	0.825156	0.706683	3.46113e-208
1203	Rasgrp2	4.0302e-209	-0.399206	-0.383052	-0.415361	5.97328e-208
1204	Ydjc	4.26739e-209	-0.781337	-0.741555	-0.821119	6.31956e-208
1205	Anapc15	4.32739e-209	-0.969983	-0.90335	-1.03662	6.4031e-208
1206	Ddx24	6.953e-209	-0.758022	-0.700256	-0.815789	1.02796e-207
1207	Tmem160	9.54892e-209	-0.557135	-0.516571	-0.597699	1.41058e-207
1208	Carhsp1	1.39012e-208	0.683197	0.722772	0.643621	2.05181e-207
1209	Tmem145	1.39616e-208	0.372173	0.406577	0.337769	2.05902e-207
1210	Set	2.62802e-208	-0.577796	-0.537987	-0.617605	3.87253e-207
1211	Rhox2a	3.22155e-208	-0.475638	-0.456621	-0.494655	4.74321e-207
1212	Coro1b	3.9973e-208	-0.913989	-0.848277	-0.979701	5.88051e-207
1213	Ppp1r15b	8.18323e-208	0.877339	0.94075	0.813929	1.20286e-206
1214	Etv3	1.8024e-207	0.704247	0.758634	0.649861	2.64719e-206
1215	Psmb2	1.88503e-207	-0.579543	-0.532967	-0.626119	2.76627e-206
1216	Tcea3	3.41725e-207	-0.383089	-0.367449	-0.398729	5.01065e-206
1217	Gtf2ird1	8.10033e-207	0.839168	0.901831	0.776505	1.18676e-205
1218	Gm7325	2.8768e-206	-0.338478	-0.32419	-0.352766	4.21128e-205
1219	Lsm3	2.91512e-206	-0.655723	-0.603239	-0.708207	4.26388e-205
1220	Platr10	5.56957e-206	-1			8.13979e-205
1221	Sesn2	8.07402e-206	0.834712	0.89893	0.770493	1.17903e-204
1222	Klf2	1.86384e-205	-0.573399	-0.548664	-0.598134	2.71949e-204
1223	Hsp90b1	3.09061e-205	-0.677404	-0.628538	-0.726269	4.50576e-204
1224	Hmga1-rs1	3.59121e-205	-0.604332	-0.57599	-0.632673	5.23131e-204
1225	Carnmt1	3.84142e-205	-1.00197	-0.939974	-1.06396	5.59122e-204
1226	Idh3b	4.42978e-205	0.815978	0.870554	0.761402	6.44234e-204
1227	Sae1	1.07003e-204	-0.936513	-0.869807	-1.00322	1.55491e-203
1228	Psmd2	1.09501e-204	-0.935977	-0.869218	-1.00274	1.5899e-203
1229	Itpr3	1.13662e-204	0.580887	0.627897	0.533878	1.64897e-203
1230	Mad2l1	1.58754e-204	-0.89401	-0.84446	-0.94356	2.30129e-203
1231	Cd2ap	2.17859e-204	0.855309	0.914091	0.796528	3.1555e-203
1232	Dbnl	2.43119e-204	-0.949931	-0.894437	-1.00543	3.51852e-203
1233	Eif4e2	2.4842e-204	0.541647	0.577512	0.505782	3.59232e-203
1234	Lbr	2.73035e-204	0.878527	0.944669	0.812384	3.94507e-203
1235	Ccdc86	2.9053e-204	-0.930334	-0.87759	-0.983077	4.19445e-203
1236	Ctdnep1	3.47732e-204	0.815882	0.880292	0.751473	5.01623e-203
1237	Aqp1	6.87779e-204	-0.461732	-0.444211	-0.479252	9.91359e-203
1238	Tmpo	7.47751e-204	0.83918	0.90116	0.777201	1.07693e-202
1239	Capn2	1.09762e-203	0.879561	0.941546	0.817575	1.57955e-202
1240	E2f3	3.55893e-203	0.652031	0.706144	0.597917	5.1174e-202
1241	Hebp2	6.4499e-203	0.431536	0.469523	0.393549	9.26685e-202
1242	Phc2	8.06478e-203	0.667738	0.721551	0.613924	1.15777e-201
1243	Ddrgk1	1.62012e-202	-0.991718	-0.927508	-1.05593	2.32396e-201
1244	Gpi1	1.91979e-202	0.615989	0.654763	0.577215	2.7516e-201
1245	Surf1	2.56077e-202	0.909467	0.972099	0.846836	3.66735e-201
1246	Sdf2l1	1.05165e-201	-1.03844	-0.968438	-1.10844	1.50489e-200
1247	Cisd1	1.17526e-201	-0.66382	-0.613063	-0.714576	1.68043e-200
1248	Agpat3	2.65781e-201	0.96939	1.03436	0.904424	3.79718e-200
1249	Slc35b3	2.77631e-201	0.707	0.762465	0.651534	3.9633e-200
1250	Sec14l1	3.16426e-201	0.765501	0.825606	0.705395	4.5135e-200
1251	Ddit4l	4.27054e-201	-0.351037	-0.337144	-0.36493	6.08663e-200
1252	Pgap1	4.79609e-201	0.628649	0.678489	0.578809	6.83022e-200
1253	Tmem40	9.0391e-201	-0.319172	-0.305868	-0.332477	1.28625e-199
1254	Col18a1	9.36782e-201	-0.356974	-0.34241	-0.371538	1.33196e-199
1255	Sgsm1	1.39058e-200	0.267606	0.295758	0.239455	1.97562e-199
1256	Csf2ra	2.14246e-200	-0.301023	-0.28869	-0.313356	3.04141e-199
1257	Aars	3.64916e-200	-0.974806	-0.916857	-1.03276	5.17618e-199
1258	Fbln1	8.75021e-200	0.981676	1.04878	0.91457	1.24019e-198
1259	Ergic1	1.46294e-199	-0.90356	-0.851817	-0.955303	2.07182e-198
1260	Gm10146	2.30726e-199	-0.654648	-0.622018	-0.687278	3.26496e-198
1261	Zic3	2.66742e-199	-1			3.77161e-198
1262	Spcs1	4.21661e-199	-0.583019	-0.536318	-0.62972	5.95738e-198
1263	Mrpl43	8.34643e-199	-0.535276	-0.494099	-0.576454	1.17828e-197
1264	Nt5m	2.56829e-198	0.795681	0.857141	0.734221	3.62283e-197
1265	Gtsf1l	3.29767e-198	-0.416706	-0.399151	-0.434261	4.64801e-197
1266	Gm1673	8.31932e-198	-0.954026	-0.898637	-1.00941	1.17167e-196
1267	Baz2b	1.26553e-197	0.638268	0.688224	0.588312	1.78093e-196
1268	Fam135a	1.50865e-197	0.746744	0.806313	0.687175	2.12138e-196
1269	Camsap2	1.81218e-197	0.589645	0.640544	0.538747	2.54619e-196
1270	Cox5a	2.0378e-197	-0.385362	-0.360367	-0.410357	2.86095e-196
1271	Pde8a	2.06868e-197	0.478828	0.519742	0.437914	2.90202e-196
1272	Plagl1	2.83191e-197	0.800808	0.860556	0.74106	3.96958e-196
1273	Id2	3.13767e-197	0.881992	0.94648	0.817504	4.39471e-196
1274	Polr2a	3.38428e-197	0.922321	0.984568	0.860073	4.7364e-196
1275	Qrich1	4.56764e-197	0.86133	0.924198	0.798462	6.38754e-196
1276	Tbc1d24	5.99809e-197	0.833416	0.893923	0.77291	8.38134e-196
1277	Fbxw7	8.20687e-197	0.789189	0.850647	0.72773	1.14588e-195
1278	Lgals3	9.45851e-197	-0.689553	-0.657496	-0.72161	1.3196e-195
1279	Bex4	1.06627e-196	-0.350818	-0.293173	-0.408463	1.48644e-195
1280	Arhgef7	2.45876e-196	0.659766	0.716246	0.603287	3.42498e-195
1281	Itpripl1	2.58104e-196	0.477033	0.519093	0.434973	3.5925e-195
1282	Hacd4	4.26237e-196	0.603461	0.653251	0.553672	5.92809e-195
1283	Hnrnph3	4.91317e-196	0.769452	0.832255	0.706649	6.82789e-195
1284	Lipa	5.52857e-196	-0.684872	-0.649788	-0.719956	7.67714e-195
1285	Tdh	1.53638e-195	-0.572343	-0.546418	-0.598268	2.13181e-194
1286	Sfpq	1.88985e-195	-0.975344	-0.908186	-1.0425	2.62022e-194
1287	Mrpl46	1.92407e-195	-0.937067	-0.879795	-0.994339	2.66559e-194
1288	2023-03-02	2.37551e-195	0.754209	0.815255	0.693164	3.28846e-194
1289	Lad1	2.92832e-195	0.636465	0.688542	0.584389	4.05058e-194
1290	Slc35e3	3.16196e-195	0.672764	0.725459	0.62007	4.37036e-194
1291	Mrpl22	4.93692e-195	-0.94922	-0.888814	-1.00963	6.81837e-194
1292	Sar1b	6.46902e-195	-0.889893	-0.824069	-0.955717	8.92744e-194
1293	Nucks1	1.31103e-194	0.499172	0.531461	0.466882	1.80787e-193
1294	Gnptg	1.56359e-194	-0.838172	-0.790213	-0.88613	2.15447e-193
1295	Slco3a1	1.5848e-194	-0.799397	-0.756287	-0.842506	2.18201e-193
1296	Aplp1	2.30196e-194	0.804208	0.863401	0.745015	3.16696e-193
1297	Tcn2	2.49501e-194	-0.607314	-0.541175	-0.673453	3.42992e-193
1298	Pias1	7.99268e-194	0.657359	0.71082	0.603899	1.09792e-192
1299	Clasp1	1.08808e-193	0.766913	0.828143	0.705683	1.4935e-192
1300	Rbms1	1.59821e-193	0.88286	0.942068	0.823651	2.19201e-192
1301	Brix1	1.7175e-193	-0.967064	-0.906437	-1.02769	2.3538e-192
1302	Gpc6	1.86394e-193	0.94129	1.00624	0.876337	2.55254e-192
1303	Fcf1	1.89897e-193	-0.895443	-0.84013	-0.950756	2.59851e-192
1304	Coprs	2.41277e-193	-0.918174	-0.860377	-0.975971	3.29905e-192
1305	Mrps24	2.4407e-193	-0.533374	-0.494071	-0.572677	3.33468e-192
1306	Ahsa1	3.67018e-193	-0.927611	-0.859755	-0.995467	5.01067e-192
1307	Net1	9.41935e-193	0.637608	0.689949	0.585267	1.28498e-191
1308	Hells	1.41873e-192	-0.729907	-0.664743	-0.795072	1.93394e-191
1309	Cxcl16	1.71198e-192	-0.438554	-0.420672	-0.456435	2.33191e-191
1310	Dock9	1.83813e-192	0.514469	0.558464	0.470474	2.50183e-191
1311	Tpm3	1.97319e-192	-0.711042	-0.65427	-0.767815	2.6836e-191
1312	Ipo9	2.06213e-192	0.738707	0.800516	0.676899	2.80243e-191
1313	B2m	3.76744e-192	0.471664	0.518539	0.424788	5.11603e-191
1314	Tonsl	4.77988e-192	-0.733626	-0.671856	-0.795397	6.48594e-191
1315	Smad4	6.89139e-192	0.792002	0.854648	0.729356	9.34399e-191
1316	Zfp687	7.50137e-192	0.698271	0.754071	0.642471	1.01633e-190
1317	Fam168b	9.61498e-192	0.778218	0.839468	0.716968	1.30171e-190
1318	Hsf2bp	1.28067e-191	-0.300022	-0.28694	-0.313104	1.7325e-190
1319	Pde4d	1.55633e-191	0.60243	0.652022	0.552838	2.10382e-190
1320	Dek	1.87361e-191	0.747444	0.800354	0.694533	2.53079e-190
1321	Usp12	2.30352e-191	0.6185	0.669647	0.567353	3.10915e-190
1322	Exosc4	2.3858e-191	-0.928219	-0.861129	-0.995308	3.21777e-190
1323	Mest	2.45046e-191	-0.361257	-0.346308	-0.376206	3.30247e-190
1324	Cd320	3.10567e-191	-0.955998	-0.891531	-1.02047	4.18234e-190
1325	Camk2n1	8.0536e-191	0.584397	0.632192	0.536603	1.08374e-189
1326	Alpk3	1.05499e-190	0.513772	0.558064	0.46948	1.41858e-189
1327	Phactr4	1.1616e-190	0.724972	0.782945	0.666999	1.56077e-189
1328	Ddx5	1.17957e-190	-0.457383	-0.422794	-0.491973	1.58371e-189
1329	1700029P11Rik	1.26482e-190	-0.311335	-0.298331	-0.32434	1.69689e-189
1330	Fam214b	3.17418e-190	0.553123	0.600141	0.506104	4.25532e-189
1331	Ppp3cb	3.22236e-190	0.74135	0.800728	0.681972	4.31665e-189
1332	E130308A19Rik	4.18629e-190	0.596428	0.646103	0.546753	5.60372e-189
1333	Naa38	6.04281e-190	-0.583547	-0.534257	-0.632836	8.08277e-189
1334	Tnpo1	6.65482e-190	0.830767	0.894532	0.767002	8.89471e-189
1335	Rnf38	8.31652e-190	0.598333	0.64785	0.548816	1.11074e-188
1336	Pxn	9.20235e-190	0.692698	0.74839	0.637005	1.22813e-188
1337	Eml2	1.45233e-189	-0.445072	-0.424954	-0.46519	1.9368e-188
1338	Ifi35	1.6538e-189	-0.388823	-0.372999	-0.404647	2.20383e-188
1339	Axin1	1.83524e-189	0.673967	0.731702	0.616232	2.44379e-188
1340	Slc25a3	2.36376e-189	0.363773	0.387769	0.339776	3.14522e-188
1341	Grsf1	4.70638e-189	0.832402	0.896054	0.76875	6.25763e-188
1342	Cgrrf1	5.53812e-189	0.759585	0.818973	0.700197	7.35802e-188
1343	Reep5	6.26015e-189	-0.378491	-0.333217	-0.423765	8.31113e-188
1344	Snx1	7.66628e-189	0.726469	0.785884	0.667054	1.01704e-187
1345	Tomm6	1.12785e-188	-0.721921	-0.682623	-0.76122	1.49514e-187
1346	L3mbtl3	2.15231e-188	0.619708	0.670258	0.569159	2.85109e-187
1347	Fen1	2.23882e-188	-0.895272	-0.842268	-0.948276	2.96349e-187
1348	Abcg2	2.27783e-188	-0.690194	-0.65375	-0.726638	3.01289e-187
1349	Fez2	2.85795e-188	0.751745	0.816237	0.687253	3.77741e-187
1350	Rcbtb2	3.21188e-188	0.845708	0.908036	0.783379	4.24206e-187
1351	Palld	5.77831e-188	0.93593	0.997683	0.874177	7.626e-187
1352	Pycr1	7.41659e-188	-0.547584	-0.521043	-0.574125	9.7809e-187
1353	Ythdf1	2.06387e-187	0.812441	0.876873	0.748009	2.7198e-186
1354	Snrpd1	2.06869e-187	-0.488259	-0.449208	-0.52731	2.72414e-186
1355	Cldn7	2.19679e-187	0.974918	1.04738	0.902455	2.89069e-186
1356	Mogat1	2.30909e-187	0.281405	0.311042	0.251768	3.03621e-186
1357	Slc9b1	2.62505e-187	-0.317968	-0.303962	-0.331974	3.44913e-186
1358	Rbm38	3.42309e-187	0.885982	0.951089	0.820875	4.49438e-186
1359	Tceb2	5.38765e-187	-0.345213	-0.321775	-0.368652	7.06856e-186
1360	Sox7	8.24987e-187	0.726761	0.782797	0.670725	1.08158e-185
1361	2023-09-02	1.20381e-186	0.744506	0.797858	0.691153	1.57708e-185
1362	Ccs	1.40039e-186	-0.886555	-0.820851	-0.952259	1.83325e-185
1363	Tpgs1	1.52182e-186	0.79007	0.853552	0.726588	1.99076e-185
1364	Ubl5	1.5884e-186	0.387393	0.413509	0.361277	2.07634e-185
1365	Ogt	3.22642e-186	0.897043	0.958995	0.835092	4.21443e-185
1366	4933402E13Rik	4.12174e-186	-0.419436	-0.401661	-0.437211	5.37999e-185
1367	Tipin	5.30268e-186	0.786521	0.842234	0.730807	6.91637e-185
1368	Ecscr	5.70225e-186	-0.455949	-0.43603	-0.475869	7.4321e-185
1369	Dstn	6.2062e-186	-0.538339	-0.496298	-0.58038	8.08302e-185
1370	Calu	6.73938e-186	-0.746578	-0.686622	-0.806533	8.77103e-185
1371	Abl2	1.0395e-185	0.687901	0.745883	0.629919	1.35189e-184
1372	Hadh	1.04133e-185	0.751427	0.810521	0.692333	1.35328e-184
1373	Rnaseh2a	1.92748e-185	-0.927492	-0.865864	-0.989121	2.50305e-184
1374	Dnmt3a	4.10972e-185	-0.508017	-0.483924	-0.532111	5.33307e-184
1375	Erp29	4.11751e-185	0.484598	0.516421	0.452774	5.33929e-184
1376	Slc25a23	4.69705e-185	0.381648	0.417267	0.34603	6.08637e-184
1377	Pgm2	4.95465e-185	0.746477	0.807689	0.685265	6.41549e-184
1378	Slc1a3	8.22099e-185	-0.787346	-0.743073	-0.83162	1.06372e-183
1379	Susd2	8.42663e-185	-0.4935	-0.471124	-0.515876	1.08953e-183
1380	Ccnd1	8.71287e-185	-0.449152	-0.428767	-0.469538	1.12573e-183
1381	Kansl3	8.7578e-185	0.745889	0.805436	0.686342	1.13071e-183
1382	Abhd17a	1.11284e-184	0.722957	0.78355	0.662363	1.43574e-183
1383	Mpped2	1.19759e-184	0.474045	0.516231	0.431858	1.54396e-183
1384	Dctpp1	1.41545e-184	-0.703865	-0.648575	-0.759155	1.82352e-183
1385	Jtb	1.63006e-184	0.774396	0.835014	0.713777	2.09848e-183
1386	Topors	2.55469e-184	0.860161	0.923507	0.796814	3.28644e-183
1387	Hivep2	3.06349e-184	0.271405	0.300304	0.242507	3.93815e-183
1388	Rnpepl1	3.24901e-184	0.772821	0.834286	0.711357	4.17362e-183
1389	Hps1	3.46168e-184	-0.332088	-0.317762	-0.346413	4.44361e-183
1390	Snrk	3.71199e-184	0.650456	0.704135	0.596778	4.7615e-183
1391	Dzip1l	4.05861e-184	0.333012	0.365713	0.300311	5.20237e-183
1392	Slc25a11	6.00936e-184	-0.938693	-0.873822	-1.00356	7.69733e-183
1393	Hilpda	8.92738e-184	-0.83719	-0.787434	-0.886946	1.14268e-182
1394	Trim25	1.00182e-183	0.761372	0.825947	0.696798	1.28139e-182
1395	Pdap1	1.32085e-183	-0.475995	-0.440587	-0.511404	1.68822e-182
1396	Cpt1a	1.46575e-183	-0.287848	-0.275352	-0.300344	1.87209e-182
1397	Rab24	1.97087e-183	0.828033	0.889023	0.767043	2.51543e-182
1398	Med21	2.95182e-183	-0.93276	-0.868789	-0.996732	3.76473e-182
1399	Mphosph10	3.19553e-183	-0.919725	-0.858424	-0.981025	4.07265e-182
1400	Tspan8	5.98374e-183	-0.387499	-0.372107	-0.402891	7.62072e-182
1401	Sod1	1.10186e-182	-0.665339	-0.610983	-0.719694	1.4023e-181
1402	Lsm5	1.11074e-182	-0.546392	-0.501656	-0.591128	1.41258e-181
1403	Dnpep	1.28832e-182	0.832546	0.890021	0.775071	1.63726e-181
1404	Pdcd5	1.55538e-182	-0.513431	-0.472138	-0.554725	1.97525e-181
1405	Fuom	2.01597e-182	-0.281707	-0.269426	-0.293989	2.55834e-181
1406	Apoa2	8.15524e-182	-0.683281	-0.648719	-0.717843	1.0342e-180
1407	Tigar	1.06744e-181	-0.51189	-0.48661	-0.537171	1.3527e-180
1408	Aftph	1.10372e-181	0.66686	0.723054	0.610665	1.39768e-180
1409	Cmc2	1.22215e-181	-0.809068	-0.744489	-0.873647	1.54656e-180
1410	Igsf23	1.44844e-181	-0.744174	-0.702734	-0.785613	1.8316e-180
1411	Epha4	1.61653e-181	-0.429082	-0.409328	-0.448835	2.04271e-180
1412	Rnf26	2.88603e-181	0.761908	0.824594	0.699222	3.64433e-180
1413	Cdc42ep4	5.77989e-181	0.537306	0.583509	0.491104	7.29338e-180
1414	Krt8	8.35394e-181	0.865186	0.915302	0.81507	1.0534e-179
1415	Lgmn	9.54979e-181	0.926794	0.980487	0.873101	1.20334e-179
1416	Sppl3	1.4017e-180	0.772948	0.83654	0.709355	1.765e-179
1417	Ndufa1	1.71e-180	-0.622046	-0.57146	-0.672632	2.15168e-179
1418	Csde1	3.18377e-180	0.609232	0.65601	0.562453	4.00329e-179
1419	Mex3d	3.32172e-180	0.732729	0.791012	0.674446	4.17381e-179
1420	Mta1	3.43105e-180	0.805972	0.870667	0.741278	4.30815e-179
1421	P4ha1	3.63594e-180	0.952147	1.00934	0.894956	4.5622e-179
1422	4930447C04Rik	4.69756e-180	-0.260972	-0.249118	-0.272826	5.89012e-179
1423	Tmem258	5.07764e-180	-0.402149	-0.372744	-0.431555	6.36222e-179
1424	Gjb3	6.26362e-180	-0.554417	-0.527585	-0.58125	7.84272e-179
1425	Hspa9	7.62269e-180	-0.674998	-0.619601	-0.730395	9.53773e-179
1426	Pld3	8.26618e-180	-0.838829	-0.776667	-0.900991	1.03356e-178
1427	Maea	8.92827e-180	0.748427	0.812147	0.684706	1.11556e-178
1428	Etv5	9.88908e-180	-0.483347	-0.459837	-0.506857	1.23475e-178
1429	Mef2c	1.16022e-179	0.414105	0.452669	0.375541	1.44763e-178
1430	Dhrs4	1.1765e-179	-0.54999	-0.522007	-0.577972	1.46693e-178
1431	Myrf	1.44176e-179	-0.434835	-0.415784	-0.453887	1.79641e-178
1432	Tomm5	1.52414e-179	0.526764	0.564316	0.489211	1.89773e-178
1433	Zbtb7a	1.53753e-179	0.753844	0.813578	0.694111	1.91306e-178
1434	Shisa4	1.67519e-179	0.825203	0.885798	0.764607	2.08289e-178
1435	Acss2	8.03809e-179	0.500238	0.545158	0.455317	9.98739e-178
1436	Snx33	1.4502e-178	0.628714	0.682158	0.57527	1.80063e-177
1437	Mdfi	1.6503e-178	0.65037	0.705007	0.595732	2.04766e-177
1438	Ddost	1.67229e-178	-0.694439	-0.63553	-0.753348	2.0735e-177
1439	Arhgap31	2.00604e-178	0.492194	0.53538	0.449008	2.48559e-177
1440	Tubg1	4.74204e-178	-0.917911	-0.86005	-0.975771	5.87157e-177
1441	Pnma5	5.14225e-178	-1			6.36268e-177
1442	Nabp2	5.97489e-178	0.762563	0.822818	0.702307	7.38781e-177
1443	Gipc1	7.04549e-178	-0.900936	-0.834685	-0.967187	8.70555e-177
1444	Nrip1	8.06131e-178	0.820224	0.882194	0.758254	9.95382e-177
1445	Bri3	8.47837e-178	0.720555	0.770707	0.670403	1.04616e-176
1446	Rnase4	1.48819e-177	-0.804619	-0.755421	-0.853816	1.83502e-176
1447	Tcf7l2	1.7774e-177	0.868861	0.918369	0.819352	2.19012e-176
1448	Mbnl3	2.28655e-177	-0.441692	-0.422632	-0.460753	2.81555e-176
1449	Gna12	3.52419e-177	0.675319	0.733906	0.616733	4.33653e-176
1450	Hoxa7	3.89137e-177	0.353874	0.38819	0.319557	4.78505e-176
1451	Cyb5b	4.56966e-177	-0.875398	-0.807995	-0.942802	5.61523e-176
1452	Fignl2	6.40531e-177	0.510627	0.554337	0.466917	7.86548e-176
1453	Ddx50	1.19562e-176	0.753094	0.815181	0.691007	1.46717e-175
1454	Dok2	1.72615e-176	-0.359319	-0.344669	-0.373969	2.11673e-175
1455	Sumo1	2.63516e-176	0.46352	0.495682	0.431358	3.22921e-175
1456	Gm9797	4.14875e-176	-0.426322	-0.405507	-0.447137	5.08051e-175
1457	Tpp1	4.34736e-176	-0.779488	-0.713726	-0.84525	5.32007e-175
1458	Wdr89	4.9813e-176	0.3119	0.333283	0.290517	6.09167e-175
1459	Tcf23	5.59947e-176	-0.381106	-0.364942	-0.397269	6.84295e-175
1460	Dyrk3	7.77471e-176	0.630953	0.683362	0.578544	9.49474e-175
1461	Stip1	8.41258e-176	-0.911484	-0.842966	-0.980003	1.02667e-174
1462	Ltbp4	9.11499e-176	-0.3903	-0.373288	-0.407312	1.11163e-174
1463	Akirin2	1.02286e-175	0.712856	0.772628	0.653085	1.24659e-174
1464	Cyp27a1	1.2437e-175	-0.324533	-0.311529	-0.337537	1.5147e-174
1465	Fam117b	2.70222e-175	0.629115	0.682505	0.575725	3.28878e-174
1466	Caprin1	3.08624e-175	0.635032	0.685505	0.584558	3.7536e-174
1467	Nr6a1	3.96083e-175	0.804653	0.868583	0.740722	4.81402e-174
1468	Sec62	4.82603e-175	-0.551305	-0.503513	-0.599097	5.86159e-174
1469	Mcm6	5.53809e-175	0.836726	0.9022	0.771252	6.72186e-174
1470	Wnk3	7.15967e-175	-0.417229	-0.397955	-0.436502	8.68414e-174
1471	Htra2	7.6298e-175	-0.733355	-0.690825	-0.775886	9.24808e-174
1472	Msrb2	1.03016e-174	-0.296321	-0.283447	-0.309195	1.24781e-173
1473	Dynlt1c	1.1536e-174	-0.811483	-0.761611	-0.861355	1.39638e-173
1474	Zfp296	1.49439e-174	-0.389497	-0.371567	-0.407427	1.80766e-173
1475	Lrrc41	2.22153e-174	0.715712	0.774778	0.656645	2.68542e-173
1476	Hsph1	5.71187e-174	0.776705	0.842303	0.711107	6.89991e-173
1477	2010320M18Rik	6.52989e-174	-0.823673	-0.772379	-0.874967	7.88273e-173
1478	Magohb	6.80836e-174	-0.852712	-0.797824	-0.9076	8.21333e-173
1479	Xlr3b	7.26544e-174	-0.295756	-0.282715	-0.308797	8.75881e-173
1480	Fam120a	1.18745e-173	0.792012	0.855369	0.728655	1.43055e-172
1481	Rad23a	1.21978e-173	-0.80093	-0.737066	-0.864795	1.46851e-172
1482	Ppp2r5d	1.40323e-173	0.765601	0.829827	0.701374	1.68824e-172
1483	Slc25a4	2.21284e-173	-0.394514	-0.36719	-0.421838	2.66049e-172
1484	Pja2	2.78608e-173	0.68511	0.74273	0.627491	3.34743e-172
1485	Pltp	3.16514e-173	-0.476364	-0.45335	-0.499378	3.8003e-172
1486	Slc25a17	4.82771e-173	0.797551	0.860677	0.734425	5.79261e-172
1487	Sf3b6	7.42913e-173	-0.748054	-0.685738	-0.810371	8.90796e-172
1488	Efna3	1.10254e-172	0.515794	0.564869	0.46672	1.32112e-171
1489	Stoml2	1.21665e-172	0.623541	0.672202	0.574879	1.45688e-171
1490	Ralgps2	1.28553e-172	0.712647	0.769703	0.65559	1.53832e-171
1491	Gjc1	1.46603e-172	-0.260323	-0.248137	-0.272508	1.75314e-171
1492	Zdhhc3	1.7322e-172	0.733272	0.797255	0.669289	2.07005e-171
1493	Shroom3	2.12914e-172	0.709245	0.769519	0.64897	2.54271e-171
1494	Slc20a1	3.33808e-172	0.789428	0.856351	0.722505	3.9838e-171
1495	Mvb12a	3.66306e-172	-0.725921	-0.663452	-0.788389	4.36872e-171
1496	Scand1	3.71295e-172	-0.519758	-0.475416	-0.5641	4.42526e-171
1497	1110008P14Rik	4.49783e-172	-0.885495	-0.818052	-0.952938	5.35713e-171
1498	Rbm42	6.49576e-172	-0.879547	-0.821224	-0.93787	7.7316e-171
1499	Polr3c	6.50146e-172	0.734291	0.796191	0.672392	7.73322e-171
1500	Nedd9	7.75538e-172	0.563974	0.613156	0.514793	9.21856e-171
1501	Aga	1.06035e-171	-0.821163	-0.7639	-0.878426	1.25956e-170
1502	Klc4	1.32955e-171	0.543468	0.591802	0.495135	1.57829e-170
1503	Yeats4	1.78028e-171	0.735255	0.792667	0.677843	2.11194e-170
1504	Serf2	5.06129e-171	0.289601	0.309753	0.26945	6.00018e-170
1505	Aamp	6.44589e-171	0.645303	0.698594	0.592012	7.63656e-170
1506	Anapc10	7.63695e-171	-0.814055	-0.76349	-0.86462	9.04162e-170
1507	Aen	1.05594e-170	-0.83207	-0.780198	-0.883941	1.24933e-169
1508	Rangrf	1.28765e-170	-0.886374	-0.823532	-0.949216	1.52247e-169
1509	Arhgef28	2.93424e-170	0.804687	0.866411	0.742963	3.46703e-169
1510	Slain2	3.4182e-170	0.727385	0.787037	0.667733	4.03619e-169
1511	Arpc1b	1.04242e-169	0.84448	0.903999	0.78496	1.23007e-168
1512	Cttnbp2nl	2.08821e-169	0.506002	0.553797	0.458208	2.46249e-168
1513	Snrpc	2.76498e-169	-0.700389	-0.639593	-0.761185	3.2584e-168
1514	Pttg1	2.97342e-169	-0.808056	-0.756803	-0.85931	3.50172e-168
1515	Ddx17	5.74037e-169	0.742157	0.804459	0.679855	6.75583e-168
1516	mt-Atp8	7.34788e-169	-0.853661	-0.79651	-0.910813	8.64199e-168
1517	Pcgf5	1.00852e-168	0.8783	0.936607	0.819993	1.18535e-167
1518	Foxo3	1.38425e-168	0.682824	0.739853	0.625795	1.6259e-167
1519	Srp72	1.40772e-168	0.648048	0.698409	0.597688	1.65238e-167
1520	Tdg	1.41759e-168	0.755459	0.819032	0.691885	1.66287e-167
1521	Rce1	1.47967e-168	-0.904704	-0.841461	-0.967948	1.73455e-167
1522	Atp5e	2.21044e-168	0.333389	0.356768	0.310009	2.5895e-167
1523	Cmip	2.2299e-168	-0.539202	-0.510042	-0.568362	2.61058e-167
1524	Pgk1	2.53405e-168	0.807127	0.869795	0.744459	2.9647e-167
1525	Tex2	3.22269e-168	0.631603	0.686386	0.57682	3.76791e-167
1526	Chd9	6.68958e-168	-0.374854	-0.357389	-0.39232	7.8162e-167
1527	Pkn2	7.51997e-168	0.775535	0.837222	0.713848	8.78069e-167
1528	Nap1l1	8.92461e-168	0.494152	0.527769	0.460535	1.0414e-166
1529	Dpys	1.32135e-167	-0.264878	-0.2524	-0.277357	1.54086e-166
1530	Gm9803	1.76454e-167	-0.858696	-0.797935	-0.919456	2.05632e-166
1531	Zfp451	3.0888e-167	0.707568	0.767197	0.647939	3.59722e-166
1532	Tomm22	3.90059e-167	0.491971	0.52967	0.454272	4.53965e-166
1533	Thumpd3	4.31513e-167	-0.77336	-0.725772	-0.820949	5.01884e-166
1534	E2f4	4.40785e-167	0.746745	0.809937	0.683553	5.12333e-166
1535	Ubald1	4.45634e-167	-0.658365	-0.620419	-0.696311	5.17632e-166
1536	Prdx4	5.43382e-167	-0.637564	-0.5761	-0.699028	6.30761e-166
1537	Nars	5.92106e-167	-0.783687	-0.717458	-0.849916	6.86874e-166
1538	Rab1b	6.21459e-167	-0.901831	-0.840144	-0.963518	7.20456e-166
1539	Pard6b	6.27531e-167	0.680926	0.737726	0.624127	7.27022e-166
1540	Tmem9	9.62006e-167	0.957327	1.01905	0.895606	1.1138e-165
1541	Fbxl19	1.07306e-166	0.760004	0.82161	0.698399	1.24157e-165
1542	Calcoco2	1.10831e-166	-1			1.28153e-165
1543	Dtnbp1	1.53222e-166	0.710715	0.772729	0.648701	1.77055e-165
1544	Stat3	1.86465e-166	0.761027	0.824032	0.698023	2.15329e-165
1545	Eif4a3	4.21703e-166	-0.83968	-0.773792	-0.905569	4.86664e-165
1546	Xlr3c	5.55231e-166	-0.294454	-0.281412	-0.307495	6.40347e-165
1547	Blnk	8.52287e-166	-0.377276	-0.35955	-0.395002	9.82306e-165
1548	Nedd8	8.74602e-166	0.347189	0.37224	0.322138	1.00737e-164
1549	Xlr4b	1.52422e-165	-0.303692	-0.289881	-0.317503	1.75448e-164
1550	Ube2j1	4.40454e-165	0.622529	0.678129	0.566928	5.06664e-164
1551	Anp32b	6.02221e-165	0.489994	0.525271	0.454718	6.92302e-164
1552	Arxes1	1.42934e-164	-0.312676	-0.298292	-0.32706	1.64208e-163
1553	Rbm28	1.56123e-164	-0.872711	-0.807471	-0.93795	1.79245e-163
1554	Abi1	1.91678e-164	0.722306	0.784309	0.660304	2.19924e-163
1555	Eny2	2.59963e-164	-0.767795	-0.70282	-0.832771	2.9808e-163
1556	Ilkap	3.81589e-164	0.680977	0.74142	0.620534	4.37258e-163
1557	Fam102b	4.26187e-164	0.301573	0.332969	0.270177	4.88048e-163
1558	Mlxip	5.69688e-164	0.535792	0.583878	0.487707	6.51959e-163
1559	Gna13	6.14105e-164	0.695051	0.756749	0.633354	7.02341e-163
1560	Selenos	6.6198e-164	-0.671561	-0.612054	-0.731068	7.56609e-163
1561	Pex6	1.14514e-163	0.513737	0.560145	0.46733	1.308e-162
1562	Spc25	2.04528e-163	-0.977802	-0.910353	-1.04525	2.33466e-162
1563	Kpna2	2.12296e-163	-0.669907	-0.631001	-0.708814	2.42177e-162
1564	Lxn	2.9818e-163	0.776122	0.837659	0.714585	3.39933e-162
1565	Prkcsh	4.19138e-163	-0.629655	-0.570057	-0.689253	4.77523e-162
1566	Arpc5	4.84489e-163	0.578085	0.62506	0.53111	5.51625e-162
1567	Rragc	5.51829e-163	0.697104	0.760072	0.634135	6.27895e-162
1568	Mrps31	8.89564e-163	-0.745301	-0.69914	-0.791461	1.01154e-161
1569	Capn6	1.22366e-162	-0.584154	-0.551594	-0.616715	1.39056e-161
1570	Pdpn	1.69889e-162	-0.786007	-0.720139	-0.851875	1.92938e-161
1571	Mrpl49	1.7297e-162	-0.841153	-0.776152	-0.906154	1.96312e-161
1572	Jak1	1.81527e-162	0.661439	0.72214	0.600737	2.05892e-161
1573	Elf1	1.83007e-162	0.726397	0.785709	0.667085	2.07439e-161
1574	Git2	2.29449e-162	0.718095	0.780456	0.655735	2.59916e-161
1575	Smim10l1	2.5115e-162	-0.818893	-0.764148	-0.873637	2.84317e-161
1576	Plet1	3.21761e-162	0.578424	0.62862	0.528228	3.64023e-161
1577	Tbc1d1	3.32547e-162	0.697195	0.75915	0.635241	3.75987e-161
1578	Xpa	3.45394e-162	0.639706	0.69647	0.582942	3.90265e-161
1579	Tle4	5.74061e-162	-0.710238	-0.667207	-0.75327	6.48227e-161
1580	Rab4a	7.35034e-162	-0.89961	-0.837582	-0.961639	8.29472e-161
1581	Phf3	1.48852e-161	0.737696	0.800301	0.675091	1.67871e-160
1582	Prkcd	1.53553e-161	0.562198	0.613234	0.511161	1.73063e-160
1583	Dyrk2	2.13387e-161	0.439736	0.480768	0.398704	2.40346e-160
1584	Gm2694	2.16569e-161	-0.245522	-0.233737	-0.257306	2.43777e-160
1585	Polr2h	2.19228e-161	-0.652941	-0.59377	-0.712112	2.46614e-160
1586	Ccm2	3.7477e-161	0.722419	0.785382	0.659457	4.21321e-160
1587	Lipt2	6.59285e-161	-0.392171	-0.372552	-0.411789	7.40709e-160
1588	Nqo1	7.17749e-161	-0.230769	-0.219806	-0.241731	8.05886e-160
1589	L1td1	9.62928e-161	-0.750182	-0.696892	-0.803472	1.08049e-159
1590	Cyb5a	1.29924e-160	0.477186	0.515407	0.438965	1.45694e-159
1591	Rb1cc1	1.41207e-160	0.660524	0.718785	0.602262	1.58248e-159
1592	Frmd4a	1.81775e-160	0.880142	0.944858	0.815426	2.03583e-159
1593	Zfp637	2.89253e-160	-0.748656	-0.701272	-0.79604	3.23753e-159
1594	Osbpl9	3.49586e-160	0.587488	0.641505	0.53347	3.91037e-159
1595	Nudt16l1	6.88521e-160	-0.832389	-0.776122	-0.888656	7.69676e-159
1596	Fzd6	7.00808e-160	0.435215	0.475769	0.394661	7.8292e-159
1597	Fblim1	7.71705e-160	-0.367861	-0.349894	-0.385828	8.61585e-159
1598	Hddc3	8.40232e-160	-0.485737	-0.459075	-0.5124	9.37506e-159
1599	Gm42418	1.06623e-159	0.621197	0.664294	0.5781	1.18893e-158
1600	1110065P20Rik	1.64723e-159	0.693914	0.758657	0.629171	1.83564e-158
1601	Gnpnat1	1.71067e-159	-0.809453	-0.754977	-0.863928	1.90513e-158
1602	Hprt	1.76702e-159	-0.824883	-0.763677	-0.886089	1.96666e-158
1603	Zbtb7c	2.23175e-159	0.557233	0.606006	0.50846	2.48235e-158
1604	Dnajc7	2.25554e-159	-0.845643	-0.783605	-0.907681	2.50725e-158
1605	Tex261	3.14461e-159	-0.713591	-0.653893	-0.773288	3.49336e-158
1606	Hoxc9	4.1408e-159	0.402997	0.441318	0.364676	4.59716e-158
1607	Calm3	8.82772e-159	-0.61286	-0.560938	-0.664782	9.79454e-158
1608	Klf8	1.26654e-158	0.578519	0.629196	0.527842	1.40438e-157
1609	Hnrnpa0	1.96133e-158	0.792221	0.85486	0.729582	2.17343e-157
1610	Shmt2	2.20323e-158	-0.810163	-0.755199	-0.865127	2.43997e-157
1611	Fam63b	3.3511e-158	0.547315	0.59624	0.498391	3.70889e-157
1612	Tpm3-rs7	4.59594e-158	-0.444892	-0.420915	-0.46887	5.08348e-157
1613	Foxj2	5.60787e-158	0.542963	0.592381	0.493545	6.1989e-157
1614	Gpha2	9.46074e-158	-0.315441	-0.301791	-0.329091	1.04514e-156
1615	Trak2	1.5345e-157	0.592559	0.646312	0.538807	1.69412e-156
1616	Trap1	1.98086e-157	-0.806063	-0.752766	-0.859361	2.18557e-156
1617	Pwwp2a	2.59568e-157	0.679512	0.738491	0.620532	2.86215e-156
1618	Aqp11	2.78936e-157	-0.564393	-0.532364	-0.596423	3.07381e-156
1619	Ramp2	3.01652e-157	0.188616	0.247793	0.129439	3.32208e-156
1620	Sh3glb1	3.39348e-157	0.775594	0.836607	0.714581	3.73492e-156
1621	Snhg12	7.70459e-157	0.873542	0.93733	0.809754	8.47458e-156
1622	Rtcb	1.39857e-156	0.714012	0.774318	0.653707	1.53739e-155
1623	Ppp2ca	1.82763e-156	0.666874	0.723096	0.610653	2.00781e-155
1624	Plekha4	1.95331e-156	-0.253207	-0.240858	-0.265555	2.14455e-155
1625	Gmppb	2.33288e-156	-0.672629	-0.631466	-0.713791	2.55971e-155
1626	Arntl	5.01413e-156	0.61383	0.670498	0.557162	5.49827e-155
1627	Crxos	5.26159e-156	-1			5.76609e-155
1628	Fam46a	5.5417e-156	-0.721376	-0.67611	-0.766643	6.06932e-155
1629	Ppp5c	6.11652e-156	-0.819733	-0.76499	-0.874477	6.69476e-155
1630	Hmha1	6.78409e-156	-0.414605	-0.393077	-0.436133	7.42088e-155
1631	Atg5	3.31011e-155	-0.716699	-0.671109	-0.762289	3.61759e-154
1632	Rnf149	3.31122e-155	0.7272	0.792009	0.66239	3.61759e-154
1633	Tspan6	3.62162e-155	-0.70375	-0.658846	-0.748653	3.95429e-154
1634	Ppp1r9a	4.37286e-155	0.69209	0.749359	0.634821	4.77161e-154
1635	F11r	4.4266e-155	0.891965	0.956115	0.827814	4.82729e-154
1636	Sar1a	5.6676e-155	-0.671651	-0.613941	-0.72936	6.17685e-154
1637	Ccl17	6.21038e-155	-0.318808	-0.304917	-0.332698	6.76427e-154
1638	Ubap1	8.25633e-155	0.631096	0.688059	0.574133	8.9872e-154
1639	Serpinh1	9.4086e-155	0.292085	0.335838	0.248332	1.02352e-153
1640	Plxna1	1.05824e-154	0.725597	0.786665	0.664529	1.15051e-153
1641	Vasp	1.13548e-154	-0.849649	-0.784598	-0.9147	1.23374e-153
1642	Fam65c	1.46268e-154	0.201991	0.226689	0.177294	1.58828e-153
1643	Trmt6	2.39942e-154	-0.878256	-0.814457	-0.942056	2.60387e-153
1644	Fbxl5	4.30353e-154	0.635381	0.694402	0.576359	4.66739e-153
1645	Gadd45gip1	4.82499e-154	-0.527891	-0.480321	-0.575461	5.22976e-153
1646	Wac	4.82967e-154	0.747466	0.808796	0.686136	5.23166e-153
1647	Gss	5.97517e-154	-0.442372	-0.418278	-0.466467	6.46857e-153
1648	Zfp462	6.41692e-154	0.656741	0.714498	0.598984	6.94258e-153
1649	Rbm33	8.96368e-154	0.620168	0.676376	0.56396	9.69208e-153
1650	Pbld2	9.25989e-154	-0.335426	-0.31947	-0.351383	1.00063e-152
1651	Dda1	2.23436e-153	-0.611729	-0.557821	-0.665637	2.413e-152
1652	Spint1	4.86477e-153	0.745458	0.807272	0.683644	5.25054e-152
1653	Mrpl24	9.42196e-153	0.717402	0.774896	0.659907	1.01629e-151
1654	Mgmt	9.70861e-153	-0.228248	-0.217007	-0.239489	1.04658e-151
1655	Slc38a4	1.17648e-152	-0.207913	-0.197111	-0.218715	1.26747e-151
1656	Gm9843	1.23123e-152	0.320184	0.34378	0.296587	1.32565e-151
1657	Vamp4	1.26573e-152	0.634055	0.691508	0.576603	1.36197e-151
1658	Dnaaf1	1.3758e-152	-0.367163	-0.349472	-0.384855	1.47952e-151
1659	Creld2	1.61798e-152	-0.9223	-0.856414	-0.988185	1.73892e-151
1660	Polr2k	1.97716e-152	-0.803056	-0.741382	-0.86473	2.12366e-151
1661	Psmc1	2.38562e-152	-0.863798	-0.798356	-0.929241	2.56084e-151
1662	Chil1	2.46117e-152	0.548877	0.59813	0.499623	2.64035e-151
1663	Grcc10	2.56729e-152	-0.769445	-0.715727	-0.823163	2.75254e-151
1664	Tmem165	2.74336e-152	0.728612	0.791738	0.665487	2.93955e-151
1665	Rfwd2	3.45137e-152	0.687923	0.750569	0.625277	3.69597e-151
1666	Inpp5a	4.11349e-152	0.617242	0.673266	0.561218	4.40237e-151
1667	Agtrap	6.59396e-152	-0.730748	-0.674243	-0.787252	7.05281e-151
1668	Cth	7.36459e-152	-0.4712	-0.445835	-0.496565	7.87234e-151
1669	Rnf219	7.88894e-152	-0.327058	-0.311035	-0.343081	8.42779e-151
1670	Xlr5a	1.50461e-151	-1			1.60642e-150
1671	Zswim7	1.65511e-151	-0.586937	-0.551192	-0.622682	1.76604e-150
1672	Ruvbl2	1.93398e-151	-0.866261	-0.799096	-0.933426	2.06237e-150
1673	Odc1	2.05662e-151	-0.788801	-0.724103	-0.8535	2.19185e-150
1674	Ganab	3.49725e-151	-0.744255	-0.682172	-0.806338	3.72496e-150
1675	Dusp18	5.04571e-151	0.548483	0.598315	0.49865	5.37105e-150
1676	Uhmk1	5.8049e-151	0.577028	0.630781	0.523275	6.1755e-150
1677	Hsf2	6.41004e-151	0.727016	0.790833	0.663198	6.8152e-150
1678	Limd2	6.41703e-151	0.749685	0.811086	0.688283	6.81858e-150
1679	Hint1	6.45134e-151	-0.24447	-0.226328	-0.262611	6.85095e-150
1680	C130074G19Rik	7.98963e-151	0.295915	0.327604	0.264226	8.47947e-150
1681	Erlec1	8.99611e-151	-0.81644	-0.757351	-0.875529	9.54198e-150
1682	Arl14epl	1.44396e-150	-0.22114	-0.209924	-0.232356	1.53067e-149
1683	Rnf213	1.74432e-150	-0.271344	-0.259172	-0.283516	1.84796e-149
1684	Spon2	2.31384e-150	-0.475886	-0.450191	-0.501582	2.44987e-149
1685	Shmt1	3.95964e-150	-0.698484	-0.653991	-0.742977	4.18993e-149
1686	Cyb5r4	5.29419e-150	0.630376	0.693538	0.567215	5.59878e-149
1687	0610007p14rik	6.12268e-150	-0.785331	-0.71866	-0.852001	6.4711e-149
1688	Frs2	7.17585e-150	0.540014	0.589122	0.490906	7.5797e-149
1689	Ube2b	7.75118e-150	0.486839	0.526176	0.447502	8.18257e-149
1690	Psmc2	2.33697e-149	-0.844088	-0.783428	-0.904748	2.46557e-148
1691	Plce1	2.3703e-149	-0.257051	-0.245908	-0.268193	2.49925e-148
1692	Rnf167	3.41259e-149	0.764938	0.82757	0.702307	3.59613e-148
1693	Cirbp	3.75741e-149	-0.810026	-0.746762	-0.87329	3.95715e-148
1694	Mid1ip1	4.98814e-149	-0.266783	-0.253603	-0.279962	5.25021e-148
1695	Ezh1	5.0995e-149	0.624266	0.68067	0.567863	5.36425e-148
1696	Gm43796	5.636e-149	-0.284481	-0.270875	-0.298088	5.92511e-148
1697	Gng3	6.29077e-149	-0.277356	-0.264233	-0.290479	6.60958e-148
1698	Dennd5b	1.36868e-148	-0.714951	-0.668434	-0.761467	1.43719e-147
1699	Il11ra1	1.48931e-148	0.565893	0.617856	0.513929	1.56294e-147
1700	Coq2	1.77751e-148	0.582835	0.637252	0.528417	1.8643e-147
1701	Zdhhc20	1.9324e-148	0.651049	0.711013	0.591085	2.02555e-147
1702	Cbr1	2.02859e-148	-0.802347	-0.739655	-0.865039	2.12513e-147
1703	Ctnnbl1	2.06086e-148	-0.622198	-0.583321	-0.661075	2.15767e-147
1704	Cnot11	2.51862e-148	0.651332	0.714012	0.588653	2.63539e-147
1705	Rp23-212c9.3	2.81058e-148	-0.234692	-0.222853	-0.246531	2.93916e-147
1706	Smtnl1	2.9725e-148	-0.247804	-0.236001	-0.259607	3.10666e-147
1707	Pgam2	2.998e-148	-1			3.13148e-147
1708	Atp1b3	3.43604e-148	0.646764	0.70793	0.585598	3.58692e-147
1709	Cep83	4.32504e-148	0.627335	0.686074	0.568596	4.51232e-147
1710	Gatad2b	8.75135e-148	0.700441	0.764174	0.636708	9.12494e-147
1711	Taf6l	9.86339e-148	-0.717763	-0.655753	-0.779773	1.02784e-146
1712	Trmt61a	1.19379e-147	-0.469572	-0.442748	-0.496396	1.2433e-146
1713	Dpysl4	1.21187e-147	0.159486	0.181254	0.137717	1.26139e-146
1714	Rapgef6	1.48534e-147	0.696512	0.759099	0.633925	1.54514e-146
1715	Tnks2	1.5212e-147	0.610445	0.65902	0.56187	1.58152e-146
1716	Tmem2	1.64972e-147	-0.49156	-0.463275	-0.519844	1.71413e-146
1717	Cdc37l1	1.88729e-147	-0.786288	-0.729207	-0.84337	1.95984e-146
1718	Copz2	2.3073e-147	-0.614612	-0.576861	-0.652363	2.39459e-146
1719	Arf3	3.27632e-147	0.675293	0.73984	0.610747	3.3983e-146
1720	Usp11	4.41529e-147	0.48688	0.532436	0.441325	4.57702e-146
1721	Akap12	4.46806e-147	-0.745339	-0.678522	-0.812156	4.62902e-146
1722	Gabpb2	4.59705e-147	0.624252	0.681348	0.567156	4.7599e-146
1723	Apip	5.78456e-147	-0.646855	-0.605749	-0.687961	5.98599e-146
1724	Cd59a	6.33568e-147	-0.729652	-0.681077	-0.778227	6.55251e-146
1725	Fpgs	6.78091e-147	-0.431278	-0.407014	-0.455542	7.00891e-146
1726	Commd1	7.15668e-147	-0.762073	-0.696047	-0.828099	7.39302e-146
1727	Sarnp	7.51666e-147	-0.810679	-0.746371	-0.874987	7.76039e-146
1728	Dock7	1.03209e-146	0.543007	0.593831	0.492183	1.06494e-145
1729	Bend4	1.22003e-146	0.65742	0.71377	0.601071	1.25814e-145
1730	Rgp1	1.29623e-146	0.541367	0.590842	0.491892	1.33594e-145
1731	Zfp266	2.3324e-146	0.723023	0.785245	0.660801	2.40247e-145
1732	Armc10	2.70681e-146	0.618457	0.676411	0.560504	2.78652e-145
1733	Map2k1	3.77709e-146	0.670553	0.734957	0.606149	3.88606e-145
1734	Taf7	4.99095e-146	-0.633231	-0.574232	-0.692231	5.13198e-145
1735	Cpne3	1.05624e-145	0.629241	0.688699	0.569782	1.08484e-144
1736	Fkbp8	1.05567e-145	-0.582248	-0.529817	-0.634678	1.08484e-144
1737	Rnd2	1.24217e-145	0.704548	0.768775	0.640321	1.27507e-144
1738	Tab2	1.37688e-145	0.670786	0.732049	0.609524	1.41253e-144
1739	Sec11c	1.58891e-145	-0.801508	-0.745686	-0.857331	1.62911e-144
1740	Hccs	1.85044e-145	0.594654	0.65525	0.534058	1.89617e-144
1741	Atraid	1.9755e-145	-0.77105	-0.706072	-0.836028	2.02315e-144
1742	Robo2	2.15082e-145	0.805558	0.868177	0.742939	2.20144e-144
1743	Krt42	2.76955e-145	-0.24444	-0.232695	-0.256184	2.83311e-144
1744	Guca1a	3.5124e-145	-0.305661	-0.291394	-0.319927	3.59095e-144
1745	Slc7a6	4.07927e-145	-0.834227	-0.772304	-0.89615	4.16811e-144
1746	Zfp217	6.01944e-145	0.450346	0.49331	0.407382	6.147e-144
1747	Hmgn1	6.87929e-145	-0.290904	-0.268555	-0.313253	7.02105e-144
1748	Vegfa	1.11037e-144	0.756791	0.819539	0.694042	1.1326e-143
1749	H2afy2	1.14735e-144	-0.25864	-0.245758	-0.271523	1.16966e-143
1750	Cox6c	1.33784e-144	-0.302023	-0.279103	-0.324943	1.36307e-143
1751	Prss12	1.34199e-144	-0.68009	-0.635293	-0.724886	1.36652e-143
1752	Bhlhe41	1.35401e-144	0.202577	0.228089	0.177064	1.37796e-143
1753	Pak1	1.6548e-144	-0.416263	-0.392729	-0.439797	1.68312e-143
1754	2510039O18Rik	1.84167e-144	0.627352	0.686663	0.568041	1.87212e-143
1755	Gm26760	4.0159e-144	0.225599	0.252141	0.199058	4.07997e-143
1756	Elovl5	4.68794e-144	0.639898	0.699696	0.580099	4.76002e-143
1757	Eif2b5	7.24882e-144	-0.830673	-0.769917	-0.89143	7.35609e-143
1758	Slc35b1	7.45e-144	-0.855657	-0.791829	-0.919484	7.55595e-143
1759	Pikfyve	1.03458e-143	0.621402	0.680446	0.562358	1.0487e-142
1760	Hjurp	1.06333e-143	0.675754	0.742355	0.609152	1.07722e-142
1761	Zfp64	1.5117e-143	-0.676056	-0.63066	-0.721453	1.53058e-142
1762	Zbtb18	1.59607e-143	0.417438	0.458656	0.37622	1.61509e-142
1763	Stxbp6	2.49423e-143	-0.377402	-0.35745	-0.397353	2.52253e-142
1764	Prkra	3.54002e-143	0.658898	0.716836	0.60096	3.57815e-142
1765	Nck1	3.79636e-143	0.574597	0.631571	0.517624	3.83508e-142
1766	Rap1gds1	3.82179e-143	0.59744	0.654216	0.540664	3.85858e-142
1767	Zswim6	4.82521e-143	0.495681	0.542692	0.448669	4.8689e-142
1768	Ajuba	6.44511e-143	0.695837	0.75578	0.635895	6.49979e-142
1769	Ahnak2	9.19863e-143	0.83512	0.902242	0.767998	9.27143e-142
1770	Chchd5	1.04301e-142	0.598543	0.650173	0.546914	1.05067e-141
1771	Cxxc5	1.12634e-142	-0.395309	-0.373709	-0.41691	1.13397e-141
1772	Lypla1	1.47045e-142	0.689802	0.753759	0.625845	1.47958e-141
1773	Rab6b	1.55628e-142	-0.468082	-0.441105	-0.49506	1.56506e-141
1774	Dlgap4	2.15939e-142	0.734163	0.799455	0.668871	2.17034e-141
1775	Stk24	2.95082e-142	0.589741	0.646657	0.532826	2.96412e-141
1776	Mrpl36	3.62533e-142	-0.745857	-0.679848	-0.811866	3.63962e-141
1777	Dtd1	9.49676e-142	-0.575184	-0.539096	-0.611271	9.52883e-141
1778	Brd4	1.08933e-141	0.69255	0.752544	0.632556	1.0924e-140
1779	Slc25a45	1.37924e-141	0.263667	0.293147	0.234186	1.38235e-140
1780	Fam32a	1.45198e-141	-0.763643	-0.698569	-0.828717	1.45443e-140
1781	Mysm1	1.60434e-141	0.606184	0.663337	0.54903	1.60614e-140
1782	Pet2	1.64855e-141	-0.298269	-0.285347	-0.311192	1.64948e-140
1783	Ndufc1	1.90063e-141	-0.426083	-0.38773	-0.464437	1.90063e-140
1784	C77370	2.04659e-141	-1			2.04544e-140
1785	Fam213b	4.46559e-141	-0.27074	-0.25698	-0.2845	4.46058e-140
1786	Clmn	4.68498e-141	-0.325256	-0.308355	-0.342156	4.67711e-140
1787	Desi1	5.70184e-141	0.720391	0.78334	0.657442	5.68908e-140
1788	Selenow	5.99982e-141	-0.414618	-0.377564	-0.451672	5.98304e-140
1789	Psmd11	7.21319e-141	-0.688783	-0.624507	-0.753059	7.189e-140
1790	Vav2	7.86401e-141	0.566268	0.619734	0.512803	7.83326e-140
1791	Rab18	1.94805e-140	-0.746611	-0.681888	-0.811334	1.93935e-139
1792	Rsl1d1	3.09443e-140	-0.579957	-0.524517	-0.635396	3.07889e-139
1793	Lyrm9	3.55501e-140	-0.546274	-0.51211	-0.580438	3.53518e-139
1794	Bicd2	5.10047e-140	0.54962	0.602223	0.497018	5.06919e-139
1795	Pitx2	5.51083e-140	0.773262	0.837882	0.708642	5.47399e-139
1796	1110004F10Rik	5.61033e-140	-0.641725	-0.582491	-0.700959	5.56972e-139
1797	Unc13b	8.63218e-140	0.443027	0.486098	0.399956	8.56493e-139
1798	Gm26870	1.06942e-139	-0.39173	-0.371455	-0.412006	1.0605e-138
1799	Fndc1	1.41407e-139	-0.379516	-0.36026	-0.398773	1.4015e-138
1800	Mbd6	1.67832e-139	0.56189	0.614781	0.508999	1.66247e-138
1801	Jade1	1.75456e-139	0.685817	0.734866	0.636768	1.73703e-138
1802	Igf1r	1.80573e-139	0.467228	0.511876	0.42258	1.78669e-138
1803	Fam8a1	1.81818e-139	0.533035	0.584933	0.481137	1.79801e-138
1804	3632451o06rik	2.16545e-139	0.245858	0.273988	0.217727	2.13905e-138
1805	Hs3st1	2.16505e-139	0.739337	0.794624	0.684051	2.13905e-138
1806	Ube4b	2.23732e-139	0.709259	0.772106	0.646413	2.20883e-138
1807	Eif4h	2.52782e-139	0.564344	0.611524	0.517164	2.49424e-138
1808	Fam193b	2.56069e-139	0.562397	0.61452	0.510274	2.52528e-138
1809	Gigyf1	3.00414e-139	0.656806	0.716518	0.597095	2.96096e-138
1810	Fgfbp1	3.51382e-139	-1			3.4614e-138
1811	Chac1	3.58206e-139	-0.403956	-0.381475	-0.426437	3.52667e-138
1812	Fam178b	4.01258e-139	0.373258	0.410982	0.335535	3.94836e-138
1813	Mterf4	4.08772e-139	0.556327	0.611435	0.50122	4.02008e-138
1814	Birc3	4.87335e-139	0.229528	0.256449	0.202607	4.79007e-138
1815	Spock1	5.5217e-139	0.86067	0.924466	0.796873	5.42435e-138
1816	Fus	6.38718e-139	-0.658784	-0.599374	-0.718194	6.27112e-138
1817	Sash1	1.28256e-138	0.515818	0.564849	0.466787	1.25856e-137
1818	Srsf7	1.36317e-138	-0.647879	-0.584908	-0.71085	1.33693e-137
1819	Rc3h1	3.52496e-138	0.61235	0.669814	0.554886	3.4552e-137
1820	Hspbp1	4.41923e-138	-0.671707	-0.626235	-0.71718	4.32939e-137
1821	Gm10036	5.13273e-138	-0.345525	-0.296302	-0.394749	5.02562e-137
1822	Tmem205	7.89331e-138	-0.696376	-0.648541	-0.74421	7.72435e-137
1823	Srrm2	7.99326e-138	0.328254	0.3537	0.302809	7.81787e-137
1824	Akr1b3	8.1461e-138	-0.794096	-0.72467	-0.863522	7.96299e-137
1825	Fam117a	8.18259e-138	0.589174	0.642316	0.536032	7.99428e-137
1826	Nrd1	1.01372e-137	0.680409	0.74444	0.616378	9.89852e-137
1827	Cdyl2	1.22919e-137	-0.206535	-0.196005	-0.217066	1.19959e-136
1828	Kansl2	1.42992e-137	0.678433	0.743145	0.613721	1.39472e-136
1829	Arid1a	1.56665e-137	0.651199	0.713668	0.58873	1.52725e-136
1830	Cemip	1.99269e-137	0.673911	0.733625	0.614198	1.94151e-136
1831	Sesn3	2.03463e-137	0.717701	0.780807	0.654594	1.9813e-136
1832	Vav3	2.81784e-137	0.145331	0.166143	0.124519	2.74247e-136
1833	Arl6ip4	3.76711e-137	0.587243	0.645364	0.529123	3.66436e-136
1834	Vamp5	4.53143e-137	-0.2717	-0.259118	-0.284283	4.40541e-136
1835	D8Ertd738e	5.09722e-137	-0.367168	-0.336217	-0.39812	4.95278e-136
1836	Tmem219	7.43266e-137	-0.778922	-0.717483	-0.840362	7.2181e-136
1837	Mbd1	9.52996e-137	0.270958	0.300885	0.241032	9.24982e-136
1838	Cstb	1.24617e-136	-0.406643	-0.361332	-0.451955	1.20888e-135
1839	Sap30	1.42072e-136	-0.538999	-0.503054	-0.574944	1.37745e-135
1840	Rarg	1.52248e-136	-0.258114	-0.245396	-0.270832	1.47531e-135
1841	Hmgb3	1.64757e-136	0.825792	0.887669	0.763916	1.59567e-135
1842	Kmt2a	1.98873e-136	0.657474	0.717723	0.597225	1.92503e-135
1843	Eif5b	2.3597e-136	0.39733	0.431729	0.362931	2.28288e-135
1844	Chtop	4.8847e-136	0.654426	0.711121	0.597731	4.72311e-135
1845	Ireb2	5.53993e-136	0.700487	0.763761	0.637212	5.35376e-135
1846	Nubp2	6.09959e-136	-0.708845	-0.659472	-0.758217	5.89143e-135
1847	Ptms	7.80443e-136	-0.840219	-0.774296	-0.906141	7.534e-135
1848	Nrep	8.2015e-136	-0.627224	-0.585914	-0.668534	7.91303e-135
1849	Zfp580	8.25661e-136	0.608189	0.665166	0.551212	7.96189e-135
1850	Tfrc	1.05359e-135	-0.632067	-0.589344	-0.67479	1.01543e-134
1851	Trmt1l	1.22843e-135	0.583271	0.638404	0.528138	1.1833e-134
1852	Gm16286	1.57425e-135	0.530574	0.577683	0.483464	1.5156e-134
1853	Ruvbl1	1.81594e-135	-0.767383	-0.708645	-0.82612	1.74734e-134
1854	Phlda3	2.02565e-135	0.805475	0.866206	0.744745	1.94808e-134
1855	Adgrl1	2.10266e-135	-0.364106	-0.343693	-0.38452	2.02105e-134
1856	Vsig2	2.32305e-135	-0.535124	-0.503105	-0.567143	2.23168e-134
1857	Rpa3	2.67187e-135	-0.781583	-0.71668	-0.846487	2.5654e-134
1858	Fgf4	3.41757e-135	-1			3.27962e-134
1859	Bid	3.75819e-135	-0.493821	-0.463029	-0.524613	3.60455e-134
1860	Sfxn1	3.83361e-135	0.598925	0.648232	0.549617	3.67491e-134
1861	Ifngr1	4.24496e-135	0.425621	0.469378	0.381864	4.06704e-134
1862	Rassf3	4.27997e-135	0.624105	0.681671	0.566539	4.09838e-134
1863	Ppfibp2	5.16494e-135	-0.464705	-0.436495	-0.492916	4.94315e-134
1864	Tcf7l1	6.27552e-135	-0.796441	-0.737387	-0.855494	6.00282e-134
1865	Tdrd12	6.41109e-135	-0.246364	-0.233198	-0.25953	6.1292e-134
1866	Lats2	6.62809e-135	0.466132	0.511741	0.420524	6.33328e-134
1867	Nubp1	7.6581e-135	-0.704634	-0.639708	-0.769561	7.31354e-134
1868	Nenf	8.46097e-135	-0.795946	-0.730653	-0.86124	8.07596e-134
1869	Znrf3	9.08547e-135	0.455634	0.503214	0.408054	8.66741e-134
1870	Elovl1	1.43013e-134	0.760429	0.823765	0.697094	1.3636e-133
1871	P2rx4	1.59422e-134	-0.64718	-0.603408	-0.690952	1.51923e-133
1872	Nacc1	1.87406e-134	0.702537	0.765887	0.639187	1.78497e-133
1873	Lrrc58	2.46575e-134	0.688301	0.751857	0.624745	2.34726e-133
1874	Jam2	3.35778e-134	-0.215069	-0.203797	-0.226342	3.19473e-133
1875	Grwd1	3.6256e-134	-0.64594	-0.601804	-0.690076	3.4477e-133
1876	Mak16	4.21085e-134	-0.685712	-0.620455	-0.75097	4.0021e-133
1877	Pigyl	4.76156e-134	0.61725	0.666237	0.568263	4.5231e-133
1878	Mast2	5.24267e-134	0.553782	0.608019	0.499545	4.97746e-133
1879	Gphn	5.34372e-134	0.367188	0.404926	0.32945	5.07071e-133
1880	Efnb1	7.48586e-134	0.746741	0.809941	0.683541	7.09963e-133
1881	Lypd6	7.53493e-134	-0.267682	-0.254464	-0.2809	7.14236e-133
1882	Dkk1	9.73746e-134	-0.581514	-0.523672	-0.639356	9.22523e-133
1883	Cited1	9.80818e-134	0.648907	0.712462	0.585353	9.2873e-133
1884	Psmb10	1.1057e-133	-0.641685	-0.598401	-0.684969	1.04643e-132
1885	Crabp1	1.59305e-133	-0.252005	-0.239393	-0.264618	1.50685e-132
1886	Cars	2.89499e-133	-0.715968	-0.665085	-0.766852	2.73688e-132
1887	Ints6l	2.95234e-133	0.546622	0.597331	0.495914	2.78963e-132
1888	Ube2c	3.41248e-133	-1.00355	-0.924331	-1.08276	3.22269e-132
1889	Prpf31	4.48611e-133	-0.677754	-0.630322	-0.725186	4.23438e-132
1890	Tfap2c	4.83157e-133	-0.189275	-0.178708	-0.199842	4.55804e-132
1891	Cd44	5.65643e-133	0.66639	0.724053	0.608726	5.33337e-132
1892	Npb	6.17669e-133	-0.32837	-0.311888	-0.344851	5.82084e-132
1893	Hist1h1a	7.9334e-133	-0.425021	-0.399639	-0.450403	7.4724e-132
1894	Snhg18	1.19349e-132	-0.6967	-0.648071	-0.74533	1.12354e-131
1895	Atf5	1.28287e-132	-0.584838	-0.546077	-0.6236	1.20705e-131
1896	Rbm7	1.44844e-132	0.649815	0.712758	0.586872	1.36211e-131
1897	Ankra2	1.4688e-132	0.599292	0.659097	0.539487	1.38054e-131
1898	Rexo2	1.7907e-132	-0.766273	-0.69958	-0.832967	1.6822e-131
1899	Tex26	1.89265e-132	0.154831	0.176186	0.133477	1.77704e-131
1900	Atp6v1g1	2.09802e-132	0.326262	0.352169	0.300356	1.96883e-131
1901	Med10	2.26882e-132	-0.776856	-0.710432	-0.84328	2.12798e-131
1902	Proser1	2.4136e-132	0.59179	0.64759	0.535991	2.26259e-131
1903	Kdelr1	2.73483e-132	-0.451352	-0.398436	-0.504267	2.56237e-131
1904	D630023F18Rik	3.22896e-132	-0.31441	-0.297605	-0.331215	3.02375e-131
1905	Tst	4.22803e-132	-0.483591	-0.453542	-0.513641	3.95726e-131
1906	Ahctf1	5.67943e-132	0.713136	0.777507	0.648764	5.31292e-131
1907	Tiparp	6.55203e-132	0.721829	0.784874	0.658784	6.126e-131
1908	Lpcat3	7.44913e-132	-0.437681	-0.376372	-0.49899	6.96111e-131
1909	Lig1	7.58087e-132	-0.703388	-0.636882	-0.769895	7.08051e-131
1910	Man1a2	1.00835e-131	0.720923	0.774972	0.666874	9.41305e-131
1911	Eif3k	1.16527e-131	0.255769	0.276081	0.235457	1.08722e-130
1912	1600002h07rik	1.34252e-131	0.566994	0.625128	0.508861	1.25194e-130
1913	Kdm6b	2.09875e-131	0.743951	0.809347	0.678554	1.95613e-130
1914	Yod1	2.75342e-131	0.512764	0.563076	0.462453	2.56497e-130
1915	Capn10	4.0683e-131	0.534769	0.589263	0.480275	3.78787e-130
1916	Ccdc162	5.25839e-131	0.241987	0.270254	0.21372	4.89338e-130
1917	Emc4	9.4684e-131	-0.795178	-0.729682	-0.860674	8.80655e-130
1918	B230219D22Rik	1.01636e-130	0.666611	0.730143	0.60308	9.44823e-130
1919	Cebpz	1.04343e-130	0.689278	0.752833	0.625723	9.69485e-130
1920	Zc3h14	1.3909e-130	0.657971	0.722088	0.593854	1.29165e-129
1921	Mycn	1.64714e-130	0.711682	0.776765	0.646599	1.52881e-129
1922	Ssr4	2.25413e-130	-0.342591	-0.314588	-0.370595	2.09111e-129
1923	Zfand3	2.51414e-130	0.682092	0.745748	0.618437	2.33111e-129
1924	Pdcd4	4.04663e-130	-0.84623	-0.775704	-0.916756	3.75007e-129
1925	Hpn	4.09409e-130	-0.245634	-0.233233	-0.258036	3.79208e-129
1926	Fbxo2	4.46767e-130	-0.366833	-0.345623	-0.388042	4.13595e-129
1927	Ly6g6e	4.85291e-130	-0.209538	-0.198703	-0.220373	4.49027e-129
1928	Ostf1	5.11149e-130	-0.567093	-0.51055	-0.623635	4.72707e-129
1929	Bola2	6.9596e-130	-0.342595	-0.312708	-0.372482	6.43285e-129
1930	Syce2	7.41072e-130	-0.798864	-0.733241	-0.864488	6.84628e-129
1931	9130401M01Rik	7.82428e-130	-0.720704	-0.658406	-0.783002	7.2246e-129
1932	Eif5	9.2134e-130	-0.381526	-0.347408	-0.415645	8.50284e-129
1933	Emc9	1.78339e-129	-0.513006	-0.479832	-0.54618	1.645e-128
1934	Comtd1	2.33308e-129	-0.61236	-0.570428	-0.654291	2.15092e-128
1935	Cpn1	2.37075e-129	-0.388976	-0.366167	-0.411786	2.18452e-128
1936	Psmg4	3.98818e-129	-0.74446	-0.67971	-0.80921	3.673e-128
1937	Elk4	4.34742e-129	0.499846	0.549483	0.450208	4.00179e-128
1938	Ghitm	5.37206e-129	-0.617722	-0.555521	-0.679922	4.9424e-128
1939	1500035N22Rik	5.46295e-129	0.195602	0.220355	0.170848	5.02343e-128
1940	Itga6	9.07602e-129	-0.691889	-0.642027	-0.741751	8.34151e-128
1941	Pold2	1.18831e-128	-0.723366	-0.670789	-0.775943	1.09158e-127
1942	Tpm1	1.74163e-128	-0.565477	-0.508305	-0.62265	1.59903e-127
1943	Ndfip1	1.75602e-128	-0.668548	-0.620672	-0.716423	1.61141e-127
1944	Xist	1.82526e-128	-0.364492	-0.344763	-0.384222	1.67409e-127
1945	Ube2a	2.43398e-128	-0.73692	-0.668746	-0.805095	2.23125e-127
1946	Top2b	3.12339e-128	0.570934	0.628744	0.513123	2.86177e-127
1947	Zfp445	3.18962e-128	0.64665	0.705105	0.588194	2.92095e-127
1948	Clip2	5.11365e-128	0.384183	0.423323	0.345043	4.68052e-127
1949	Shb	5.12383e-128	0.370574	0.410664	0.330484	4.68743e-127
1950	Dhodh	5.45826e-128	-0.528849	-0.493696	-0.564002	4.99081e-127
1951	Naxd	5.64766e-128	-0.767265	-0.702261	-0.832269	5.16134e-127
1952	Snrpf	6.56993e-128	0.316009	0.342109	0.289908	6.00112e-127
1953	Fis1	8.41808e-128	0.413976	0.450458	0.377494	7.68532e-127
1954	Irak2	9.08837e-128	-0.367361	-0.345821	-0.3889	8.29302e-127
1955	Prpsap1	9.18671e-128	-0.742213	-0.677233	-0.807192	8.37846e-127
1956	Tmem44	1.08949e-127	0.442404	0.486744	0.398064	9.93131e-127
1957	Stat5b	1.19335e-127	0.30578	0.339136	0.272424	1.08725e-126
1958	Sdhaf1	1.52124e-127	-0.722555	-0.668941	-0.776169	1.38528e-126
1959	Mfge8	1.95959e-127	-0.476551	-0.417242	-0.535861	1.78354e-126
1960	Dpep3	2.03903e-127	-0.227928	-0.21703	-0.238827	1.85489e-126
1961	Maf1	2.35768e-127	0.703395	0.766504	0.640285	2.14367e-126
1962	Dhcr24	2.51722e-127	0.652493	0.71714	0.587845	2.28757e-126
1963	Glrx3	2.79774e-127	-0.533146	-0.479625	-0.586667	2.5412e-126
1964	Rcc2	3.74085e-127	-0.626311	-0.579497	-0.673125	3.3961e-126
1965	Zfp428	4.16168e-127	-0.71031	-0.653319	-0.7673	3.77622e-126
1966	Spry4	4.46335e-127	-0.220056	-0.208733	-0.23138	4.04789e-126
1967	Eef1g	4.63799e-127	0.292282	0.315935	0.26863	4.20413e-126
1968	Gigyf2	4.9229e-127	0.664876	0.728334	0.601417	4.46013e-126
1969	Hhex	7.25833e-127	-0.531165	-0.495499	-0.566831	6.57268e-126
1970	Fbxo28	8.89886e-127	0.506059	0.558432	0.453687	8.05414e-126
1971	Mapk6	1.00687e-126	0.577592	0.635425	0.519758	9.10832e-126
1972	Gpa33	1.06945e-126	-0.195096	-0.184508	-0.205684	9.66953e-126
1973	Rcbtb1	1.16852e-126	0.579123	0.636197	0.52205	1.05599e-125
1974	Ddx56	1.27349e-126	-0.71023	-0.657042	-0.763417	1.15027e-125
1975	Gadd45b	1.50767e-126	-0.395991	-0.372241	-0.419741	1.3611e-125
1976	Zdhhc12	1.61518e-126	0.618293	0.672314	0.564271	1.45742e-125
1977	Pid1	1.67068e-126	-0.204129	-0.193554	-0.214704	1.50673e-125
1978	Gpx7	2.83119e-126	-0.187877	-0.177781	-0.197973	2.55208e-125
1979	Rnf165	3.25703e-126	0.717935	0.781681	0.654189	2.93445e-125
1980	Ctsb	4.61932e-126	-0.128119	-0.0744318	-0.181807	4.15972e-125
1981	Slc41a1	4.81659e-126	0.452115	0.49839	0.405839	4.33517e-125
1982	Raly	6.44884e-126	-0.518722	-0.469633	-0.567812	5.80136e-125
1983	Snhg11	6.65415e-126	-0.204833	-0.194007	-0.215659	5.98303e-125
1984	Acer2	8.49407e-126	-0.32763	-0.308672	-0.346587	7.63353e-125
1985	Nrp2	1.56161e-125	-0.319519	-0.301361	-0.337676	1.40269e-124
1986	Nudt1	2.03629e-125	-0.566576	-0.52744	-0.605713	1.82815e-124
1987	Tsta3	2.08618e-125	-0.7233	-0.657431	-0.78917	1.872e-124
1988	Reps1	2.13653e-125	0.562819	0.618882	0.506756	1.91622e-124
1989	Zfp414	2.47182e-125	0.568862	0.627082	0.510642	2.21581e-124
1990	Uchl1	2.73604e-125	-0.223838	-0.211602	-0.236075	2.45144e-124
1991	Naga	2.94692e-125	-0.655234	-0.60604	-0.704429	2.63905e-124
1992	Phax	4.04846e-125	0.61622	0.675827	0.556613	3.6237e-124
1993	Gale	4.93978e-125	-0.628171	-0.583025	-0.673317	4.41928e-124
1994	Mdh2	5.77671e-125	-0.376028	-0.339872	-0.412184	5.16543e-124
1995	Ube2v1	5.94046e-125	-0.289884	-0.273847	-0.305922	5.3092e-124
1996	Pum2	7.42717e-125	0.667595	0.730551	0.60464	6.63459e-124
1997	Rac3	1.071e-124	-0.29823	-0.281411	-0.315049	9.56228e-124
1998	Slc30a1	1.07293e-124	0.49202	0.541765	0.442275	9.57478e-124
1999	Phldb2	1.26281e-124	-0.647788	-0.601021	-0.694555	1.12636e-123
[truncated: 15,831 more rows]

## Sheet: T1_state
	primerid	Pr(>Chisq)	coef	ci.hi	ci.lo	fdr
1	1700027j19rik	0	2.2478	2.35822	2.13738	0
2	2200002D01Rik	0	1.75685	1.8326	1.6811	0
3	8430408g22rik	0	1.46273	1.56774	1.35771	0
4	AY761184	0	1.1445	1.24245	1.04654	0
5	Adamts9	0	2.17235	2.25342	2.09129	0
6	Aldh2	0	1.61146	1.7326	1.49032	0
7	Anp32b	0	-1.50556	-1.42127	-1.58985	0
8	Anxa2	0	2.02204	2.09915	1.94492	0
9	App	0	2.07676	2.15496	1.99855	0
10	Aqp1	0	2.30677	2.41905	2.1945	0
11	Aqp8	0	3.86336	3.94615	3.78058	0
12	Arl6ip5	0	1.88499	1.96295	1.80703	0
13	Atf3	0	2.52282	2.63709	2.40855	0
14	B2m	0	1.82902	1.89247	1.76556	0
15	Bace2	0	3.2181	3.31586	3.12035	0
16	Bex1	0	-3.4759	-3.34985	-3.60195	0
17	Bex4	0	-2.51455	-2.3879	-2.64121	0
18	Bgn	0	1.34565	1.44194	1.24936	0
19	Birc5	0	-2.87024	-2.7761	-2.96439	0
20	Blvrb	0	1.60516	1.67206	1.53826	0
21	Btf3	0	-0.719353	-0.68722	-0.751487	0
22	Btg2	0	1.97483	2.06196	1.8877	0
23	Ccna2	0	-2.03042	-1.96974	-2.0911	0
24	Cct2	0	-1.33979	-1.26426	-1.41532	0
25	Cd63	0	1.57057	1.6345	1.50664	0
26	Cd9	0	1.60899	1.67804	1.53995	0
27	Cdca3	0	-2.93601	-2.84274	-3.02929	0
28	Cdca8	0	-2.1534	-2.09165	-2.21516	0
29	Cdh5	0	2.81846	2.91586	2.72106	0
30	Cenpa	0	-2.49227	-2.40148	-2.58307	0
31	Cenpf	0	-2.12711	-2.07731	-2.1769	0
32	Cep112	0	1.64285	1.74264	1.54306	0
33	Cks1b	0	-1.39995	-1.31621	-1.4837	0
34	Clu	0	4.21605	4.31643	4.11567	0
35	Crip1	0	3.06975	3.14882	2.99067	0
36	Cst3	0	1.85639	1.92217	1.79061	0
37	Ctsa	0	2.24118	2.31069	2.17167	0
38	Ctsb	0	1.81236	1.87023	1.75448	0
39	Ctsl	0	2.64121	2.72413	2.55829	0
40	Cyp27a1	0	1.27718	1.36799	1.18636	0
41	Cyr61	0	2.18133	2.28268	2.07998	0
42	Cystm1	0	1.44467	1.50328	1.38606	0
43	Defa29	0	1.90536	2.02429	1.78643	0
44	Dpcr1	0	2.50387	2.61783	2.3899	0
45	Ebf1	0	1.38489	1.48587	1.2839	0
46	Eef1b2	0	-1.05534	-1.01246	-1.09822	0
47	Eef1g	0	-1.14084	-1.10511	-1.17658	0
48	Eif4ebp1	0	-1.49292	-1.41695	-1.56889	0
49	Esam	0	1.48408	1.58013	1.38802	0
50	Fam134b	0	2.41294	2.48161	2.34427	0
51	Fkbp10	0	2.27108	2.37261	2.16954	0
52	Fkbp4	0	-1.31993	-1.23955	-1.4003	0
53	Fos	0	2.37309	2.4875	2.25868	0
54	Fxyd3	0	2.61165	2.67945	2.54384	0
55	G3bp1	0	-1.36049	-1.27246	-1.44853	0
56	Gaa	0	1.98625	2.06456	1.90794	0
57	Gapdh	0	-0.87401	-0.841331	-0.906689	0
58	Gdpd3	0	2.20835	2.3144	2.1023	0
59	Ggh	0	2.60305	2.69958	2.50653	0
60	Gkn1	0	5.45421	5.58951	5.31891	0
61	Gkn2	0	5.68612	5.82917	5.54307	0
62	Glmp	0	1.83278	1.90413	1.76143	0
63	Gm8797	0	2.19392	2.26122	2.12663	0
64	Grem2	0	1.62809	1.72965	1.52654	0
65	Grina	0	2.37138	2.45633	2.28644	0
66	Grn	0	2.05177	2.12782	1.97572	0
67	H2afv	0	-1.28233	-1.20508	-1.35957	0
68	H2afy	0	-1.842	-1.73596	-1.94804	0
69	H2afz	0	-1.59957	-1.54811	-1.65103	0
70	Hamp2	0	1.12358	1.22699	1.02016	0
71	Hells	0	-2.52214	-2.41304	-2.63125	0
72	Hist1h2ap	0	-2.75871	-2.66765	-2.84977	0
73	Hmgb2	0	-1.97078	-1.86433	-2.07723	0
74	Hmgn1	0	-0.708837	-0.673945	-0.743728	0
75	Hnrnpa1	0	-1.33936	-1.27421	-1.40452	0
76	Hsp90ab1	0	-0.988269	-0.958203	-1.01833	0
77	Hspe1	0	-0.905171	-0.871565	-0.938778	0
78	Itm2b	0	2.3648	2.42791	2.30169	0
79	Jun	0	2.34249	2.42222	2.26275	0
80	Klf6	0	1.95891	2.04329	1.87454	0
81	Lgals9	0	2.87041	2.96151	2.77931	0
82	Lifr	0	1.9503	2.04192	1.85867	0
83	Lyar	0	-1.90559	-1.79736	-2.01381	0
84	Mgst2	0	2.09793	2.2071	1.98876	0
85	Mgst3	0	3.07204	3.15741	2.98668	0
86	Mif	0	-1.01013	-0.96956	-1.0507	0
87	Naca	0	-0.83477	-0.801291	-0.868248	0
88	Naga	0	2.03887	2.13381	1.94394	0
89	Nap1l1	0	-1.98724	-1.89272	-2.08176	0
90	Nasp	0	-1.96385	-1.85689	-2.0708	0
91	Ncl	0	-1.33368	-1.27936	-1.388	0
92	Nhp2	0	-1.41913	-1.3509	-1.48736	0
93	Npm1	0	-1.20194	-1.16356	-1.24031	0
94	Npm3	0	-1.36332	-1.28383	-1.44281	0
95	Nucks1	0	-1.22007	-1.14685	-1.29328	0
96	Nudt21	0	-1.08059	-1.01167	-1.14951	0
97	Nupr1	0	4.12131	4.22382	4.0188	0
98	P4ha2	0	1.79959	1.86879	1.73039	0
99	Pdlim2	0	1.86093	1.97554	1.74632	0
100	Pebp1	0	-1.34468	-1.25862	-1.43075	0
101	Pga5	0	2.51836	2.61161	2.42511	0
102	Pi16	0	1.90654	2.01526	1.79781	0
103	Pld3	0	2.03077	2.11441	1.94713	0
104	Prdx6	0	-1.91082	-1.8023	-2.01935	0
105	Prr13	0	1.57296	1.63711	1.5088	0
106	Psap	0	1.62851	1.68694	1.57007	0
107	Psat1	0	-2.17653	-2.07039	-2.28266	0
108	Ptma	0	-0.867534	-0.838144	-0.896924	0
109	Qsox1	0	3.0685	3.14579	2.99121	0
110	Rack1	0	-0.919988	-0.883172	-0.956803	0
111	Ramp2	0	1.78778	1.85602	1.71955	0
112	Ran	0	-1.1305	-1.08793	-1.17307	0
113	Rnase4	0	2.83251	2.92771	2.73732	0
114	S100a1	0	1.97229	2.03929	1.90528	0
115	S100a13	0	3.10187	3.17388	3.02986	0
116	S100a6	0	3.74487	3.85837	3.63136	0
117	Sat1	0	1.72003	1.79537	1.6447	0
118	Scgb3a1	0	1.76397	1.86835	1.65959	0
119	Selenok	0	1.40574	1.45777	1.35371	0
120	Serpinb6a	0	1.49761	1.5642	1.43103	0
121	Serping1	0	2.11855	2.22256	2.01454	0
122	Set	0	-1.34451	-1.26916	-1.41986	0
123	Shisa5	0	1.82199	1.90466	1.73932	0
124	Slco2a1	0	2.60538	2.69259	2.51816	0
125	Snrpd2	0	-0.711066	-0.67498	-0.747152	0
126	Spock1	0	2.41812	2.49306	2.34317	0
127	Srgn	0	2.67843	2.7448	2.61206	0
128	Ssr4	0	0.930541	0.972957	0.888124	0
129	Susd2	0	1.536	1.63648	1.43552	0
130	Tcn2	0	2.16526	2.23321	2.09731	0
131	Tfpi	0	2.45897	2.54014	2.3778	0
132	Tgoln1	0	1.77843	1.84964	1.70723	0
133	Tmbim4	0	1.53616	1.60908	1.46325	0
134	Tmed10	0	1.10029	1.14973	1.05085	0
135	Tmed3	0	1.66099	1.73512	1.58685	0
136	Tmem14c	0	1.453	1.51089	1.39512	0
137	Tmem59	0	1.70357	1.76876	1.63838	0
138	Tomm20	0	-0.87334	-0.840679	-0.906001	0
139	Top2a	0	-2.55335	-2.4796	-2.62711	0
140	Tpp1	0	1.93283	2.00544	1.86022	0
141	Tspan2	0	2.09919	2.19332	2.00506	0
142	Tspan8	0	2.64086	2.75147	2.53025	0
143	Ttr	0	2.85377	2.96986	2.73767	0
144	Tuba1b	0	-1.53248	-1.45648	-1.60847	0
145	Tubb5	0	-1.16096	-1.10645	-1.21547	0
146	Txndc12	0	1.71193	1.77279	1.65106	0
147	Uba52	0	1.32887	1.38951	1.26823	0
148	Ube2s	0	-1.47652	-1.40659	-1.54646	0
149	Vamp8	0	1.44475	1.502	1.38749	0
150	Wfdc1	0	3.39644	3.48612	3.30676	0
151	Siva1	5e-324	-1.6327	-1.52745	-1.73795	5.83e-322
152	Dctpp1	3.5e-323	-1.5092	-1.41137	-1.60703	4.056e-321
153	Pabpc1	7.5e-322	-0.877835	-0.831176	-0.924493	8.7514e-320
154	Fuca2	3.8804e-320	1.68237	1.78439	1.58034	4.492687e-318
155	Igsf1	4.993e-320	1.38628	1.48214	1.29043	5.74359e-318
156	Mfge8	6.35531e-318	1.4888	1.55422	1.42338	7.26379305e-316
157	Fabp5	8.361348e-317	2.18435	2.30221	2.06648	9.4957221e-315
158	Lsm4	1.221471534996e-312	-0.964381	-0.904138	-1.02462	1.3784074347459e-310
159	Zfp36	2.91334162689e-312	1.42163	1.52249	1.32076	3.2669736608485e-310
160	Fuca1	1.5180992611603e-311	1.64172	1.72486	1.55857	0
161	Hspd1	1.8210521007406e-311	-1.06356	-0.995701	-1.13142	0
162	Pkm	2.3600159731035e-311	-1.09792	-1.03236	-1.16349	0
163	Slc2a3	2.9692212183524e-311	-2.19426	-2.08365	-2.30486	0
164	Sparc	4.149387938281e-311	1.70297	1.78445	1.6215	0
165	Ier2	8.3000669997675e-311	1.78567	1.88735	1.68399	0
166	Ube2c	0	-2.21548	-2.13222	-2.29875	2.89932e-307
167	Spc24	0	-2.06679	-1.98309	-2.15048	1.8772e-306
168	Gjb5	6.05969e-308	1.70642	1.81769	1.59516	6.43121e-306
169	Higd1a	1.09612e-306	-1.61859	-1.50928	-1.72791	1.15644e-304
170	Lamp2	7.74902e-305	1.638	1.72642	1.54958	8.12735e-303
171	Ctsz	1.38393e-304	1.5932	1.66027	1.52613	1.44301e-302
172	Mkrn1	7.70204e-304	-1.63819	-1.54111	-1.73527	7.98415e-302
173	Neat1	3.442e-302	1.89815	1.99125	1.80505	3.54744e-300
174	Hexa	4.20594e-302	1.91034	2.01403	1.80665	4.30988e-300
175	Pdpn	6.68156e-301	1.97562	2.08557	1.86567	6.80755e-299
176	Asah1	1.34329e-299	1.55353	1.62409	1.48297	1.36085e-297
177	Gins2	4.81161e-299	-1.93925	-1.85492	-2.02358	4.84695e-297
178	Tax1bp3	2.42021e-298	1.82585	1.89923	1.75247	2.42429e-296
179	Ccnb2	4.91173e-298	-1.81435	-1.75528	-1.87343	4.89252e-296
180	Gm5218	4.48664e-297	-1.24404	-1.1525	-1.33557	4.44426e-295
181	Vkorc1	7.28184e-297	1.58127	1.65746	1.50508	7.17322e-295
182	Gabarap	7.86399e-297	1.10542	1.15539	1.05545	7.70411e-295
183	mt-Nd4l	3.22835e-294	1.63029	1.71504	1.54555	3.14544e-292
184	Nagk	4.69395e-294	1.70881	1.79487	1.62275	4.54854e-292
185	Ndufa1	7.07982e-294	1.0061	1.06256	0.949645	6.82342e-292
186	Cdc34	2.47089e-292	-1.75553	-1.6508	-1.86027	2.3686e-290
187	Atp5g2	1.51985e-289	-0.540809	-0.512026	-0.569592	1.44914e-287
188	C1qtnf6	1.84316e-289	1.15901	1.24606	1.07195	1.74806e-287
189	Sctr	2.95746e-288	0.74214	0.813732	0.670548	2.79002e-286
190	Igf2bp1	3.17802e-286	-1.78598	-1.67886	-1.89309	2.98232e-284
191	Lamb1	3.24151e-286	1.58293	1.64716	1.51869	3.02597e-284
192	Cks2	3.45368e-286	-1.70097	-1.58956	-1.81237	3.20725e-284
193	Vsig2	4.63417e-286	1.51763	1.63021	1.40505	4.2812e-284
194	Tesc	6.56361e-284	1.6663	1.77923	1.55337	6.03243e-282
195	Hamp	8.39302e-284	1.12827	1.22303	1.03351	7.67423e-282
196	Gsn	8.48635e-284	1.85848	1.93922	1.77774	7.71998e-282
197	Cbr1	5.43154e-283	1.67037	1.76393	1.57681	4.91596e-281
198	Ang	7.37804e-282	1.13307	1.22203	1.04411	6.64396e-280
199	Pa2g4	7.94647e-282	-1.48881	-1.38236	-1.59525	7.11988e-280
200	Calm1	1.95795e-279	1.17799	1.23936	1.11661	1.74551e-277
201	Serbp1	4.76559e-279	-0.838932	-0.792004	-0.88586	4.22738e-277
202	Cct4	6.30223e-278	-1.02085	-0.946596	-1.09511	5.56281e-276
203	Dkkl1	3.58409e-276	1.75283	1.86434	1.64131	3.148e-274
204	Lsm2	5.25772e-274	-1.30641	-1.20888	-1.40395	4.59535e-272
205	Npb	2.00611e-272	1.1786	1.26868	1.08853	1.74483e-270
206	Emp2	2.23016e-272	1.8501	1.95592	1.74428	1.93028e-270
207	Lin28a	2.92653e-271	-1.29147	-1.25704	-1.3259	2.52077e-269
208	Dnaaf1	6.58782e-271	1.19059	1.28164	1.09954	5.64716e-269
209	Pdia3	1.36546e-270	1.3806	1.44958	1.31162	1.16489e-268
210	Lrpap1	8.08834e-269	1.7107	1.7895	1.6319	6.86738e-267
211	Hs3st1	1.09877e-268	1.65246	1.71977	1.58514	9.28486e-267
212	Cldn6	2.16366e-268	-2.14633	-2.05349	-2.23916	1.81972e-266
213	Slc2a1	3.35003e-268	-1.8147	-1.73513	-1.89427	2.80427e-266
214	Ccnb1	3.6734e-268	-1.72024	-1.6586	-1.78189	3.06059e-266
215	Igf1	3.23705e-267	1.90739	2.03412	1.78065	2.68449e-265
216	Rrm2	1.34195e-266	-1.81551	-1.74867	-1.88236	1.10773e-264
217	Uap1l1	2.28694e-266	1.80255	1.90164	1.70347	1.87908e-264
218	Hexb	9.51979e-266	1.66098	1.75879	1.56318	7.78614e-264
219	Nudc	2.09076e-265	-1.12103	-1.03179	-1.21026	1.7022e-263
220	Smc2	6.20018e-265	-1.79517	-1.70456	-1.88577	5.02496e-263
221	Egr1	6.38506e-265	1.99191	2.12297	1.86086	5.15138e-263
222	Adra2b	2.69697e-264	0.737928	0.811804	0.664051	2.16608e-262
223	mt-Atp6	6.6417e-264	0.957773	1.01116	0.904381	5.31038e-262
224	Ctsh	1.16502e-262	2.04717	2.13938	1.95496	9.27338e-261
225	Abcg1	1.7153e-262	0.898108	0.978863	0.817353	1.35928e-260
226	Ucp2	6.50917e-262	1.68397	1.77607	1.59188	5.13533e-260
227	Tomm5	1.16724e-261	-1.10625	-1.02493	-1.18758	9.16826e-260
228	Btg1	1.00447e-260	1.65292	1.72832	1.57753	7.85513e-259
229	Anxa5	2.26901e-260	1.76372	1.8593	1.66813	1.76666e-258
230	Gm12840	3.29405e-260	0.929021	1.00971	0.84833	2.5536e-258
231	Krt23	7.1922e-260	1.27819	1.37557	1.18082	5.55138e-258
232	Eno1	8.2017e-260	-1.4698	-1.36374	-1.57585	6.30329e-258
233	Ntn4	4.63738e-258	1.06524	1.15183	0.978657	3.54869e-256
234	Ache	2.19594e-257	0.635516	0.705962	0.565069	1.67323e-255
235	Dtl	1.77996e-256	-1.80927	-1.73258	-1.88595	1.3505e-254
236	mt-Nd4	2.16348e-256	0.881947	0.931551	0.832344	1.63452e-254
237	Eepd1	3.91693e-256	1.01606	1.09936	0.932765	2.94678e-254
238	Cfdp1	2.4878e-255	-1.00413	-0.925497	-1.08275	1.86376e-253
239	Bcap31	8.19194e-255	1.47524	1.55346	1.39703	6.1114e-253
240	Ybx3	1.49556e-254	-1.63257	-1.55778	-1.70735	1.11108e-252
241	Atp6v0e	1.76018e-254	0.907497	0.956413	0.858581	1.30224e-252
242	Ramp1	6.52146e-254	0.779729	0.864391	0.695067	4.80486e-252
243	Acp1	1.13664e-253	-1.21526	-1.11816	-1.31236	8.34003e-252
244	Thbd	1.55211e-253	1.57606	1.68117	1.47095	1.13419e-251
245	Ube2i	1.1888e-252	-0.802601	-0.744037	-0.861165	8.65152e-251
246	Zfp703	1.24292e-252	1.47554	1.57659	1.37449	9.00866e-251
247	Timp1	1.35484e-252	1.55717	1.63772	1.47663	9.7801e-251
248	Dek	4.97456e-252	-1.52742	-1.42108	-1.63376	3.57646e-250
249	Dtymk	5.55032e-252	-1.09139	-1.00602	-1.17676	3.97439e-250
250	Cmtm3	8.1955e-249	1.54048	1.63803	1.44293	5.84503e-247
251	Selenop	1.85888e-248	1.75573	1.87109	1.64038	1.32047e-246
252	Tex264	3.97101e-248	1.43863	1.51434	1.36292	2.80965e-246
253	H2-D1	2.81494e-247	1.78887	1.89915	1.67858	1.98381e-245
254	Kit	5.12552e-247	1.68671	1.77805	1.59537	3.59795e-245
255	Nostrin	7.34748e-247	1.23729	1.32921	1.14538	5.13747e-245
256	Rnd3	9.94177e-246	1.14215	1.23799	1.0463	6.92428e-244
257	Pon3	1.07767e-245	0.777867	0.852333	0.703401	7.47657e-244
258	Hnrnpab	1.13516e-245	-0.844843	-0.784748	-0.904938	7.84493e-244
259	Lamc1	5.28795e-245	1.52166	1.58956	1.45376	3.64031e-243
260	P3h4	1.15196e-244	1.65118	1.73183	1.57052	7.89981e-243
261	Mcm5	1.64344e-244	-1.68678	-1.61312	-1.76043	1.12271e-242
262	Clic1	1.67706e-244	1.37162	1.43377	1.30947	1.14129e-242
263	Cald1	1.41388e-243	1.49389	1.57556	1.41223	9.58533e-242
264	Tipin	1.96381e-243	-1.61204	-1.50512	-1.71897	1.32631e-241
265	Col4a1	1.51935e-242	1.72376	1.7955	1.65202	1.02227e-240
266	Serpini1	5.3064e-242	0.766928	0.841944	0.691913	3.55688e-240
267	Pgam1	5.56636e-242	-0.943486	-0.878189	-1.00878	3.71716e-240
268	Smc4	1.75443e-240	-1.70164	-1.61199	-1.79129	1.16722e-238
269	Smim14	2.33637e-240	1.31375	1.3881	1.23941	1.5486e-238
270	Rhoc	6.95185e-240	1.29546	1.36467	1.22625	4.59079e-238
271	Dusp1	1.08058e-239	1.53251	1.64716	1.41787	7.10947e-238
272	Cenpw	1.47746e-239	-1.70523	-1.61	-1.80047	9.68497e-238
273	Bmper	1.73791e-239	1.53235	1.63291	1.43179	1.13505e-237
274	Slc45a3	8.79902e-239	1.64078	1.74751	1.53404	5.72578e-237
275	Pttg1ip	5.19924e-238	1.48976	1.57564	1.40388	3.371e-236
276	Smim6	2.64573e-237	0.639245	0.707731	0.570758	1.70918e-235
277	Odc1	3.19902e-236	-1.45635	-1.34791	-1.5648	2.05916e-234
278	Neu1	1.2431e-235	1.5535	1.63581	1.47119	7.97283e-234
279	Lama1	1.51365e-235	1.52048	1.58707	1.45388	9.67327e-234
280	Arf4	9.31169e-235	0.975636	1.03335	0.917919	5.92955e-233
281	Snrpe	2.95269e-234	-0.629173	-0.590582	-0.667763	1.87354e-232
282	Glipr1	6.01886e-234	1.84532	1.94904	1.74161	3.80554e-232
283	Cited2	8.55832e-233	1.83285	1.92481	1.7409	5.39204e-231
284	Nkx6-2	8.33477e-232	1.0471	1.13618	0.958007	5.23271e-230
285	Nudcd2	8.46866e-231	-1.2441	-1.1431	-1.3451	5.29811e-229
286	Lgals3bp	1.17768e-230	1.19252	1.28831	1.09673	7.34197e-229
287	Tpbgl	2.30852e-230	1.39456	1.4933	1.29583	1.43418e-228
288	Psenen	1.35751e-229	0.94591	0.996258	0.895562	8.40432e-228
289	Pgls	8.3239e-229	-0.680888	-0.636052	-0.725724	5.13547e-227
290	Uhrf1	1.10405e-228	-1.48182	-1.41931	-1.54432	6.78801e-227
291	Gpc6	9.83811e-228	1.57211	1.67116	1.47306	6.02796e-226
292	Gdf9	3.51432e-227	1.14824	1.23982	1.05665	2.1459e-225
293	Lbp	5.8425e-227	0.775465	0.85629	0.694641	3.55535e-225
294	Rrp1b	1.69414e-225	-1.32494	-1.27456	-1.37531	1.02744e-223
295	Endod1	4.63591e-225	1.15014	1.24442	1.05586	2.80197e-223
296	Chmp4b	1.10959e-224	1.08817	1.14625	1.03008	6.68378e-223
297	Tmem9b	2.83736e-224	1.42209	1.50597	1.3382	1.70337e-222
298	Sms	3.41112e-224	-1.58078	-1.49982	-1.66174	2.04095e-222
299	Hmmr	3.7463e-224	-1.16256	-1.12594	-1.19919	2.234e-222
300	Cdc20	1.52787e-223	-1.33182	-1.28601	-1.37763	9.08067e-222
301	Cenpm	3.69355e-223	-1.42547	-1.37111	-1.47983	2.18791e-221
302	Hist1h1c	4.365e-223	1.46966	1.5833	1.35602	2.57708e-221
303	Plce1	1.53538e-222	0.884275	0.963633	0.804916	9.03494e-221
304	Junb	1.59222e-222	1.49055	1.59436	1.38674	9.33861e-221
305	Dppa5a	8.21146e-222	1.72769	1.8899	1.56548	4.80034e-220
306	Hmgb1	2.60451e-221	-0.795987	-0.739349	-0.852626	1.5176e-219
307	Yipf1	6.13741e-221	1.5722	1.66393	1.48047	3.5645e-219
308	Lig1	6.69972e-220	-1.54494	-1.43715	-1.65272	3.87844e-218
309	Ezh2	7.32699e-220	-1.51102	-1.43166	-1.59037	4.22784e-218
310	Tmem150a	2.02621e-219	1.54155	1.62826	1.45485	1.1654e-217
311	Hdgf	9.46409e-219	-1.2436	-1.14263	-1.34457	5.42587e-217
312	Grtp1	1.32639e-218	1.54144	1.64545	1.43743	7.57997e-217
313	Tcp1	4.66976e-218	-0.858225	-0.791532	-0.924918	2.66012e-216
314	Nhp2l1	7.71085e-218	-0.677476	-0.633526	-0.721426	4.37849e-216
315	Gmnn	2.79071e-217	-1.577	-1.47174	-1.68226	1.57963e-215
316	Eif5a	4.33751e-217	-0.711426	-0.666879	-0.755972	2.4474e-215
317	Tmco1	6.22914e-217	0.988376	1.04807	0.928684	3.50365e-215
318	Ldha	2.95614e-216	-0.927743	-0.863849	-0.991637	1.65749e-214
319	Nid1	1.51685e-215	1.72927	1.83837	1.62018	8.47821e-214
320	Laptm4a	7.67349e-215	0.806401	0.856289	0.756512	4.27557e-213
321	Bmp2	1.59702e-214	1.58537	1.68737	1.48338	8.8707e-213
322	Bdnf	2.06762e-214	0.548133	0.612466	0.483799	1.1449e-212
323	Nfkbiz	3.89698e-214	1.2545	1.35372	1.15529	2.15118e-212
324	Glrx3	5.52657e-214	-1.06951	-0.975981	-1.16305	3.04132e-212
325	Phb2	9.40763e-214	-0.62234	-0.5814	-0.66328	5.16117e-212
326	Rab11a	1.20442e-213	1.1601	1.2256	1.09461	6.58739e-212
327	Cdt1	4.39537e-213	-1.55029	-1.46908	-1.6315	2.39662e-211
328	Trpv3	1.03258e-212	0.895579	0.977085	0.814073	5.61307e-211
329	Hint1	3.96355e-212	-0.456421	-0.427925	-0.484917	2.14803e-210
330	Dock8	1.17819e-211	0.815186	0.891298	0.739074	6.3658e-210
331	Cstb	2.60192e-211	0.979794	1.04267	0.916919	1.40158e-209
332	Parp1	2.74073e-211	-1.53478	-1.44882	-1.62075	1.4719e-209
333	Ankrd11	1.25868e-210	-1.37568	-1.26921	-1.48215	6.7394e-209
334	Rnps1	5.10592e-210	-1.16081	-1.06084	-1.26079	2.72571e-208
335	Ranbp1	5.38208e-210	-0.827625	-0.771177	-0.884072	2.86455e-208
336	Impdh2	6.91222e-210	-1.12518	-1.03334	-1.21702	3.668e-208
337	St6galnac2	1.1272e-209	0.623609	0.691828	0.55539	5.96377e-208
338	Rbm17	1.14712e-209	-1.08439	-0.991718	-1.17707	6.05124e-208
339	Ly96	1.40644e-209	1.03387	1.12014	0.947598	7.3973e-208
340	Abhd16a	2.07136e-209	1.5123	1.61151	1.4131	1.08624e-207
341	Atp6ap1	5.22294e-209	1.38828	1.47783	1.29873	2.73094e-207
342	Psrc1	6.51798e-209	-1.44784	-1.38158	-1.5141	3.39812e-207
343	Pet2	7.35296e-209	0.96808	1.05613	0.880031	3.82225e-207
344	Cox6b1	5.50957e-208	0.617006	0.655805	0.578206	2.85569e-206
345	mt-Co1	6.48909e-208	0.865356	0.919909	0.810804	3.35364e-206
346	Tspan9	6.58575e-208	1.30354	1.37968	1.22741	3.39375e-206
347	Glb1l2	1.27497e-207	0.938451	1.02092	0.855981	6.55123e-206
348	Cxadr	2.29715e-207	1.42324	1.52789	1.31858	1.17696e-205
349	Nt5c3	4.21047e-206	1.37405	1.4641	1.28399	2.15108e-204
350	Fosb	4.08824e-205	1.64134	1.75362	1.52907	2.08266e-203
351	Procr	1.97895e-204	1.34481	1.4433	1.24632	1.00526e-202
352	Txnl4a	4.85521e-204	-0.897307	-0.820464	-0.974149	2.45933e-202
353	Tubb6	2.67492e-203	-1.5075	-1.43751	-1.5775	1.3511e-201
354	Man2a1	2.77189e-203	1.35236	1.45293	1.2518	1.39612e-201
355	Serpinh1	1.54963e-202	1.2762	1.33848	1.21391	7.78305e-201
356	Fstl1	1.2147e-201	1.0454	1.16938	0.921415	6.08372e-200
357	Tcf23	1.96499e-201	0.998834	1.08389	0.91378	9.81396e-200
358	Tmpo	2.66776e-201	-1.51307	-1.42442	-1.60173	1.32866e-199
359	Hmga2	4.82247e-201	-1.07858	-1.04392	-1.11324	2.39512e-199
360	Got2	7.45607e-201	-1.19722	-1.09594	-1.2985	3.69283e-199
361	Tcf7l2	3.91853e-200	1.33788	1.39874	1.27703	1.93539e-198
362	Gstk1	5.12692e-200	0.987513	1.07389	0.901139	2.52522e-198
363	Lsm5	1.48521e-199	-0.935635	-0.854545	-1.01672	7.29511e-198
364	Meg3	2.20104e-199	-1.43118	-1.39351	-1.46886	1.07815e-197
365	Dnajc2	2.46625e-199	-1.40206	-1.29946	-1.50466	1.20475e-197
366	Gfer	4.90453e-199	-1.39846	-1.29349	-1.50344	2.38928e-197
367	Ccdc34	5.60942e-199	-1.12981	-1.03141	-1.2282	2.72523e-197
368	Cdk1	1.0087e-198	-1.54919	-1.47322	-1.62516	4.88727e-197
369	Car2	1.59607e-198	1.57694	1.68355	1.47034	7.7122e-197
370	Knstrn	1.53591e-197	-1.46535	-1.39253	-1.53816	7.40143e-196
371	2810417h13rik	1.75541e-197	-1.21612	-1.1696	-1.26263	8.43639e-196
372	Snrpb	2.50166e-197	-0.700609	-0.644803	-0.756415	1.19905e-195
373	Rnaseh2c	3.69788e-197	-1.37831	-1.26863	-1.48799	1.76765e-195
374	Slc39a4	1.53247e-196	1.41321	1.51902	1.3074	7.30587e-195
375	Eef1a1	2.09419e-196	-0.687386	-0.642802	-0.73197	9.95719e-195
376	Msrb1	3.83648e-196	1.31432	1.39709	1.23155	1.81927e-194
377	Nop58	1.01865e-195	-1.3035	-1.19679	-1.41021	4.81764e-194
378	Parm1	1.5493e-195	0.93685	1.02368	0.85002	7.30795e-194
379	Car5a	6.86644e-195	0.909236	0.993132	0.825341	3.23031e-193
380	Slc24a3	3.346e-194	0.54428	0.607397	0.481162	1.56998e-192
381	Rnaset2a	4.81081e-194	1.57212	1.66419	1.48005	2.25136e-192
382	Hmgn2	8.70573e-194	-1.2796	-1.17208	-1.38711	4.06343e-192
383	Hmgb3	1.4558e-193	-1.59595	-1.49896	-1.69293	6.77727e-192
384	Hspa5	2.13173e-193	1.17831	1.24283	1.11379	9.89809e-192
385	Mme	1.29851e-192	1.20327	1.30481	1.10173	6.0136e-191
386	Ptges3	1.53357e-192	-0.875178	-0.795562	-0.954793	7.08384e-191
387	Lmnb1	2.55515e-192	-1.31842	-1.2543	-1.38254	1.17722e-190
388	Nmb	2.79417e-192	1.14374	1.24086	1.04662	1.28402e-190
389	Fam124a	2.1174e-191	1.04254	1.13064	0.954439	9.70522e-190
390	Anpep	4.86912e-191	0.707744	0.782723	0.632766	2.22606e-189
391	Cdk4	2.11035e-190	-0.676321	-0.624779	-0.727864	9.62341e-189
392	Ccdc58	2.18356e-190	-1.21997	-1.1166	-1.32335	9.93184e-189
393	Eef2	6.04389e-190	-0.653761	-0.610513	-0.697008	2.74205e-188
394	Scarb2	4.30973e-189	1.12115	1.22056	1.02175	1.95031e-187
395	Ssrp1	4.73333e-189	-1.05237	-0.957597	-1.14714	2.13659e-187
396	Chchd4	4.84839e-189	-1.37857	-1.27787	-1.47926	2.183e-187
397	Bad	7.21767e-189	1.18372	1.26574	1.10169	3.24159e-187
398	Bloc1s1	7.40616e-189	1.39695	1.49514	1.29876	3.31789e-187
399	Sox17	1.31407e-188	1.45828	1.53156	1.38499	5.87215e-187
400	Eef1d	5.77903e-188	-0.609651	-0.566622	-0.652679	2.576e-186
401	Anxa3	1.77723e-187	1.19202	1.28956	1.09448	7.90223e-186
402	Hbegf	4.13686e-187	1.47324	1.58078	1.36569	1.83483e-185
403	Naglu	5.2593e-187	1.34783	1.44591	1.24975	2.32688e-185
404	Sf3b5	9.34895e-187	-0.721244	-0.663745	-0.778743	4.12604e-185
405	Sall4	1.70085e-186	-1.41006	-1.31068	-1.50943	7.48793e-185
406	Pmm1	1.86641e-186	-1.4234	-1.31477	-1.53203	8.19658e-185
407	Lsm3	4.60244e-186	-0.950705	-0.861181	-1.04023	2.01625e-184
408	Cmtm7	2.8267e-185	1.05568	1.11449	0.996869	1.23529e-183
409	Dram2	6.79012e-185	1.32888	1.42563	1.23213	2.96009e-183
410	AW112010	9.36087e-185	0.88663	0.979648	0.793613	4.07084e-183
411	Cldn10	1.36006e-184	0.510596	0.573812	0.447379	5.90019e-183
412	Cpt1a	2.1734e-184	0.829157	0.910845	0.747468	9.40577e-183
413	Ppp1r15a	3.25468e-184	1.38559	1.48371	1.28747	1.40511e-182
414	Tmsb4x	3.62557e-184	1.30122	1.3778	1.22465	1.56145e-182
415	Incenp	3.68866e-184	-1.3208	-1.25346	-1.38815	1.58479e-182
416	Ak3	5.15561e-184	1.37067	1.4674	1.27394	2.20972e-182
417	Foxa2	7.69328e-184	1.47514	1.56746	1.38282	3.28948e-182
418	Nme4	1.29401e-183	-1.34653	-1.2713	-1.42177	5.51965e-182
419	Rsl1d1	2.24044e-183	-1.0069	-0.910967	-1.10284	9.53391e-182
420	Cldn7	3.23227e-183	-1.22318	-1.17975	-1.26661	1.37218e-181
421	Tgfbr2	4.13666e-183	1.23644	1.3344	1.13847	1.75194e-181
422	Thbs1	7.68006e-183	0.933781	1.02556	0.842	3.24491e-181
423	Snrpa1	3.37597e-182	-1.2235	-1.11755	-1.32946	1.42302e-180
424	Smim1	6.6686e-182	1.50563	1.60804	1.40321	2.80427e-180
425	Smagp	1.6909e-180	1.39908	1.48923	1.30893	7.09382e-179
426	Romo1	2.08107e-180	0.830514	0.886651	0.774377	8.71022e-179
427	Mllt3	2.3181e-180	1.22528	1.32168	1.12887	9.67958e-179
428	Gja1	2.67402e-180	-1.47252	-1.38042	-1.56462	1.11397e-178
429	Rfc5	5.51911e-180	-1.31009	-1.23299	-1.38719	2.29384e-178
430	Cox6a1	7.31213e-180	0.588055	0.627859	0.548251	3.03198e-178
431	Aga	9.42237e-180	1.46868	1.56932	1.36804	3.89793e-178
432	Rcn2	3.01199e-179	1.28918	1.3885	1.18986	1.24314e-177
433	Psca	6.71672e-179	0.532707	0.603868	0.461545	2.7658e-177
434	Tcof1	1.38568e-178	-1.3231	-1.23105	-1.41516	5.69279e-177
435	Dpy30	1.9335e-178	-1.03763	-0.938861	-1.13639	7.92514e-177
436	Gnptg	2.05794e-178	1.37941	1.47844	1.28037	8.41586e-177
437	Fam46c	7.70658e-178	0.694506	0.765468	0.623544	3.14436e-176
438	Gjb4	8.12112e-178	0.591932	0.659422	0.524442	3.30593e-176
439	Efna5	9.81128e-178	0.984814	1.07465	0.894983	3.98485e-176
440	Mbnl3	1.19234e-177	1.03958	1.13217	0.946985	4.83168e-176
441	Hebp1	3.96356e-177	1.50535	1.60738	1.40333	1.6025e-175
442	Ndufa3	4.32857e-177	0.732948	0.782862	0.683033	1.74612e-175
443	Fndc3b	8.12907e-177	1.39309	1.48746	1.29872	3.27181e-175
444	Prc1	1.61446e-176	-1.13909	-1.09177	-1.18641	6.4833e-175
445	S100a10	9.33593e-176	1.09294	1.16245	1.02344	3.74067e-174
446	Palm3	1.08403e-175	-0.794816	-0.770829	-0.818804	4.33368e-174
447	Cdca5	8.58309e-175	-0.991884	-0.951894	-1.03187	3.42364e-173
448	Sdf4	8.87185e-175	0.969864	1.03554	0.904192	3.53092e-173
449	Mrpl15	9.04837e-175	-0.958546	-0.862832	-1.05426	3.59315e-173
450	Folr1	1.08015e-174	1.61427	1.73123	1.49731	4.27978e-173
451	Irak3	1.37558e-174	0.553162	0.617137	0.489186	5.43829e-173
452	Trim71	1.89302e-174	-1.14818	-1.09314	-1.20323	7.46738e-173
453	Selenoh	2.05462e-174	-0.70288	-0.646746	-0.759014	8.08696e-173
454	Selenom	2.11406e-174	1.23654	1.33809	1.13498	8.30257e-173
455	Slc6a16	2.24706e-174	0.915828	1.00184	0.829819	8.80549e-173
456	Trim28	7.23273e-174	-1.20869	-1.10436	-1.31301	2.82806e-172
457	Fads3	7.36681e-174	0.991902	1.07925	0.904551	2.87418e-172
458	Pon2	1.11837e-173	1.24398	1.34332	1.14464	4.35383e-172
459	Lpcat4	1.16008e-173	1.26678	1.36796	1.1656	4.50636e-172
460	Wdr43	1.57881e-173	-1.32437	-1.22142	-1.42731	6.1196e-172
461	mt-Co2	2.33557e-173	0.742889	0.793961	0.691818	9.03324e-172
462	Tpx2	3.46197e-173	-1.23506	-1.17794	-1.29218	1.33608e-171
463	Cdca7	4.72196e-173	-1.13884	-1.08432	-1.19337	1.81841e-171
464	Bub1b	5.15488e-173	-0.821531	-0.791844	-0.851219	1.98085e-171
465	Sdcbp	5.71963e-173	1.33028	1.41734	1.24323	2.19314e-171
466	Fau	5.83293e-173	-0.355102	-0.330537	-0.379667	2.23178e-171
467	Calm3	6.00172e-173	-0.904969	-0.817659	-0.992279	2.29145e-171
468	Cenpe	7.84464e-173	-1.06009	-1.01589	-1.10428	2.98867e-171
469	Cd59a	1.6932e-172	1.33621	1.43673	1.23569	6.43705e-171
470	Kif11	2.33667e-172	-0.946533	-0.909353	-0.983714	8.86444e-171
471	Ergic3	1.32056e-171	0.99456	1.05626	0.932856	4.99908e-170
472	Add2	1.69337e-171	0.486491	0.545703	0.427279	6.39676e-170
473	Spats2l	8.68932e-171	1.16702	1.26214	1.0719	3.27549e-169
474	Smim24	1.53689e-170	0.961379	1.05155	0.871206	5.78116e-169
475	Gm10073	2.52592e-170	-1.51623	-1.39884	-1.63362	9.48151e-169
476	Ppm1g	1.01222e-169	-1.28397	-1.17935	-1.38859	3.79159e-168
477	Sf3b3	1.13696e-169	-1.1222	-1.02074	-1.22367	4.24989e-168
478	Hspa9	1.42145e-169	-0.950377	-0.857458	-1.0433	5.30219e-168
479	Wars	1.76206e-169	1.35533	1.45184	1.25882	6.55898e-168
480	Aurkb	2.13933e-169	-0.922339	-0.885981	-0.958697	7.94673e-168
481	Smc3	3.937e-169	-0.916926	-0.826843	-1.00701	1.45939e-167
482	Gale	8.28158e-169	1.29544	1.39725	1.19364	3.0635e-167
483	C1qbp	8.89601e-169	-0.649176	-0.597271	-0.701082	3.28397e-167
484	H2afx	1.09996e-168	-1.33361	-1.22463	-1.44259	4.05213e-167
485	Gm20186	1.92926e-168	0.47379	0.532889	0.414692	7.09251e-167
486	Spink2	2.07768e-168	0.924704	1.00957	0.839837	7.62243e-167
487	Sf3b2	3.82549e-168	-0.695017	-0.633083	-0.75695	1.40058e-166
488	Stip1	4.13411e-168	-1.14125	-1.037	-1.2455	1.51048e-166
489	Banf1	7.00152e-168	-0.719235	-0.653478	-0.784992	2.55291e-166
490	Kif15	1.13997e-167	-0.967183	-0.927	-1.00737	4.14811e-166
491	Pqlc1	1.69753e-167	1.15995	1.25794	1.06195	6.16436e-166
492	Mis18bp1	2.43467e-167	-0.958063	-0.918207	-0.997919	8.82321e-166
493	Lgals3	2.66558e-167	1.37235	1.49452	1.25019	9.64041e-166
494	Pitx1	7.15786e-167	-1.48608	-1.41587	-1.55629	2.58349e-165
495	Ywhae	1.89507e-166	-0.497639	-0.461262	-0.534015	6.82609e-165
496	Cacybp	2.23536e-166	-0.979086	-0.882141	-1.07603	8.03556e-165
497	Aimp1	2.30283e-166	-0.922438	-0.829776	-1.0151	8.26147e-165
498	Plod1	3.48966e-166	1.36936	1.46967	1.26905	1.24941e-164
499	Kpnb1	3.56668e-166	-1.27783	-1.17342	-1.38223	1.27443e-164
500	Gna14	6.01376e-166	0.437447	0.494393	0.380501	2.14451e-164
501	Gm1673	9.56709e-166	1.38071	1.48465	1.27676	3.40482e-164
502	Emc6	1.02774e-164	-0.711594	-0.649644	-0.773545	3.65032e-163
503	Ctsd	2.24645e-164	1.1632	1.23293	1.09347	7.96305e-163
504	Prrc2c	6.35821e-164	-0.921418	-0.833586	-1.00925	2.24934e-162
505	Erp29	9.06459e-164	0.708213	0.75831	0.658117	3.20043e-162
506	H19	2.34395e-163	-1.567	-1.49628	-1.63773	8.25942e-162
507	Adam10	6.20593e-163	1.31158	1.40068	1.22248	2.18248e-161
508	Tmsb10	1.10584e-162	0.786016	0.841771	0.730261	3.88131e-161
509	Slc17a5	1.69532e-162	1.27844	1.37702	1.17986	5.93535e-161
510	Ybx1	1.69772e-162	-0.905517	-0.828224	-0.98281	5.93535e-161
511	Crtap	1.96126e-162	1.31848	1.41763	1.21933	6.8433e-161
512	Mcm3	9.43982e-162	-1.37488	-1.29244	-1.45733	3.28734e-160
513	Osbpl6	1.53347e-161	0.930528	1.01976	0.841294	5.32977e-160
514	Cbx5	3.53913e-161	-1.20169	-1.09899	-1.30439	1.22768e-159
515	Esco2	4.20625e-161	-0.860222	-0.825547	-0.894898	1.45626e-159
516	Tmem139	1.08967e-160	0.523216	0.585708	0.460725	3.76528e-159
517	Snrpd1	1.67103e-160	-0.755528	-0.685387	-0.825668	5.76297e-159
518	Snrpf	2.22095e-160	-0.575601	-0.5309	-0.620301	7.6447e-159
519	Ccnf	2.61577e-160	-0.880486	-0.843271	-0.917701	8.98636e-159
520	Atp13a3	3.20671e-160	1.08354	1.17114	0.995946	1.09953e-158
521	Mlf2	3.65374e-160	-0.643519	-0.585214	-0.701824	1.2504e-158
522	Fam60a	3.80114e-160	-1.23818	-1.1551	-1.32127	1.29836e-158
523	Efhd2	6.60278e-160	1.33272	1.42706	1.23838	2.251e-158
524	Mbd3	8.2064e-160	-1.07869	-0.975497	-1.18187	2.79237e-158
525	Tsc22d1	1.18182e-159	0.992227	1.06722	0.917233	4.01368e-158
526	Cct5	1.97257e-159	-0.693408	-0.630618	-0.756198	6.68648e-158
527	Nolc1	2.29854e-159	-1.09375	-0.98671	-1.2008	7.77666e-158
528	Sec61b	2.31273e-159	-0.509408	-0.472249	-0.546567	7.80983e-158
529	U2af1	6.53369e-159	-0.813308	-0.729306	-0.89731	2.20219e-157
530	Polr1c	8.86751e-159	-1.06238	-0.960173	-1.16458	2.98316e-157
531	Ypel2	1.21343e-158	1.32741	1.42809	1.22673	4.07446e-157
532	Gata6	2.84049e-158	1.44466	1.53515	1.35418	9.5199e-157
533	Arsi	3.72302e-158	0.869283	0.952675	0.78589	1.24543e-156
534	Got1	1.00371e-157	-1.29641	-1.21745	-1.37536	3.35133e-156
535	Srrm2	1.39213e-157	-0.548706	-0.507218	-0.590195	4.63956e-156
536	Vmp1	1.84464e-157	1.26388	1.35377	1.17399	6.13619e-156
537	Tpr	2.06114e-157	-0.83462	-0.754261	-0.914978	6.8436e-156
538	Wbp11	2.33939e-157	-1.05688	-0.955142	-1.15861	7.75303e-156
539	Impa2	2.46771e-157	-1.14972	-1.0823	-1.21714	8.16312e-156
540	Eif3b	5.27104e-157	-1.19718	-1.09304	-1.30131	1.74042e-155
541	Rcn3	9.46222e-157	1.41015	1.5027	1.31761	3.11851e-155
542	Sumo2	1.20763e-156	-0.525545	-0.486943	-0.564146	3.97269e-155
543	mt-Co3	5.21198e-156	0.634614	0.680944	0.588285	1.71141e-154
544	Parp10	6.86543e-156	0.755964	0.832672	0.679255	2.25019e-154
545	Mak16	1.26334e-155	-1.0647	-0.959936	-1.16946	4.1331e-154
546	Ola1	1.88871e-155	-1.13792	-1.03287	-1.24298	6.1677e-154
547	Fam162a	2.54207e-155	-0.95223	-0.856314	-1.04815	8.28612e-154
548	AI413582	2.77893e-155	1.24615	1.3344	1.15791	9.04168e-154
549	Kif23	3.11762e-155	-0.925505	-0.885459	-0.965551	1.01252e-153
550	Pllp	3.51349e-155	0.715742	0.791155	0.640329	1.13901e-153
551	Akr1b3	1.57462e-154	-1.24711	-1.14893	-1.34529	5.09535e-153
552	Gm26532	1.58521e-154	0.88135	0.970336	0.792365	5.12036e-153
553	Stoml2	5.01467e-154	-1.07031	-0.967185	-1.17343	1.61685e-152
554	Gltscr2	2.07869e-153	-0.878731	-0.791558	-0.965904	6.69009e-152
555	Ppp1cc	2.80795e-153	-0.944048	-0.85161	-1.03649	9.02086e-152
556	Nudt19	3.56222e-153	-1.28146	-1.18778	-1.37514	1.14234e-151
557	Slc5a5	6.39858e-153	0.504306	0.5664	0.442213	2.04823e-151
558	Tmbim6	3.69995e-151	0.917521	0.984698	0.850345	1.18226e-149
559	Gba	8.36585e-151	1.23649	1.33493	1.13805	2.66839e-149
560	Txn1	1.01217e-150	-0.632806	-0.581583	-0.684029	3.22267e-149
561	Smarcc1	7.23196e-150	-1.19547	-1.10081	-1.29014	2.2985e-148
562	Plk1	1.14707e-149	-0.828056	-0.793288	-0.862824	3.63918e-148
563	Myl6	1.6048e-149	0.635166	0.682071	0.58826	5.08235e-148
564	Nenf	1.67056e-149	1.19037	1.28659	1.09414	5.28123e-148
565	AA467197	6.92781e-149	0.708366	0.786055	0.630676	2.18624e-147
566	Flrt3	1.38847e-148	1.31407	1.41137	1.21678	4.37391e-147
567	Gjb3	1.56556e-148	1.11233	1.21648	1.00818	4.9231e-147
568	Anp32e	2.62296e-148	-1.13399	-1.05686	-1.21112	8.2337e-147
569	Ctsf	3.80503e-148	1.15108	1.25073	1.05142	1.19233e-146
570	Lbr	7.88158e-148	-1.09722	-1.03417	-1.16026	2.46541e-146
571	Spcs1	2.16015e-147	0.779969	0.835106	0.724831	6.74527e-146
572	Txndc15	2.6005e-146	1.29009	1.38175	1.19843	8.10612e-145
573	Zfp42	4.38592e-146	-0.634965	-0.571868	-0.698062	1.36476e-144
574	Cxcl12	6.81821e-146	0.579799	0.652778	0.50682	2.11792e-144
575	Dazap1	1.28983e-145	-1.02756	-0.924896	-1.13023	3.9996e-144
576	Hist1h1e	2.90389e-145	-1.19874	-1.13077	-1.2667	8.98896e-144
577	St6galnac3	4.13546e-145	0.981702	1.07256	0.890847	1.27791e-143
578	Fndc3a	6.04348e-145	1.19299	1.26812	1.11785	1.86428e-143
579	Tbc1d4	1.17888e-144	0.560784	0.627589	0.493979	3.63031e-143
580	mt-Cytb	1.29767e-144	0.627086	0.674442	0.57973	3.98922e-143
581	Sod1	1.9809e-144	-0.81078	-0.723102	-0.898457	6.07909e-143
582	Mycn	3.84895e-144	-1.09436	-1.032	-1.15673	1.17915e-142
583	Tkt	1.93637e-143	-0.899485	-0.804269	-0.994701	5.92203e-142
584	Vamp5	3.54001e-143	0.709448	0.786001	0.632896	1.08079e-141
585	Nusap1	4.27798e-143	-0.791311	-0.758671	-0.823952	1.30387e-141
586	Muc3	8.24947e-143	0.495138	0.556762	0.433513	2.51003e-141
587	Gar1	1.84163e-142	-1.11828	-1.01666	-1.21989	5.59392e-141
588	Os9	3.06956e-142	1.18473	1.28307	1.08639	9.30786e-141
589	Polr1d	5.20612e-142	-0.49373	-0.455268	-0.532191	1.57598e-140
590	Pcgf5	8.7539e-142	-1.2536	-1.14599	-1.36121	2.64546e-140
591	Ndufb2	9.14276e-142	0.934129	1.01451	0.853749	2.7583e-140
592	Ppt1	2.6836e-141	1.17217	1.26852	1.07583	8.08254e-140
593	Elovl7	4.69529e-141	1.14907	1.24795	1.05019	1.41175e-139
594	Ppib	1.2706e-140	0.673301	0.724659	0.621942	3.81393e-139
595	Hn1	1.29959e-140	-0.778636	-0.697003	-0.860269	3.8944e-139
596	Dbf4	1.54201e-140	-1.16936	-1.08871	-1.25002	4.6131e-139
597	Ddx46	2.68051e-140	-1.04027	-0.935832	-1.1447	8.0056e-139
598	Syce2	3.19445e-140	-1.17534	-1.08442	-1.26626	9.5246e-139
599	Pdia5	5.33275e-140	1.23423	1.34043	1.12802	1.58736e-138
600	Dkk3	5.59836e-140	0.678265	0.752036	0.604494	1.66365e-138
601	Fscn1	8.43782e-140	-1.17448	-1.07057	-1.2784	2.50327e-138
602	Mgat2	1.4068e-139	1.1039	1.18782	1.01998	4.16666e-138
603	Snx5	1.84593e-139	-0.749375	-0.67125	-0.8275	5.45821e-138
604	Atraid	2.23712e-139	1.16933	1.25441	1.08425	6.60396e-138
605	Efemp2	2.68743e-139	1.24348	1.34107	1.14589	7.92015e-138
606	Srrm1	4.67089e-139	-0.699181	-0.628046	-0.770315	1.37429e-137
607	Eif3l	9.17689e-139	-0.937133	-0.837467	-1.0368	2.69562e-137
608	Hspb1	1.35195e-138	-0.151723	-0.0501343	-0.253311	3.96469e-137
609	Fbxo5	1.68308e-138	-0.797978	-0.761261	-0.834696	4.92763e-137
610	Igf2bp3	2.10727e-138	-1.1431	-1.07091	-1.21529	6.15945e-137
611	Utf1	4.29556e-138	-0.646977	-0.610707	-0.683247	1.25352e-136
612	Fkbp7	5.14417e-138	0.972218	1.06311	0.881329	1.4987e-136
613	Cltb	5.6055e-138	1.2374	1.33789	1.13691	1.63044e-136
614	Cenph	6.79265e-138	-1.03322	-0.975548	-1.0909	1.97252e-136
615	Krt19	1.80519e-137	1.36143	1.47893	1.24393	5.23359e-136
616	Man1a2	1.87016e-137	1.09043	1.16563	1.01523	5.41313e-136
617	Ddost	4.24749e-137	0.911792	0.980715	0.84287	1.22744e-135
618	Srsf3	5.59732e-137	-0.619938	-0.558115	-0.681762	1.61489e-135
619	Plaur	9.57705e-137	1.31518	1.42132	1.20905	2.75862e-135
620	Ak4	1.34719e-136	-0.88395	-0.842043	-0.925856	3.87427e-135
621	Ifitm1	4.43185e-136	-1.30671	-1.23218	-1.38123	1.27246e-134
622	Pdzd2	6.8233e-136	0.670965	0.745358	0.596571	1.95594e-134
623	Smpdl3a	9.22549e-136	0.443633	0.502531	0.384735	2.6403e-134
624	Wee1	1.02368e-135	-1.11552	-1.04673	-1.18431	2.92504e-134
625	Mcm7	2.2779e-135	-1.21609	-1.13548	-1.29669	6.49839e-134
626	Myeov2	2.50413e-135	0.705214	0.759291	0.651136	7.13237e-134
627	Lamp1	4.24778e-135	0.749357	0.807348	0.691366	1.20794e-133
628	Tomm70a	5.51863e-135	-0.918119	-0.817643	-1.01859	1.56683e-133
629	Dhrs3	6.4274e-135	1.00821	1.1018	0.914623	1.82195e-133
630	Ipo5	7.89621e-135	-1.16332	-1.06045	-1.26619	2.23475e-133
631	Fkbp3	2.63497e-134	-0.900407	-0.802092	-0.998723	7.44555e-133
632	Nt5dc2	2.75327e-134	-1.24175	-1.14012	-1.34339	7.76753e-133
633	Fkbp11	3.58592e-134	1.23602	1.33401	1.13802	1.01006e-132
634	Gtpbp4	5.21033e-134	-1.07773	-0.978679	-1.17678	1.4653e-132
635	Chd4	7.84873e-134	-0.863434	-0.770324	-0.956545	2.20383e-132
636	Ncapd2	1.97404e-133	-0.910429	-0.862613	-0.958245	5.53414e-132
637	Gpx8	2.02077e-133	0.877086	0.965494	0.788678	5.65624e-132
638	Snhg18	3.61451e-133	1.23594	1.33919	1.13269	1.01014e-131
639	Cbx1	4.58355e-133	-0.983419	-0.880954	-1.08588	1.27895e-131
640	Chaf1a	7.77661e-133	-0.971569	-0.917488	-1.02565	2.16652e-131
641	Mrpl11	2.20905e-132	-0.847864	-0.750568	-0.945159	6.14467e-131
642	Creg1	2.32425e-132	1.19095	1.29308	1.08882	6.45505e-131
643	Hat1	4.05196e-132	-1.12374	-1.01821	-1.22927	1.12358e-130
644	Tgfbr3	5.25248e-132	0.934276	1.02818	0.840372	1.45422e-130
645	Cln3	7.18468e-132	1.01704	1.11139	0.922695	1.98609e-130
646	Srm	7.68386e-132	-1.05536	-0.945694	-1.16502	2.12079e-130
647	Eif3c	9.99799e-132	-0.651924	-0.586048	-0.7178	2.75524e-130
648	Lmo7	1.08065e-131	0.939564	1.03381	0.845317	2.97345e-130
649	Gpc3	1.24102e-131	-0.890329	-0.848299	-0.93236	3.40945e-130
650	Kmt2c	1.52772e-131	1.2169	1.31548	1.11832	4.19065e-130
651	Taok3	2.04641e-131	1.1595	1.25695	1.06206	5.60485e-130
652	Mcm10	3.61842e-131	-0.739669	-0.704854	-0.774483	9.89517e-130
653	1700019b21rik	4.50985e-131	0.815623	0.901486	0.72976	1.2314e-129
654	Mpeg1	7.42038e-131	0.419553	0.479099	0.360007	2.02302e-129
655	Mcm2	7.75558e-131	-1.23726	-1.14581	-1.32872	2.11117e-129
656	Ddx39	8.49792e-131	-1.08684	-0.977115	-1.19656	2.30972e-129
657	Col4a2	1.04756e-130	1.2986	1.36918	1.22802	2.84293e-129
658	Myh10	1.2134e-130	-0.655757	-0.627572	-0.683942	3.283e-129
659	Sap30	1.2125e-130	-0.728096	-0.695127	-0.761066	3.283e-129
660	Scnn1b	1.64902e-130	0.343321	0.396058	0.290585	4.45486e-129
661	St13	2.6091e-130	-0.622668	-0.561291	-0.684046	7.03787e-129
662	Cdv3	3.02703e-130	-1.1088	-1.01068	-1.20693	8.15285e-129
663	Lpar3	5.38252e-130	0.861174	0.946701	0.775647	1.44752e-128
664	Bri3bp	5.6437e-130	-1.16694	-1.06387	-1.27001	1.51547e-128
665	Mtf2	1.44143e-129	-1.08672	-1.0008	-1.17264	3.86477e-128
666	Mcm6	2.4029e-129	-1.14567	-1.06414	-1.22719	6.43298e-128
667	Exo1	2.90708e-129	-0.699596	-0.667359	-0.731834	7.77111e-128
668	Cct3	4.55553e-129	-0.872901	-0.775666	-0.970136	1.21594e-127
669	Rad51	4.77613e-129	-0.844659	-0.800523	-0.888794	1.27292e-127
670	Klf5	6.08321e-129	1.09819	1.17735	1.01903	1.61886e-127
671	Tpm4	7.23432e-129	1.00233	1.06629	0.938376	1.92232e-127
672	Ifi30	9.52677e-129	1.3245	1.41584	1.23316	2.52771e-127
673	Sri	1.19271e-128	1.1512	1.24334	1.05906	3.15987e-127
674	Tmem51	1.26261e-128	1.20607	1.30151	1.11063	3.34011e-127
675	Orc6	1.26873e-128	-1.05264	-0.944758	-1.16052	3.35134e-127
676	Rdx	1.66936e-128	-1.05296	-0.948089	-1.15784	4.40307e-127
677	Mki67	2.03343e-128	-0.796325	-0.757252	-0.835399	5.35541e-127
678	Stard3nl	2.11401e-128	0.999082	1.08825	0.909912	5.55942e-127
679	Nop56	2.12931e-128	-1.0535	-0.9458	-1.1612	5.5914e-127
680	Serinc1	2.40662e-128	1.09628	1.1945	0.998061	6.3103e-127
681	Cotl1	4.35482e-128	0.971631	1.039	0.904262	1.14018e-126
682	Nceh1	4.37878e-128	0.885169	0.97414	0.796198	1.14478e-126
683	Sgol1	7.41644e-128	-0.904907	-0.853912	-0.955902	1.93609e-126
684	Pxdc1	1.90944e-127	0.816142	0.900473	0.73181	4.97739e-126
685	Emc8	2.32318e-127	-0.741566	-0.650442	-0.832691	6.04704e-126
686	Cftr	2.70365e-127	0.268577	0.314386	0.222767	7.02712e-126
687	Flcn	6.88792e-127	1.09588	1.19291	0.998861	1.78765e-125
688	Rad51ap1	1.76103e-126	-0.961323	-0.906942	-1.0157	4.56383e-125
689	Car12	2.04116e-126	-0.976409	-0.925985	-1.02683	5.28213e-125
690	Sema4g	2.09373e-126	1.14206	1.23996	1.04415	5.41032e-125
691	Sulf2	2.20031e-126	-0.988062	-0.930578	-1.04555	5.6775e-125
692	Mydgf	2.6134e-126	0.758229	0.819865	0.696593	6.73366e-125
693	Rpn2	2.69885e-126	1.02209	1.0941	0.950086	6.9438e-125
694	Paip2b	3.86571e-126	-0.632901	-0.60536	-0.660441	9.93165e-125
695	Luzp1	8.92318e-126	-1.07136	-0.988548	-1.15417	2.28921e-124
696	Pcbp2	9.51347e-126	-0.47995	-0.438847	-0.521053	2.43714e-124
697	Fbxo6	1.03293e-125	1.18796	1.28686	1.08905	2.64234e-124
698	Eif3a	1.20457e-125	-0.540143	-0.492722	-0.587564	3.077e-124
699	Eif3i	1.31391e-125	-0.530779	-0.483621	-0.577938	3.35151e-124
700	Anln	1.34418e-125	-0.799672	-0.7584	-0.840945	3.42383e-124
701	Mfsd1	1.86912e-125	1.13272	1.2329	1.03255	4.75411e-124
702	Sh3bgrl3	2.70985e-125	0.851678	0.913845	0.78951	6.88272e-124
703	2010107e04rik	3.16531e-125	0.594894	0.643217	0.546572	8.01669e-124
704	Dap	3.16445e-125	1.1971	1.28144	1.11276	8.01669e-124
705	Rit1	7.48029e-125	1.08689	1.18275	0.991033	1.89182e-123
706	2210011C24Rik	1.57182e-124	-0.774444	-0.741045	-0.807843	3.96961e-123
707	Myof	2.02722e-124	1.17242	1.27235	1.07249	5.1125e-123
708	Naa10	3.2187e-124	-1.06538	-0.965879	-1.16489	8.10586e-123
709	Dkc1	4.3651e-124	-0.919505	-0.859884	-0.979126	1.09774e-122
710	Lrp10	5.19222e-124	1.13119	1.22952	1.03286	1.3039e-122
711	Ggct	5.5194e-124	-0.624523	-0.597075	-0.651971	1.38412e-122
712	Fst	6.77848e-124	1.32479	1.42857	1.22102	1.69747e-122
713	Pim3	7.11603e-124	-1.00421	-0.941676	-1.06674	1.77951e-122
714	Tinagl1	1.09242e-123	1.33853	1.42126	1.2558	2.728e-122
715	Vwa5b2	2.01724e-123	0.656072	0.730757	0.581386	5.0304e-122
716	Renbp	2.02963e-123	1.20413	1.30386	1.1044	5.05424e-122
717	Cct7	4.253e-123	-0.631137	-0.565903	-0.696371	1.05762e-121
718	Dut	4.47794e-123	-0.871367	-0.778766	-0.963967	1.112e-121
719	H3f3a	6.52134e-123	-0.496086	-0.454128	-0.538045	1.61718e-121
720	Bean1	9.2115e-123	0.289579	0.33744	0.241717	2.28113e-121
721	Mpc1	2.29521e-122	1.26862	1.36572	1.17152	5.67595e-121
722	Kcne3	3.06246e-122	0.848894	0.937365	0.760423	7.56282e-121
723	Slc41a2	3.08642e-122	0.504113	0.567282	0.440943	7.61146e-121
724	Arsa	4.31681e-122	0.921925	1.01214	0.831713	1.0631e-120
725	Morc4	4.62062e-122	-0.99776	-0.929527	-1.06599	1.13636e-120
726	Snai1	4.80519e-122	1.19721	1.30052	1.0939	1.18012e-120
727	Aurka	5.75064e-122	-0.815826	-0.770654	-0.860997	1.41037e-120
728	Smpd1	9.56835e-122	1.01337	1.10762	0.919118	2.34346e-120
729	Rbm38	1.27304e-121	-0.890209	-0.835947	-0.944471	3.11361e-120
730	Anapc15	2.23234e-121	-0.96556	-0.864097	-1.06702	5.45243e-120
731	Hist1h1b	2.26386e-121	-0.540105	-0.519914	-0.560296	5.52184e-120
732	Phlda3	2.40393e-121	-1.16945	-1.06098	-1.27792	5.85546e-120
733	Trpc5os	3.05544e-121	0.601931	0.673632	0.53023	7.43226e-120
734	Pdcd4	3.33658e-121	1.21626	1.30985	1.12267	8.10507e-120
735	Gtse1	3.72112e-121	-0.644801	-0.613943	-0.675658	9.02689e-120
736	Tmem97	4.41456e-121	-1.12266	-1.02256	-1.22277	1.06945e-119
737	Spink4	4.63305e-121	0.575832	0.65013	0.501535	1.12086e-119
738	Cuta	5.09848e-121	0.705464	0.767428	0.6435	1.23179e-119
739	Syngr1	6.12892e-121	1.04477	1.12491	0.964634	1.47874e-119
740	Uchl3	7.31721e-121	-0.906994	-0.801183	-1.01281	1.76305e-119
741	Smdt1	8.04839e-121	0.485771	0.525375	0.446166	1.93661e-119
742	Rrp15	5.08936e-120	-1.05718	-0.961976	-1.15238	1.22296e-118
743	Loxl2	6.54348e-120	1.3613	1.45804	1.26456	1.57026e-118
744	Fkbp9	7.889e-120	0.898899	0.974276	0.823521	1.8906e-118
745	Rrp9	8.78228e-120	-0.949024	-0.874589	-1.02346	2.10185e-118
746	Rnf187	1.0463e-119	-0.962051	-0.891086	-1.03302	2.50075e-118
747	Nup62	3.74778e-119	-1.09148	-0.998007	-1.18494	8.94551e-118
748	Smc1a	7.09519e-119	-1.0449	-0.9416	-1.1482	1.69127e-117
749	Ctps	1.02533e-118	-0.86494	-0.812534	-0.917346	2.4408e-117
750	Bub1	1.12638e-118	-0.60711	-0.578306	-0.635914	2.67779e-117
751	Ruvbl2	1.43269e-118	-1.02397	-0.923474	-1.12446	3.40144e-117
752	B3gnt3	1.47375e-118	0.383693	0.439084	0.328302	3.49428e-117
753	Aldoa	1.70426e-118	-0.524063	-0.479211	-0.568916	4.03546e-117
754	Igfbp2	1.76018e-118	-0.641162	-0.616306	-0.666017	4.16234e-117
755	Smc6	1.84322e-118	-0.958507	-0.855151	-1.06186	4.35294e-117
756	Slc26a2	3.01945e-118	1.14872	1.24915	1.04828	7.12127e-117
757	Uqcrb	4.3491e-118	0.826961	0.889376	0.764546	1.02436e-116
758	Crim1	4.4047e-118	1.26985	1.36102	1.17867	1.03609e-116
759	Zfp106	5.82856e-118	-1.00774	-0.902955	-1.11252	1.36921e-116
760	Tubb2b	8.60729e-118	-1.10814	-1.0194	-1.19688	2.01932e-116
761	Pdlim4	9.10741e-118	0.990199	1.09679	0.883613	2.13384e-116
762	Hnrnpc	1.15802e-117	-0.666377	-0.593532	-0.739222	2.70964e-116
763	Kif20b	1.30977e-117	-0.84777	-0.798114	-0.897426	3.06071e-116
764	Plbd2	1.59342e-117	1.1008	1.19904	1.00256	3.71867e-116
765	Kdm5b	4.17688e-117	-0.936722	-0.846249	-1.0272	9.73513e-116
766	Clspn	6.24767e-117	-0.811913	-0.766171	-0.857655	1.45426e-115
767	Ticrr	7.46752e-117	-0.560584	-0.535732	-0.585436	1.73593e-115
768	Psmc3ip	9.08549e-117	-0.840379	-0.789157	-0.891601	2.1093e-115
769	Satb1	1.07865e-116	0.502673	0.565988	0.439359	2.50095e-115
770	Tomm40	1.2497e-116	-0.64207	-0.555486	-0.728655	2.89378e-115
771	Pin1	1.40609e-116	-0.719718	-0.634154	-0.805282	3.2517e-115
772	Cr1l	1.60434e-116	1.07622	1.17338	0.979073	3.70535e-115
773	Smarca4	1.88172e-116	-1.03815	-0.937771	-1.13853	4.34037e-115
774	Gm6133	2.30751e-116	-0.783285	-0.737078	-0.829491	5.31563e-115
775	Psma5	3.35598e-116	-0.643778	-0.563874	-0.723683	7.72091e-115
776	Apmap	3.88684e-116	0.960294	1.05352	0.867065	8.93072e-115
777	Efcab2	8.06959e-116	0.782704	0.866625	0.698784	1.85175e-114
778	Usp1	1.12219e-115	-1.01472	-0.935801	-1.09363	2.5718e-114
779	Tcerg1	1.14084e-115	-1.0518	-0.953631	-1.14997	2.6112e-114
780	Cdca2	2.08744e-115	-0.705496	-0.669047	-0.741945	4.77167e-114
781	Fn1	2.11212e-115	-0.884538	-0.832765	-0.93631	4.82191e-114
782	Pgam2	2.30765e-115	0.667465	0.749817	0.585114	5.26156e-114
783	Ifrd2	2.56732e-115	-0.935193	-0.866059	-1.00433	5.84616e-114
784	Cenpn	4.03967e-115	-0.800122	-0.751792	-0.848452	9.18716e-114
785	Nog	5.19471e-115	0.713864	0.796478	0.631249	1.17989e-113
786	Odf2	5.79275e-115	-0.960001	-0.893814	-1.02619	1.31406e-113
787	Mbnl2	6.40447e-115	1.16919	1.25111	1.08727	1.45097e-113
788	Copz2	1.05962e-114	1.01793	1.11486	0.921006	2.3976e-113
789	H2-T22	1.06488e-114	0.489419	0.552128	0.426709	2.40645e-113
790	Il10rb	1.24359e-114	0.942717	1.03519	0.850243	2.80674e-113
791	Edem2	1.65504e-114	1.1177	1.21612	1.01927	3.73064e-113
792	Timm17a	1.96418e-114	-0.698945	-0.62117	-0.776719	4.42189e-113
793	Camk2n1	2.99574e-114	0.73374	0.815224	0.652255	6.7357e-113
794	Golph3	3.19794e-114	1.03273	1.13073	0.934727	7.18127e-113
795	Cuedc2	3.21335e-114	-0.848976	-0.747014	-0.950939	7.20679e-113
796	Rcc2	3.71985e-114	-0.827776	-0.772841	-0.882711	8.33228e-113
797	Asns	7.15538e-114	-1.19546	-1.08619	-1.30473	1.60076e-112
798	Sorl1	8.14474e-114	0.485252	0.548731	0.421773	1.81981e-112
799	E2f4	1.14269e-113	-1.01097	-0.914803	-1.10714	2.54997e-112
800	Hspa8	1.28923e-113	-0.526691	-0.481466	-0.571916	2.87336e-112
801	Denr	1.42979e-113	-0.924545	-0.820569	-1.02852	3.18267e-112
802	Ckap2	1.9437e-113	-0.745781	-0.703626	-0.787935	4.32122e-112
803	Dnajc3	2.16579e-113	1.13599	1.23101	1.04098	4.80897e-112
804	Mthfd2	2.23283e-113	-1.13751	-1.02355	-1.25148	4.95167e-112
805	Blm	3.19789e-113	-0.753272	-0.710234	-0.796311	7.08303e-112
806	Rfc4	4.73314e-113	-1.04568	-0.966962	-1.12439	1.04705e-111
807	Polr2a	6.67372e-113	-1.02314	-0.92925	-1.11704	1.4745e-111
808	Eif3m	6.98558e-113	-0.64707	-0.57553	-0.718609	1.5415e-111
809	Rangap1	8.43814e-113	-1.00525	-0.916669	-1.09382	1.85973e-111
810	Map1lc3b	9.0161e-113	0.754883	0.811352	0.698414	1.98465e-111
811	Pparg	9.58622e-113	0.595733	0.666757	0.524709	2.10755e-111
812	Yeats4	1.03775e-112	-0.908131	-0.80606	-1.0102	2.27871e-111
813	Gusb	1.57951e-112	0.859007	0.948095	0.769919	3.46405e-111
814	Tfrc	2.26865e-112	-0.786701	-0.737299	-0.836103	4.96928e-111
815	Zc3h15	2.71307e-112	-0.784162	-0.692131	-0.876193	5.93547e-111
816	Mrpl45	1.48727e-111	-0.953597	-0.853777	-1.05342	3.24976e-110
817	Ckmt1	1.95298e-111	0.878907	0.986785	0.771029	4.26213e-110
818	Tmem140	2.20192e-111	0.797443	0.884054	0.710832	4.79954e-110
819	Acp5	2.76947e-111	1.13352	1.23575	1.03129	6.02927e-110
820	Serpinb9b	3.07049e-111	0.506713	0.573314	0.440112	6.67644e-110
821	Srsf7	4.55838e-111	-0.772811	-0.672662	-0.87296	9.89963e-110
822	Sec62	6.90279e-111	0.669418	0.730363	0.608474	1.49728e-109
823	Sel1l3	8.60536e-111	0.711672	0.790953	0.63239	1.86432e-109
824	Emc9	1.66244e-110	0.917642	1.0097	0.825585	3.59725e-109
825	9130401M01Rik	2.12003e-110	-0.81718	-0.727023	-0.907336	4.58184e-109
826	Plat	5.97175e-110	1.11917	1.21974	1.01859	1.28906e-108
827	Gfpt1	7.63462e-110	1.09605	1.19269	0.99941	1.64601e-108
828	Pafah1b3	1.65806e-109	0.784994	0.852872	0.717116	3.57043e-108
829	Tsn	2.40312e-109	-0.599605	-0.526941	-0.672269	5.16858e-108
830	Lpcat3	2.43475e-109	1.00715	1.07897	0.93534	5.23031e-108
831	Snrnp40	3.36031e-109	-0.98929	-0.893967	-1.08461	7.2099e-108
832	Phgdh	3.4447e-109	-1.15536	-1.04896	-1.26176	7.38209e-108
833	Cdh13	5.7918e-109	0.31658	0.367844	0.265317	1.23971e-107
834	Phldb2	7.88196e-109	1.06474	1.16336	0.966126	1.68508e-107
835	Pbxip1	1.15162e-108	0.957011	1.05058	0.86344	2.4591e-107
836	Degs1	1.34126e-108	0.893251	0.986095	0.800407	2.8606e-107
837	Polr2m	1.56573e-108	-0.939297	-0.835773	-1.04282	3.33535e-107
838	Trip13	1.80455e-108	-0.728508	-0.684949	-0.772067	3.83951e-107
839	Tmem62	1.93799e-108	0.534434	0.600958	0.467909	4.11852e-107
840	Mxd4	3.37227e-108	0.807093	0.892626	0.721559	7.15804e-107
841	Phpt1	6.8099e-108	1.099	1.19884	0.999156	1.44376e-106
842	Gnpda1	8.87578e-108	1.08665	1.18675	0.986557	1.87951e-106
843	Ssr2	9.94766e-108	0.570233	0.622801	0.517664	2.104e-106
844	Etfb	1.09625e-107	1.07407	1.16377	0.984371	2.31589e-106
845	Pou5f1	1.10377e-107	-0.413256	-0.35082	-0.475692	2.32903e-106
846	Gm42562	1.1364e-107	0.312031	0.360824	0.263239	2.39503e-106
847	Ebna1bp2	1.39545e-107	-0.953201	-0.851077	-1.05532	2.93753e-106
848	Slc9a3r1	1.48783e-107	-1.03993	-0.943831	-1.13604	3.1283e-106
849	Dctd	1.64299e-107	-0.602216	-0.570638	-0.633794	3.45048e-106
850	Pigt	3.46178e-107	1.07159	1.16135	0.981825	7.26159e-106
851	Sdf2	6.36018e-107	0.872288	0.947779	0.796797	1.33257e-105
852	Arhgap19	8.50048e-107	-0.582544	-0.552245	-0.612842	1.77892e-105
853	Crb3	1.41438e-106	-0.726682	-0.687841	-0.765524	2.95643e-105
854	Wdr1	1.73998e-106	1.00499	1.09815	0.911823	3.63276e-105
855	Pold2	2.09784e-106	-0.868115	-0.799742	-0.936487	4.37478e-105
856	Hprt	2.42729e-106	-0.891822	-0.802867	-0.980776	5.05591e-105
857	Hpf1	2.95279e-106	-0.950512	-0.846746	-1.05428	6.14332e-105
858	Slc35a2	3.14686e-106	0.981582	1.07885	0.884311	6.53944e-105
859	Fam25c	3.30614e-106	-0.597475	-0.565032	-0.629918	6.86246e-105
860	Cox6b2	4.14951e-106	-1.15195	-1.06336	-1.24054	8.60299e-105
861	Cbr3	8.20965e-106	0.597959	0.671498	0.524419	1.70009e-104
862	Hspb2	1.02105e-105	-0.906337	-0.84691	-0.965763	2.11198e-104
863	Gart	1.06615e-105	-0.9544	-0.868032	-1.04077	2.20271e-104
864	B3gnt9	2.61529e-105	0.485596	0.548761	0.422431	5.39705e-104
865	Ung	6.63286e-105	-0.896413	-0.831202	-0.961625	1.36721e-103
866	Car4	7.48265e-105	-0.812653	-0.7718	-0.853506	1.5406e-103
867	Pmf1	1.31628e-104	-1.01349	-0.923414	-1.10356	2.70695e-103
868	Sox2	1.3271e-104	-0.506058	-0.481122	-0.530995	2.72606e-103
869	Atp6v1e1	2.92897e-104	0.789223	0.855215	0.723232	6.00961e-103
870	Dad1	3.27764e-104	0.503166	0.547919	0.458414	6.71728e-103
871	P4hb	3.54438e-104	0.556088	0.605365	0.50681	7.25561e-103
872	Bbx	3.68881e-104	-1.02383	-0.919543	-1.12812	7.5426e-103
873	Actl6a	4.86493e-104	-0.910743	-0.813669	-1.00782	9.93604e-103
874	Dnmt1	4.88198e-104	-1.01642	-0.934336	-1.0985	9.95947e-103
875	Chst15	7.06745e-104	1.11177	1.21086	1.01268	1.44014e-102
876	Stom	1.07774e-103	0.612522	0.685193	0.53985	2.19363e-102
877	Lage3	1.25855e-103	-0.827235	-0.724204	-0.930266	2.55871e-102
878	Plac8	1.54813e-103	1.37634	1.49802	1.25466	3.14387e-102
879	Ctcf	2.14241e-103	-0.970444	-0.874788	-1.0661	4.34576e-102
880	P4ha3	4.57609e-103	0.408671	0.466044	0.351298	9.27177e-102
881	H1f0	7.01641e-103	1.07218	1.15074	0.993615	1.42001e-101
882	Htra1	8.40889e-103	1.16962	1.29497	1.04426	1.69989e-101
883	Sae1	2.02056e-102	-0.798907	-0.695695	-0.902119	4.08002e-101
884	Dynlt1b	2.77889e-102	0.98355	1.07813	0.888971	5.60493e-101
885	St3gal4	3.07276e-102	0.646941	0.72715	0.566732	6.19066e-101
886	Dnph1	3.56012e-102	-0.802477	-0.746319	-0.858636	7.16443e-101
887	Eva1a	3.84498e-102	1.13165	1.23135	1.03196	7.72898e-101
888	Marcksl1	4.47856e-102	-0.708453	-0.626342	-0.790564	8.99242e-101
889	1110004e09rik	5.12694e-102	-0.90562	-0.803702	-1.00754	1.02827e-100
890	Rbpms2	5.20757e-102	-0.570011	-0.53976	-0.600263	1.04327e-100
891	Rnf126	1.00559e-101	-0.956314	-0.871958	-1.04067	2.0123e-100
892	Tpi1	1.48965e-101	-0.643132	-0.573309	-0.712955	2.97762e-100
893	Tm6sf2	1.5523e-101	0.517714	0.586678	0.44875	3.09938e-100
894	Oaz1	1.74382e-101	-0.351357	-0.319424	-0.383291	3.47788e-100
895	Rcl1	2.20358e-101	-0.871682	-0.791601	-0.951763	4.38992e-100
896	Fkbp14	2.29231e-101	0.669235	0.746132	0.592338	4.5616e-100
897	Smyd5	2.37326e-101	-0.830252	-0.761447	-0.899057	4.71741e-100
898	Nr6a1	2.85482e-101	-0.866224	-0.804179	-0.928268	5.66831e-100
899	Mrps15	2.88157e-101	-0.869364	-0.764974	-0.973754	5.71507e-100
900	Serpinb6b	2.9201e-101	0.899353	0.992273	0.806433	5.78505e-100
901	Abce1	7.18525e-101	-0.951133	-0.859759	-1.04251	1.4219e-99
902	Cln5	9.0864e-101	0.950938	1.04892	0.852959	1.79613e-99
903	Gm10260	1.0229e-100	-1.16353	-1.04826	-1.27879	2.01975e-99
904	Slc44a1	1.11997e-100	0.993861	1.09068	0.897042	2.20898e-99
905	Srsf1	1.21441e-100	-0.850411	-0.748959	-0.951863	2.3926e-99
906	Sox21	1.75974e-100	0.957055	1.05368	0.860429	3.46315e-99
907	Emc7	1.77717e-100	0.762959	0.838657	0.68726	3.49359e-99
908	Cenpp	2.36929e-100	-0.633182	-0.596275	-0.67009	4.65246e-99
909	Vnn1	4.74723e-100	0.787037	0.878185	0.69589	9.31167e-99
910	Paqr8	4.85008e-100	0.432865	0.491726	0.374004	9.50295e-99
911	Hsp90aa1	6.17598e-100	-0.571316	-0.51743	-0.625202	1.20876e-98
912	Ccng1	6.26331e-100	-1.04622	-0.937747	-1.15469	1.2245e-98
913	Trappc2l	7.95055e-100	0.740224	0.814913	0.665534	1.55267e-98
914	Larp1	9.57428e-100	-0.957533	-0.875495	-1.03957	1.86772e-98
915	Hnrnpa3	1.2371e-99	-0.621582	-0.548341	-0.694823	2.41065e-98
916	Tm9sf3	3.40894e-99	0.850731	0.928765	0.772697	6.63553e-98
917	Ilf2	4.5698e-99	-0.996408	-0.891023	-1.10179	8.88545e-98
918	Stard10	5.71561e-99	1.13454	1.22596	1.04313	1.11012e-97
919	Eif4b	6.17321e-99	-0.912178	-0.809955	-1.0144	1.1977e-97
920	Ccnl1	6.72048e-99	0.953148	1.0541	0.852201	1.30246e-97
921	Xbp1	8.40964e-99	1.01491	1.10395	0.925882	1.62806e-97
922	Cep55	9.53786e-99	-0.773559	-0.723104	-0.824015	1.84447e-97
923	Taf1d	1.19983e-98	-0.902691	-0.79838	-1.007	2.31776e-97
924	Cxcl16	1.68522e-98	0.723185	0.808509	0.637862	3.25189e-97
925	Mansc1	2.08559e-98	0.590444	0.662046	0.518843	4.02011e-97
926	Ctsc	2.24259e-98	0.95705	1.05493	0.85917	4.31807e-97
927	Pcbd2	2.85204e-98	0.97515	1.07715	0.873148	5.48564e-97
928	Park7	3.78914e-98	-0.494695	-0.430381	-0.559008	7.28022e-97
929	Sumf1	3.82041e-98	1.0088	1.10611	0.911491	7.33239e-97
930	Comt	7.68096e-98	0.998628	1.08549	0.911762	1.4726e-96
931	Vdac1	1.00834e-97	-0.51388	-0.456744	-0.571017	1.93112e-96
932	Hapln3	1.11386e-97	0.545407	0.614963	0.47585	2.13092e-96
933	Gab1	1.28304e-97	-0.712524	-0.663617	-0.761432	2.45194e-96
934	Hjurp	1.30975e-97	-0.854993	-0.792131	-0.917854	2.5003e-96
935	Eif1ad	1.42709e-97	-0.739731	-0.637234	-0.842227	2.72139e-96
936	Bambi	1.76858e-97	0.957639	1.05763	0.857646	3.36899e-96
937	Ddx24	2.36147e-97	-0.646055	-0.556979	-0.73513	4.49359e-96
938	Ska1	2.59403e-97	-0.55145	-0.520481	-0.582418	4.93086e-96
939	Arl6ip4	3.12702e-97	-0.910948	-0.807501	-1.0144	5.93767e-96
940	Cdkn2aipnl	3.70767e-97	-0.794208	-0.710894	-0.877522	7.03274e-96
941	Hikeshi	4.81015e-97	-0.779426	-0.67698	-0.881872	9.11424e-96
942	Pxdn	5.47748e-97	1.11269	1.20617	1.01921	1.03677e-95
943	Tmem252	5.74009e-97	0.376948	0.434897	0.318998	1.08532e-95
944	Platr13	5.90642e-97	-1.51734	-1.39632	-1.63836	1.11559e-95
945	Abcf2	6.04657e-97	-0.870186	-0.79461	-0.945763	1.14085e-95
946	Kif20a	6.08478e-97	-0.561469	-0.529686	-0.593252	1.14685e-95
947	Pbk	6.45657e-97	-0.718139	-0.671734	-0.764545	1.21564e-95
948	Nme2	6.81486e-97	1.15562	1.25254	1.05869	1.28174e-95
949	Xaf1	6.8561e-97	0.746012	0.831682	0.660342	1.28814e-95
950	Kdelr3	7.77351e-97	1.0154	1.09161	0.939181	1.45897e-95
951	Reep6	1.01979e-96	-0.835497	-0.775017	-0.895977	1.91197e-95
952	Prtg	1.9272e-96	-0.647208	-0.609804	-0.684611	3.60944e-95
953	Cd99l2	1.99556e-96	0.770453	0.855627	0.685279	3.73356e-95
954	Cnot1	2.36531e-96	-0.944573	-0.839226	-1.04992	4.4207e-95
955	Pros1	4.62794e-96	1.02683	1.12923	0.92442	8.64043e-95
956	Eif3j2	7.96412e-96	-0.939008	-0.832939	-1.04508	1.48536e-94
957	Eprs	8.17403e-96	-0.718226	-0.624036	-0.812416	1.52291e-94
958	Trmt6	8.65736e-96	-0.833438	-0.738311	-0.928565	1.61128e-94
959	Rad50	1.73915e-95	-0.885	-0.807508	-0.962492	3.23348e-94
960	Ankrd37	2.15802e-95	-0.821181	-0.763774	-0.878589	4.00808e-94
961	Ncoa7	3.64372e-95	0.843525	0.937118	0.749933	6.7604e-94
962	Peg10	3.6603e-95	-1.20958	-1.09057	-1.32859	6.78411e-94
963	Cd151	4.86208e-95	1.02239	1.11347	0.931309	9.00217e-94
964	Abhd12	8.05959e-95	1.02122	1.12157	0.920871	1.49069e-93
965	Fubp1	1.07194e-94	-0.862182	-0.75883	-0.965535	1.98059e-93
966	Hspa2	1.14656e-94	0.554419	0.624009	0.484829	2.11628e-93
967	Usp10	1.21699e-94	-0.869985	-0.794508	-0.945463	2.24395e-93
968	Hnrnpa0	1.40522e-94	-0.957738	-0.860459	-1.05502	2.58833e-93
969	Rpa2	1.52798e-94	-0.842365	-0.776759	-0.90797	2.81155e-93
970	Ost4	1.70896e-94	0.493705	0.539969	0.447441	3.14131e-93
971	Nipal1	1.79179e-94	0.265632	0.311973	0.219291	3.29017e-93
972	Nono	2.79287e-94	-0.743773	-0.651939	-0.835607	5.12314e-93
973	Ddx42	3.13744e-94	-0.912831	-0.81491	-1.01075	5.74928e-93
974	Rcc1	3.20064e-94	-0.721042	-0.66586	-0.776223	5.85907e-93
975	Dhx16	3.98214e-94	-0.716101	-0.660908	-0.771294	7.28221e-93
976	Tspan13	4.45307e-94	-0.630729	-0.592215	-0.669242	8.13506e-93
977	Abcg2	4.77185e-94	-0.711273	-0.664761	-0.757785	8.7085e-93
978	Tgif2	5.15642e-94	-0.751012	-0.696135	-0.805889	9.40071e-93
979	Eif3d	5.68477e-94	-0.68756	-0.592784	-0.782335	1.03534e-92
980	Racgap1	5.91005e-94	-0.907215	-0.82449	-0.989939	1.07527e-92
981	Pnn	5.98726e-94	-0.899226	-0.79491	-1.00354	1.0882e-92
982	Scand1	6.18927e-94	0.602475	0.657256	0.547694	1.12377e-92
983	Ash2l	7.45477e-94	-0.86812	-0.765389	-0.970851	1.35217e-92
984	Exosc5	8.83751e-94	-0.792714	-0.693553	-0.891875	1.60135e-92
985	Ckap2l	1.01331e-93	-0.620747	-0.582969	-0.658524	1.83424e-92
986	Aen	1.03905e-93	-0.835075	-0.762146	-0.908004	1.87894e-92
987	Hspa4	1.17562e-93	-0.778901	-0.67686	-0.880942	2.12374e-92
988	Enkd1	1.25932e-93	-0.611864	-0.573513	-0.650214	2.27264e-92
989	Rad54l	1.63667e-93	-0.621691	-0.583174	-0.660209	2.95065e-92
990	Lama4	1.85308e-93	0.717586	0.801303	0.633869	3.33742e-92
991	Krt8	1.86578e-93	0.995891	1.0634	0.928381	3.3569e-92
992	Fam46a	2.80452e-93	1.01756	1.12005	0.91507	5.04078e-92
993	Hspa14	2.8854e-93	-0.93604	-0.841614	-1.03047	5.18094e-92
994	Gars	7.23907e-93	-0.822535	-0.717603	-0.927467	1.29852e-91
995	Gns	1.14415e-92	0.971798	1.07286	0.870739	2.05026e-91
996	Enpp1	1.57863e-92	0.67447	0.754299	0.594641	2.82601e-91
997	Pdcd11	1.75853e-92	-0.906576	-0.800277	-1.01288	3.14489e-91
998	Gdf3	1.8751e-92	-0.471789	-0.4499	-0.493677	3.35e-91
999	Eif2s3y	2.24586e-92	-0.486118	-0.470952	-0.501285	4.00838e-91
1000	Ndufa5	2.28684e-92	0.759141	0.823665	0.694617	4.07744e-91
1001	Etv5	2.5798e-92	-0.476446	-0.45166	-0.501233	4.5952e-91
1002	Nagpa	2.72434e-92	0.89459	0.990354	0.798826	4.8478e-91
1003	Commd6	2.8961e-92	0.903418	0.997345	0.809491	5.14831e-91
1004	Ptbp1	3.08942e-92	-0.820548	-0.718378	-0.922717	5.48649e-91
1005	Fam132a	4.13983e-92	0.431783	0.495083	0.368483	7.34459e-91
1006	Brd3	4.61208e-92	-0.963921	-0.869325	-1.05852	8.17429e-91
1007	Zfp575	5.368e-92	0.435982	0.497017	0.374947	9.50462e-91
1008	Mpp6	6.02938e-92	-0.585181	-0.549133	-0.621229	1.06651e-90
1009	Amdhd2	9.23584e-92	1.02356	1.12431	0.92282	1.63206e-90
1010	Utp3	1.08584e-91	-0.890173	-0.793246	-0.987101	1.91689e-90
1011	Kif2c	1.4473e-91	-0.542609	-0.510325	-0.574892	2.55246e-90
1012	Tmem11	1.567e-91	-0.846949	-0.744716	-0.949182	2.76083e-90
1013	Degs2	1.64078e-91	0.344654	0.397613	0.291695	2.88797e-90
1014	Samd8	1.99977e-91	0.916085	1.01599	0.816182	3.51635e-90
1015	Serpinb6c	2.03008e-91	1.03476	1.13668	0.932833	3.56614e-90
1016	Serp2	2.07667e-91	-0.860713	-0.788261	-0.933166	3.64439e-90
1017	Mphosph8	2.21644e-91	-0.889915	-0.787381	-0.992449	3.88514e-90
1018	Zfp428	2.21821e-91	-0.832706	-0.75393	-0.911482	3.88514e-90
1019	Gnai2	2.42469e-91	-0.552703	-0.491759	-0.613646	4.24261e-90
1020	Hnrnpu	2.59035e-91	-0.506112	-0.445924	-0.5663	4.52804e-90
1021	Rasd1	4.16121e-91	0.751663	0.839908	0.663418	7.26683e-90
1022	Fundc2	4.91731e-91	1.07155	1.15945	0.983656	8.57882e-90
1023	Gm38246	6.03644e-91	0.431099	0.492038	0.37016	1.0521e-89
1024	Trpm6	6.20008e-91	0.853004	0.94554	0.760468	1.07957e-89
1025	Ptprz1	6.34559e-91	0.286968	0.334113	0.239823	1.10382e-89
1026	Itpripl2	6.57251e-91	0.681649	0.761843	0.601454	1.14218e-89
1027	P3h1	7.00689e-91	0.989848	1.0894	0.890298	1.21648e-89
1028	Mrps5	7.95705e-91	-0.847042	-0.742579	-0.951505	1.3801e-89
1029	Mrpl18	1.09553e-90	-0.543707	-0.474206	-0.613207	1.89828e-89
1030	Siah1b	1.34225e-90	-0.557554	-0.522445	-0.592662	2.32353e-89
1031	Ldlrad3	1.35076e-90	0.703427	0.78603	0.620824	2.33599e-89
1032	Mrpl42	1.42147e-90	-0.523673	-0.460241	-0.587105	2.45589e-89
1033	Ddc	1.45515e-90	-0.62611	-0.586974	-0.665246	2.51165e-89
1034	Fcgbp	1.68067e-90	0.57078	0.64481	0.496751	2.8981e-89
1035	Polr2f	1.75441e-90	-0.445223	-0.394841	-0.495604	3.02234e-89
1036	Igsf23	1.79587e-90	0.98391	1.08625	0.881567	3.09076e-89
1037	Srsf2	1.93854e-90	-0.883133	-0.782178	-0.984087	3.33309e-89
1038	Mrps26	2.06514e-90	-0.661406	-0.569232	-0.75358	3.54734e-89
1039	Eif3g	2.46157e-90	-0.560512	-0.488216	-0.632807	4.22423e-89
1040	Vars	3.15326e-90	-0.912818	-0.828283	-0.997354	5.40602e-89
1041	Dnajc19	4.15662e-90	-0.626262	-0.537078	-0.715445	7.11935e-89
1042	Casz1	4.63375e-90	0.45668	0.519855	0.393504	7.92896e-89
1043	Rexo1	5.96958e-90	-0.911682	-0.820115	-1.00325	1.02049e-88
1044	Hsph1	6.64889e-90	-0.826745	-0.757897	-0.895594	1.13553e-88
1045	Tma16	7.16836e-90	-0.836462	-0.756183	-0.916741	1.22308e-88
1046	Gstm2	8.11791e-90	0.582684	0.657237	0.508131	1.38377e-88
1047	Qars	1.57902e-89	-0.863088	-0.761048	-0.965128	2.68901e-88
1048	Cklf	2.11172e-89	1.00112	1.09902	0.903229	3.59274e-88
1049	Lsm8	2.40432e-89	-0.808882	-0.705079	-0.912686	4.08666e-88
1050	Hnrnpd	2.48177e-89	-0.898173	-0.808383	-0.987963	4.21429e-88
1051	Tmem128	3.50089e-89	0.942537	1.0362	0.84887	5.9392e-88
1052	Egfl7	4.33885e-89	0.99677	1.10657	0.886975	7.35378e-88
1053	Dpep3	4.47718e-89	0.507516	0.577523	0.437509	7.58102e-88
1054	Guca1a	5.27312e-89	0.561551	0.633651	0.489451	8.92028e-88
1055	Sf1	5.81348e-89	-0.841159	-0.73788	-0.944438	9.82505e-88
1056	Dlgap5	5.9287e-89	-0.590196	-0.552791	-0.6276	1.00103e-87
1057	Selenof	6.60249e-89	0.559137	0.613189	0.505086	1.11374e-87
1058	Gadd45gip1	7.64044e-89	-0.500571	-0.427808	-0.573334	1.28761e-87
1059	Ptpn3	1.55057e-88	0.656212	0.735895	0.576528	2.61063e-87
1060	Ahnak2	1.71009e-88	1.05846	1.16687	0.95006	2.87651e-87
1061	Tpm1	2.08099e-88	0.759273	0.830682	0.687864	3.49708e-87
1062	Mms22l	2.15938e-88	-0.736256	-0.680772	-0.79174	3.6254e-87
1063	Fbl	2.56662e-88	-0.689868	-0.595328	-0.784409	4.30506e-87
1064	Saraf	2.7969e-88	0.982526	1.0764	0.888656	4.68691e-87
1065	Alg1	2.95514e-88	0.902654	1.00066	0.804645	4.94743e-87
1066	Tacc3	3.25068e-88	-0.804405	-0.744288	-0.864522	5.43711e-87
1067	Pfdn6	3.6996e-88	-0.477277	-0.379084	-0.57547	6.18218e-87
1068	Etf1	3.90098e-88	-0.744825	-0.641788	-0.847862	6.51259e-87
1069	Tarbp2	4.45577e-88	-0.846093	-0.752873	-0.939313	7.43184e-87
1070	Slco3a1	4.57591e-88	0.950589	1.05038	0.850798	7.6251e-87
1071	Ddx18	5.4493e-88	-0.650908	-0.552956	-0.748859	9.07199e-87
1072	Pdia6	6.69678e-88	0.69368	0.760432	0.626927	1.11384e-86
1073	C330027c09rik	9.58226e-88	-0.672373	-0.626314	-0.718431	1.59228e-86
1074	Sqstm1	9.82558e-88	1.01384	1.11568	0.911997	1.63119e-86
1075	Cdc25a	1.07535e-87	-0.786653	-0.725849	-0.847457	1.78357e-86
1076	Ptk6	1.2167e-87	0.777109	0.868596	0.685622	2.01614e-86
1077	Dynlt1c	1.48175e-87	0.983716	1.08612	0.881316	2.45308e-86
1078	Dnajc8	1.94268e-87	-0.615226	-0.525299	-0.705154	3.21316e-86
1079	Lrrc59	2.52235e-87	-0.64565	-0.561009	-0.730291	4.16807e-86
1080	S100a11	2.62399e-87	1.18411	1.29819	1.07003	4.33201e-86
1081	Nanog	3.22687e-87	-0.414196	-0.391927	-0.436466	5.3224e-86
1082	P2rx4	3.65443e-87	0.922919	1.02149	0.824345	6.02205e-86
1083	Tmem106b	4.40232e-87	0.908998	1.00493	0.81307	7.24777e-86
1084	Bax	4.81203e-87	-0.458287	-0.410633	-0.505941	7.91499e-86
1085	Isx	7.16538e-87	0.446675	0.509079	0.38427	1.1775e-85
1086	Timm50	1.13145e-86	-0.702	-0.600392	-0.803607	1.85762e-85
1087	Polr2c	1.33324e-86	-0.490319	-0.406619	-0.574019	2.1869e-85
1088	Atxn7l1	1.37733e-86	0.757485	0.843957	0.671013	2.25715e-85
1089	Mrps21	1.63085e-86	0.656175	0.72116	0.59119	2.67016e-85
1090	Ahctf1	2.10929e-86	-0.876635	-0.796782	-0.956488	3.45033e-85
1091	Fut11	2.3067e-86	0.777893	0.866758	0.689027	3.76979e-85
1092	Smim10l2a	2.30916e-86	-0.737994	-0.682216	-0.793772	3.77036e-85
1093	Kars	3.17265e-86	-0.819079	-0.714778	-0.92338	5.17551e-85
1094	Nek2	3.56959e-86	-0.413524	-0.390779	-0.436268	5.81772e-85
1095	Gde1	5.01784e-86	0.88077	0.97279	0.788751	8.1706e-85
1096	Naf1	5.55741e-86	-0.854234	-0.774485	-0.933984	9.04093e-85
1097	Il3ra	6.04764e-86	0.798163	0.88906	0.707267	9.82948e-85
1098	Brca1	6.26002e-86	-0.536145	-0.502598	-0.569693	1.01654e-84
1099	Man2b1	7.40199e-86	0.968192	1.06727	0.869118	1.20089e-84
1100	Gas7	7.95191e-86	0.262752	0.307648	0.217855	1.28893e-84
1101	Plin3	8.25921e-86	0.999671	1.09845	0.900896	1.33753e-84
1102	Ypel5	8.36562e-86	0.794408	0.886094	0.702723	1.35353e-84
1103	Lsm1	8.42831e-86	-0.609416	-0.518451	-0.700381	1.36244e-84
1104	Pes1	9.65604e-86	-0.793911	-0.707562	-0.880259	1.55949e-84
1105	Plk4	1.19317e-85	-0.811162	-0.739559	-0.882766	1.92527e-84
1106	BC031181	1.2253e-85	0.659742	0.729905	0.58958	1.97532e-84
1107	Fem1b	1.29708e-85	-0.844163	-0.750416	-0.937911	2.08916e-84
1108	Fabp3	1.46036e-85	0.935702	1.02093	0.850475	2.35002e-84
1109	Ftsj3	1.49713e-85	-0.781823	-0.704178	-0.859469	2.40702e-84
1110	Myef2	1.62565e-85	-0.923581	-0.83573	-1.01143	2.6113e-84
1111	Klf4	1.725e-85	0.917032	0.997799	0.836265	2.76839e-84
1112	Mia3	2.05631e-85	0.932811	1.03261	0.833013	3.29713e-84
1113	Mphosph10	2.06394e-85	-0.722411	-0.628285	-0.816537	3.30639e-84
1114	Tapbp	2.08656e-85	0.793628	0.883739	0.703517	3.33961e-84
1115	Spock2	2.2005e-85	0.622412	0.701293	0.54353	3.51883e-84
1116	Setd4	2.34545e-85	0.727973	0.820111	0.635834	3.74725e-84
1117	Eif1ax	2.54812e-85	-0.638303	-0.53622	-0.740386	4.06742e-84
1118	Sgol2a	2.65519e-85	-0.538787	-0.504487	-0.573087	4.23453e-84
1119	Bola1	3.31887e-85	-0.862005	-0.759838	-0.964172	5.28825e-84
1120	Jarid2	3.36374e-85	-0.688792	-0.609458	-0.768127	5.35495e-84
1121	Casp4	4.54567e-85	0.356464	0.410948	0.30198	7.23008e-84
1122	Ruvbl1	5.40685e-85	-0.806992	-0.721545	-0.892439	8.59217e-84
1123	Dpp7	9.69466e-85	0.788341	0.879994	0.696689	1.53923e-83
1124	Mad2l1	1.03084e-84	-0.822451	-0.750656	-0.894247	1.63522e-83
1125	Ncaph2	1.04187e-84	-0.890748	-0.786574	-0.994922	1.65125e-83
1126	Mt1	1.11291e-84	0.997792	1.09848	0.897107	1.76228e-83
1127	Muc3a	1.43869e-84	0.257065	0.302326	0.211805	2.27611e-83
1128	1500009L16Rik	1.82447e-84	1.03244	1.1456	0.919283	2.88389e-83
1129	Vps36	1.8646e-84	-0.608957	-0.505881	-0.712034	2.94472e-83
1130	Tmbim1	1.93286e-84	0.942854	1.04216	0.843548	3.04981e-83
1131	Srd5a1	1.99484e-84	0.679639	0.767147	0.592131	3.14483e-83
1132	Nudt5	1.99884e-84	-0.90432	-0.800092	-1.00855	3.14834e-83
1133	Aspm	2.06491e-84	-0.46754	-0.43981	-0.495271	3.24955e-83
1134	Ppp1r14a	2.1241e-84	0.794075	0.893171	0.69498	3.33974e-83
1135	Sfxn3	2.55807e-84	0.60492	0.680371	0.529468	4.01853e-83
1136	Hist1h1a	4.25996e-84	-0.463102	-0.436551	-0.489653	6.68619e-83
1137	Prdx4	4.66962e-84	0.789169	0.869778	0.708561	7.32272e-83
1138	Tdh	6.24962e-84	-0.517886	-0.486376	-0.549395	9.7918e-83
1139	Tek	6.90839e-84	0.515449	0.583864	0.447035	1.08144e-82
1140	Abcb1b	7.13283e-84	-0.460234	-0.433768	-0.486699	1.1156e-82
1141	Asna1	7.32398e-84	-0.589318	-0.495323	-0.683313	1.14449e-82
1142	Ppan	7.8422e-84	-0.904737	-0.804547	-1.00493	1.2244e-82
1143	Lncenc1	8.62435e-84	-0.482167	-0.455706	-0.508629	1.34534e-82
1144	Ggcx	1.13835e-83	0.666994	0.747219	0.586769	1.7742e-82
1145	Csnk2a2	1.53809e-83	-0.855985	-0.769713	-0.942256	2.39511e-82
1146	Metap2	1.63014e-83	-0.506514	-0.442399	-0.570629	2.53625e-82
1147	Nmt2	2.06874e-83	-0.876737	-0.792312	-0.961163	3.21584e-82
1148	Ccnd2	2.36811e-83	-1.04865	-0.932359	-1.16494	3.678e-82
1149	Tmem9	2.69405e-83	-1.0951	-0.983927	-1.20627	4.18058e-82
1150	Trmt1	2.69998e-83	-0.872778	-0.776191	-0.969364	4.18615e-82
1151	Kcng1	3.40167e-83	-0.436021	-0.419721	-0.452321	5.26949e-82
1152	Cacna1d	3.95702e-83	0.558699	0.631369	0.486029	6.12446e-82
1153	Tdgf1	3.96329e-83	-0.4982	-0.462396	-0.534003	6.12883e-82
1154	Rfc2	4.39963e-83	-0.845977	-0.742443	-0.949511	6.7977e-82
1155	2700060e02rik	6.88149e-83	-0.377229	-0.33787	-0.416588	1.06231e-81
1156	Dhfr	9.30698e-83	-0.613282	-0.567629	-0.658934	1.4355e-81
1157	Rad23b	1.14049e-82	-0.877906	-0.774476	-0.981336	1.75756e-81
1158	Bmyc	1.47774e-82	-0.542452	-0.507023	-0.577882	2.27531e-81
1159	Ccne1	1.51036e-82	-0.66275	-0.608598	-0.716902	2.32354e-81
1160	Ostf1	1.58898e-82	0.725104	0.790206	0.660002	2.44238e-81
1161	Cenpu	2.43712e-82	-0.526178	-0.490823	-0.561534	3.7428e-81
1162	Zfp207	2.78053e-82	-0.772086	-0.670591	-0.873581	4.26651e-81
1163	Itgb1	2.87411e-82	0.782215	0.865415	0.699014	4.40631e-81
1164	Tmem50a	3.06256e-82	0.968977	1.06378	0.874171	4.69119e-81
1165	Nipsnap1	3.17077e-82	-0.54967	-0.511044	-0.588296	4.85278e-81
1166	Smim22	5.74293e-82	0.743265	0.835889	0.65064	8.78186e-81
1167	Mybbp1a	7.10171e-82	-0.849292	-0.746462	-0.952122	1.08503e-80
1168	Usp50	7.20526e-82	0.997628	1.09907	0.896189	1.09991e-80
1169	Cited1	8.13866e-82	-0.529904	-0.416193	-0.643615	1.24134e-80
1170	Mapk3	8.19635e-82	0.918212	1.01263	0.823789	1.24907e-80
1171	Plekhb2	8.24164e-82	0.902433	0.999652	0.805213	1.2549e-80
1172	Ppia	8.51737e-82	-0.348378	-0.313091	-0.383665	1.29577e-80
1173	Tff1	9.5812e-82	1.00339	1.12793	0.878839	1.45638e-80
1174	Tpd52	1.00802e-81	-0.669092	-0.603001	-0.735183	1.53092e-80
1175	Mrto4	1.08551e-81	-0.781884	-0.687666	-0.876103	1.6472e-80
1176	Tet1	1.09752e-81	-0.577376	-0.535619	-0.619134	1.66402e-80
1177	Nabp1	1.21561e-81	0.785698	0.878876	0.69252	1.84149e-80
1178	Sdcbp2	1.78678e-81	0.458395	0.52321	0.393581	2.70444e-80
1179	Naa50	2.07592e-81	-0.675117	-0.573661	-0.776573	3.13942e-80
1180	Orc2	2.87867e-81	-0.67845	-0.621059	-0.735842	4.34971e-80
1181	Usp7	3.86379e-81	-0.778404	-0.687668	-0.86914	5.83331e-80
1182	Guk1	3.91321e-81	-0.63159	-0.530649	-0.732531	5.90292e-80
1183	Nabp2	4.11837e-81	-0.843818	-0.741732	-0.945905	6.20715e-80
1184	Strap	4.35819e-81	-0.583494	-0.498865	-0.668124	6.56305e-80
1185	Nup43	4.42778e-81	-0.697222	-0.63707	-0.757374	6.66222e-80
1186	Kif22	4.99025e-81	-0.629238	-0.584007	-0.674469	7.50221e-80
1187	Stmn2	5.54774e-81	-0.429648	-0.403643	-0.455652	8.3333e-80
1188	Tubb4b	5.63652e-81	-0.793047	-0.679278	-0.906815	8.45953e-80
1189	Mylpf	5.94331e-81	-0.168759	-0.0916615	-0.245856	8.91247e-80
1190	Ubap2	6.69546e-81	-0.852107	-0.761135	-0.943079	1.00319e-79
1191	Acp6	7.95186e-81	-0.713764	-0.646539	-0.78099	1.19044e-79
1192	Cox17	1.04833e-80	0.617611	0.710295	0.524928	1.5681e-79
1193	Epb41	1.0606e-80	-0.718673	-0.658441	-0.778904	1.58512e-79
1194	Tcea3	1.0756e-80	-0.33755	-0.32154	-0.35356	1.6062e-79
1195	Ablim1	1.20844e-80	0.994747	1.09183	0.897663	1.80306e-79
1196	Hapln4	1.28627e-80	0.703645	0.788317	0.618974	1.91758e-79
1197	Cdc26	1.48202e-80	-0.514218	-0.421091	-0.607345	2.20756e-79
1198	Qpct	1.63695e-80	0.323192	0.377312	0.269072	2.4363e-79
1199	Pdk1	1.68525e-80	-0.614407	-0.566959	-0.661855	2.50609e-79
1200	Plekha2	2.3107e-80	-0.418402	-0.396345	-0.44046	3.43332e-79
1201	Emd	2.70526e-80	0.815219	0.887453	0.742985	4.01622e-79
1202	Dapk1	2.72389e-80	0.936839	1.03608	0.837597	4.04051e-79
1203	Tead2	3.49522e-80	-0.833673	-0.745124	-0.922221	5.18037e-79
1204	Ddx21	3.98472e-80	-0.772802	-0.667653	-0.877951	5.90096e-79
1205	Rae1	4.06371e-80	-0.743185	-0.643055	-0.843314	6.01294e-79
1206	Cib1	4.33074e-80	0.881398	0.965299	0.797496	6.40274e-79
1207	2023-03-02	4.64208e-80	0.918373	1.00347	0.83328	6.85736e-79
1208	Mcm4	4.8496e-80	-0.913405	-0.828792	-0.998018	7.15797e-79
1209	Txnrd1	5.33387e-80	-0.829956	-0.73055	-0.929362	7.86624e-79
1210	Atp5k	6.36946e-80	0.50063	0.557949	0.443311	9.38574e-79
1211	Fermt2	6.59584e-80	-0.811471	-0.725147	-0.897796	9.71129e-79
1212	Grcc10	7.34897e-80	0.966985	1.06597	0.867996	1.08112e-78
1213	Fkbp2	8.78494e-80	0.705457	0.775661	0.635253	1.29131e-78
1214	Abca1	9.00654e-80	0.744324	0.831704	0.656944	1.32279e-78
1215	Il17rc	9.28582e-80	0.317057	0.367923	0.266191	1.36268e-78
1216	Prmt1	9.68137e-80	-0.55013	-0.455317	-0.644943	1.41956e-78
1217	Luc7l3	1.13511e-79	-0.590471	-0.492386	-0.688556	1.66302e-78
1218	Ppil1	1.27795e-79	-0.705329	-0.602083	-0.808576	1.87076e-78
1219	Acot7	1.72548e-79	-0.3336	-0.316217	-0.350982	2.52381e-78
1220	Suz12	1.92347e-79	-0.785079	-0.698255	-0.871902	2.8111e-78
1221	Smo	1.92779e-79	-0.432409	-0.409114	-0.455705	2.81511e-78
1222	Nubp1	2.01797e-79	-0.701085	-0.59809	-0.804079	2.94439e-78
1223	Tmem237	2.13362e-79	-0.671328	-0.619448	-0.723207	3.11058e-78
1224	Smim20	2.3338e-79	-0.680895	-0.628976	-0.732814	3.39965e-78
1225	2023-09-11	2.48286e-79	-0.780672	-0.701943	-0.8594	3.61383e-78
1226	Rbbp7	3.35531e-79	-0.713326	-0.618971	-0.807681	4.8797e-78
1227	Lpcat2	3.89934e-79	0.194675	0.233556	0.155794	5.66628e-78
1228	Alg13	4.30069e-79	-0.574113	-0.5269	-0.621327	6.2444e-78
1229	Ect2	4.95156e-79	-0.48017	-0.448943	-0.511396	7.18359e-78
1230	Sac3d1	5.3403e-79	-0.848848	-0.744412	-0.953283	7.74126e-78
1231	Hirip3	5.78792e-79	-0.646332	-0.595343	-0.697321	8.38332e-78
1232	Cpd	5.91231e-79	0.937312	1.03701	0.837611	8.55653e-78
1233	Rp9	6.83933e-79	-0.638926	-0.548341	-0.729512	9.89012e-78
1234	Ilf3	7.52272e-79	-0.807354	-0.722427	-0.892281	1.08695e-77
1235	Cwc15	8.06176e-79	-0.575022	-0.487913	-0.662131	1.1639e-77
1236	Atrx	1.13352e-78	-0.831429	-0.731881	-0.930978	1.63516e-77
1237	Ddx3y	1.4415e-78	-0.407953	-0.393598	-0.422309	2.07776e-77
1238	Snhg20	2.11645e-78	-0.759371	-0.692512	-0.826231	3.04817e-77
1239	Dnase2a	2.7329e-78	0.987924	1.08814	0.887706	3.93281e-77
1240	Dkk1	2.95283e-78	-0.818842	-0.740609	-0.897076	4.24589e-77
1241	Srsf10	3.40668e-78	-0.761728	-0.658925	-0.864532	4.89453e-77
1242	Melk	4.2101e-78	-0.531971	-0.495024	-0.568917	6.04397e-77
1243	Mrpl38	4.25053e-78	-0.76918	-0.666683	-0.871678	6.0971e-77
1244	Trp53	4.83549e-78	-0.7051	-0.608904	-0.801295	6.93061e-77
1245	Coro1b	5.08977e-78	0.876686	0.962509	0.790863	7.28921e-77
1246	Eif4a1	5.28064e-78	-0.345362	-0.30945	-0.381274	7.55649e-77
1247	Serpine2	5.55765e-78	-0.491311	-0.461711	-0.52091	7.9465e-77
1248	Slc25a5	6.4122e-78	-0.469334	-0.415308	-0.52336	9.16103e-77
1249	Ypel3	7.64906e-78	0.987526	1.08695	0.888102	1.09194e-76
1250	Hnrnpr	7.72358e-78	-0.819739	-0.721768	-0.917711	1.10169e-76
1251	Kif4	7.86795e-78	-0.461801	-0.43195	-0.491653	1.12139e-76
1252	Sub1	9.11319e-78	0.448299	0.494125	0.402474	1.29783e-76
1253	Nfyb	9.41156e-78	-0.784958	-0.711774	-0.858142	1.33925e-76
1254	Pdcd10	1.27103e-77	0.923578	1.02309	0.824065	1.80721e-76
1255	Nuf2	1.28373e-77	-0.470302	-0.439263	-0.501341	1.82382e-76
1256	Tardbp	1.63811e-77	-0.803287	-0.700222	-0.906352	2.32544e-76
1257	Igfbp5	1.68955e-77	0.448905	0.516463	0.381347	2.39655e-76
1258	Sertad1	1.71337e-77	0.701996	0.787203	0.616789	2.42841e-76
1259	Capns1	1.97816e-77	0.738466	0.806689	0.670243	2.80148e-76
1260	Reep5	2.42297e-77	0.690489	0.752734	0.628245	3.4287e-76
1261	Foxq1	2.94957e-77	1.04394	1.1449	0.94298	4.17057e-76
1262	Ptger3	3.42662e-77	0.995397	1.10177	0.889022	4.84126e-76
1263	Ubb	3.44815e-77	0.485524	0.535489	0.435558	4.86782e-76
1264	Zrsr2	3.51886e-77	-0.763098	-0.659544	-0.866653	4.9637e-76
1265	Klf3	3.66177e-77	0.848478	0.946469	0.750487	5.16121e-76
1266	Trip6	3.78855e-77	-0.841557	-0.760932	-0.922183	5.3357e-76
1267	L1td1	3.84622e-77	-0.634911	-0.555574	-0.714248	5.41263e-76
1268	Lama5	4.18121e-77	-0.483259	-0.453115	-0.513403	5.87942e-76
1269	Sox9	4.37021e-77	0.207649	0.249511	0.165787	6.14034e-76
1270	Sec11a	5.15327e-77	0.66256	0.723086	0.602033	7.23487e-76
1271	Nt5c	6.97884e-77	0.881919	0.973152	0.790686	9.79014e-76
1272	Morc1	7.46108e-77	-0.362643	-0.336951	-0.388336	1.04584e-75
1273	Pla2g12a	9.65257e-77	-0.52783	-0.490195	-0.565465	1.35197e-75
1274	Rbm8a	1.04863e-76	-0.505688	-0.421757	-0.589618	1.46759e-75
1275	Upf3b	1.08093e-76	-0.798401	-0.712325	-0.884478	1.51161e-75
1276	Aunip	1.38098e-76	-0.418108	-0.391629	-0.444587	1.92969e-75
1277	Atp6v0b	1.46675e-76	0.519971	0.572865	0.467078	2.04794e-75
1278	Krt18	1.74528e-76	0.886188	0.96078	0.811597	2.43492e-75
1279	mt-Nd5	1.90068e-76	0.836146	0.916307	0.755984	2.64965e-75
1280	Taf7	2.19973e-76	0.732806	0.802411	0.663201	3.06416e-75
1281	Creb3	2.39814e-76	0.88094	0.978846	0.783033	3.33793e-75
1282	Apobr	2.71588e-76	0.329121	0.381278	0.276963	3.77724e-75
1283	Chid1	2.83969e-76	0.878191	0.977233	0.779149	3.94635e-75
1284	Ppargc1a	3.03155e-76	0.143576	0.179835	0.107316	4.20969e-75
1285	Gnb1	3.22721e-76	-0.738841	-0.63949	-0.838191	4.4779e-75
1286	Atp2b1	3.93151e-76	-0.848267	-0.744702	-0.951833	5.45093e-75
1287	Pla2g1b	4.21871e-76	-0.383532	-0.363863	-0.403202	5.84456e-75
1288	Ctc1	5.77829e-76	-0.680014	-0.620996	-0.739033	7.99899e-75
1289	Igf2bp2	6.09756e-76	-0.806927	-0.706719	-0.907136	8.43441e-75
1290	Smoc1	7.26968e-76	0.93704	1.03899	0.835094	1.00479e-74
1291	Whsc1	9.03066e-76	-0.729499	-0.664098	-0.7949	1.24722e-74
1292	Ncaph	1.04359e-75	-0.509245	-0.473684	-0.544806	1.44019e-74
1293	Stmn1	1.27054e-75	-0.85283	-0.73626	-0.9694	1.75203e-74
1294	Ube2t	1.62798e-75	-0.56951	-0.524047	-0.614973	2.24319e-74
1295	Hpse	1.77955e-75	0.204755	0.243415	0.166096	2.45015e-74
1296	Pim1	1.86423e-75	-0.583622	-0.539658	-0.627586	2.56475e-74
1297	Asnsd1	2.33552e-75	-0.829046	-0.73097	-0.927121	3.21066e-74
1298	Slc30a4	2.53826e-75	0.768209	0.861034	0.675384	3.48669e-74
1299	Imp3	2.94815e-75	-0.628914	-0.533748	-0.724079	4.04661e-74
1300	Sumo1	3.43769e-75	-0.437455	-0.379117	-0.495794	4.71493e-74
1301	Psmd4	3.5289e-75	-0.430549	-0.348313	-0.512785	4.8363e-74
1302	Dnajc9	3.54111e-75	-0.927766	-0.822464	-1.03307	4.84931e-74
1303	Atp6ap2	3.54879e-75	0.959402	1.05874	0.860063	4.85609e-74
1304	Brd8	3.63309e-75	-0.775144	-0.676151	-0.874138	4.96763e-74
1305	Tmem107	4.84051e-75	-0.831843	-0.739869	-0.923818	6.61351e-74
1306	Wasf2	4.92216e-75	-0.768544	-0.669885	-0.867202	6.71991e-74
1307	Ifi35	5.23107e-75	0.544194	0.617733	0.470655	7.13618e-74
1308	Trap1a	5.69629e-75	0.633616	0.699377	0.567854	7.7649e-74
1309	Grsf1	5.72139e-75	-0.750944	-0.677933	-0.823955	7.79315e-74
1310	Hs6st2	7.41128e-75	0.861009	0.960383	0.761635	1.00873e-73
1311	Slc39a2	8.57538e-75	0.397238	0.457293	0.337182	1.16628e-73
1312	Espl1	1e-74	-0.411422	-0.384813	-0.438031	1.359e-73
1313	Cd55	1.15529e-74	0.717485	0.807603	0.627368	1.56883e-73
1314	3110082I17Rik	1.2264e-74	-0.63127	-0.579005	-0.683535	1.66414e-73
1315	Etv4	1.2466e-74	-0.457125	-0.425625	-0.488626	1.69025e-73
1316	Cs	1.52606e-74	-0.702008	-0.599503	-0.804513	2.0676e-73
1317	Rpa1	1.59659e-74	-0.688381	-0.624346	-0.752415	2.16152e-73
1318	Hist1h2ae	1.60057e-74	-0.357384	-0.336597	-0.37817	2.16526e-73
1319	Tecpr1	2.18395e-74	0.648892	0.734184	0.563601	2.95222e-73
1320	Gnl3	2.23819e-74	-0.791357	-0.685276	-0.897438	3.02325e-73
1321	Spc25	2.47989e-74	-0.931524	-0.829361	-1.03369	3.3472e-73
1322	Prps1	2.64152e-74	-0.615901	-0.562086	-0.669715	3.56266e-73
1323	U2surp	3.32511e-74	-0.784705	-0.681988	-0.887421	4.48123e-73
1324	Tbx3	3.40352e-74	-0.71435	-0.645555	-0.783146	4.58344e-73
1325	Lpar1	3.48518e-74	-0.552295	-0.51201	-0.592579	4.68987e-73
1326	Epas1	3.76024e-74	0.912719	1.00703	0.818405	5.05619e-73
1327	Gm11127	3.87645e-74	0.289323	0.33763	0.241016	5.20852e-73
1328	Nav2	4.16415e-74	-0.375497	-0.35684	-0.394154	5.59088e-73
1329	Cdc5l	5.2995e-74	-0.595028	-0.494636	-0.69542	7.10987e-73
1330	Trp53i11	5.55746e-74	-0.358668	-0.344778	-0.372557	7.45033e-73
1331	Phc1	6.9118e-74	-0.631767	-0.576391	-0.687143	9.25901e-73
1332	Irak1bp1	8.04398e-74	-0.510777	-0.473842	-0.547712	1.07676e-72
1333	Spag9	8.10219e-74	0.786845	0.881649	0.692042	1.08374e-72
1334	Fam136a	8.41532e-74	-0.762618	-0.657101	-0.868134	1.12478e-72
1335	Socs2	1.2104e-73	-0.410248	-0.385734	-0.434761	1.61658e-72
1336	Hnrnph3	1.29691e-73	-0.697016	-0.629772	-0.76426	1.73083e-72
1337	Glipr2	1.42442e-73	0.88025	0.969004	0.791496	1.89958e-72
1338	Atad3a	1.43217e-73	-0.773261	-0.691224	-0.855297	1.90849e-72
1339	Vopp1	1.58027e-73	0.705903	0.792572	0.619235	2.10428e-72
1340	Clcn3	2.49338e-73	-0.761365	-0.681867	-0.840862	3.31768e-72
1341	Mrpl23	2.59635e-73	-0.741095	-0.638559	-0.843631	3.45211e-72
1342	Trim13	2.64896e-73	0.564582	0.639691	0.489473	3.51945e-72
1343	Nucb1	2.66889e-73	0.882171	0.980615	0.783726	3.54329e-72
1344	Nme6	2.93207e-73	-0.762908	-0.688644	-0.837172	3.8898e-72
1345	2810004N23Rik	3.07519e-73	-0.477873	-0.385542	-0.570204	4.07663e-72
1346	Larp7	3.77744e-73	-0.828773	-0.734681	-0.922865	5.00385e-72
1347	Wdr5	4.04982e-73	-0.729024	-0.655857	-0.802191	5.36067e-72
1348	Abcd1	4.33857e-73	0.453449	0.518079	0.388819	5.73862e-72
1349	Wwc1	4.49098e-73	-0.275332	-0.260771	-0.289894	5.93582e-72
1350	Rhoj	4.64459e-73	0.461491	0.528718	0.394264	6.1343e-72
1351	Uck2	5.37603e-73	-0.6746	-0.579831	-0.76937	7.09509e-72
1352	Gfra2	5.92734e-73	0.115588	0.146213	0.0849641	7.8169e-72
1353	Plekhf2	7.92567e-73	-0.660674	-0.586554	-0.734794	1.04446e-71
1354	Elof1	8.06792e-73	-0.702806	-0.601463	-0.804149	1.06241e-71
1355	Dppa4	8.14475e-73	-0.441229	-0.408069	-0.474389	1.07174e-71
1356	Sssca1	1.29845e-72	-0.623035	-0.520633	-0.725437	1.70733e-71
1357	Dyrk3	1.45281e-72	-0.460166	-0.428141	-0.49219	1.90889e-71
1358	Mex3a	1.56416e-72	-0.439256	-0.409883	-0.468629	2.05369e-71
1359	Polr3g	1.79688e-72	-0.562177	-0.515258	-0.609096	2.3575e-71
1360	Fbln5	2.15018e-72	0.196727	0.237592	0.155863	2.81895e-71
1361	Selenos	2.2398e-72	0.678359	0.753016	0.603701	2.93429e-71
1362	Tram1	2.67719e-72	0.724197	0.803183	0.645212	3.50472e-71
1363	Iqgap2	2.79091e-72	0.745041	0.83587	0.654212	3.65091e-71
1364	Gabarapl2	2.7988e-72	0.767097	0.835347	0.698848	3.65855e-71
1365	Aurkaip1	3.00032e-72	-0.406385	-0.347987	-0.464782	3.91909e-71
1366	Rabl6	3.07323e-72	-0.830929	-0.72999	-0.931868	4.01139e-71
1367	Acsl5	3.68368e-72	0.719653	0.807652	0.631654	4.80468e-71
1368	Rbmx2	3.78716e-72	-0.725793	-0.650289	-0.801298	4.93605e-71
1369	Phf10	4.28085e-72	-0.756362	-0.687384	-0.82534	5.57542e-71
1370	Wdr12	4.64176e-72	-0.767026	-0.669106	-0.864946	6.04106e-71
1371	Rogdi	6.11209e-72	0.844215	0.947238	0.741193	7.94884e-71
1372	Pfas	6.13297e-72	-0.609054	-0.554786	-0.663321	7.97017e-71
1373	Rfc1	7.46464e-72	-0.760703	-0.65582	-0.865585	9.6937e-71
1374	Fam129a	1.17218e-71	0.54992	0.624671	0.475169	1.52111e-70
1375	Pdap1	1.20713e-71	-0.398851	-0.347448	-0.450255	1.56531e-70
1376	Tcea1	1.27085e-71	-0.778527	-0.678819	-0.878236	1.64674e-70
1377	Spint1	1.56085e-71	-0.654804	-0.602313	-0.707294	2.02106e-70
1378	Prss35	1.79195e-71	0.552783	0.628366	0.4772	2.31861e-70
1379	Kank1	1.83251e-71	0.488626	0.557577	0.419674	2.36938e-70
1380	Bag4	1.921e-71	-0.677655	-0.6102	-0.745109	2.48199e-70
1381	Gsk3b	2.314e-71	0.684024	0.769068	0.59898	2.98758e-70
1382	Hpcal1	3.08481e-71	0.965925	1.06263	0.869219	3.9799e-70
1383	Cisd3	3.1169e-71	0.877078	0.974587	0.77957	4.01839e-70
1384	Mrpl12	3.69659e-71	-0.425294	-0.368952	-0.481636	4.75886e-70
1385	Prss12	3.69422e-71	0.867907	0.968788	0.767025	4.75886e-70
1386	Ddx27	4.39187e-71	-0.614265	-0.520682	-0.707847	5.64986e-70
1387	Utp14a	4.82013e-71	-0.63367	-0.558254	-0.709085	6.19632e-70
1388	Erlec1	4.94553e-71	0.897369	0.994815	0.799923	6.35293e-70
1389	Rbmxl1	5.17321e-71	-0.78394	-0.680368	-0.887512	6.64063e-70
1390	Crip2	5.86752e-71	1.07419	1.17831	0.970074	7.52647e-70
1391	Carm1	6.31105e-71	-0.738106	-0.668251	-0.80796	8.08958e-70
1392	Mrpl49	6.87873e-71	-0.703535	-0.602421	-0.804649	8.81091e-70
1393	Traf4	7.42354e-71	-0.819035	-0.734513	-0.903557	9.50192e-70
1394	Eif2s2	8.63728e-71	-0.442831	-0.389442	-0.496221	1.10475e-69
1395	Rnh1	9.38182e-71	0.902729	0.993598	0.81186	1.19912e-69
1396	Camk2d	1.11855e-70	0.758066	0.853626	0.662507	1.42864e-69
1397	Foxm1	1.17229e-70	-0.423044	-0.394057	-0.452031	1.4962e-69
1398	Parvb	1.44204e-70	0.931373	1.03164	0.83111	1.83916e-69
1399	Sptssa	1.69028e-70	0.808215	0.89129	0.72514	2.15423e-69
1400	Pum1	1.71029e-70	-0.738992	-0.638087	-0.839898	2.17817e-69
1401	Tceb2	2.02344e-70	0.337185	0.373867	0.300502	2.57515e-69
1402	Tfam	2.13253e-70	-0.710634	-0.626094	-0.795175	2.71206e-69
1403	Mrpl35	2.13863e-70	-0.505461	-0.407617	-0.603305	2.71788e-69
1404	Knl1	2.51777e-70	-0.401057	-0.37391	-0.428204	3.19742e-69
1405	Raly	2.88822e-70	-0.476968	-0.401894	-0.552043	3.66527e-69
1406	Fen1	2.98912e-70	-0.776627	-0.696941	-0.856312	3.79062e-69
1407	Ndc1	3.54037e-70	-0.594762	-0.545067	-0.644456	4.48648e-69
1408	Dgcr6	3.58925e-70	-0.722922	-0.623364	-0.822481	4.54519e-69
1409	Lars	3.62878e-70	-0.619531	-0.516957	-0.722104	4.59199e-69
1410	Pcgf6	3.71303e-70	-0.698504	-0.612762	-0.784246	4.69527e-69
1411	Naalad2	4.66065e-70	0.224943	0.267453	0.182433	5.88939e-69
1412	Timm13	4.78189e-70	-0.352537	-0.308171	-0.396903	6.03832e-69
1413	Nxn	5.60127e-70	-0.640739	-0.582736	-0.698743	7.06798e-69
1414	Fxr1	5.66563e-70	-0.764247	-0.660449	-0.868044	7.14414e-69
1415	Caprin1	7.01233e-70	-0.688516	-0.58929	-0.787741	8.83603e-69
1416	Tspo	7.61728e-70	0.811934	0.911311	0.712558	9.59153e-69
1417	Smn1	1.24935e-69	-0.656084	-0.568198	-0.74397	1.57205e-68
1418	Car8	1.29546e-69	0.599908	0.680427	0.519388	1.62892e-68
1419	Ap3s1	1.55649e-69	0.798519	0.882519	0.714519	1.95576e-68
1420	Ltbp4	1.7255e-69	-0.349815	-0.330968	-0.368661	2.16659e-68
1421	Dnajb9	1.99909e-69	0.603168	0.683232	0.523103	2.50836e-68
1422	Ppp5c	2.12316e-69	-0.737476	-0.65594	-0.819012	2.66216e-68
1423	Zwilch	2.16086e-69	-0.444469	-0.412389	-0.476548	2.70753e-68
1424	Agpat5	2.20186e-69	-0.721948	-0.647172	-0.796724	2.75696e-68
1425	Pold4	2.80282e-69	0.865768	0.965907	0.76563	3.50697e-68
1426	Trh	3.21871e-69	-0.45757	-0.422366	-0.492773	4.02452e-68
1427	Mid1	3.51315e-69	-0.484069	-0.45746	-0.510677	4.38959e-68
1428	Gins4	4.31071e-69	-0.626437	-0.527952	-0.724923	5.38235e-68
1429	Smchd1	4.37326e-69	-0.806318	-0.7029	-0.909736	5.45663e-68
1430	Gatad2a	4.68684e-69	-0.745944	-0.653488	-0.838399	5.84381e-68
1431	Pth1r	5.40704e-69	0.637254	0.715728	0.558779	6.73707e-68
1432	Mpped2	5.84438e-69	-0.270136	-0.258283	-0.28199	7.27691e-68
1433	Chil1	7.38963e-69	0.596478	0.676606	0.516349	9.19449e-68
1434	Pfdn2	7.68898e-69	-0.470287	-0.391914	-0.548661	9.56028e-68
1435	Mrpl14	7.71874e-69	-0.442794	-0.376459	-0.50913	9.5906e-68
1436	Fam169a	8.94124e-69	-0.498749	-0.461577	-0.535921	1.11018e-67
1437	Tmem30a	9.19034e-69	0.861764	0.959954	0.763574	1.14032e-67
1438	Dnmt3l	1.16672e-68	-0.394755	-0.370245	-0.419265	1.44664e-67
1439	Bex3	1.22832e-68	-0.416244	-0.369419	-0.463069	1.52195e-67
1440	Mrap	1.31594e-68	0.367857	0.425355	0.310358	1.62939e-67
1441	Smco4	1.46329e-68	-0.774901	-0.675343	-0.874458	1.81058e-67
1442	1700007K13Rik	1.47647e-68	-0.368405	-0.346951	-0.389858	1.82562e-67
1443	Nol11	1.49777e-68	-0.616451	-0.547128	-0.685773	1.85067e-67
1444	Ncapg	1.65948e-68	-0.436992	-0.40546	-0.468524	2.04906e-67
1445	Mpnd	1.78118e-68	-0.808338	-0.710355	-0.906321	2.19782e-67
1446	Mrpl30	1.81241e-68	-0.39596	-0.348607	-0.443313	2.2348e-67
1447	Pole	2.21366e-68	-0.471531	-0.43689	-0.506173	2.72768e-67
1448	Kdelr1	2.81899e-68	0.652092	0.717523	0.586661	3.47118e-67
1449	Ino80e	3.08025e-68	-0.722766	-0.634856	-0.810676	3.79026e-67
1450	Nptn	3.35541e-68	0.832324	0.930278	0.73437	4.12599e-67
1451	2310036o22rik	3.3943e-68	-0.415182	-0.358022	-0.472343	4.17095e-67
1452	Atad2	4.09063e-68	-0.722554	-0.65663	-0.788477	5.02314e-67
1453	Rab7	4.79687e-68	0.766746	0.847214	0.686279	5.88631e-67
1454	Slc25a35	4.84533e-68	0.282869	0.330867	0.23487	5.94169e-67
1455	C330021F23Rik	5.48077e-68	-0.322512	-0.304215	-0.34081	6.7163e-67
1456	Leng9	5.5873e-68	0.322314	0.374916	0.269711	6.84214e-67
1457	Cep295	6.28653e-68	-0.620895	-0.560421	-0.681369	7.69313e-67
1458	Gemin6	7.30595e-68	-0.644651	-0.580335	-0.708966	8.9345e-67
1459	Me1	7.55621e-68	0.946652	1.04539	0.847919	9.23422e-67
1460	Alpl	7.62172e-68	-0.3133	-0.295029	-0.33157	9.30789e-67
1461	Ubtf	7.93181e-68	-0.678191	-0.588625	-0.767757	9.67995e-67
1462	Abhd14a	8.80422e-68	-0.662818	-0.589657	-0.73598	1.07373e-66
1463	Clic6	9.67696e-68	-0.62016	-0.557206	-0.683113	1.17936e-66
1464	Cbx3	1.08552e-67	-0.734636	-0.630664	-0.838607	1.32205e-66
1465	Col27a1	1.15586e-67	-0.592375	-0.54452	-0.64023	1.40675e-66
1466	Gtf2e2	1.33175e-67	-0.62564	-0.52282	-0.72846	1.61972e-66
1467	Gpi1	1.40269e-67	-0.483043	-0.406292	-0.559794	1.70484e-66
1468	Flt1	1.42631e-67	-0.84098	-0.729118	-0.952842	1.73237e-66
1469	Gtsf1l	1.4446e-67	-0.349427	-0.327582	-0.371271	1.75339e-66
1470	Lmna	1.55075e-67	0.940622	1.03449	0.846755	1.88094e-66
1471	Ndfip2	1.81514e-67	0.863277	0.96075	0.765804	2.20013e-66
1472	Ctns	2.35945e-67	0.749351	0.843131	0.655571	2.85795e-66
1473	Pelp1	2.41847e-67	-0.632899	-0.558412	-0.707386	2.92745e-66
1474	Rwdd1	3.45666e-67	-0.45253	-0.382134	-0.522926	4.18129e-66
1475	Lcmt1	3.6205e-67	-0.725141	-0.625166	-0.825116	4.37651e-66
1476	Nob1	3.67802e-67	-0.756574	-0.658076	-0.855073	4.44303e-66
1477	2610318N02Rik	3.76507e-67	-0.594464	-0.543825	-0.645103	4.54511e-66
1478	Bloc1s2	4.02885e-67	-0.606076	-0.511802	-0.70035	4.86024e-66
1479	Clic5	4.1517e-67	0.434907	0.499643	0.370171	5.00506e-66
1480	Cep57	4.87216e-67	-0.719971	-0.630648	-0.809294	5.86963e-66
1481	Cnbp	6.05024e-67	-0.398947	-0.33634	-0.461554	7.28399e-66
1482	Tmed4	6.06951e-67	0.887499	0.985793	0.789204	7.30225e-66
1483	Oard1	6.20954e-67	-0.6803	-0.588387	-0.772213	7.46569e-66
1484	Mgat5	7.31567e-67	0.622738	0.704745	0.54073	8.78964e-66
1485	Srpk1	9.94372e-67	-0.631012	-0.527851	-0.734173	1.19392e-65
1486	Prpf8	1.03593e-66	-0.69701	-0.610088	-0.783933	1.24297e-65
1487	Eftud2	1.0911e-66	-0.631736	-0.553527	-0.709945	1.3083e-65
1488	Nup37	1.19847e-66	-0.6639	-0.580187	-0.747612	1.43607e-65
1489	Kifc1	1.23156e-66	-0.484031	-0.446753	-0.521309	1.47473e-65
1490	Furin	1.24731e-66	0.742575	0.835537	0.649612	1.49259e-65
1491	D630023F18Rik	1.25732e-66	-0.302817	-0.286053	-0.319581	1.50355e-65
1492	Eif4h	1.54845e-66	-0.589649	-0.495839	-0.683459	1.85046e-65
1493	Tcl1	1.89011e-66	-0.314414	-0.296131	-0.332696	2.25724e-65
1494	Eif3k	2.1836e-66	-0.280441	-0.248332	-0.312549	2.606e-65
1495	Dram1	2.24144e-66	0.826966	0.926861	0.727071	2.67324e-65
1496	Psip1	2.36817e-66	-0.649293	-0.573342	-0.725244	2.82249e-65
1497	Cisd1	2.48742e-66	-0.452449	-0.378114	-0.526784	2.96264e-65
1498	Prrc2a	3.12718e-66	-0.786268	-0.688906	-0.883629	3.72214e-65
1499	Pax9	3.64677e-66	0.187951	0.22635	0.149551	4.33768e-65
1500	Prl	3.69054e-66	0.133015	0.168105	0.0979239	4.38683e-65
1501	Rab3ip	3.88782e-66	-0.737763	-0.658058	-0.817468	4.61824e-65
1502	Ctsk	4.24441e-66	0.195206	0.234405	0.156007	5.03847e-65
1503	Trp53i13	4.55568e-66	0.77145	0.866547	0.676352	5.40437e-65
1504	Pde7a	4.69269e-66	-0.422149	-0.3916	-0.452698	5.5632e-65
1505	Acot13	4.93973e-66	0.836917	0.932559	0.741275	5.85218e-65
1506	Erdr1	6.08096e-66	-0.621629	-0.564304	-0.678955	7.19944e-65
1507	Myl12b	6.68148e-66	0.827037	0.911363	0.742711	7.90516e-65
1508	Thop1	6.93316e-66	-0.757157	-0.671342	-0.842972	8.19749e-65
1509	Shcbp1	7.46413e-66	-0.710573	-0.646092	-0.775054	8.81944e-65
1510	Noc2l	8.84638e-66	-0.714977	-0.644004	-0.785949	1.04458e-64
1511	Polr3h	1.02543e-65	-0.650256	-0.577603	-0.72291	1.21002e-64
1512	BC003965	1.03769e-65	-0.68918	-0.587009	-0.791352	1.22367e-64
1513	Ei24	1.24472e-65	-0.73252	-0.641475	-0.823565	1.46685e-64
1514	Mta1	1.39494e-65	-0.730929	-0.640655	-0.821202	1.64279e-64
1515	Ech1	1.60934e-65	0.852942	0.954535	0.75135	1.89403e-64
1516	Snrpn	1.67809e-65	-0.291839	-0.199504	-0.384174	1.97364e-64
1517	Chaf1b	1.68929e-65	-0.733737	-0.657984	-0.80949	1.9855e-64
1518	Ctgf	1.99286e-65	0.93098	1.06256	0.799401	2.34076e-64
1519	Rab31	2.34934e-65	0.69483	0.785197	0.604463	2.75765e-64
1520	Cdk12	2.62289e-65	-0.651326	-0.549767	-0.752885	3.07672e-64
1521	Bst2	2.92033e-65	-0.901437	-0.800662	-1.00221	3.42338e-64
1522	Gm2000	3.23303e-65	0.360407	0.401322	0.319492	3.78744e-64
1523	Eif2s1	3.23746e-65	-0.561814	-0.45689	-0.666738	3.79015e-64
1524	Snx2	3.6834e-65	0.81298	0.892472	0.733489	4.30938e-64
1525	Tmed9	4.25082e-65	0.47934	0.532422	0.426258	4.96997e-64
1526	Ass1	4.95072e-65	-0.295019	-0.276964	-0.313074	5.7845e-64
1527	Dynll2	5.45584e-65	-0.552476	-0.468106	-0.636846	6.37051e-64
1528	Topbp1	7.20413e-65	-0.722247	-0.652546	-0.791947	8.40638e-64
1529	1700112J16Rik	8.24115e-65	0.250121	0.295109	0.205133	9.61018e-64
1530	Hsf2bp	8.8846e-65	-0.254515	-0.240011	-0.26902	1.03538e-63
1531	Sirt2	1.03438e-64	0.854876	0.951883	0.757869	1.20464e-63
1532	Fam114a1	1.03784e-64	0.818546	0.915228	0.721864	1.20788e-63
1533	Hnrnpa2b1	1.0443e-64	-0.344723	-0.298725	-0.390721	1.2146e-63
1534	Spag5	1.15445e-64	-0.356077	-0.331778	-0.380376	1.34184e-63
1535	Bcl7c	1.2502e-64	-0.680069	-0.578652	-0.781486	1.45219e-63
1536	Kat2a	1.43643e-64	-0.579788	-0.523338	-0.636239	1.66742e-63
1537	Smarcad1	1.76629e-64	-0.662023	-0.563667	-0.760378	2.04899e-63
1538	Uqcr11	1.85496e-64	0.365497	0.406411	0.324583	2.15045e-63
1539	Tomm6	1.93026e-64	0.783735	0.879492	0.687978	2.23629e-63
1540	Il11ra1	2.12509e-64	0.618607	0.701172	0.536042	2.46041e-63
1541	E130012a19rik	2.17998e-64	0.706831	0.795627	0.618034	2.52232e-63
1542	Usmg5	2.67333e-64	0.419654	0.467144	0.372164	3.09115e-63
1543	Ahnak	2.88564e-64	0.920224	1.01475	0.825701	3.33447e-63
1544	Fgd1	2.89044e-64	-0.34625	-0.323011	-0.369489	3.33786e-63
1545	Polr2e	2.94221e-64	-0.445133	-0.362229	-0.528037	3.39544e-63
1546	Zfp36l1	3.50457e-64	0.831858	0.929152	0.734564	4.04182e-63
1547	Polr1a	3.82551e-64	-0.594938	-0.528238	-0.661639	4.4091e-63
1548	Xrcc1	5.59559e-64	-0.666128	-0.591825	-0.740431	6.44505e-63
1549	Ak1	6.92543e-64	-0.329159	-0.308229	-0.35009	7.97162e-63
1550	mt-Atp8	7.34596e-64	0.904955	1.00717	0.802742	8.45022e-63
1551	Sesn2	7.49378e-64	-0.708708	-0.639518	-0.777897	8.6147e-63
1552	Calu	8.09745e-64	0.654067	0.727775	0.58036	9.30267e-63
1553	Exosc1	8.38671e-64	-0.608311	-0.503653	-0.712968	9.62879e-63
1554	AU021092	8.54166e-64	0.245718	0.290335	0.2011	9.80037e-63
1555	Creb3l2	9.33644e-64	0.881969	0.975841	0.788097	1.07054e-62
1556	Rasgrp2	1.04774e-63	-0.333829	-0.315181	-0.352477	1.20059e-62
1557	Mrpl2	1.06288e-63	-0.502876	-0.40803	-0.597723	1.21715e-62
1558	Tcf3	1.07207e-63	-0.701103	-0.622307	-0.7799	1.22689e-62
1559	Necap2	1.09597e-63	0.802139	0.899535	0.704743	1.25344e-62
1560	Drap1	1.11733e-63	-0.617765	-0.513733	-0.721797	1.27705e-62
1561	Pcbp4	1.21631e-63	-0.729167	-0.626212	-0.832122	1.38929e-62
1562	Mrps35	1.2442e-63	-0.573269	-0.472825	-0.673712	1.42024e-62
1563	Ppp2r5a	1.31795e-63	-0.651545	-0.579759	-0.723331	1.50346e-62
1564	Atp6v0d1	1.37018e-63	0.682843	0.759355	0.60633	1.56204e-62
1565	Qdpr	1.39724e-63	-0.678967	-0.6058	-0.752133	1.59187e-62
1566	Fcer1g	1.49789e-63	0.592199	0.677139	0.50726	1.70545e-62
1567	2023-03-05	1.76142e-63	-0.676339	-0.570108	-0.78257	2.00422e-62
1568	Cyct	1.76398e-63	-0.398649	-0.361934	-0.435364	2.00586e-62
1569	Get4	1.8826e-63	-0.669705	-0.566477	-0.772933	2.13937e-62
1570	Tnpo3	2.28268e-63	-0.709207	-0.611136	-0.807279	2.59237e-62
1571	Papola	2.7591e-63	-0.493345	-0.414455	-0.572235	3.13143e-62
1572	Gm43796	2.96635e-63	0.427062	0.49089	0.363234	3.3645e-62
1573	Rbp4	3.26454e-63	-0.914692	-0.827687	-1.0017	3.70036e-62
1574	Ddx1	3.62289e-63	-0.771658	-0.667752	-0.875563	4.10394e-62
1575	Mmp2	4.24355e-63	0.436129	0.506692	0.365566	4.80397e-62
1576	Gm9844	4.50055e-63	-0.454407	-0.398399	-0.510414	5.09167e-62
1577	Srgap1	4.62528e-63	0.556534	0.634131	0.478936	5.22946e-62
1578	Rnf26	4.62942e-63	-0.621044	-0.558518	-0.68357	5.23083e-62
1579	Cebpzos	4.64301e-63	-0.607937	-0.503823	-0.712051	5.24287e-62
1580	Tmem40	4.98744e-63	-0.267159	-0.251796	-0.282522	5.62823e-62
1581	Dnaja2	5.20854e-63	-0.52768	-0.438067	-0.617293	5.87403e-62
1582	Cebpz	6.14613e-63	-0.654026	-0.553407	-0.754645	6.92702e-62
1583	Kxd1	6.63659e-63	-0.676211	-0.574281	-0.778141	7.47507e-62
1584	Hmces	6.7087e-63	-0.641561	-0.549936	-0.733186	7.55152e-62
1585	Hsd17b14	6.71943e-63	-0.393586	-0.359986	-0.427186	7.55883e-62
1586	Sin3a	7.92714e-63	-0.624125	-0.559149	-0.689101	8.91179e-62
1587	Trp53inp2	8.61449e-63	0.500518	0.572387	0.428649	9.67841e-62
1588	Cyb5b	8.74369e-63	-0.666755	-0.560587	-0.772923	9.81738e-62
1589	Shmt2	8.8085e-63	-0.639012	-0.554699	-0.723325	9.88392e-62
1590	Mrpl44	9.31101e-63	-0.685288	-0.592541	-0.778035	1.04412e-61
1591	Llph	9.88371e-63	-0.484651	-0.400728	-0.568573	1.10765e-61
1592	Pdia4	1.00973e-62	0.802684	0.90002	0.705349	1.13088e-61
1593	Pfn1	1.03293e-62	0.358629	0.400069	0.317188	1.15613e-61
1594	Ing2	1.1872e-62	-0.75854	-0.662854	-0.854226	1.32797e-61
1595	Parva	1.37474e-62	0.778785	0.873879	0.683692	1.53677e-61
1596	D10Jhu81e	1.60649e-62	0.77269	0.871733	0.673647	1.79472e-61
1597	Fam89a	1.98075e-62	0.238994	0.282321	0.195666	2.21144e-61
1598	Gm6768	2.05488e-62	0.373243	0.432128	0.314357	2.29134e-61
1599	Tmem256	2.05433e-62	0.398895	0.442773	0.355017	2.29134e-61
1600	Comtd1	2.13537e-62	0.769891	0.868233	0.671548	2.3796e-61
1601	Ahsa1	2.13738e-62	-0.578223	-0.473517	-0.682929	2.38036e-61
1602	Tmem208	2.31046e-62	0.516045	0.577983	0.454108	2.57151e-61
1603	Ppp1r16b	2.48986e-62	-0.444908	-0.410944	-0.478871	2.76944e-61
1604	Platr10	2.59465e-62	-0.253416	-0.238257	-0.268575	2.8842e-61
1605	Srsf11	2.96509e-62	-0.36992	-0.309415	-0.430424	3.29392e-61
1606	Lilra6	2.98905e-62	0.114529	0.144675	0.0843832	3.31848e-61
1607	Tmcc3	3.26038e-62	-0.535573	-0.492615	-0.578532	3.61746e-61
1608	Plxna2	3.5862e-62	0.254007	0.300224	0.207791	3.97649e-61
1609	Psmb10	4.41518e-62	-0.59471	-0.533465	-0.655955	4.89265e-61
1610	Ssbp1	4.45885e-62	-0.37946	-0.281682	-0.477239	4.93797e-61
1611	Ndrg3	4.6727e-62	0.694567	0.787237	0.601897	5.17158e-61
1612	Diaph1	5.23594e-62	-0.619721	-0.553299	-0.686143	5.79137e-61
1613	Sdc4	5.5765e-62	0.802216	0.882805	0.721626	6.16422e-61
1614	Cox5a	6.39176e-62	-0.337813	-0.298163	-0.377463	7.06104e-61
1615	Mirg	7.29094e-62	-0.264406	-0.251942	-0.276871	8.04938e-61
1616	Smtnl2	9.33983e-62	-0.306412	-0.287724	-0.325099	1.0305e-60
1617	Uba2	9.84938e-62	-0.612032	-0.511986	-0.712078	1.08605e-60
1618	Mical2	1.52362e-61	0.512386	0.586085	0.438688	1.679e-60
1619	Dppa2	1.90709e-61	-0.385493	-0.353728	-0.417257	2.10027e-60
1620	Ier3ip1	2.13501e-61	0.596357	0.671469	0.521246	2.34983e-60
1621	Phb	2.242e-61	-0.44018	-0.339104	-0.541257	2.46606e-60
1622	Large1	2.26318e-61	0.759882	0.855492	0.664272	2.48782e-60
1623	Skp2	2.47828e-61	-0.59894	-0.540155	-0.657725	2.72259e-60
1624	Mgea5	2.49222e-61	-0.597059	-0.527489	-0.666628	2.73622e-60
1625	Platr17	2.49938e-61	-0.358258	-0.332272	-0.384243	2.74239e-60
1626	Slc24a5	2.79529e-61	-0.722476	-0.647407	-0.797544	3.06519e-60
1627	Ubqln4	2.85138e-61	-0.586399	-0.525331	-0.647467	3.12477e-60
1628	Nxf1	3.3581e-61	-0.654411	-0.55175	-0.757072	3.67783e-60
1629	Zic3	3.99209e-61	-0.257496	-0.242686	-0.272305	4.36949e-60
1630	Las1l	4.11065e-61	-0.670557	-0.586014	-0.7551	4.4965e-60
1631	Fignl1	4.27217e-61	-0.504012	-0.460216	-0.547808	4.67031e-60
1632	Bms1	4.30019e-61	-0.678811	-0.585598	-0.772025	4.69807e-60
1633	Prps2	4.47107e-61	-0.580687	-0.526979	-0.634395	4.88176e-60
1634	Clcn2	4.59773e-61	0.613994	0.701441	0.526546	5.01698e-60
1635	Cep89	4.66772e-61	-0.491252	-0.447053	-0.535452	5.08713e-60
1636	Pnpt1	4.66617e-61	0.687438	0.77803	0.596846	5.08713e-60
1637	Twistnb	5.26305e-61	-0.596333	-0.50151	-0.691156	5.73245e-60
1638	Cdc25c	6.44073e-61	-0.392669	-0.36281	-0.422527	7.01088e-60
1639	Trim6	6.60844e-61	-0.587651	-0.530636	-0.644665	7.18905e-60
1640	Gsta1	7.75945e-61	0.223464	0.266571	0.180357	8.43603e-60
1641	Cpox	8.24901e-61	-0.728074	-0.651977	-0.804171	8.96282e-60
1642	Gpha2	8.74055e-61	0.415818	0.483799	0.347836	9.4911e-60
1643	Mcfd2	8.91217e-61	0.785848	0.885575	0.686121	9.67158e-60
1644	Fam64a	1.29577e-60	-0.216367	-0.203056	-0.229678	1.40533e-59
1645	Slc25a13	1.32858e-60	-0.652621	-0.579405	-0.725837	1.44004e-59
1646	Ube2a	1.477e-60	-0.49021	-0.38601	-0.594409	1.59993e-59
1647	Adprh	1.91796e-60	-0.524062	-0.420212	-0.627911	2.07634e-59
1648	Lyrm9	2.11389e-60	-0.497001	-0.449808	-0.544194	2.28566e-59
1649	Sema6d	2.11262e-60	0.486479	0.558936	0.414022	2.28566e-59
1650	Chchd2	2.28973e-60	-0.273672	-0.241366	-0.305977	2.4743e-59
1651	Rfk	2.51775e-60	0.792304	0.885364	0.699244	2.71904e-59
1652	Rif1	2.56379e-60	-0.604536	-0.511105	-0.697967	2.76709e-59
1653	Gjc1	2.60142e-60	-0.221864	-0.208748	-0.234979	2.80601e-59
1654	Skp1a	2.84303e-60	-0.477303	-0.381978	-0.572628	3.06477e-59
1655	Tmem159	2.94926e-60	0.538529	0.615055	0.462002	3.17736e-59
1656	Sf3a1	2.99087e-60	-0.618432	-0.53266	-0.704203	3.22024e-59
1657	Shmt1	3.1408e-60	-0.618477	-0.553662	-0.683291	3.37963e-59
1658	Bard1	3.76971e-60	-0.313643	-0.291676	-0.33561	4.05392e-59
1659	Erp44	3.81504e-60	0.824492	0.914745	0.73424	4.10019e-59
1660	Mpv17	3.89005e-60	0.789117	0.888447	0.689788	4.17829e-59
1661	Mrps12	4.12755e-60	-0.554657	-0.453528	-0.655786	4.43071e-59
1662	Egr2	4.82413e-60	0.215596	0.25823	0.172962	5.17534e-59
1663	Slc9a1	5.87526e-60	0.554844	0.633208	0.47648	6.29921e-59
1664	Tor3a	6.20755e-60	0.630893	0.716933	0.544854	6.65148e-59
1665	Itm2c	7.23789e-60	0.873253	0.967551	0.778954	7.75085e-59
1666	3830403N18Rik	7.52219e-60	0.743366	0.837503	0.649229	8.05046e-59
1667	Terf1	9.06986e-60	-0.59443	-0.511446	-0.677414	9.70099e-59
1668	Rcbtb2	9.90001e-60	-0.64643	-0.576575	-0.716285	1.05826e-58
1669	Itgb5	9.9654e-60	0.791011	0.889715	0.692308	1.06461e-58
1670	Dppa3	1.03234e-59	-0.349959	-0.328191	-0.371726	1.10219e-58
1671	Katna1	1.04664e-59	-0.646347	-0.559135	-0.733559	1.1168e-58
1672	Polr2h	1.08116e-59	-0.471337	-0.379751	-0.562923	1.15294e-58
1673	Dennd2a	1.0842e-59	-0.571722	-0.518122	-0.625321	1.15548e-58
1674	Nudt17	1.19644e-59	0.43652	0.502951	0.370089	1.27434e-58
1675	Map7d2	1.22895e-59	-0.237899	-0.223581	-0.252216	1.30819e-58
1676	Adam19	1.33375e-59	-0.706228	-0.610168	-0.802288	1.4189e-58
1677	Rev1	1.3834e-59	-0.67525	-0.596657	-0.753843	1.47084e-58
1678	Xist	1.6456e-59	0.51335	0.593085	0.433614	1.74857e-58
1679	Smim4	1.66517e-59	0.754221	0.854563	0.653879	1.76831e-58
1680	Thrap3	1.92487e-59	-0.662117	-0.559154	-0.76508	2.04288e-58
1681	Ext2	2.53561e-59	0.789579	0.888406	0.690751	2.68946e-58
1682	Nip7	2.73322e-59	-0.493724	-0.392504	-0.594944	2.89734e-58
1683	Prkab1	2.79604e-59	0.765164	0.865384	0.664943	2.96218e-58
1684	Me2	3.01327e-59	-0.69887	-0.593112	-0.804627	3.19042e-58
1685	Eid1	3.3869e-59	0.805613	0.906928	0.704297	3.58388e-58
1686	Prmt5	3.39886e-59	-0.642353	-0.565762	-0.718944	3.59441e-58
1687	Pdha1	3.65414e-59	-0.751468	-0.648847	-0.85409	3.86209e-58
1688	Plbd1	4.42375e-59	0.214297	0.259059	0.169534	4.67272e-58
1689	Proser2	4.93131e-59	0.48438	0.556037	0.412723	5.20576e-58
1690	Med28	5.29787e-59	-0.52269	-0.434651	-0.61073	5.58941e-58
1691	Pdlim1	5.37424e-59	0.652703	0.720403	0.585003	5.66663e-58
1692	Zkscan17	5.89885e-59	-0.636928	-0.57188	-0.701977	6.2161e-58
1693	Acot1	6.30254e-59	-0.282129	-0.266911	-0.297348	6.63759e-58
1694	Dus1l	7.36885e-59	-0.587613	-0.489324	-0.685901	7.75599e-58
1695	Grpel1	7.79706e-59	-0.384485	-0.296462	-0.472507	8.20186e-58
1696	Isg20	8.00914e-59	0.558162	0.639813	0.476511	8.41998e-58
1697	Glo1	8.0782e-59	-0.594996	-0.491445	-0.698547	8.48758e-58
1698	Twsg1	8.77799e-59	0.593642	0.676028	0.511256	9.21741e-58
1699	Gm2694	1.00777e-58	-0.213382	-0.20121	-0.225554	1.0576e-57
1700	Fgf14	1.05668e-58	0.205106	0.24622	0.163993	1.10827e-57
1701	Srp9	1.29072e-58	-0.341505	-0.29752	-0.38549	1.35294e-57
1702	Acbd6	1.50765e-58	-0.58353	-0.482199	-0.684862	1.5794e-57
1703	Zmiz1	1.54636e-58	0.614723	0.699121	0.530325	1.619e-57
1704	Cyc1	1.63166e-58	-0.380225	-0.305273	-0.455176	1.70731e-57
1705	Gpatch4	1.71667e-58	-0.60916	-0.525101	-0.693218	1.7952e-57
1706	Vill	1.78468e-58	0.57653	0.657665	0.495395	1.86523e-57
1707	Nelfe	1.87796e-58	-0.67059	-0.580574	-0.760606	1.96157e-57
1708	Rcor2	1.93246e-58	-0.479602	-0.434013	-0.525191	2.01731e-57
1709	Eif4g1	1.93955e-58	-0.511491	-0.426671	-0.596311	2.02353e-57
1710	Gpr108	2.39716e-58	0.675754	0.7658	0.585708	2.49949e-57
1711	Arhgap9	2.77608e-58	0.27661	0.324992	0.228227	2.89289e-57
1712	Rnf220	2.87856e-58	-0.642478	-0.558631	-0.726325	2.99794e-57
1713	Prpf38a	3.18483e-58	-0.63299	-0.547016	-0.718965	3.31498e-57
1714	Pgp	3.38152e-58	-0.668177	-0.563753	-0.7726	3.51765e-57
1715	Lmbrd1	3.4049e-58	0.741294	0.837602	0.644986	3.53991e-57
1716	Malsu1	3.78797e-58	-0.499393	-0.399289	-0.599498	3.93587e-57
1717	Snrpa	3.83538e-58	-0.730279	-0.624575	-0.835983	3.98281e-57
1718	Wdr77	4.3838e-58	-0.579232	-0.496434	-0.66203	4.54966e-57
1719	Traip	6.51723e-58	-0.385976	-0.354953	-0.416998	6.75987e-57
1720	Ddit4	6.61601e-58	-0.483219	-0.441721	-0.524716	6.85834e-57
1721	Alyref	7.68524e-58	-0.646879	-0.571216	-0.722541	7.9621e-57
1722	Ak2	7.88767e-58	-0.681602	-0.576651	-0.786552	8.16708e-57
1723	Bet1l	7.89372e-58	0.767523	0.867684	0.667362	8.16861e-57
1724	Psmb6	8.19562e-58	-0.408511	-0.342101	-0.474921	8.47609e-57
1725	Mrpl13	9.10626e-58	-0.623808	-0.523993	-0.723623	9.41244e-57
1726	Plekha4	9.51569e-58	-0.218464	-0.205152	-0.231776	9.82994e-57
1727	Luc7l	1.05648e-57	-0.663654	-0.570848	-0.75646	1.09074e-56
1728	Rsl24d1	1.09463e-57	-0.573881	-0.474478	-0.673284	1.12948e-56
1729	Cops7b	1.1159e-57	-0.571469	-0.509025	-0.633913	1.15076e-56
1730	Zfp706	1.13844e-57	0.365426	0.407008	0.323843	1.17332e-56
1731	Sphk1	1.25658e-57	0.461656	0.531954	0.391358	1.29433e-56
1732	Rcsd1	1.27676e-57	-0.274163	-0.258816	-0.28951	1.31435e-56
1733	Lypd3	1.31914e-57	0.195869	0.235065	0.156672	1.3572e-56
1734	Ncapd3	1.32405e-57	-0.6184	-0.550025	-0.686775	1.36146e-56
1735	Fech	1.8375e-57	0.687233	0.778474	0.595993	1.88833e-56
1736	Blnk	1.89438e-57	-0.324169	-0.301197	-0.34714	1.94454e-56
1737	Lamc2	1.89406e-57	-0.565869	-0.51427	-0.617469	1.94454e-56
1738	N4bp1	2.17049e-57	-0.596938	-0.527503	-0.666373	2.22668e-56
1739	Kcnk5	2.55188e-57	0.600954	0.68505	0.516859	2.61645e-56
1740	Gcsh	2.57095e-57	-0.437815	-0.338701	-0.536928	2.63449e-56
1741	Anapc5	2.85349e-57	-0.603426	-0.50445	-0.702403	2.92232e-56
1742	Runx1	3.04842e-57	0.788349	0.887573	0.689125	3.12017e-56
1743	Egln3	3.18913e-57	-0.732358	-0.651363	-0.813354	3.26232e-56
1744	Tk1	3.25017e-57	-0.770352	-0.687299	-0.853405	3.32285e-56
1745	Tsen15	3.2715e-57	-0.607193	-0.537032	-0.677354	3.34275e-56
1746	Rest	3.27806e-57	-0.572174	-0.48089	-0.663458	3.34753e-56
1747	Tma7	3.63121e-57	-0.336026	-0.294623	-0.377428	3.70604e-56
1748	Rhox1	3.9067e-57	0.512403	0.589585	0.435221	3.98492e-56
1749	Mrps10	3.98346e-57	-0.582785	-0.47946	-0.686111	4.0609e-56
1750	Ckap5	4.0556e-57	-0.593237	-0.528033	-0.658441	4.13208e-56
1751	Ecscr	4.12665e-57	0.535378	0.613511	0.457245	4.20207e-56
1752	Mrgpre	4.22359e-57	0.235108	0.279286	0.190931	4.29833e-56
1753	Srsf4	4.85883e-57	-0.631041	-0.55568	-0.706402	4.94198e-56
1754	Cad	4.89801e-57	-0.530215	-0.477722	-0.582708	4.97899e-56
1755	Dicer1	5.09383e-57	-0.5851	-0.517742	-0.652457	5.1751e-56
1756	Ifitm2	5.26229e-57	-0.0619346	0.0546658	-0.178535	5.3432e-56
1757	Scaf11	6.1901e-57	-0.56051	-0.463455	-0.657565	6.2817e-56
1758	Clns1a	7.53709e-57	-0.484484	-0.38496	-0.584008	7.64427e-56
1759	Ndufa6	7.74931e-57	0.332534	0.373184	0.291884	7.85505e-56
1760	Taf15	8.01774e-57	-0.70398	-0.617974	-0.789986	8.12251e-56
1761	Ftl1	9.34988e-57	-0.248344	-0.218089	-0.2786	9.46669e-56
1762	Baz1b	9.41878e-57	-0.708851	-0.619974	-0.797728	9.53103e-56
1763	Rbm28	9.83084e-57	-0.582094	-0.47968	-0.684508	9.94237e-56
1764	Pprc1	9.99169e-57	-0.67805	-0.597477	-0.758624	1.00993e-55
1765	Col18a1	1.0632e-56	-0.287628	-0.268888	-0.306368	1.07404e-55
1766	Sltm	1.13172e-56	-0.579057	-0.47665	-0.681463	1.14261e-55
1767	Snrnp25	1.29108e-56	-0.538399	-0.434431	-0.642368	1.30277e-55
1768	Gpn1	1.59113e-56	-0.563749	-0.501442	-0.626056	1.60463e-55
1769	Akap13	1.60661e-56	0.739112	0.836676	0.641548	1.61933e-55
1770	Fxr2	1.64153e-56	-0.615283	-0.540575	-0.689991	1.65359e-55
1771	Mns1	1.80296e-56	-0.260708	-0.242925	-0.278492	1.81518e-55
1772	Adamtsl5	1.86912e-56	0.508551	0.584008	0.433094	1.88073e-55
1773	Mtap	2.07139e-56	-0.508292	-0.453927	-0.562658	2.08307e-55
1774	Dpys	2.09265e-56	-0.224497	-0.210916	-0.238077	2.10327e-55
1775	Med8	2.17476e-56	-0.607789	-0.517211	-0.698367	2.18456e-55
1776	Ilk	2.31827e-56	0.812535	0.908189	0.71688	2.32741e-55
1777	Gipc2	2.56802e-56	0.222111	0.26445	0.179773	2.57524e-55
1778	Prpf19	2.56745e-56	-0.618968	-0.51577	-0.722167	2.57524e-55
1779	Uqcc3	3.0278e-56	0.488587	0.545144	0.43203	3.03461e-55
1780	Zfp990	3.11911e-56	-0.246652	-0.230408	-0.262896	3.12437e-55
1781	Selenow	3.19213e-56	0.427505	0.481249	0.373761	3.19571e-55
1782	Psma4	3.29448e-56	-0.45486	-0.362669	-0.547051	3.29633e-55
1783	Ppig	3.58082e-56	-0.492179	-0.402352	-0.582006	3.58082e-55
1784	Atad5	3.59261e-56	-0.516624	-0.467209	-0.566039	3.5906e-55
1785	Ripply3	3.7338e-56	0.318612	0.373047	0.264177	3.72961e-55
1786	Socs3	3.82487e-56	0.858061	0.967949	0.748172	3.81844e-55
1787	Fam69b	4.54232e-56	0.606911	0.697083	0.516738	4.53215e-55
1788	Snrnp70	4.79586e-56	-0.463119	-0.372852	-0.553385	4.78245e-55
1789	Apoe	5.28114e-56	1.01988	1.13553	0.904226	5.26343e-55
1790	Ppp2r5d	5.3218e-56	-0.646002	-0.567435	-0.724568	5.30099e-55
1791	Pnisr	5.58933e-56	-0.644909	-0.542945	-0.746872	5.56437e-55
1792	E2f5	5.69713e-56	-0.470994	-0.426942	-0.515046	5.66851e-55
1793	Tgif1	6.20593e-56	-0.58253	-0.497734	-0.667325	6.17132e-55
1794	Gm8186	6.73726e-56	-0.596184	-0.509185	-0.683183	6.69595e-55
1795	Hes1	6.77386e-56	0.849948	0.950738	0.749157	6.72857e-55
1796	Sgsh	6.93264e-56	0.346462	0.404007	0.288917	6.88246e-55
1797	Mdm2	7.4358e-56	-0.650975	-0.559639	-0.742311	7.37787e-55
1798	Ndufaf6	8.05904e-56	-0.543757	-0.486553	-0.600962	7.99181e-55
1799	Kras	8.06915e-56	-0.567129	-0.487495	-0.646763	7.99738e-55
1800	Kat7	8.26579e-56	-0.621239	-0.523077	-0.719401	8.18773e-55
1801	Hmga1-rs1	8.29842e-56	-0.461675	-0.418126	-0.505223	8.21548e-55
1802	Ankdd1b	8.76308e-56	0.279314	0.328662	0.229966	8.67069e-55
1803	Wwtr1	9.3815e-56	0.739326	0.841933	0.636719	9.27744e-55
1804	Azin1	9.84541e-56	0.754364	0.855738	0.652989	9.7308e-55
1805	2023-09-01	1.14829e-55	-0.250278	-0.199435	-0.30112	1.1343e-54
1806	Smpd2	1.1796e-55	0.546872	0.626782	0.466961	1.16457e-54
1807	Gtf2i	1.18042e-55	-0.669796	-0.594242	-0.74535	1.16474e-54
1808	Znhit3	1.24541e-55	-0.61897	-0.528791	-0.709149	1.22819e-54
1809	Fabp1	1.25013e-55	0.250416	0.299956	0.200875	1.23217e-54
1810	Thsd7b	1.27671e-55	0.221336	0.26474	0.177931	1.25766e-54
1811	Itpk1	1.31576e-55	-0.487734	-0.44209	-0.533379	1.29542e-54
1812	Mettl9	1.37909e-55	-0.654042	-0.552773	-0.755312	1.35702e-54
1813	Rrs1	1.57309e-55	-0.655582	-0.571187	-0.739978	1.54706e-54
1814	Reep4	1.75125e-55	-0.578694	-0.502982	-0.654406	1.72132e-54
1815	Usp3	1.88114e-55	-0.555968	-0.488477	-0.623458	1.84798e-54
1816	Klhl2	2.23041e-55	-0.54564	-0.479807	-0.611473	2.18988e-54
1817	Prdm6	2.56002e-55	-0.264215	-0.249357	-0.279074	2.51212e-54
1818	U2af2	2.81558e-55	-0.665513	-0.563577	-0.767449	2.76137e-54
1819	Tnfrsf12a	3.00744e-55	-0.842776	-0.738211	-0.947341	2.94792e-54
1820	Nup133	3.79126e-55	-0.520341	-0.462303	-0.578379	3.71418e-54
1821	Lsm12	3.82043e-55	-0.473764	-0.381233	-0.566296	3.7407e-54
1822	Itga3	4.43588e-55	0.578285	0.661672	0.494898	4.34092e-54
1823	Zmat3	4.66991e-55	-0.605604	-0.540002	-0.671205	4.56745e-54
1824	Zfp593	4.90905e-55	-0.564471	-0.47379	-0.655153	4.7987e-54
1825	L3mbtl2	5.01495e-55	-0.486369	-0.434171	-0.538568	4.89954e-54
1826	Fancd2	5.10374e-55	-0.334472	-0.307685	-0.361259	4.98355e-54
1827	Eif2d	5.2008e-55	-0.577296	-0.500025	-0.654567	5.07555e-54
1828	Ddah2	5.38172e-55	0.88684	0.986696	0.786985	5.24923e-54
1829	Tram2	5.89323e-55	0.77352	0.872932	0.674109	5.74501e-54
1830	Pet100	6.03876e-55	0.786411	0.880198	0.692623	5.88367e-54
1831	Mat2b	6.71733e-55	0.753401	0.850246	0.656557	6.54123e-54
1832	Acer2	7.88158e-55	-0.300858	-0.278331	-0.323385	7.67078e-54
1833	Gm7325	8.14608e-55	-0.260695	-0.242077	-0.279314	7.92387e-54
1834	Ak6	8.44149e-55	-0.630147	-0.530262	-0.730032	8.20675e-54
1835	Rad21	9.70801e-55	-0.633699	-0.540223	-0.727175	9.43291e-54
1836	Ltbr	9.83558e-55	0.762226	0.859174	0.665277	9.55165e-54
1837	Cadm1	1.01525e-54	-0.202682	-0.191145	-0.21422	9.8541e-54
1838	Syncrip	1.24361e-54	-0.592092	-0.490848	-0.693337	1.2064e-53
1839	Wdr18	1.36439e-54	-0.514235	-0.419725	-0.608745	1.32284e-53
1840	Hist2h2aa1	1.48028e-54	0.358334	0.417951	0.298717	1.43442e-53
1841	Sapcd2	2.02096e-54	-0.296627	-0.274093	-0.319162	1.95729e-53
1842	Tradd	2.04218e-54	0.598351	0.684032	0.512671	1.97677e-53
1843	Tiparp	2.13039e-54	0.764765	0.864388	0.665142	2.06103e-53
1844	C77370	2.66986e-54	-0.191491	-0.180898	-0.202083	2.58154e-53
1845	Ccdc28b	3.11272e-54	0.319782	0.375122	0.264442	3.00812e-53
1846	F5	3.18602e-54	0.172298	0.209456	0.13514	3.07729e-53
1847	Apitd1	3.37316e-54	-0.60455	-0.531781	-0.67732	3.25628e-53
1848	Triqk	3.37566e-54	0.432574	0.499753	0.365395	3.25693e-53
1849	Snx9	3.5302e-54	0.580935	0.663971	0.497898	3.40419e-53
1850	Bmp4	3.72308e-54	-0.23635	-0.222	-0.250699	3.58824e-53
1851	Psme3	3.72714e-54	-0.626986	-0.531314	-0.722659	3.59022e-53
1852	Maml2	3.87459e-54	0.2489	0.295564	0.202237	3.73024e-53
1853	Pcm1	4.24525e-54	-0.600469	-0.501253	-0.699686	4.08488e-53
1854	Pom121	4.9114e-54	-0.665863	-0.585564	-0.746162	4.72331e-53
1855	Nrp2	5.50082e-54	-0.297487	-0.276134	-0.31884	5.28732e-53
1856	Smarcd1	5.78319e-54	-0.541181	-0.449787	-0.632576	5.55572e-53
1857	Slc6a8	6.12769e-54	0.712951	0.810236	0.615667	5.8835e-53
1858	Elf1	6.47336e-54	0.696662	0.789697	0.603628	6.21205e-53
1859	Ipo7	7.12847e-54	-0.688851	-0.594103	-0.783598	6.83705e-53
1860	Rrm1	8.51016e-54	-0.699851	-0.619858	-0.779845	8.15786e-53
1861	Rhebl1	8.66601e-54	-0.347457	-0.317519	-0.377395	8.30279e-53
1862	Cpsf4l	8.68317e-54	-0.218836	-0.206592	-0.23108	8.31477e-53
1863	Foxo4	9.86104e-54	0.734562	0.836157	0.632967	9.43759e-53
1864	Robo1	1.11842e-53	0.604319	0.689594	0.519043	1.06982e-52
1865	Tifa	1.30204e-53	0.204192	0.245506	0.162878	1.2448e-52
1866	Matr3	1.39564e-53	-0.640919	-0.538928	-0.742909	1.33356e-52
1867	Rhno1	1.51177e-53	-0.627914	-0.538931	-0.716898	1.44375e-52
1868	Phlda2	1.88746e-53	-0.342057	-0.318611	-0.365503	1.80158e-52
1869	Phf5a	1.9636e-53	-0.453094	-0.372258	-0.53393	1.87324e-52
1870	Sox5	2.43943e-53	0.295654	0.348409	0.242899	2.32593e-52
1871	Kcnk1	2.56228e-53	-0.558226	-0.50529	-0.611163	2.44176e-52
1872	Cyba	3.28666e-53	0.54065	0.627779	0.45352	3.13041e-52
1873	Ajuba	3.40415e-53	-0.579594	-0.520922	-0.638266	3.24058e-52
1874	Yipf3	3.83821e-53	0.787122	0.879226	0.695019	3.65183e-52
1875	Arfgap3	4.48823e-53	0.706482	0.801035	0.611929	4.268e-52
1876	Gm14851	4.8164e-53	0.116811	0.14723	0.0863911	4.57763e-52
1877	Lgals2	4.9301e-53	0.665178	0.766821	0.563535	4.6832e-52
1878	Pyroxd2	6.25006e-53	0.213822	0.255739	0.171904	5.9339e-52
1879	Gsdmd	7.09461e-53	0.357936	0.417696	0.298176	6.73214e-52
1880	Hax1	8.24433e-53	-0.655276	-0.555597	-0.754956	7.81896e-52
1881	Khdrbs1	9.36294e-53	-0.677525	-0.574631	-0.780418	8.87513e-52
1882	Mitf	9.74776e-53	0.451853	0.522342	0.381364	9.235e-52
1883	Slc36a4	1.13721e-52	0.451273	0.521926	0.38062	1.07681e-51
1884	Prpf4	1.36843e-52	-0.541392	-0.4775	-0.605284	1.29507e-51
1885	Mmp14	1.49802e-52	0.486349	0.560538	0.412159	1.41696e-51
1886	Nvl	1.52755e-52	-0.576878	-0.491682	-0.662073	1.44412e-51
1887	Gm3839	1.8155e-52	0.492295	0.58573	0.39886	1.71544e-51
1888	1500011k16rik	2.08881e-52	-0.627256	-0.544353	-0.71016	1.97264e-51
1889	Tcf7	2.16451e-52	-0.294541	-0.273362	-0.31572	2.04305e-51
1890	Tmem138	2.32921e-52	-0.573106	-0.497104	-0.649108	2.19735e-51
1891	Tra2a	2.59543e-52	-0.586074	-0.487177	-0.68497	2.4472e-51
1892	Mrps25	2.60489e-52	-0.523759	-0.419311	-0.628207	2.45482e-51
1893	Parp2	3.05076e-52	-0.542757	-0.468382	-0.617131	2.87348e-51
1894	Gm5786	3.12751e-52	0.791517	0.878675	0.704359	2.94422e-51
1895	Tmx3	3.21146e-52	0.712606	0.808066	0.617146	3.02165e-51
1896	Ndrg1	3.5031e-52	0.859233	0.967165	0.7513	3.29432e-51
1897	Sel1l	4.00498e-52	0.78121	0.880701	0.68172	3.7643e-51
1898	Zfp57	4.10206e-52	-0.387026	-0.352209	-0.421843	3.85352e-51
1899	Antxr1	4.4559e-52	0.215069	0.258102	0.172035	4.18371e-51
1900	Prim1	5.30056e-52	-0.577741	-0.514878	-0.640605	4.97416e-51
1901	Rassf1	6.17959e-52	0.700204	0.795088	0.605319	5.796e-51
1902	Igf1r	6.40675e-52	-0.307397	-0.284795	-0.329999	6.00591e-51
1903	Lsm6	6.5126e-52	-0.39011	-0.321816	-0.458403	6.10193e-51
1904	Trappc4	6.58675e-52	-0.524356	-0.423524	-0.625189	6.16816e-51
1905	Qtrt1	7.01945e-52	-0.637167	-0.541089	-0.733246	6.56991e-51
1906	Tyms	7.08755e-52	-0.766424	-0.674699	-0.858149	6.63017e-51
1907	Agtr1a	9.86818e-52	0.252	0.299507	0.204493	9.22651e-51
1908	Apoa2	9.90336e-52	-0.540587	-0.488078	-0.593095	9.25455e-51
1909	Nup214	1.01602e-51	-0.554474	-0.488738	-0.62021	9.48963e-51
1910	Ppid	1.10004e-51	-0.597542	-0.505596	-0.689488	1.0269e-50
1911	Aebp2	1.10341e-51	-0.601439	-0.524943	-0.677934	1.0295e-50
1912	Gpc4	1.3582e-51	0.708205	0.808091	0.608319	1.26657e-50
1913	Orc1	1.38358e-51	-0.39712	-0.360046	-0.434193	1.28956e-50
1914	Supt16	1.44434e-51	-0.642704	-0.538244	-0.747164	1.34549e-50
1915	Uchl1	1.60022e-51	-0.198854	-0.185894	-0.211815	1.48991e-50
1916	Mxd1	1.82877e-51	0.412966	0.479602	0.34633	1.70182e-50
1917	St3gal1	1.85742e-51	-0.499245	-0.452027	-0.546462	1.72758e-50
1918	Csrnp1	2.2756e-51	0.455651	0.532191	0.379111	2.11452e-50
1919	Fzr1	2.27581e-51	-0.557631	-0.4797	-0.635562	2.11452e-50
1920	Prelid2	2.44884e-51	0.789325	0.890835	0.687816	2.27365e-50
1921	Stx16	2.44963e-51	-0.679476	-0.591376	-0.767577	2.27365e-50
1922	Gpx2	2.49635e-51	-1.00606	-0.880129	-1.13199	2.31581e-50
1923	Slc39a10	2.63557e-51	-0.539686	-0.482922	-0.596451	2.44369e-50
1924	Gspt1	2.67382e-51	-0.416627	-0.318235	-0.515019	2.47787e-50
1925	Bcl7a	2.84023e-51	-0.225588	-0.211721	-0.239455	2.63072e-50
1926	Meis1	2.8853e-51	0.540648	0.621554	0.459742	2.67012e-50
1927	Srp72	2.88577e-51	-0.573164	-0.474117	-0.672211	2.67012e-50
1928	Dok2	2.91472e-51	0.452441	0.526668	0.378214	2.69551e-50
1929	Psmd1	3.07268e-51	-0.539421	-0.435756	-0.643086	2.84012e-50
1930	Ubqln1	3.12588e-51	-0.556525	-0.481529	-0.631521	2.8878e-50
1931	Xpo1	3.2068e-51	-0.673436	-0.575208	-0.771665	2.96102e-50
1932	Tmem181a	3.35306e-51	0.672091	0.76919	0.574993	3.09447e-50
1933	Ndufs4	3.43562e-51	0.544313	0.609417	0.479209	3.16902e-50
1934	Psme1	3.72236e-51	0.766924	0.858549	0.675299	3.43173e-50
1935	Thoc3	3.78642e-51	-0.577571	-0.477441	-0.677702	3.48899e-50
1936	Pcdh19	4.18451e-51	0.419485	0.487044	0.351926	3.85381e-50
1937	Zfp579	4.54261e-51	0.555154	0.637339	0.472969	4.18145e-50
1938	Nop14	4.93059e-51	-0.606088	-0.510399	-0.701778	4.53624e-50
1939	Lmnb2	5.47427e-51	-0.365443	-0.331538	-0.399348	5.03384e-50
1940	Ankrd10	5.53782e-51	-0.647326	-0.558137	-0.736514	5.08966e-50
1941	Spns2	6.29021e-51	0.584542	0.669899	0.499185	5.77818e-50
1942	Haus8	6.93381e-51	-0.553112	-0.49428	-0.611945	6.36611e-50
1943	Celf1	7.37985e-51	-0.55272	-0.453599	-0.651841	6.77215e-50
1944	Armc10	7.65848e-51	-0.495198	-0.43975	-0.550646	7.02422e-50
1945	Slc35f5	7.7875e-51	0.6769	0.770722	0.583079	7.13888e-50
1946	Smarce1	8.02205e-51	-0.631797	-0.536278	-0.727316	7.35011e-50
1947	Exoc4	8.73917e-51	-0.605642	-0.516564	-0.69472	8.00305e-50
1948	Ebpl	9.01585e-51	0.769591	0.869471	0.669711	8.25219e-50
1949	Dtnb	9.03998e-51	-0.380435	-0.345208	-0.415661	8.26737e-50
1950	Tmem109	9.04171e-51	0.777765	0.878806	0.676725	8.26737e-50
1951	Diaph3	1.04707e-50	-0.472343	-0.424831	-0.519855	9.56905e-50
1952	Vbp1	1.06753e-50	-0.573829	-0.486853	-0.660806	9.75104e-50
1953	Rab37	1.13997e-50	0.202843	0.244749	0.160937	1.04074e-49
1954	Cherp	1.17679e-50	-0.629887	-0.544226	-0.715549	1.0738e-49
1955	Dhx15	1.47451e-50	-0.573708	-0.473947	-0.673469	1.34478e-49
1956	Smpd4	1.50613e-50	-0.411352	-0.369924	-0.452781	1.37292e-49
1957	Dmtn	1.5633e-50	0.407541	0.473563	0.341518	1.42431e-49
1958	Pdk2	1.72597e-50	0.424607	0.49303	0.356185	1.57171e-49
1959	Pigf	1.74322e-50	-0.538144	-0.43558	-0.640708	1.58661e-49
1960	Nek6	1.74831e-50	0.63416	0.725507	0.542814	1.59043e-49
1961	Krt42	1.77518e-50	-0.211951	-0.199264	-0.224638	1.61405e-49
1962	Psme4	1.79897e-50	-0.576353	-0.487495	-0.665211	1.63484e-49
1963	Defa24	2.0065e-50	0.189999	0.232427	0.14757	1.82251e-49
1964	Tmem123	2.1468e-50	0.652619	0.7507	0.554538	1.94895e-49
1965	Senp3	2.2386e-50	-0.585398	-0.499669	-0.671127	2.03126e-49
1966	Arhgap11a	2.36091e-50	-0.46154	-0.415793	-0.507287	2.14115e-49
1967	Wbscr27	2.38634e-50	-0.227196	-0.212078	-0.242314	2.16311e-49
1968	Ewsr1	2.5696e-50	-0.542047	-0.443165	-0.64093	2.32805e-49
1969	Ormdl2	2.6277e-50	-0.537792	-0.436659	-0.638925	2.37948e-49
1970	Nup35	2.74288e-50	-0.458434	-0.408625	-0.508243	2.48252e-49
1971	Pla2g12b	2.8721e-50	0.735883	0.838011	0.633756	2.59815e-49
1972	Rnf24	3.02378e-50	0.598555	0.686148	0.510962	2.73398e-49
1973	Clmn	3.44214e-50	0.419341	0.488164	0.350517	3.11066e-49
1974	Wdr86	3.85185e-50	-0.241577	-0.227009	-0.256144	3.47916e-49
1975	Rpp25	3.88833e-50	0.764997	0.86758	0.662414	3.51033e-49
1976	Rab3il1	3.91093e-50	0.768433	0.867856	0.669011	3.52894e-49
1977	Eme1	4.01432e-50	-0.324797	-0.297012	-0.352582	3.6204e-49
1978	Gm16286	4.13233e-50	-0.450459	-0.361213	-0.539705	3.72495e-49
1979	Prmt7	4.61435e-50	-0.606636	-0.524069	-0.689203	4.15735e-49
1980	1110008L16Rik	5.39827e-50	-0.397582	-0.346843	-0.448322	4.86117e-49
1981	Dph3	6.62853e-50	-0.391677	-0.304897	-0.478457	5.96601e-49
1982	Rhoa	6.83318e-50	0.492208	0.554929	0.429487	6.14711e-49
1983	Ubr7	7.1861e-50	-0.471545	-0.408105	-0.534985	6.46133e-49
1984	Ciapin1	7.19552e-50	-0.397785	-0.293793	-0.501777	6.46654e-49
1985	Ska3	7.83959e-50	-0.352982	-0.321352	-0.384611	7.04181e-49
1986	Cox20	8.32503e-50	0.675833	0.770179	0.581486	7.47408e-49
1987	Fgfr1	8.958e-50	-0.181514	-0.169539	-0.193489	8.0383e-49
1988	Rbm27	9.74023e-50	-0.547503	-0.450554	-0.644453	8.73583e-49
1989	Ptgfrn	1.11381e-49	0.642999	0.737615	0.548383	9.98449e-49
1990	Anp32a	1.15666e-49	-0.430114	-0.33121	-0.529017	1.03634e-48
1991	Vangl2	1.30782e-49	-0.370007	-0.33641	-0.403605	1.17119e-48
1992	Bub3	1.3284e-49	-0.348543	-0.246578	-0.450509	1.18903e-48
1993	Trio	1.62384e-49	-0.511457	-0.45541	-0.567504	1.45274e-48
1994	Rp23-212c9.3	1.64882e-49	-0.197651	-0.184416	-0.210887	1.47434e-48
1995	Esrrb	1.77057e-49	-0.22311	-0.205251	-0.240969	1.58242e-48
1996	Syngr2	1.86532e-49	0.77602	0.874847	0.677194	1.66626e-48
1997	Jund	1.92522e-49	0.6939	0.800834	0.586966	1.71891e-48
1998	Fgfbp1	2.07427e-49	-0.21581	-0.203528	-0.228091	1.85107e-48
1999	Drosha	2.16786e-49	-0.498003	-0.424824	-0.571181	1.93361e-48
[truncated: 15,831 more rows]

## Sheet: T2_state
	primerid	Pr(>Chisq)	coef	ci.hi	ci.lo	fdr
1	4932438A13Rik	0	2.39	2.51219	2.26781	0
2	Alpl	0	2.03604	2.17299	1.89908	0
3	Amn	0	3.81695	3.97999	3.65391	0
4	Apoc1	0	5.35065	5.45557	5.24572	0
5	Apoe	0	3.20218	3.31835	3.08601	0
6	Atox1	0	1.27509	1.33074	1.21944	0
7	BC048679	0	1.42192	1.54588	1.29796	0
8	Bex1	0	-3.34902	-3.19165	-3.50639	0
9	Cald1	0	-3.28537	-3.17557	-3.39517	0
10	Cdh1	0	2.97901	3.08806	2.86995	0
11	Ckb	0	3.35225	3.45151	3.25298	0
12	Coil	0	3.40819	3.52045	3.29593	0
13	Ctsc	0	2.16406	2.29332	2.0348	0
14	Cubn	0	3.13014	3.26812	2.99216	0
15	Dab2	0	2.47771	2.58026	2.37515	0
16	Dnmt3l	0	2.68728	2.82167	2.5529	0
17	Dppa5a	0	6.02555	6.19103	5.86006	0
18	Echdc2	0	3.10315	3.20425	3.00204	0
19	Eif2s2	0	1.35745	1.41798	1.29692	0
20	F2r	0	2.5232	2.65104	2.39535	0
21	Fam213a	0	2.72458	2.85385	2.59532	0
22	Fgfr2	0	2.12714	2.25824	1.99604	0
23	Fmr1nb	0	2.56028	2.70289	2.41768	0
24	Gjb3	0	3.02638	3.15341	2.89936	0
25	Gjb5	0	3.18557	3.31863	3.05251	0
26	Gng2	0	2.1055	2.24076	1.97024	0
27	Hspb1	0	2.93824	3.10228	2.7742	0
28	Hspg2	0	2.04534	2.16207	1.92862	0
29	Htra1	0	3.89143	4.01818	3.76469	0
30	Jam3	0	1.51317	1.6383	1.38804	0
31	Lgals1	0	-3.44215	-3.29221	-3.59209	0
32	Ly6k	0	2.98653	3.13527	2.83778	0
33	Marcks	0	2.87634	3.00523	2.74745	0
34	Mdk	0	-1.99852	-1.88869	-2.10835	0
35	Mfge8	0	-2.81906	-2.68302	-2.9551	0
36	Myo7a	0	1.78249	1.90798	1.657	0
37	Nostrin	0	2.18661	2.31741	2.05581	0
38	Npl	0	2.53969	2.65359	2.42579	0
39	Pdlim4	0	4.15623	4.26763	4.04483	0
40	Platr13	0	5.14129	5.2773	5.00527	0
41	Pou5f1	0	2.88551	3.01284	2.75817	0
42	Runx1	0	2.39735	2.51107	2.28364	0
43	Sdc4	0	1.9971	2.07738	1.91683	0
44	Serpina3m	0	1.55374	1.67994	1.42754	0
45	Slc2a3	0	2.37517	2.47765	2.27268	0
46	Slc35g1	0	2.20911	2.33737	2.08086	0
47	Sycp3	0	1.23256	1.35404	1.11107	0
48	Tagln2	0	-2.70544	-2.55459	-2.85628	0
49	Tinagl1	0	-3.02299	-2.89261	-3.15337	0
50	Ube2l6	0	1.7698	1.90113	1.63846	0
51	Uqcr10	0	1.13846	1.19282	1.0841	0
52	Wbp5	0	-1.46159	-1.37588	-1.54731	0
53	Wfdc2	0	2.44741	2.58702	2.30779	0
54	Zfp42	0	2.45982	2.60472	2.31492	0
55	Egfl7	1.5708979545e-314	2.2296	2.3278	2.13139	5.09256555057e-312
56	Homer2	6.266733036e-313	1.2473	1.36806	1.12654	1.9952830362808e-310
57	mt-Nd4l	3.127594285375e-312	1.95917	2.05544	1.86289	9.7833344049542e-310
58	Aldh1l1	2.189522077356e-311	1.36962	1.48907	1.25017	0
59	H2afj	5.263989672398e-311	1.75528	1.83249	1.67807	0
60	Clic6	0	2.08704	2.22411	1.94997	6.75996e-307
61	Mrpl23	0	1.64759	1.71893	1.57626	7.21699e-307
62	Folr1	4.58458e-308	2.70124	2.82952	2.57297	1.31844e-305
63	Sapcd1	2.40056e-306	1.3563	1.48054	1.23205	6.79396e-304
64	Cd81	2.19534e-301	-2.77214	-2.6287	-2.91558	6.11607e-299
65	Tmsb4x	1.31019e-299	-2.34026	-2.19541	-2.48511	3.59395e-297
66	Slc6a8	3.05918e-299	1.88777	2.02228	1.75325	8.26441e-297
67	Agpat9	7.70429e-298	1.17996	1.29138	1.06853	2.05026e-295
68	Rhox5	5.21387e-297	3.12572	3.23433	3.01711	1.36711e-294
69	Bex3	1.88533e-292	-1.08927	-1.02879	-1.14976	4.87181e-290
70	Nup62cl	4.0281e-291	-2.4503	-2.34945	-2.55116	1.02601e-288
71	Rab11fip4	2.38663e-290	1.49005	1.61081	1.3693	5.99348e-288
72	Klf9	3.58266e-289	2.12496	2.22988	2.02005	8.87205e-287
73	Cox7a1	1.01917e-287	1.87856	2.02035	1.73677	2.48929e-285
74	Epas1	1.05779e-286	-2.50658	-2.40054	-2.61262	2.54869e-284
75	Igfbp4	2.51623e-284	-2.57523	-2.48274	-2.66773	5.98191e-282
76	Tmem30b	4.12701e-283	0.917093	1.01846	0.815728	9.68217e-281
77	Car2	8.48641e-283	2.28226	2.40797	2.15655	1.9651e-280
78	Cdkn2a	1.13637e-282	-2.43888	-2.34462	-2.53315	2.59763e-280
79	Zfhx3	1.02672e-277	-2.5752	-2.45735	-2.69305	2.31726e-275
80	Utf1	8.61319e-274	1.25769	1.39955	1.11584	1.91966e-271
81	Crxos	1.5017e-272	1.64955	1.79971	1.49939	3.3056e-270
82	Nedd4	2.27794e-272	-1.93197	-1.79875	-2.06518	4.95313e-270
83	Peg10	7.00035e-272	-2.83555	-2.73581	-2.9353	1.50381e-269
84	Pdcd4	2.81897e-271	1.9663	2.07172	1.86089	5.9836e-269
85	Krt18	5.59414e-271	-2.10952	-1.96336	-2.25568	1.17345e-268
86	Tbx3	6.6637e-269	2.27324	2.3972	2.14928	1.38155e-266
87	1700037H04Rik	8.07334e-267	-2.31422	-2.19461	-2.43383	1.65457e-264
88	Epha4	1.96161e-258	1.7167	1.84741	1.58599	3.9745e-256
89	Vim	8.17506e-258	-2.43665	-2.36022	-2.51308	1.63777e-255
90	Pcsk6	1.02358e-256	1.01208	1.12018	0.903984	2.02782e-254
91	Fmc1	2.01432e-256	1.90152	2.00084	1.8022	3.94674e-254
92	Cyp4f14	1.16469e-254	1.13804	1.26547	1.01061	2.25721e-252
93	Slc13a5	1.30171e-254	1.1447	1.2588	1.03061	2.49565e-252
94	Spp1	1.37534e-254	2.5019	2.67038	2.33342	2.60876e-252
95	Ppfibp2	8.78607e-254	1.69196	1.82184	1.56207	1.64901e-251
96	Ldhb	5.95147e-253	-2.63368	-2.52232	-2.74504	1.10536e-250
97	Lncenc1	7.16859e-252	1.95766	2.09597	1.81934	1.31769e-249
98	Prex2	3.13276e-250	1.10973	1.22024	0.999217	5.6997e-248
99	Ly6e	4.81254e-248	1.79203	1.93402	1.65004	8.66743e-246
100	Oplah	2.31409e-246	1.32574	1.44442	1.20707	4.12602e-244
101	Hs3st1	3.32194e-246	-1.9197	-1.78459	-2.05481	5.86438e-244
102	Snrpg	3.61298e-245	0.902019	0.954186	0.849851	6.31563e-243
103	Krt8	1.07979e-240	-1.6019	-1.4673	-1.7365	1.86918e-238
104	Epb41l1	4.88089e-240	0.855725	0.955727	0.755723	8.36791e-238
105	Tpt1	1.3099e-239	-0.780105	-0.734368	-0.825841	2.22433e-237
106	Pnma5	3.34137e-238	1.38281	1.50757	1.25804	5.62043e-236
107	Uba52	3.51146e-238	1.37741	1.45067	1.30414	5.85133e-236
108	Pycard	1.13392e-237	1.97137	2.10806	1.83468	1.87201e-235
109	Nefl	1.21696e-233	1.35917	1.48996	1.22838	1.99067e-231
110	Terf1	3.41579e-231	1.81093	1.93181	1.69005	5.53668e-229
111	Sgce	3.12684e-230	-1.96523	-1.89785	-2.03261	5.02266e-228
112	Cd200	3.73623e-228	0.933539	1.04302	0.824053	5.94794e-226
113	Pcbp4	2.92299e-227	-2.13533	-2.04258	-2.22808	4.61211e-225
114	Vamp8	3.89794e-227	1.37923	1.45703	1.30144	6.09652e-225
115	Foxq1	2.54557e-225	2.00351	2.11671	1.89032	3.94674e-223
116	Shkbp1	1.31219e-224	1.16585	1.30271	1.029	2.01693e-222
117	Gsta4	4.27892e-224	-2.16493	-2.0831	-2.24676	6.52078e-222
118	Dsg2	5.16443e-223	1.58181	1.70829	1.45532	7.80355e-221
119	Dppa4	1.28775e-221	1.67791	1.81039	1.54543	1.92945e-219
120	Flt1	3.24343e-221	-2.36786	-2.27458	-2.46113	4.81919e-219
121	B4galt6	9.54664e-221	1.56203	1.69231	1.43175	1.40675e-218
122	Vax2	2.4573e-220	0.809739	0.908358	0.711121	3.59128e-218
123	Havcr1	3.65365e-220	0.62312	0.7107	0.53554	5.2963e-218
124	Rtn4	5.13667e-216	1.6378	1.76343	1.51216	7.38604e-214
125	Fam151a	9.12292e-216	0.807838	0.906615	0.70906	1.30129e-213
126	Dnmt3a	1.05097e-214	1.59996	1.73052	1.46939	1.48721e-212
127	Mogat2	2.03938e-214	0.745713	0.841889	0.649538	2.86316e-212
128	Mpzl2	7.855e-214	1.46757	1.59017	1.34497	1.09418e-211
129	Ext1	2.73897e-213	-2.08275	-1.98103	-2.18447	3.78573e-211
130	Arvcf	5.90382e-213	1.01246	1.12281	0.902105	8.09731e-211
131	Selenow	4.22395e-212	0.997259	1.05915	0.935369	5.74909e-210
132	Psme2	1.7292e-207	-2.12165	-2.00432	-2.23898	2.33573e-205
133	Nefm	2.49366e-207	0.826681	0.928474	0.724887	3.34301e-205
134	Wdr89	3.15016e-206	0.668119	0.710432	0.625806	4.19159e-204
135	Gas6	3.91487e-204	0.869021	0.976339	0.761703	5.17052e-202
136	Rab15	1.02297e-203	-1.65905	-1.61075	-1.70736	1.34114e-201
137	Apom	1.17428e-203	1.22928	1.35555	1.10301	1.52827e-201
138	Gm5786	4.05433e-199	1.71721	1.81139	1.62303	5.23831e-197
139	Glud1	4.31095e-199	1.21397	1.30653	1.12141	5.5298e-197
140	Spty2d1	5.31265e-198	1.67043	1.81672	1.52415	6.76604e-196
141	Ly6d	8.58083e-195	0.699142	0.8032	0.595083	1.08508e-192
142	Tigar	2.87985e-194	1.58593	1.71621	1.45565	3.61604e-192
143	Stra13	6.58744e-194	1.31519	1.38879	1.24159	8.21357e-192
144	Myl12a	5.2227e-192	-1.11548	-1.02355	-1.20741	6.46672e-190
145	S100a6	1.06543e-191	-2.47521	-2.35948	-2.59094	1.31011e-189
146	Ppdpf	2.72066e-191	-1.53781	-1.41002	-1.6656	3.32255e-189
147	mt-Co1	3.15667e-191	1.04115	1.10979	0.972508	3.8288e-189
148	Dppa2	4.27665e-191	1.52215	1.65539	1.38891	5.1522e-189
149	Cryab	1.08114e-190	-2.17444	-2.0534	-2.29548	1.29373e-188
150	Cd38	1.29412e-190	1.14213	1.25301	1.03126	1.53828e-188
151	Fkbp1a	5.34181e-190	-0.872654	-0.810984	-0.934323	6.30758e-188
152	Dok2	1.84192e-188	1.34695	1.47341	1.2205	2.16062e-186
153	Pgam2	1.03226e-186	1.24042	1.36756	1.11328	1.20296e-184
154	Mgst3	2.51834e-186	2.19744	2.3107	2.08418	2.91571e-184
155	Ptger3	2.78978e-186	-1.53644	-1.49857	-1.5743	3.20914e-184
156	Rbms2	4.14864e-186	-1.9098	-1.799	-2.0206	4.74168e-184
157	Cdc42ep3	1.01497e-184	1.15412	1.27024	1.038	1.15267e-182
158	Dnmt3b	1.70852e-184	1.6798	1.81845	1.54116	1.92804e-182
159	Nos1	1.38532e-182	0.817581	0.916072	0.71909	1.55348e-180
160	P3h4	2.35849e-180	-1.92181	-1.80334	-2.04028	2.62825e-178
161	Marcksl1	1.40731e-179	-1.51122	-1.37883	-1.64361	1.55853e-177
162	Gnai2	5.6393e-179	-1.04168	-0.956475	-1.12689	6.20671e-177
163	Ifitm1	8.85308e-179	-1.78252	-1.72858	-1.83647	9.68408e-177
164	Cox6c	6.42505e-178	0.661093	0.706217	0.615969	6.98528e-176
165	Fst	1.03026e-177	-2.10091	-2.00214	-2.19968	1.11331e-175
166	F3	1.34942e-177	-2.02946	-1.89243	-2.16648	1.44941e-175
167	Csrp2	1.1205e-176	-1.12428	-1.03747	-1.21109	1.19631e-174
168	Triml2	9.08935e-176	1.62985	1.756	1.5037	9.64662e-174
169	Msl3	3.25406e-174	-1.89594	-1.79277	-1.99911	3.43313e-172
170	Eif1	5.68162e-174	-0.62285	-0.579788	-0.665912	5.95901e-172
171	Bin2	6.14273e-174	0.683305	0.776248	0.590362	6.40496e-172
172	Trim24	1.50207e-173	1.4783	1.60631	1.35029	1.55709e-171
173	Pros1	1.58152e-172	1.46529	1.60176	1.32882	1.62997e-170
174	Tcl1	2.02131e-171	1.37695	1.51485	1.23906	2.07126e-169
175	Ptprf	3.15335e-171	-1.50783	-1.45263	-1.56303	3.21281e-169
176	Vdac1	7.52307e-171	0.773042	0.826137	0.719946	7.62138e-169
177	Myl3	1.99031e-170	-1.77227	-1.70159	-1.84296	2.00493e-168
178	Snx2	6.90968e-170	1.38937	1.47377	1.30497	6.92133e-168
179	mt-Nd4	8.29348e-170	0.898473	0.961065	0.835882	8.26104e-168
180	Robo2	1.88427e-168	-1.4067	-1.36229	-1.45111	1.86647e-166
181	Ccnd3	2.70581e-168	-1.64998	-1.51741	-1.78255	2.66545e-166
182	Grtp1	4.73145e-168	1.70605	1.8368	1.57529	4.63526e-166
183	Hpn	7.48299e-168	1.04251	1.15556	0.929464	7.29081e-166
184	Fxyd3	1.99143e-167	-1.9223	-1.7824	-2.0622	1.92974e-165
185	Nme2	8.29132e-167	1.68993	1.79786	1.582	7.99104e-165
186	Pgc	2.54505e-166	1.55536	1.68397	1.42675	2.43969e-164
187	Hexa	4.29806e-165	1.87836	1.99431	1.7624	4.09809e-163
188	Lrpap1	1.22183e-164	1.65897	1.75364	1.5643	1.15879e-162
189	Col4a2	1.54814e-164	-0.437763	-0.334228	-0.541298	1.4605e-162
190	Lamp1	1.57633e-164	0.99678	1.06546	0.928099	1.47926e-162
191	Ly6g6e	5.46369e-164	0.975184	1.0888	0.861567	5.1004e-162
192	Agtrap	1.11444e-163	1.67358	1.79618	1.55098	1.03492e-161
193	H2-Ab1	6.38664e-163	0.573707	0.657489	0.489924	5.9002e-161
194	Dcaf12l1	3.40923e-162	0.831665	0.93378	0.72955	3.13333e-160
195	Slc37a2	3.55139e-162	0.697072	0.788601	0.605543	3.24724e-160
196	Pitx1	1.68359e-161	-1.8206	-1.76773	-1.87346	1.53156e-159
197	Lrp2	2.18592e-161	1.4885	1.62895	1.34806	1.97843e-159
198	Loxl2	2.38146e-161	-2.00245	-1.88737	-2.11753	2.14452e-159
199	Acaa2	3.25796e-161	-1.67776	-1.59726	-1.75826	2.91907e-159
200	mt-Atp6	3.46344e-161	0.938426	1.00595	0.870904	3.08766e-159
201	Klf15	3.03948e-160	0.566184	0.648563	0.483805	2.69482e-158
202	Tfcp2l1	3.05302e-160	1.48162	1.62011	1.34312	2.69482e-158
203	Cxcl14	1.49206e-157	0.688431	0.784137	0.592725	1.31052e-155
204	Acsf2	3.3258e-157	1.20434	1.32937	1.07931	2.90681e-155
205	Crip2	3.7427e-157	-1.94839	-1.82966	-2.06713	3.25523e-155
206	Acadl	3.88358e-157	1.35497	1.48502	1.22492	3.36137e-155
207	Cd24a	5.59236e-157	-1.89838	-1.79787	-1.99888	4.817e-155
208	Timd2	3.78645e-155	0.762409	0.859337	0.665481	3.24579e-153
209	Prnp	8.39413e-155	0.841573	0.941179	0.741966	7.16111e-153
210	Creb3l1	3.83953e-154	-1.71642	-1.62717	-1.80566	3.25994e-152
211	Nkain4	6.80149e-154	-1.58052	-1.50921	-1.65183	5.74742e-152
212	Platr15	4.46522e-153	0.57892	0.664518	0.493322	3.75541e-151
213	Tex12	1.41437e-152	0.653914	0.742801	0.565026	1.18396e-150
214	Serp2	7.36248e-152	-1.40407	-1.3477	-1.46043	6.13425e-150
215	2810417h13rik	1.17928e-151	-1.32816	-1.28479	-1.37153	9.7798e-150
216	Fam198b	2.29418e-151	1.50335	1.63111	1.3756	1.89376e-149
217	mt-Atp8	3.08492e-151	1.51161	1.6378	1.38543	2.53475e-149
218	Eva1b	4.02934e-151	-1.74779	-1.64527	-1.85031	3.29556e-149
219	Nfatc2ip	4.10329e-150	1.58668	1.72336	1.44999	3.34071e-148
220	Hspa8	8.96946e-150	-0.759477	-0.702947	-0.816006	7.26934e-148
221	Cmtm8	3.4491e-149	-1.62129	-1.53419	-1.70838	2.78269e-147
222	Eps8	6.55056e-148	1.35349	1.48109	1.2259	5.26111e-146
223	Anxa2	7.60201e-148	-1.7142	-1.5799	-1.84849	6.0782e-146
224	Pth1r	1.52326e-147	-1.35458	-1.2171	-1.49205	1.21249e-145
225	Gm5218	4.36211e-147	-1.50672	-1.40601	-1.60742	3.45673e-145
226	Uqcr11	3.56577e-146	0.678222	0.728676	0.627767	2.81318e-144
227	Zfp961	8.0268e-146	1.20489	1.32807	1.0817	6.30475e-144
228	Kit	3.29525e-144	-1.65404	-1.55896	-1.74912	2.57694e-142
229	Pvalb	3.88002e-144	0.971163	1.0853	0.85703	3.02099e-142
230	Bex4	6.27628e-144	-1.43994	-1.30038	-1.5795	4.86548e-142
231	Fthl17a	2.14311e-143	0.905468	1.01142	0.799515	1.65419e-141
232	Crim1	2.19956e-143	-1.68947	-1.56548	-1.81346	1.69044e-141
233	Gm2000	2.55377e-143	0.670855	0.721916	0.619794	1.95424e-141
234	Usp48	8.54049e-143	1.438	1.56431	1.31168	6.50756e-141
235	Car8	8.58113e-143	1.20716	1.32735	1.08696	6.5107e-141
236	Wfdc1	1.08985e-141	-1.63827	-1.56166	-1.71489	8.2339e-140
237	Idh1	2.52495e-141	1.44702	1.57551	1.31852	1.89957e-139
238	Nt5dc2	3.14606e-141	-1.7242	-1.60852	-1.83988	2.3569e-139
239	Reg2	7.44835e-141	0.737736	0.834439	0.641034	5.55666e-139
240	Cxxc5	1.07473e-140	1.21916	1.34213	1.09619	7.98432e-139
241	Cndp2	1.14056e-140	1.27659	1.3771	1.17609	8.43822e-139
242	Rbp1	4.06219e-140	-1.35817	-1.31606	-1.40027	2.99293e-138
243	Aifm3	1.7331e-139	-1.352	-1.30554	-1.39845	1.27165e-137
244	Suclg2	2.98231e-139	1.38602	1.49847	1.27356	2.17929e-137
245	Naca	4.13039e-139	-0.557647	-0.514557	-0.600737	3.00591e-137
246	mt-Nd5	7.20779e-138	1.22472	1.31637	1.13306	5.22419e-136
247	Ddt	8.17615e-138	1.00889	1.08672	0.931055	5.90206e-136
248	Deptor	1.13816e-137	0.729195	0.825814	0.632575	8.1828e-136
249	Rhpn1	1.62371e-137	1.0537	1.1685	0.93891	1.16268e-135
250	Hs6st2	2.08454e-136	-1.12551	-1.09027	-1.16074	1.48669e-134
251	Gsto1	8.98339e-136	1.58796	1.72253	1.45338	6.38143e-134
252	Actg1	3.32426e-135	-0.652653	-0.601489	-0.703818	2.35205e-133
253	Fuom	4.6266e-135	0.960782	1.07181	0.849756	3.26056e-133
254	Gcsh	8.61632e-135	1.17664	1.26767	1.08561	6.04838e-133
255	Rpn1	1.37731e-134	0.997802	1.07089	0.924712	9.63038e-133
256	Car4	4.724e-134	1.66372	1.81902	1.50842	3.29019e-132
257	Epb41l2	5.65162e-134	1.21542	1.34153	1.08932	3.92095e-132
258	Fscn1	6.53556e-134	-1.63194	-1.50472	-1.75916	4.51663e-132
259	Platr27	7.35363e-134	1.06112	1.17509	0.947156	5.06236e-132
260	Nop10	8.02967e-134	0.898499	0.967047	0.82995	5.5065e-132
261	Akap12	1.24383e-133	1.23703	1.33153	1.14254	8.49715e-132
262	Rcn2	3.50589e-132	-1.57718	-1.47364	-1.68071	2.38588e-130
263	B3gnt7	4.39699e-132	1.0812	1.19792	0.964491	2.98093e-130
264	Snx27	7.0636e-132	1.3136	1.44068	1.18651	4.77061e-130
265	mt-Co2	1.01385e-130	0.810561	0.875042	0.74608	6.82152e-129
266	Bscl2	1.89718e-130	1.36607	1.49735	1.2348	1.27168e-128
267	Prr5l	2.79335e-130	0.554389	0.63621	0.472569	1.86537e-128
268	Txnl4a	4.10456e-130	-0.984352	-0.884503	-1.0842	2.73076e-128
269	3830403N18Rik	5.34784e-130	-1.1613	-1.11482	-1.20778	3.54469e-128
270	Mcc	1.2892e-129	-1.12023	-1.08092	-1.15954	8.51353e-128
271	Reep6	2.60379e-129	-1.18895	-1.14242	-1.23548	1.71312e-127
272	Hspb2	2.90765e-129	-1.20057	-1.15398	-1.24716	1.90601e-127
273	Spink2	5.92394e-129	1.0435	1.15848	0.928522	3.86901e-127
274	Adam10	2.10761e-127	-1.56144	-1.44755	-1.67533	1.37149e-125
275	Cdk4	2.39455e-127	-0.679729	-0.619725	-0.739733	1.55254e-125
276	Naa38	5.46993e-127	0.868889	0.93253	0.805247	3.53365e-125
277	Smim20	7.10252e-127	1.45029	1.5747	1.32589	4.57177e-125
278	Pid1	7.78181e-127	0.812452	0.913794	0.711111	4.99099e-125
279	Scgb1b3	2.00113e-126	0.402939	0.471713	0.334164	1.27886e-124
280	Vat1	6.14742e-126	-1.54516	-1.43531	-1.65501	3.91459e-124
281	Xpnpep1	1.0044e-125	0.900292	0.968774	0.831809	6.3731e-124
282	Tspan3	2.10646e-125	-1.42145	-1.29173	-1.55116	1.33185e-123
283	Fhl2	2.69017e-125	-1.34269	-1.27388	-1.4115	1.6949e-123
284	Bax	6.31533e-125	-0.715522	-0.6544	-0.776645	3.96487e-123
285	Gabarapl2	6.99051e-125	1.11924	1.20161	1.03687	4.37336e-123
286	L1td1	7.7213e-125	1.68355	1.81551	1.55159	4.81366e-123
287	Usp50	1.89711e-124	1.48526	1.61344	1.35708	1.17859e-122
288	Cstb	4.27511e-124	0.942891	1.01779	0.867991	2.64671e-122
289	Pitx2	6.35926e-124	-1.35362	-1.27956	-1.42768	3.92337e-122
290	Dpm3	1.3877e-123	0.999717	1.082	0.917432	8.53197e-122
291	Kif5b	4.11598e-123	-0.982542	-0.881324	-1.08376	2.52192e-121
292	Ergic1	9.63326e-123	-1.31089	-1.24058	-1.38121	5.88223e-121
293	Dnajc15	1.04622e-122	1.12404	1.23799	1.01009	6.36662e-121
294	Cldn6	1.22525e-122	-1.91841	-1.78784	-2.04898	7.43068e-121
295	Cited1	2.26722e-122	-1.68031	-1.52402	-1.83661	1.37032e-120
296	Zcchc11	1.18702e-121	-1.40182	-1.31762	-1.48601	7.15017e-120
297	Cpt1a	1.57488e-121	0.912083	1.02253	0.801638	9.45457e-120
298	Egr1	2.47065e-121	1.7515	1.91134	1.59165	1.47824e-119
299	H2-Eb1	2.55848e-121	0.651439	0.749084	0.553793	1.52567e-119
300	Slc6a6	5.96938e-121	1.30305	1.42547	1.18064	3.5478e-119
301	Pramel7	1.07361e-120	0.39267	0.463075	0.322265	6.35964e-119
302	Amot	1.33427e-120	1.13164	1.26255	1.00074	7.87752e-119
303	Lzts2	1.44751e-120	-1.4027	-1.31589	-1.48951	8.51787e-119
304	Mybl2	1.20814e-119	1.50953	1.61891	1.40016	7.08591e-118
305	Qdpr	1.62846e-119	1.41794	1.547	1.28887	9.51984e-118
306	Pdlim7	1.68109e-119	-1.4345	-1.34632	-1.52269	9.79536e-118
307	Epb41l3	3.35573e-119	-1.02093	-0.986129	-1.05573	1.94895e-117
308	Ggt1	3.94057e-119	0.788753	0.893509	0.683997	2.28118e-117
309	Tma7	4.91324e-119	-0.608171	-0.556841	-0.659502	2.83505e-117
310	Tbc1d13	5.71022e-119	0.94369	1.06007	0.827307	3.2843e-117
311	Hcfc1r1	1.18917e-118	-1.16892	-1.04595	-1.29189	6.81766e-117
312	Gm43733	2.34054e-118	0.799487	0.901963	0.697011	1.33756e-116
313	Btf3	3.00981e-118	-0.490251	-0.449067	-0.531435	1.71453e-116
314	Cst3	4.59669e-118	1.07691	1.16168	0.992134	2.61016e-116
315	Rhbdf2	5.15929e-118	0.942192	1.05517	0.829218	2.92032e-116
316	Tubb2b	4.67193e-117	-1.48455	-1.38808	-1.58102	2.63609e-115
317	Prss12	2.05991e-116	-1.09721	-1.05307	-1.14135	1.15862e-114
318	Cnn2	3.03381e-116	-1.52529	-1.42271	-1.62788	1.70103e-114
319	Cnpy2	3.29785e-116	-0.91789	-0.820173	-1.01561	1.84328e-114
320	Wwox	3.55694e-116	1.20171	1.32707	1.07635	1.98188e-114
321	Ryr1	7.7917e-116	0.465663	0.540986	0.39034	4.32791e-114
322	Hmgn5	9.14839e-116	-1.54434	-1.43386	-1.65482	5.06571e-114
323	Cd47	1.34519e-115	1.24666	1.37611	1.1172	7.42559e-114
324	Slc46a1	1.45671e-114	0.897999	1.00673	0.789264	8.01638e-113
325	Ptpn18	4.29596e-114	1.14005	1.26459	1.01552	2.35683e-112
326	Fam129a	6.80165e-113	0.969695	1.08248	0.856912	3.72004e-111
327	Mthfd2	8.74414e-113	-1.62589	-1.48389	-1.76789	4.76783e-111
328	Stmn1	9.81706e-113	1.57669	1.68835	1.46503	5.33653e-111
329	Ak4	1.20586e-112	1.41084	1.5404	1.28128	6.5351e-111
330	Smim22	1.44326e-112	1.17614	1.30403	1.04824	7.79796e-111
331	Nckap1l	1.6788e-112	0.490224	0.567113	0.413335	9.04319e-111
332	Ppic	1.7217e-112	-1.20344	-1.07402	-1.33285	9.24638e-111
333	mt-Nd2	1.73999e-112	0.779063	0.844177	0.713949	9.31652e-111
334	Cyba	3.34863e-112	1.24315	1.37633	1.10996	1.78761e-110
335	Psme1	4.86388e-112	-1.44615	-1.32362	-1.56868	2.58875e-110
336	Mpdu1	1.93187e-111	1.14458	1.24804	1.04111	1.02515e-109
337	Slc43a3	6.14632e-111	0.593471	0.680421	0.506522	3.2519e-109
338	Kdelr3	1.07662e-110	-1.14555	-1.01147	-1.27963	5.67934e-109
339	Nupr1	1.19255e-110	-1.70665	-1.60134	-1.81196	6.27234e-109
340	2010107e04rik	1.23519e-110	0.685118	0.74329	0.626947	6.47749e-109
341	Nr0b1	1.82342e-110	0.940706	1.05764	0.823775	9.5342e-109
342	Syngr2	2.13913e-110	1.20293	1.32216	1.08371	1.11523e-108
343	Arhgap6	4.92367e-110	-1.21728	-1.15271	-1.28186	2.55945e-108
344	Plp2	5.67378e-110	-1.00082	-0.891374	-1.11026	2.9408e-108
345	Ndufa3	9.23653e-110	0.693235	0.757063	0.629406	4.77355e-108
346	Gm26917	1.88093e-109	1.07665	1.16386	0.989443	9.69276e-108
347	Chpt1	3.47217e-109	0.959642	1.0723	0.84698	1.78411e-107
348	Csf2ra	3.71763e-109	0.848221	0.954989	0.741453	1.90475e-107
349	Sccpdh	5.78425e-109	1.1052	1.23046	0.979935	2.95511e-107
350	Zbtb10	7.50513e-108	1.16377	1.28906	1.03848	3.82333e-106
351	Socs1	2.21482e-107	1.27265	1.3993	1.146	1.12508e-105
352	Arih2	3.57602e-107	1.13827	1.26866	1.00788	1.81138e-105
353	Fhl1	3.66479e-107	1.04637	1.17963	0.913114	1.85108e-105
354	Tnfrsf12a	1.00571e-106	-1.52139	-1.40827	-1.63451	5.06548e-105
355	Tk1	2.52951e-106	1.31781	1.44699	1.18862	1.27046e-104
356	Ndufa4	7.77131e-106	0.687573	0.74827	0.626877	3.8922e-104
357	Pdzd3	1.23728e-105	0.842623	0.946145	0.739102	6.17947e-104
358	Tcf7l2	2.84835e-105	-1.15347	-1.02042	-1.28653	1.4186e-103
359	Tnfrsf1a	4.07194e-105	-1.14775	-1.0822	-1.2133	2.02236e-103
360	Mtus2	6.38047e-105	1.11542	1.23886	0.991982	3.1601e-103
361	Phactr2	1.72762e-104	-0.968644	-0.927161	-1.01013	8.53284e-103
362	Cd44	7.50678e-104	-0.873627	-0.841799	-0.905455	3.6974e-102
363	Plod3	1.06313e-103	-1.36679	-1.2518	-1.48178	5.22194e-102
364	Atp6v0a4	5.97946e-103	0.54026	0.622379	0.458141	2.92895e-101
365	Acad9	1.38292e-102	1.04658	1.17029	0.922873	6.75547e-101
366	Habp2	1.56256e-102	1.28324	1.40906	1.15741	7.61212e-101
367	Smagp	1.68894e-102	-1.41621	-1.30204	-1.53039	8.20541e-101
368	Sox17	2.09095e-102	-1.1384	-1.00473	-1.27206	1.01309e-100
369	Slc45a3	2.68251e-102	-1.09201	-1.0374	-1.14662	1.29618e-100
370	Rassf8	1.09276e-101	0.733393	0.832618	0.634168	5.26594e-100
371	Ooep	1.43549e-101	0.817237	0.932367	0.702107	6.89887e-100
372	Dusp4	1.48194e-101	0.750324	0.852791	0.647858	7.10295e-100
373	Map1lc3a	2.5824e-101	-1.36856	-1.23708	-1.50003	1.23443e-99
374	Fam111a	5.20407e-101	0.682984	0.778754	0.587215	2.48098e-99
375	Dstn	5.30895e-101	-0.840311	-0.747496	-0.933126	2.52423e-99
376	Ctsl	7.61388e-101	1.44249	1.55122	1.33376	3.61052e-99
377	Ly6a	1.26828e-100	0.673447	0.78279	0.564104	5.99828e-99
378	Cystm1	2.05622e-100	0.988036	1.06675	0.909324	9.69905e-99
379	Ifngr2	6.20286e-100	-1.26262	-1.1716	-1.35363	2.91813e-98
380	Arl2bp	1.18829e-99	-1.36075	-1.25159	-1.4699	5.57559e-98
381	Rabac1	3.60581e-99	0.9321	1.00232	0.861883	1.68744e-97
382	Ptges	1.1168e-98	0.59006	0.685009	0.495111	5.21272e-97
383	Tpbg	3.73884e-98	0.565343	0.650907	0.479779	1.74056e-96
384	Prickle2	4.47339e-98	0.608873	0.696781	0.520964	2.0771e-96
385	Phlda1	5.02464e-98	1.26337	1.40102	1.12571	2.327e-96
386	Adgre5	1.30052e-97	0.572574	0.660017	0.485131	6.00733e-96
387	Rnd2	1.43335e-97	-1.11664	-1.04812	-1.18516	6.60378e-96
388	Ahnak2	2.36427e-97	-1.14589	-1.08209	-1.20969	1.08367e-95
389	Vps35	2.36421e-97	0.945203	1.04047	0.849933	1.08367e-95
390	Hmces	3.01765e-97	-1.28846	-1.19485	-1.38207	1.37961e-95
391	Dtx3	4.58198e-96	-1.15347	-1.07793	-1.22902	2.08943e-94
392	Rbms1	4.7331e-96	-1.36507	-1.24231	-1.48784	2.15284e-94
393	Mesdc2	9.6494e-96	0.990976	1.09407	0.887881	4.37783e-94
394	Psmb9	1.12429e-95	0.372081	0.442358	0.301804	5.08786e-94
395	Drp2	1.22347e-95	-0.824107	-0.791116	-0.857098	5.52267e-94
396	Fam21	3.7378e-95	1.10811	1.22978	0.98644	1.68296e-93
397	Prss35	3.97064e-95	0.886138	0.995764	0.776512	1.78329e-93
398	Nradd	1.04431e-94	-1.31742	-1.19706	-1.43779	4.67842e-93
399	Cdipt	1.76002e-94	1.12003	1.23732	1.00273	7.86494e-93
400	Gata6	2.39033e-94	1.35621	1.47294	1.23949	1.06549e-92
401	Eif3m	4.26979e-94	-0.765249	-0.676715	-0.853783	1.89851e-92
402	Fndc3a	5.22723e-94	-1.20984	-1.0792	-1.34049	2.31845e-92
403	mt-Co3	5.24085e-94	0.620609	0.67914	0.562079	2.31872e-92
404	Timm17a	2.43466e-93	-0.793378	-0.698639	-0.888118	1.07451e-91
405	Slc2a1	2.58815e-93	-1.43088	-1.31272	-1.54904	1.13943e-91
406	Cltc	6.32396e-93	0.819651	0.907594	0.731709	2.77725e-91
407	Prpsap1	7.7233e-93	1.01788	1.13545	0.900314	3.38345e-91
408	Zfp936	1.33834e-92	0.575989	0.666409	0.48557	5.84868e-91
409	Sulf2	1.50973e-92	1.27963	1.40939	1.14987	6.58154e-91
410	Mrpl30	1.77698e-92	-0.610997	-0.54837	-0.673625	7.72768e-91
411	Bex2	2.5819e-92	-1.42462	-1.3165	-1.53273	1.12008e-90
412	Sypl	5.41775e-92	1.05334	1.16691	0.939778	2.34463e-90
413	Ppp1r9a	6.96172e-92	-0.820992	-0.783822	-0.858161	3.00551e-90
414	Eri3	7.76608e-92	-1.31176	-1.18859	-1.43493	3.34467e-90
415	Prkcz	9.10883e-92	1.19731	1.32491	1.06971	3.91351e-90
416	Ndufs4	9.40452e-92	-0.995429	-0.875249	-1.11561	4.03083e-90
417	Apoa4	9.69815e-92	0.337755	0.403131	0.272379	4.14672e-90
418	Smim10l2a	1.38944e-91	-0.960416	-0.909302	-1.01153	5.92671e-90
419	Gm2a	1.45664e-91	-1.13959	-1.06763	-1.21154	6.19854e-90
420	Ltbp1	3.4064e-91	-0.983344	-0.938216	-1.02847	1.4461e-89
421	Hnrnpf	4.76293e-91	0.536264	0.587016	0.485512	2.01717e-89
422	Egln3	6.91012e-91	-1.18815	-1.11418	-1.26212	2.91961e-89
423	Sms	1.06916e-90	-1.35596	-1.24247	-1.46946	4.50666e-89
424	Thbd	1.09796e-90	-0.861785	-0.823977	-0.899593	4.61712e-89
425	Lamc1	1.18175e-90	-0.729569	-0.611192	-0.847946	4.95777e-89
426	Tfec	1.54008e-90	0.576217	0.668067	0.484366	6.44593e-89
427	Abhd5	1.81208e-90	-1.22041	-1.1176	-1.32321	7.56662e-89
428	Impdh2	1.88009e-90	-0.802393	-0.70541	-0.899376	7.83223e-89
429	Upb1	2.98088e-90	0.346274	0.410167	0.282381	1.23891e-88
430	Sgk1	3.11092e-90	1.24111	1.37518	1.10703	1.28995e-88
431	Tra2a	4.39275e-90	0.91647	1.00606	0.826882	1.81723e-88
432	Rhob	1.00006e-89	0.980591	1.10625	0.854931	4.12758e-88
433	B3glct	1.05679e-89	0.956642	1.07579	0.837494	4.35164e-88
434	Spock1	1.3979e-89	-1.32738	-1.20724	-1.44752	5.74297e-88
435	mt-Nd1	4.33115e-89	0.71696	0.786404	0.647516	1.77527e-87
436	Gcnt1	5.01904e-89	1.12942	1.25502	1.00382	2.05212e-87
437	Npr1	5.0296e-89	1.13756	1.2646	1.01052	2.05212e-87
438	Adora1	6.78364e-89	-1.20349	-1.11352	-1.29346	2.76147e-87
439	Tfpi2	1.24686e-88	0.250639	0.30648	0.194798	5.06414e-87
440	Klb	2.66677e-88	0.813054	0.92084	0.705268	1.08065e-86
441	Glo1	2.76881e-88	1.11925	1.2284	1.0101	1.11945e-86
442	Mfsd13a	3.89457e-88	1.02332	1.15131	0.895337	1.57105e-86
443	Sec61g	5.55665e-88	0.458968	0.5037	0.414235	2.23646e-86
444	Cct2	7.63053e-88	-0.67499	-0.600732	-0.749247	3.06424e-86
445	Oaf	9.78117e-88	-0.902417	-0.856848	-0.947985	3.91906e-86
446	Anxa5	9.98475e-88	-1.24919	-1.1473	-1.35108	3.99166e-86
447	Tes	1.08786e-87	0.926999	1.04864	0.805359	4.33926e-86
448	Mdh2	1.97451e-87	-0.657664	-0.583654	-0.731674	7.85838e-86
449	Fabp3	3.48325e-87	1.14708	1.24882	1.04535	1.38321e-85
450	Jade1	3.84435e-87	0.928525	1.02	0.837054	1.52322e-85
451	Efemp2	4.72667e-87	-1.16218	-1.07253	-1.25182	1.86866e-85
452	Lpcat1	7.65417e-87	0.964453	1.08826	0.840643	3.01933e-85
453	Hsd17b6	7.87106e-87	0.201295	0.25153	0.151059	3.09803e-85
454	Acss1	1.41916e-86	0.455607	0.531874	0.379341	5.57348e-85
455	Col4a1	1.65846e-86	0.0783012	0.17435	-0.0177478	6.49897e-85
456	Dusp12	1.92242e-86	1.08425	1.21265	0.95586	7.51684e-85
457	Sgk3	2.47261e-86	0.698613	0.796062	0.601164	9.64695e-85
458	Lrrk1	5.0039e-86	0.584568	0.673079	0.496056	1.94803e-84
459	Car5a	6.01481e-86	0.762253	0.866273	0.658232	2.33647e-84
460	Tmem258	6.11388e-86	0.534966	0.58686	0.483072	2.36979e-84
461	Sumo1	7.04813e-86	-0.647244	-0.571898	-0.722591	2.72599e-84
462	Rbp4	9.07075e-86	-1.30577	-1.22076	-1.39077	3.50068e-84
463	Amotl1	1.09122e-85	-1.11447	-1.03127	-1.19766	4.20225e-84
464	Gga2	1.28426e-85	0.851	0.945357	0.756643	4.93497e-84
465	Hspb11	1.55047e-85	-1.19823	-1.08688	-1.30957	5.94513e-84
466	Stard10	2.07403e-85	-1.2094	-1.09008	-1.32872	7.93559e-84
467	Chchd10	2.48004e-85	1.28011	1.40188	1.15835	9.46876e-84
468	Zfp706	3.46096e-85	-0.566562	-0.504348	-0.628776	1.31857e-83
469	Nxf1	5.32546e-85	1.14741	1.25551	1.03932	2.02458e-83
470	Arhgef25	7.39561e-85	-0.97899	-0.91665	-1.04133	2.80561e-83
471	Plagl1	7.87223e-85	-0.840896	-0.797499	-0.884293	2.98008e-83
472	Engase	8.66709e-85	0.683047	0.782441	0.583652	3.27403e-83
473	2810459M11Rik	1.53187e-84	0.324153	0.388243	0.260063	5.77445e-83
474	Pafah1b3	1.69114e-84	-0.995051	-0.873321	-1.11678	6.36141e-83
475	Bend7	1.91177e-84	0.276789	0.33464	0.218938	7.17618e-83
476	Mbnl2	8.44224e-84	-1.15791	-1.03103	-1.28478	3.16229e-82
477	Srpk2	8.5542e-84	-1.22785	-1.12112	-1.33458	3.19751e-82
478	mt-Nd3	2.19815e-83	1.0353	1.13963	0.930965	8.19939e-82
479	Bag5	7.0551e-83	1.08174	1.20815	0.955326	2.62615e-81
480	Gm128	1.47024e-82	0.31364	0.375263	0.252016	5.46133e-81
481	Sipa1l2	1.84124e-82	0.749398	0.852864	0.645931	6.82522e-81
482	Trim2	3.01453e-82	1.00826	1.12931	0.887207	1.11512e-80
483	Aplp2	4.64573e-82	-1.08598	-0.957516	-1.21445	1.71498e-80
484	Sox21	1.14943e-81	-0.842373	-0.795833	-0.888913	4.23436e-80
485	Grina	1.95233e-81	1.26315	1.3895	1.1368	7.17733e-80
486	P4ha1	2.54396e-81	-1.16835	-1.036	-1.30069	9.33308e-80
487	Gng5	6.78958e-81	-0.433214	-0.389046	-0.477383	2.4858e-79
488	Pfdn1	1.75913e-80	-0.598535	-0.527777	-0.669294	6.4273e-79
489	Ptpn3	4.55612e-80	0.816438	0.926066	0.70681	1.66126e-78
490	Nisch	1.8687e-79	-1.14702	-1.01632	-1.27772	6.79976e-78
491	Ssbp4	1.96614e-79	-1.18825	-1.05488	-1.32161	7.13977e-78
492	Zfp229	2.45947e-79	0.705189	0.806413	0.603965	8.91306e-78
493	Eed	2.75437e-79	1.19587	1.32169	1.07005	9.96156e-78
494	Ank3	3.05723e-79	-0.900061	-0.844338	-0.955784	1.10345e-77
495	Gm3839	6.8764e-79	1.18524	1.31323	1.05725	2.47689e-77
496	1700029P11Rik	6.90532e-79	0.725916	0.831	0.620831	2.4823e-77
497	Adam19	7.62492e-79	-1.23924	-1.13025	-1.34823	2.73546e-77
498	Trib1	1.18799e-78	0.662389	0.765035	0.559744	4.25339e-77
499	Ppt2	1.45817e-78	-1.1053	-1.00809	-1.20251	5.21025e-77
500	Txndc15	1.93202e-78	-1.10771	-0.991295	-1.22412	6.88958e-77
501	Map1lc3b	1.99445e-78	0.730705	0.806276	0.655135	7.09802e-77
502	Tmem213	2.00565e-78	0.411333	0.484646	0.33802	7.12367e-77
503	Ptk6	2.6441e-78	-0.826882	-0.780482	-0.873283	9.37263e-77
504	Rnf130	3.5392e-78	0.686418	0.794456	0.578379	1.25206e-76
505	Dut	6.88991e-78	-0.92428	-0.806476	-1.04208	2.43262e-76
506	Pon2	9.19542e-78	-0.837245	-0.786438	-0.888051	3.24021e-76
507	Tbca	1.0288e-77	-0.564137	-0.496941	-0.631332	3.61804e-76
508	Zdhhc2	1.2101e-77	0.393271	0.463392	0.32315	4.24726e-76
509	Cyp26a1	2.87216e-77	-1.37463	-1.23664	-1.51261	1.00494e-75
510	Tomm7	2.87449e-77	0.544821	0.59955	0.490092	1.00494e-75
511	Mapre2	3.49396e-77	0.981321	1.11237	0.850273	1.21913e-75
512	Rbm47	4.64956e-77	0.973066	1.09614	0.849992	1.61917e-75
513	Shtn1	5.48088e-77	1.04976	1.18032	0.919199	1.90495e-75
514	Carhsp1	5.97354e-77	-0.784951	-0.678353	-0.891549	2.07214e-75
515	Kdelr2	7.46895e-77	-0.898159	-0.783699	-1.01262	2.58585e-75
516	C78283	7.52509e-77	0.545487	0.634227	0.456748	2.60024e-75
517	Ttr	8.30083e-77	-1.46439	-1.33199	-1.59678	2.86274e-75
518	Arl6ip1	1.38967e-76	1.02809	1.12359	0.932592	4.78335e-75
519	Cdc26	1.45973e-76	-1.08438	-0.952675	-1.21608	5.01484e-75
520	Gpx4	1.47353e-76	-0.498604	-0.446427	-0.550781	5.05249e-75
521	Gch1	1.55833e-76	-1.10026	-1.02038	-1.18015	5.33301e-75
522	Tfpi	2.12553e-76	1.16699	1.29838	1.03559	7.26018e-75
523	Tram2	2.5421e-76	-0.999591	-0.925341	-1.07384	8.66647e-75
524	Rfxap	3.25296e-76	-0.977091	-0.903173	-1.05101	1.10688e-74
525	Eif2b5	3.41634e-76	0.942989	1.0733	0.812675	1.16025e-74
526	Tspan4	1.02808e-75	-1.19155	-1.07996	-1.30314	3.48491e-74
527	Fndc4	1.03401e-75	-0.737862	-0.69676	-0.778963	3.49836e-74
528	Tceal8	1.2205e-75	-1.06288	-0.931639	-1.19413	4.12149e-74
529	Pnpt1	1.55853e-75	0.928162	1.05004	0.806284	5.25304e-74
530	Zfp704	1.65578e-75	0.925485	1.05514	0.795835	5.5703e-74
531	Eno1b	1.70115e-75	1.15514	1.28697	1.0233	5.71215e-74
532	Add3	2.19054e-75	1.05193	1.17827	0.925579	7.34162e-74
533	Manf	2.78006e-75	-0.832422	-0.729006	-0.935837	9.29991e-74
534	Hopx	3.34813e-75	0.761964	0.866436	0.657492	1.11792e-73
535	Oaz2	3.77787e-75	-1.08132	-0.963372	-1.19928	1.25905e-73
536	Cdkn1a	6.42497e-75	-1.41645	-1.27698	-1.55593	2.13726e-73
537	Gyg	1.1971e-74	-1.11395	-1.0081	-1.2198	3.97473e-73
538	Flna	1.211e-74	-0.845377	-0.790278	-0.900475	4.01342e-73
539	Stub1	1.22147e-74	-0.705831	-0.61218	-0.799481	4.0406e-73
540	Tfrc	1.54122e-74	-0.867504	-0.810071	-0.924937	5.08889e-73
541	Zfp36l1	2.15606e-74	1.02816	1.14584	0.910481	7.10582e-73
542	Adam15	2.53479e-74	0.954952	1.07502	0.834879	8.33862e-73
543	Ndufa5	3.03388e-74	0.81553	0.889861	0.7412	9.96209e-73
544	Zfp985	3.04161e-74	0.652957	0.75088	0.555034	9.96909e-73
545	Gm17619	3.65354e-74	0.392931	0.46353	0.322332	1.19528e-72
546	Gnas	4.21966e-74	-1.06852	-0.935546	-1.20149	1.37796e-72
547	Hspe1	4.2887e-74	-0.407646	-0.364291	-0.451002	1.39794e-72
548	Cdk20	4.29784e-74	0.622127	0.717988	0.526266	1.39837e-72
549	Zic3	4.63892e-74	0.666291	0.767454	0.565129	1.50659e-72
550	Gpc6	5.57967e-74	-1.08989	-0.997873	-1.1819	1.80883e-72
551	Akr1a1	5.71051e-74	-0.589994	-0.516567	-0.663421	1.84788e-72
552	Mettl7a2	6.86613e-74	0.260046	0.317392	0.2027	2.21781e-72
553	Serf2	9.41422e-74	-0.376268	-0.335925	-0.416611	3.03536e-72
554	Dnajb6	1.01434e-73	-0.988106	-0.86202	-1.11419	3.26456e-72
555	Adamts9	1.03133e-73	-1.07546	-0.942576	-1.20834	3.31326e-72
556	Slc1a3	1.06656e-73	0.921091	1.05615	0.78603	3.42029e-72
557	Ubald2	1.18028e-73	0.654337	0.731666	0.577007	3.77817e-72
558	Ramp2	1.28013e-73	-0.902805	-0.768715	-1.03689	4.09046e-72
559	Chd7	1.40292e-73	-1.19165	-1.06824	-1.31507	4.47478e-72
560	Slc25a3	1.78533e-73	-0.446589	-0.398637	-0.49454	5.68435e-72
561	Sema4g	4.04528e-73	1.05797	1.18544	0.930492	1.28569e-71
562	Sox7	6.54969e-73	0.932181	1.05032	0.814042	2.07795e-71
563	Fam25c	6.77912e-73	0.574852	0.701923	0.447781	2.14692e-71
564	Bach1	8.08986e-73	0.910859	1.03326	0.788457	2.55749e-71
565	Lyrm5	8.75436e-73	0.961799	1.08614	0.83746	2.76266e-71
566	Fam216a	1.21653e-72	-1.13521	-1.01995	-1.25048	3.83228e-71
567	B2m	2.06264e-72	-0.340097	-0.232282	-0.447912	6.48622e-71
568	Mnd1	2.86286e-72	0.957708	1.08444	0.830972	8.98676e-71
569	Ppa1	2.88749e-72	-1.01487	-0.879565	-1.15017	9.04815e-71
570	Rnf181	3.36376e-72	1.00661	1.12103	0.892193	1.05221e-70
571	Tbc1d16	4.85696e-72	-0.733052	-0.689857	-0.776247	1.51663e-70
572	Dap	8.4549e-72	-1.01017	-0.881227	-1.13912	2.6355e-70
573	Pdzk1ip1	9.29696e-72	0.268296	0.326477	0.210115	2.89293e-70
574	Ctsf	1.69555e-71	-0.813308	-0.760138	-0.866478	5.26684e-70
575	Clic5	1.84654e-71	0.636941	0.732164	0.541719	5.72587e-70
576	Ube2n	2.11488e-71	-0.975163	-0.845196	-1.10513	6.54659e-70
577	Rnd3	2.16671e-71	0.80157	0.914002	0.689138	6.6954e-70
578	Socs3	5.32745e-71	-1.166	-1.05935	-1.27265	1.6434e-69
579	Rhoc	1.44116e-70	-0.908747	-0.782435	-1.03506	4.43798e-69
580	Zfp644	1.549e-70	-1.10833	-0.995899	-1.22076	4.76184e-69
581	Erp44	1.60177e-70	-0.998973	-0.869644	-1.1283	4.91557e-69
582	Psmb1	1.99625e-70	-0.43292	-0.385066	-0.480774	6.11566e-69
583	Bcl7c	2.03468e-70	-1.1673	-1.04309	-1.2915	6.22271e-69
584	Ckmt1	2.59666e-70	0.989077	1.11948	0.858676	7.92782e-69
585	Nfu1	3.541e-70	1.14573	1.25715	1.03431	1.07925e-68
586	Dapk1	3.6763e-70	-1.00541	-0.920261	-1.09056	1.11858e-68
587	Ncl	9.41818e-70	0.577436	0.640715	0.514157	2.86075e-68
588	Psmb7	9.9512e-70	-0.845137	-0.727814	-0.962461	3.01752e-68
589	Maged1	1.60723e-69	-1.03536	-0.905794	-1.16493	4.86536e-68
590	Dsc2	1.65962e-69	0.416512	0.490522	0.342501	5.01543e-68
591	Dcbld1	2.81546e-69	0.994909	1.12299	0.866829	8.49201e-68
592	Rnf165	2.81956e-69	-0.964041	-0.885673	-1.04241	8.49201e-68
593	Vsir	2.88302e-69	-0.660098	-0.624533	-0.695663	8.6685e-68
594	Eef1a1	3.24766e-69	-0.513222	-0.456728	-0.569715	9.74844e-68
595	Greb1	3.28714e-69	-0.574802	-0.551627	-0.597978	9.85037e-68
596	Gm1673	3.41262e-69	-1.08323	-0.986546	-1.17992	1.02092e-67
597	Polr2m	3.69157e-69	-1.02802	-0.897354	-1.15868	1.10252e-67
598	Rogdi	4.44441e-69	1.0074	1.13678	0.87802	1.32515e-67
599	Bnip2	4.51361e-69	-1.03178	-0.93799	-1.12557	1.34353e-67
600	Fam92a	9.45104e-69	-0.84786	-0.783927	-0.911792	2.80854e-67
601	Trap1a	1.13183e-68	-0.795305	-0.683626	-0.906983	3.35784e-67
602	Selenoh	1.51878e-68	0.499616	0.554829	0.444402	4.49831e-67
603	Bola2	2.33053e-68	0.483854	0.537759	0.429949	6.89111e-67
604	Emb	2.4523e-68	1.22018	1.35964	1.08073	7.23914e-67
605	Vdac2	2.56169e-68	-0.545344	-0.478306	-0.612381	7.54958e-67
606	Ppp1r16b	4.03142e-68	-0.559226	-0.535239	-0.583213	1.18614e-66
607	Tead2	4.50452e-68	-1.09683	-0.992168	-1.2015	1.32316e-66
608	Abcc5	4.68054e-68	0.953928	1.08277	0.825083	1.3726e-66
609	Atp5g1	4.88837e-68	0.599421	0.665393	0.533448	1.43119e-66
610	Slc25a4	6.40237e-68	-0.483389	-0.429175	-0.537603	1.87138e-66
611	Gm13212	7.65172e-68	0.484442	0.566681	0.402204	2.2329e-66
612	Glb1	1.0809e-67	0.892688	1.01652	0.768853	3.1491e-66
613	Pafah1b2	1.22569e-67	-1.06616	-0.961591	-1.17072	3.56509e-66
614	2210016F16Rik	1.22886e-67	0.702494	0.807363	0.597626	3.56848e-66
615	Atpif1	1.30891e-67	0.456928	0.507408	0.406448	3.79478e-66
616	Smoc1	1.40725e-67	-0.999117	-0.913559	-1.08468	4.07325e-66
617	Plpp3	1.78208e-67	0.890034	1.01124	0.768825	5.14983e-66
618	Rcn3	2.31916e-67	-1.00039	-0.865902	-1.13488	6.69104e-66
619	Kdm5b	2.48302e-67	-1.06071	-0.947877	-1.17355	7.15221e-66
620	Hmgn1	2.90076e-67	-0.393955	-0.349638	-0.438272	8.34201e-66
621	Tnfaip8	4.03799e-67	0.583578	0.677111	0.490046	1.15938e-65
622	Pxdn	7.17187e-67	-1.14707	-1.0254	-1.26874	2.05586e-65
623	Nucks1	9.11061e-67	0.559531	0.619385	0.499678	2.60742e-65
624	Uqcc2	1.56447e-66	-1.1038	-0.965498	-1.24211	4.47026e-65
625	Mvb12b	1.70907e-66	-0.994461	-0.90584	-1.08308	4.87563e-65
626	Ggh	1.96277e-66	-0.918792	-0.84463	-0.992954	5.59044e-65
627	Unc93b1	1.98699e-66	0.398215	0.470919	0.325512	5.6504e-65
628	Rab5c	1.99335e-66	0.787569	0.896531	0.678607	5.65947e-65
629	Prdx2	2.19872e-66	-0.530416	-0.46746	-0.593371	6.23261e-65
630	Sac3d1	3.96918e-66	-1.08321	-0.952453	-1.21396	1.12334e-64
631	Pde6d	4.28622e-66	-1.06479	-0.960845	-1.16873	1.21115e-64
632	Pigyl	5.62631e-66	0.767641	0.858875	0.676408	1.5873e-64
633	Ttc28	7.97995e-66	0.504978	0.590025	0.419932	2.24775e-64
634	Gm10020	8.95841e-66	-1.14591	-1.02888	-1.26293	2.51938e-64
635	Ube2s	9.49932e-66	-0.698992	-0.614991	-0.782993	2.66729e-64
636	Itm2c	1.00176e-65	-1.07331	-0.951771	-1.19485	2.80838e-64
637	Piezo2	1.11642e-65	0.315533	0.379429	0.251637	3.12493e-64
638	Fam110b	1.14098e-65	0.386714	0.457599	0.315829	3.18868e-64
639	Snrpf	1.19108e-65	-0.453098	-0.400245	-0.505951	3.32348e-64
640	Iqsec1	1.31829e-65	0.889625	1.01316	0.766087	3.67267e-64
641	Mkrn1	1.47291e-65	0.875143	0.968004	0.782283	4.09703e-64
642	Zar1	1.65377e-65	0.227106	0.280407	0.173804	4.59295e-64
643	Zfp266	1.67097e-65	-0.95359	-0.868246	-1.03894	4.6335e-64
644	Sun2	1.70313e-65	0.566953	0.65728	0.476627	4.71535e-64
645	Pdpn	2.43566e-65	-1.15335	-1.03478	-1.27192	6.733e-64
646	Copz2	3.04333e-65	-0.754888	-0.702719	-0.807057	8.39979e-64
647	Atp8a1	5.9783e-65	0.457421	0.537269	0.377573	1.6475e-63
648	Spon2	9.93794e-65	-0.548544	-0.524432	-0.572656	2.73447e-63
649	Card19	1.00642e-64	-1.07592	-0.952254	-1.19959	2.76495e-63
650	2610507B11Rik	1.30848e-64	0.925402	1.0552	0.795608	3.58926e-63
651	Phf14	1.33129e-64	0.95396	1.07483	0.833087	3.64623e-63
652	Esrrb	1.51545e-64	0.59779	0.695647	0.499932	4.14424e-63
653	Eif3h	1.55631e-64	-0.420847	-0.37274	-0.468954	4.24947e-63
654	Tssk5	2.39662e-64	0.287479	0.348181	0.226778	6.53392e-63
655	Mrpl28	3.14621e-64	-0.763295	-0.648647	-0.877943	8.56443e-63
656	Nabp2	3.98827e-64	-1.08862	-0.960924	-1.21631	1.08401e-62
657	Nrg2	4.76004e-64	0.456826	0.536347	0.377304	1.2918e-62
658	Crtap	8.24336e-64	1.04383	1.17024	0.917432	2.23373e-62
659	Gm6133	8.71263e-64	-0.76092	-0.701543	-0.820297	2.3573e-62
660	Mcee	8.97717e-64	0.974407	1.09976	0.849051	2.4252e-62
661	Dlgap4	2.50593e-63	-1.05332	-0.942383	-1.16426	6.75956e-62
662	Cox8a	2.75852e-63	0.298383	0.332755	0.264011	7.42966e-62
663	Stat6	3.4963e-63	0.687273	0.7924	0.582146	9.40258e-62
664	Klf6	4.10055e-63	0.989125	1.12042	0.857831	1.1011e-61
665	Yipf1	5.369e-63	-0.996191	-0.88801	-1.10437	1.43954e-61
666	Tnnc1	6.48069e-63	-0.551469	-0.528399	-0.57454	1.73499e-61
667	Sumo3	1.09967e-62	-0.730552	-0.623247	-0.837858	2.9396e-61
668	Furin	1.16036e-62	0.884838	1.00804	0.761635	3.0972e-61
669	Ifi27	1.19342e-62	-0.660217	-0.626207	-0.694227	3.18068e-61
670	Zfand5	1.56431e-62	0.956887	1.08368	0.83009	4.16294e-61
671	Slc44a3	1.57429e-62	0.801468	0.913606	0.68933	4.18324e-61
672	Robo1	1.60999e-62	-0.630365	-0.589416	-0.671314	4.27173e-61
673	Hyal2	1.71708e-62	-0.900214	-0.819273	-0.981154	4.54912e-61
674	Atp6v1f	1.78767e-62	0.503523	0.559206	0.44784	4.72911e-61
675	Afap1	1.90133e-62	-0.666421	-0.621659	-0.711182	5.02234e-61
676	Gnpda1	2.12671e-62	1.00858	1.13604	0.881113	5.60935e-61
677	D930028M14Rik	2.17028e-62	0.266122	0.323919	0.208324	5.71583e-61
678	Chchd3	2.6445e-62	-0.789665	-0.672745	-0.906586	6.94516e-61
679	Med28	2.64485e-62	-0.824294	-0.70555	-0.943039	6.94516e-61
680	1110008f13rik	2.6689e-62	-0.594428	-0.512574	-0.676283	6.99801e-61
681	Gm9376	3.94765e-62	0.220795	0.271123	0.170467	1.03358e-60
682	Nt5c3	4.44096e-62	-1.0614	-0.944608	-1.17819	1.16103e-60
683	Ier3	5.46498e-62	-0.905093	-0.831645	-0.97854	1.42666e-60
684	Laptm4b	7.20578e-62	-1.09458	-0.980856	-1.2083	1.87835e-60
685	Casp7	7.48519e-62	0.43486	0.513055	0.356666	1.94833e-60
686	Canx	8.56754e-62	0.550687	0.611639	0.489736	2.22681e-60
687	Hmga2	1.14713e-61	1.08095	1.21715	0.944757	2.9772e-60
688	Tpd52	1.19354e-61	1.08576	1.2208	0.950725	3.09315e-60
689	Xpo1	1.58119e-61	0.981342	1.09872	0.863965	4.09182e-60
690	Serbp1	2.66973e-61	0.486947	0.54379	0.430104	6.89875e-60
691	Psph	2.88474e-61	-1.13093	-1.00407	-1.25779	7.44355e-60
692	Gkn2	5.09101e-61	-0.381767	-0.245419	-0.518115	1.31174e-59
693	Lgr4	7.71134e-61	-0.92809	-0.841956	-1.01422	1.98403e-59
694	Hnrnpm	8.71418e-61	0.77784	0.888898	0.666782	2.23882e-59
695	S100a11	1.01686e-60	1.23666	1.37108	1.10224	2.60871e-59
696	Plin3	1.04753e-60	1.02269	1.14483	0.900548	2.68354e-59
697	Mapt	1.11249e-60	0.589933	0.684278	0.495587	2.84586e-59
698	Eif3a	1.21747e-60	0.45357	0.50613	0.40101	3.10996e-59
699	Stoml2	1.27061e-60	-0.844746	-0.719692	-0.9698	3.24105e-59
700	Lamc2	1.31062e-60	-0.719602	-0.66988	-0.769325	3.33835e-59
701	H2-K1	2.25509e-60	-0.924971	-0.843076	-1.00687	5.73585e-59
702	Adgrg6	2.3484e-60	0.267822	0.325705	0.20994	5.96468e-59
703	Amph	2.8314e-60	0.3734	0.443332	0.303469	7.18121e-59
704	Crip1	4.14482e-60	-1.03452	-0.882535	-1.18651	1.04975e-58
705	Tcf15	4.54896e-60	0.474553	0.575916	0.37319	1.15047e-58
706	Gpt2	4.5692e-60	0.886063	1.011	0.761127	1.15395e-58
707	Fuca1	6.91095e-60	-1.03395	-0.90813	-1.15977	1.74289e-58
708	Rnf128	7.42586e-60	-0.924455	-0.836206	-1.0127	1.8701e-58
709	Lmo4	7.50549e-60	-0.968448	-0.873284	-1.06361	1.88749e-58
710	Ahcyl2	7.68799e-60	0.808932	0.926544	0.69132	1.93066e-58
711	2810004N23Rik	1.03604e-59	0.77164	0.858834	0.684445	2.59811e-58
712	Slc7a6	1.21323e-59	0.983293	1.10703	0.859552	3.03819e-58
713	Mycbpap	1.2705e-59	0.257957	0.314398	0.201516	3.17714e-58
714	Birc7	1.70075e-59	-0.761599	-0.702889	-0.820309	4.24712e-58
715	Ankrd33b	1.74975e-59	0.889669	1.01608	0.763259	4.36336e-58
716	Nrg1	2.09161e-59	0.805002	0.92149	0.688515	5.20856e-58
717	Selenos	2.19769e-59	0.683776	0.778194	0.589359	5.46511e-58
718	Slco3a1	2.31705e-59	-0.833152	-0.7624	-0.903905	5.7539e-58
719	Tmed3	2.48286e-59	-0.81509	-0.686374	-0.943806	6.15708e-58
720	2610524h06rik	2.4925e-59	0.989479	1.11806	0.860902	6.17239e-58
721	Plekhf2	2.5296e-59	1.03709	1.16413	0.910049	6.25558e-58
722	Gm8797	3.46475e-59	1.0932	1.1966	0.989802	8.5563e-58
723	Fam181b	4.36763e-59	0.196117	0.244838	0.147395	1.07711e-57
724	Snx33	5.26023e-59	-0.582919	-0.547471	-0.618367	1.29544e-57
725	Aqp8	5.46648e-59	0.6477	0.790033	0.505366	1.34438e-57
726	Ube2b	6.34344e-59	-0.700065	-0.596068	-0.804061	1.5579e-57
727	H2-Q7	9.59859e-59	0.268165	0.329091	0.207239	2.3541e-57
728	Vps54	9.90871e-59	0.763989	0.877473	0.650505	2.42682e-57
729	Kcnk1	1.08956e-58	-0.714151	-0.663449	-0.764854	2.66488e-57
730	Gldc	1.10009e-58	0.787924	0.930109	0.645739	2.68694e-57
731	Pnpla6	1.20148e-58	0.869624	0.991697	0.747551	2.93056e-57
732	Plat	1.2332e-58	-0.859716	-0.780606	-0.938826	3.00381e-57
733	Ccdc167	1.55404e-58	0.820475	0.939703	0.701248	3.78016e-57
734	Pmepa1	1.60517e-58	0.916709	1.04521	0.788209	3.8992e-57
735	Rangap1	2.16837e-58	1.00692	1.13975	0.874082	5.26014e-57
736	Immt	2.19447e-58	0.720644	0.80317	0.638119	5.31623e-57
737	Pga5	2.60809e-58	-0.272474	-0.133353	-0.411595	6.30966e-57
738	P2rx4	3.33118e-58	0.943056	1.06865	0.817458	8.0481e-57
739	Pfdn6	3.72878e-58	0.922282	1.01863	0.82593	8.9965e-57
740	Rnf152	4.24215e-58	0.262949	0.320431	0.205468	1.02213e-56
741	Map7d1	4.4056e-58	-0.785158	-0.718279	-0.852038	1.06008e-56
742	Ccdc172	5.14474e-58	0.293078	0.353328	0.232828	1.23626e-56
743	Cyp2s1	5.78732e-58	0.508372	0.596461	0.420284	1.3888e-56
744	Cpeb2	6.45711e-58	0.438986	0.518791	0.359182	1.54745e-56
745	Rala	6.94875e-58	-0.748406	-0.632513	-0.864298	1.66304e-56
746	Cox6b2	7.61255e-58	1.18356	1.31948	1.04764	1.81946e-56
747	Tktl2	8.93513e-58	0.162061	0.20436	0.119763	2.13271e-56
748	Chchd6	1.22735e-57	-1.02872	-0.899628	-1.15781	2.92562e-56
749	Cmc2	1.45484e-57	0.76856	0.867173	0.669947	3.46327e-56
750	Cmtm3	2.48405e-57	-0.869245	-0.784923	-0.953566	5.90542e-56
751	Agpat2	4.036e-57	1.03064	1.15652	0.904752	9.56939e-56
752	Tff1	4.03595e-57	-0.738806	-0.698231	-0.779382	9.56939e-56
753	Gm10260	5.205e-57	-1.00515	-0.866634	-1.14367	1.23247e-55
754	Pcbd1	5.4067e-57	0.876913	0.99876	0.755065	1.27853e-55
755	Pcolce	6.4219e-57	-0.518282	-0.489935	-0.546628	1.51659e-55
756	Mtf2	7.73163e-57	1.12296	1.25018	0.995739	1.82348e-55
757	Pkig	8.10127e-57	-0.984616	-0.880505	-1.08873	1.90813e-55
758	Tmprss2	1.08261e-56	-1.00221	-0.897414	-1.10701	2.54656e-55
759	2023-03-05	1.84581e-56	-0.936591	-0.802351	-1.07083	4.33607e-55
760	Frzb	2.03666e-56	-0.662665	-0.620239	-0.705092	4.77811e-55
761	Tgfb1i1	2.24281e-56	-0.522134	-0.493609	-0.55066	5.25484e-55
762	Fam159b	2.37375e-56	0.217685	0.270509	0.164861	5.55433e-55
763	Fam96a	2.72621e-56	0.674805	0.7678	0.581809	6.37069e-55
764	Fbxo36	3.2016e-56	-0.732341	-0.670641	-0.794041	7.4718e-55
765	Zfp977	3.42425e-56	0.25898	0.315537	0.202423	7.98098e-55
766	Cdk14	4.21516e-56	-0.529835	-0.498803	-0.560866	9.81152e-55
767	Nfatc1	5.23091e-56	-0.553873	-0.52034	-0.587406	1.216e-54
768	Ndufb8	5.39838e-56	0.441525	0.494784	0.388266	1.2533e-54
769	Degs1	6.71692e-56	0.860563	0.967923	0.753202	1.55738e-54
770	Fstl1	7.09368e-56	-1.00672	-0.900254	-1.1132	1.6426e-54
771	Chp1	7.80255e-56	-0.973388	-0.866406	-1.08037	1.8044e-54
772	Acadm	9.38545e-56	0.964347	1.09262	0.836071	2.16765e-54
773	Srp14	1.09233e-55	-0.489287	-0.421037	-0.557538	2.51956e-54
774	Fhod3	1.10575e-55	-0.595107	-0.555064	-0.635151	2.54723e-54
775	Ica1	1.18653e-55	-0.550871	-0.516023	-0.58572	2.72979e-54
776	Nol3	1.19444e-55	-0.563211	-0.526107	-0.600316	2.74444e-54
777	Arl3	1.44324e-55	-0.961841	-0.850766	-1.07292	3.31183e-54
778	Hspa9	1.77106e-55	0.648328	0.72503	0.571626	4.05887e-54
779	2810408A11Rik	1.86458e-55	-0.643519	-0.59404	-0.692998	4.2677e-54
780	Rara	2.20965e-55	-0.801169	-0.72591	-0.876427	5.05103e-54
781	Trip6	2.34855e-55	-0.932027	-0.832807	-1.03125	5.36167e-54
782	Mgmt	2.58954e-55	0.50797	0.597828	0.418113	5.90428e-54
783	Ormdl3	2.69147e-55	-0.906765	-0.811028	-1.0025	6.12886e-54
784	Bicc1	2.99774e-55	0.598138	0.695033	0.501242	6.81757e-54
785	Tmem109	3.1921e-55	-0.929854	-0.828972	-1.03073	7.25034e-54
786	Lipg	5.59987e-55	-0.568038	-0.531127	-0.604949	1.2703e-53
787	Clu	9.81266e-55	-1.09049	-0.950089	-1.23088	2.22312e-53
788	Uqcrq	1.16962e-54	0.38361	0.431117	0.336103	2.64649e-53
789	Frmd4a	1.21885e-54	-0.92904	-0.833253	-1.02483	2.75439e-53
790	Uqcc3	1.29808e-54	0.558853	0.62758	0.490126	2.92972e-53
791	Ccser1	1.424e-54	0.24293	0.298236	0.187623	3.20984e-53
792	Cbr1	1.4407e-54	-1.0055	-0.887909	-1.1231	3.2434e-53
793	Lipo3	1.54762e-54	0.294543	0.355353	0.233734	3.47971e-53
794	Itm2b	1.6425e-54	0.882354	0.97446	0.790247	3.68839e-53
795	Slc25a13	1.80691e-54	0.892192	1.0251	0.759286	4.05247e-53
796	Slc7a2	1.87739e-54	0.19741	0.245806	0.149014	4.20525e-53
797	Tomm6	2.16002e-54	0.864022	0.990005	0.73804	4.83226e-53
798	Miip	2.2305e-54	0.662781	0.770627	0.554935	4.98369e-53
799	Isg20	3.05839e-54	-0.532244	-0.500176	-0.564311	6.82493e-53
800	Gm42418	3.19294e-54	0.684467	0.76249	0.606443	7.11627e-53
801	Uqcrfs1	3.35034e-54	-0.516466	-0.44176	-0.591173	7.45774e-53
802	Tnni3	3.42034e-54	0.360767	0.43481	0.286724	7.60406e-53
803	Klhl13	3.84255e-54	0.694091	0.817602	0.570581	8.5321e-53
804	Dkc1	4.17036e-54	0.96963	1.11688	0.82238	9.24844e-53
805	Xlr4a	5.79747e-54	0.448439	0.529074	0.367804	1.28409e-52
806	Trim6	8.77855e-54	0.880089	1.00459	0.755588	1.94196e-52
807	Eif4g1	9.30961e-54	0.619617	0.694981	0.544252	2.05688e-52
808	Lcmt1	9.48696e-54	-0.902308	-0.778328	-1.02629	2.09347e-52
809	Khk	1.07833e-53	-0.717698	-0.655472	-0.779924	2.37659e-52
810	Tmem234	1.28443e-53	-0.458261	-0.395196	-0.521326	2.82734e-52
811	Nfib	1.33594e-53	-0.476215	-0.447464	-0.504967	2.9371e-52
812	Acbd6	1.34439e-53	-0.87371	-0.743445	-1.00397	2.95203e-52
813	Gm43153	1.40881e-53	0.22033	0.271797	0.168863	3.08968e-52
814	Zfp703	1.52732e-53	-0.739842	-0.673981	-0.805703	3.34547e-52
815	AU015836	1.78899e-53	-0.470699	-0.443414	-0.497985	3.91382e-52
816	Ccdc53	1.83034e-53	-0.828657	-0.702269	-0.955045	3.99939e-52
817	Igfbp2	1.90854e-53	-0.607436	-0.57269	-0.642182	4.16514e-52
818	Taok3	2.07327e-53	-0.805755	-0.727908	-0.883602	4.51912e-52
819	Fsd1l	2.12737e-53	0.470857	0.554277	0.387437	4.63139e-52
820	Eif2s3y	2.55836e-53	-0.470295	-0.451991	-0.488599	5.56287e-52
821	Ap3s1	2.59668e-53	-0.936709	-0.807457	-1.06596	5.63932e-52
822	S100a1	3.12125e-53	-0.566286	-0.432822	-0.699751	6.7703e-52
823	Itm2a	3.32922e-53	0.341881	0.415652	0.268111	7.21265e-52
824	Gorasp2	3.98431e-53	-0.817869	-0.693739	-0.942	8.62138e-52
825	Gm10073	4.09833e-53	-0.847214	-0.717179	-0.977249	8.85737e-52
826	Prelid1	4.17032e-53	-0.470161	-0.407672	-0.53265	9.00204e-52
827	Pcgf5	5.69857e-53	-0.957131	-0.821226	-1.09304	1.2286e-51
828	Ccm2	6.18693e-53	-0.968103	-0.851379	-1.08483	1.33228e-51
829	Psmb2	6.92436e-53	-0.56367	-0.472379	-0.654961	1.48928e-51
830	Wdfy1	7.29195e-53	0.826546	0.94156	0.711532	1.56645e-51
831	Acer2	9.45446e-53	0.585938	0.687307	0.484568	2.02856e-51
832	Pofut2	1.09325e-52	-0.939995	-0.810416	-1.06957	2.34287e-51
833	Rita1	1.18492e-52	0.658338	0.768166	0.548511	2.53627e-51
834	Pck2	1.33364e-52	-0.902105	-0.810596	-0.993614	2.85118e-51
835	Apopt1	1.34797e-52	0.838996	0.957945	0.720047	2.87836e-51
836	Slc41a3	1.42512e-52	0.265715	0.323652	0.207777	3.03946e-51
837	Iah1	1.59129e-52	-0.934642	-0.822072	-1.04721	3.38981e-51
838	Dhdh	1.59459e-52	0.273773	0.332816	0.21473	3.39279e-51
839	Me2	1.69317e-52	-0.941763	-0.810321	-1.07321	3.59823e-51
840	Prkce	1.83159e-52	-0.577982	-0.535134	-0.620831	3.88777e-51
841	H2afy2	1.97647e-52	0.524375	0.615802	0.432947	4.1903e-51
842	Tpm4	2.00602e-52	-0.692896	-0.573714	-0.812079	4.24791e-51
843	Fam98c	2.14108e-52	0.716677	0.829025	0.604329	4.52853e-51
844	Fam134b	2.40275e-52	0.990575	1.11662	0.864527	5.07596e-51
845	Sptssa	2.62952e-52	0.753204	0.861807	0.644601	5.54845e-51
846	Cyc1	3.3273e-52	0.630767	0.702482	0.559052	7.0125e-51
847	Atp6v1b2	4.8561e-52	0.795195	0.900012	0.690378	1.02225e-50
848	Tsn	5.05544e-52	-0.597861	-0.504205	-0.691517	1.06295e-50
849	Clmp	6.53152e-52	0.525156	0.61576	0.434552	1.3717e-50
850	Arhgef28	9.95551e-52	-0.78801	-0.709779	-0.866241	2.08831e-50
851	Gls2	1.0242e-51	-0.762544	-0.688387	-0.836701	2.14589e-50
852	Bag1	1.11864e-51	-0.878374	-0.74711	-1.00964	2.341e-50
853	Filip1l	1.12449e-51	-0.615537	-0.566556	-0.664518	2.35049e-50
854	Ndufb9	1.32097e-51	0.371061	0.418591	0.323531	2.75795e-50
855	Tet2	1.51226e-51	0.575432	0.672624	0.478239	3.15364e-50
856	Hsp90ab1	1.52525e-51	-0.310651	-0.270892	-0.350411	3.1733e-50
857	Trappc4	1.52445e-51	-0.941296	-0.807884	-1.07471	3.1733e-50
858	Arf4	1.64666e-51	-0.667883	-0.562193	-0.773573	3.42191e-50
859	Pag1	1.6656e-51	0.69796	0.813252	0.582668	3.45723e-50
860	Tacc1	1.72634e-51	0.621058	0.721846	0.520269	3.57915e-50
861	Etl4	1.87315e-51	0.805849	0.929577	0.682121	3.87901e-50
862	1110065P20Rik	2.08445e-51	-0.899466	-0.799231	-0.999701	4.31156e-50
863	Mtss1	2.1221e-51	-0.902469	-0.801493	-1.00345	4.38437e-50
864	Rpp21	3.56234e-51	0.802063	0.920946	0.683179	7.35144e-50
865	Fis1	4.41286e-51	-0.577983	-0.485572	-0.670394	9.09611e-50
866	Rp9	4.7064e-51	-0.710164	-0.596086	-0.824242	9.68996e-50
867	Esd	5.83928e-51	-0.813602	-0.684943	-0.94226	1.20086e-49
868	Casp8	6.00649e-51	-0.593117	-0.546029	-0.640205	1.23382e-49
869	Hnrnph3	6.4033e-51	-0.793349	-0.71171	-0.874988	1.31382e-49
870	Capn6	6.69234e-51	-0.616672	-0.56722	-0.666123	1.37154e-49
871	Dnase2a	7.30298e-51	-0.911107	-0.800639	-1.02158	1.49497e-49
872	Paqr5	7.51306e-51	0.348489	0.418149	0.27883	1.53621e-49
873	Stard3nl	1.03779e-50	-0.934545	-0.805745	-1.06334	2.11956e-49
874	Impa2	1.08417e-50	0.989484	1.12164	0.857328	2.21176e-49
875	Bri3bp	1.32675e-50	-0.862482	-0.732126	-0.992838	2.70046e-49
876	mt-Cytb	1.32617e-50	0.456677	0.516509	0.396845	2.70046e-49
877	Cyth2	1.42495e-50	-0.898019	-0.772676	-1.02336	2.89702e-49
878	Cyb5a	1.61673e-50	-0.597756	-0.501311	-0.694201	3.28319e-49
879	Ano2	1.63322e-50	0.215162	0.266147	0.164177	3.31289e-49
880	Rabl6	1.74182e-50	-0.946416	-0.81984	-1.07299	3.52917e-49
881	Lcp1	1.87702e-50	0.691907	0.801107	0.582706	3.79877e-49
882	Zyx	2.15821e-50	-0.903795	-0.772895	-1.03469	4.3629e-49
883	Serpinb6a	2.24746e-50	-0.811452	-0.681916	-0.940987	4.53818e-49
884	Me1	2.56921e-50	0.968561	1.09649	0.840637	5.18201e-49
885	Capzb	3.05296e-50	-0.520243	-0.438318	-0.602167	6.15077e-49
886	Zfp580	3.13433e-50	-0.655848	-0.596504	-0.715192	6.30758e-49
887	Lsm1	3.74326e-50	-0.699973	-0.582499	-0.817447	7.5245e-49
888	Mamld1	5.01423e-50	-0.416156	-0.397989	-0.434324	1.0068e-48
889	Ccdc93	6.42294e-50	0.70163	0.811543	0.591718	1.2882e-48
890	Csrp1	8.09295e-50	-0.898896	-0.78355	-1.01424	1.62132e-48
891	Cog8	8.74377e-50	0.789308	0.911658	0.666958	1.74974e-48
892	Cox6b1	8.89577e-50	0.378929	0.428247	0.32961	1.77816e-48
893	2200002J24Rik	9.91647e-50	0.129394	0.169243	0.0895452	1.97996e-48
894	Ankrd10	9.93624e-50	-0.893429	-0.786947	-0.999912	1.98169e-48
895	Creb3l2	1.09408e-49	0.914878	1.03881	0.790942	2.17961e-48
896	Dennd2a	1.11141e-49	-0.673681	-0.612694	-0.734668	2.21165e-48
897	Tcaf1	1.13611e-49	-0.608699	-0.557127	-0.660271	2.25829e-48
898	Rbpms2	1.1663e-49	0.701684	0.820179	0.583188	2.31572e-48
899	Ncoa3	1.20598e-49	0.907809	1.03603	0.779592	2.39183e-48
900	Syngr1	1.22788e-49	-0.939495	-0.800387	-1.0786	2.43257e-48
901	Mif4gd	1.3328e-49	-0.971433	-0.85285	-1.09002	2.63749e-48
902	Hesx1	1.44302e-49	0.26791	0.326228	0.209592	2.85245e-48
903	Arl1	1.53425e-49	-0.877849	-0.748079	-1.00762	3.02941e-48
904	Ffar3	1.5861e-49	0.159878	0.204645	0.11511	3.12834e-48
905	Ddr2	1.97523e-49	0.20652	0.257583	0.155458	3.89153e-48
906	Ppp4r2	1.9806e-49	0.870319	0.997489	0.743148	3.8978e-48
907	Lrrn4	2.73676e-49	0.229831	0.282678	0.176984	5.37998e-48
908	Edn3	2.81915e-49	0.155305	0.198784	0.111825	5.53583e-48
909	Nhp2	3.51611e-49	0.502485	0.566367	0.438603	6.89684e-48
910	Ywhaq	3.53907e-49	-0.4675	-0.395744	-0.539256	6.93424e-48
911	Myl9	3.67946e-49	-0.625967	-0.58101	-0.670925	7.2014e-48
912	Man1a2	4.01415e-49	-0.797275	-0.668717	-0.925834	7.84783e-48
913	Fkbp7	5.75417e-49	-0.531494	-0.491791	-0.571198	1.12373e-47
914	Rab2a	7.26689e-49	-0.680826	-0.572623	-0.789029	1.4176e-47
915	Fam43a	9.63456e-49	-0.549828	-0.508432	-0.591224	1.87742e-47
916	Ftl1-ps1	9.91145e-49	0.557288	0.630335	0.484242	1.92927e-47
917	2310039H08Rik	1.01869e-48	0.912741	1.03729	0.788187	1.98072e-47
918	Osr2	1.05982e-48	0.283163	0.346136	0.22019	2.05844e-47
919	Dpcr1	1.2011e-48	-0.645241	-0.595212	-0.695271	2.33032e-47
920	Gja1	1.21604e-48	0.910629	1.03606	0.785202	2.35674e-47
921	Mt2	1.23093e-48	1.49612	1.68292	1.30932	2.38301e-47
922	Zfp428	1.35501e-48	-0.846143	-0.745222	-0.947064	2.62038e-47
923	E430025e21rik	1.50434e-48	0.810336	0.935663	0.685008	2.906e-47
924	2310036o22rik	1.57573e-48	-0.496838	-0.421831	-0.571845	3.04061e-47
925	Pmm2	1.65273e-48	0.703506	0.826	0.581013	3.18574e-47
926	Sesn3	1.77763e-48	-0.847597	-0.753134	-0.94206	3.4228e-47
927	Pcbd2	1.83261e-48	-0.890495	-0.785191	-0.9958	3.52486e-47
928	Psme4	1.86943e-48	0.88116	1.00768	0.75464	3.59181e-47
929	Fosl2	1.92398e-48	-0.569447	-0.524086	-0.614808	3.69264e-47
930	Prkar2a	2.15604e-48	0.790297	0.919108	0.661486	4.13356e-47
931	Timp2	2.3143e-48	-0.542621	-0.500685	-0.584556	4.43221e-47
932	Cenpv	2.52643e-48	0.449548	0.533121	0.365975	4.83329e-47
933	Nfkbia	3.06323e-48	-0.901112	-0.799702	-1.00252	5.85395e-47
934	Top2a	3.19173e-48	1.19625	1.34299	1.04951	6.09299e-47
935	Ddx3y	3.20831e-48	-0.396889	-0.379312	-0.414467	6.1181e-47
936	Tmed9	3.32805e-48	-0.481308	-0.409989	-0.552627	6.33965e-47
937	S100a13	3.3647e-48	1.0628	1.19968	0.925916	6.40263e-47
938	Pdk3	4.03371e-48	-0.687648	-0.620457	-0.75484	7.66749e-47
939	Cox7c	4.91632e-48	0.312463	0.354157	0.270768	9.33524e-47
940	Sap18	5.16999e-48	-0.86663	-0.73394	-0.999321	9.80649e-47
941	Txnl1	5.18201e-48	-0.628342	-0.523233	-0.733452	9.81884e-47
942	Ocel1	6.96317e-48	0.830979	0.965809	0.696148	1.31798e-46
943	Pla2g12b	7.44381e-48	-0.825325	-0.735582	-0.915068	1.40746e-46
944	Dkk1	7.72363e-48	1.03008	1.17422	0.885936	1.45882e-46
945	Ndufs3	8.89837e-48	-0.676342	-0.559917	-0.792767	1.67892e-46
946	Mtmr7	9.17342e-48	0.5276	0.625823	0.429378	1.72899e-46
947	Mrpl14	1.04865e-47	-0.470449	-0.391305	-0.549593	1.97439e-46
948	Timp3	1.09363e-47	-1.01942	-0.886318	-1.15253	2.0569e-46
949	Mxi1	1.68623e-47	-0.804912	-0.716322	-0.893502	3.16812e-46
950	Nrm	1.78221e-47	-0.770202	-0.68594	-0.854465	3.34494e-46
951	Rhod	2.41112e-47	-0.897343	-0.787606	-1.00708	4.52054e-46
952	Nek6	2.53776e-47	-0.631572	-0.57243	-0.690713	4.75297e-46
953	Phlda3	2.72664e-47	-1.03919	-0.89658	-1.18179	5.10137e-46
954	Irf4	4.00682e-47	-0.475118	-0.443715	-0.50652	7.48864e-46
955	Grik3	4.04907e-47	0.141773	0.181466	0.10208	7.55968e-46
956	Rbfox2	7.50489e-47	-0.807842	-0.717714	-0.89797	1.39971e-45
957	Tesc	9.50708e-47	-0.598651	-0.553657	-0.643644	1.77128e-45
958	Srebf2	1.05903e-46	0.844856	0.976327	0.713385	1.97103e-45
959	D8ertd82e	1.18583e-46	-0.409301	-0.38442	-0.434182	2.20473e-45
960	Prkci	1.27427e-46	0.847883	0.975599	0.720167	2.36668e-45
961	Arhgef40	1.32959e-46	-0.492272	-0.458979	-0.525565	2.46686e-45
962	Sh3tc1	1.43366e-46	0.351261	0.421639	0.280882	2.65719e-45
963	Ccdc6	1.74117e-46	-0.828081	-0.728082	-0.928081	3.22379e-45
964	Rab34	2.24683e-46	-0.794765	-0.706315	-0.883214	4.1557e-45
965	Ech1	2.25149e-46	0.734255	0.867028	0.601481	4.16e-45
966	Smim1	2.39819e-46	-0.882162	-0.770692	-0.993631	4.42647e-45
967	Slc7a1	2.42665e-46	0.899714	1.03296	0.766472	4.47437e-45
968	Mybbp1a	2.70856e-46	0.899068	1.01687	0.781267	4.98902e-45
969	Sox2	2.93966e-46	-0.378292	-0.330932	-0.425653	5.4091e-45
970	Arpc5l	2.96026e-46	-0.730027	-0.6072	-0.852854	5.44139e-45
971	Ctsh	3.52953e-46	-0.646382	-0.499706	-0.793059	6.48111e-45
972	Gm9844	4.1198e-46	-0.629601	-0.571567	-0.687635	7.55721e-45
973	Tipin	4.41998e-46	-0.782281	-0.64965	-0.914912	8.09952e-45
974	Nt5c3b	4.55907e-46	0.73268	0.856323	0.609036	8.34581e-45
975	Iqgap2	4.68033e-46	0.767402	0.884435	0.650369	8.55901e-45
976	Mecom	5.92652e-46	0.242882	0.299447	0.186316	1.08268e-44
977	Lrrc38	6.14239e-46	-0.419454	-0.393149	-0.44576	1.12097e-44
978	Slc35d2	7.33573e-46	0.341338	0.411085	0.271591	1.33738e-44
979	Slc9a6	7.49436e-46	0.760748	0.882318	0.639178	1.36491e-44
980	Bcas3	8.97868e-46	0.493338	0.586333	0.400343	1.63357e-44
981	Rhoq	9.28034e-46	-0.597027	-0.542643	-0.651411	1.68673e-44
982	Sh3gl2	9.45056e-46	0.296821	0.36013	0.233512	1.71592e-44
983	Prkaa2	1.15766e-45	-0.852609	-0.742535	-0.962684	2.09981e-44
984	Crot	1.2235e-45	0.588233	0.6908	0.485666	2.21698e-44
985	Fbp2	1.38014e-45	0.337538	0.410566	0.264509	2.49826e-44
986	Nolc1	1.41086e-45	0.775776	0.874045	0.677508	2.55128e-44
987	Prss34	1.42835e-45	0.157969	0.203725	0.112214	2.5803e-44
988	Tbrg1	2.04571e-45	-0.47977	-0.404449	-0.555091	3.6918e-44
989	Kank2	2.05141e-45	-0.60864	-0.551331	-0.665949	3.69834e-44
990	Tmem123	2.05677e-45	-0.753521	-0.66928	-0.837761	3.70426e-44
991	Pacs2	2.25154e-45	-0.733991	-0.654673	-0.813309	4.05095e-44
992	Ndufa1	2.6482e-45	0.547568	0.616559	0.478578	4.75982e-44
993	Tmem237	2.78437e-45	-0.668258	-0.601244	-0.735271	4.99953e-44
994	Oxa1l	2.85115e-45	-0.854225	-0.72375	-0.984699	5.11428e-44
995	Tdh	2.86467e-45	0.662765	0.78672	0.53881	5.13338e-44
996	Arhgef2	2.87192e-45	-0.624282	-0.56393	-0.684634	5.14119e-44
997	Eif4ebp1	2.96877e-45	-0.536674	-0.455684	-0.617664	5.30924e-44
998	Snhg6	3.4022e-45	-0.806951	-0.676628	-0.937275	6.07827e-44
999	Pet100	3.95533e-45	0.756786	0.878107	0.635464	7.05942e-44
1000	Lyrm4	3.99487e-45	0.581457	0.683603	0.479311	7.12285e-44
1001	Sema6a	4.35199e-45	-0.490086	-0.453849	-0.526324	7.75184e-44
1002	Vamp4	4.9435e-45	-0.630669	-0.56848	-0.692858	8.79666e-44
1003	Slc25a20	5.14673e-45	0.698514	0.814549	0.582479	9.14918e-44
1004	H1f0	5.96422e-45	-0.60231	-0.474957	-0.729663	1.05918e-43
1005	S100g	6.62127e-45	0.292252	0.466765	0.117738	1.1747e-43
1006	Rbx1	6.93583e-45	0.441694	0.501568	0.38182	1.22928e-43
1007	Spint2	7.55444e-45	0.878054	0.985134	0.770974	1.33759e-43
1008	Crk	7.84314e-45	0.769043	0.892704	0.645383	1.38733e-43
1009	Tubb2a	8.2872e-45	0.557388	0.659788	0.454988	1.46443e-43
1010	Myo10	9.00141e-45	-0.862935	-0.745599	-0.98027	1.58906e-43
1011	Tmem63c	1.06302e-44	0.131819	0.170665	0.0929739	1.87474e-43
1012	Grem2	1.10934e-44	-0.459838	-0.429822	-0.489854	1.9545e-43
1013	Arpp19	1.57442e-44	-0.448089	-0.3778	-0.518378	2.77116e-43
1014	Timm13	1.6137e-44	0.381296	0.433017	0.329575	2.83751e-43
1015	Slc31a2	1.8351e-44	0.635954	0.749851	0.522057	3.22362e-43
1016	Dcun1d5	2.00579e-44	-0.647175	-0.532623	-0.761728	3.52001e-43
1017	Platr17	2.14851e-44	0.334552	0.427008	0.242096	3.76676e-43
1018	Ppat	2.3791e-44	0.778143	0.905638	0.650649	4.16692e-43
1019	Rnf217	2.66888e-44	-0.436471	-0.406854	-0.466089	4.66988e-43
1020	1700025G04Rik	2.70454e-44	-0.881654	-0.758525	-1.00478	4.72764e-43
1021	Prodh	2.97773e-44	0.295965	0.358951	0.232979	5.20009e-43
1022	Foxo4	3.23413e-44	-0.690902	-0.624121	-0.757682	5.64232e-43
1023	Xlr	3.37175e-44	-0.401768	-0.376807	-0.426728	5.87667e-43
1024	Rtf1	3.69626e-44	-0.743262	-0.619392	-0.867133	6.43596e-43
1025	Bnip3l	3.86108e-44	-0.814476	-0.68348	-0.945472	6.71639e-43
1026	Rcbtb2	4.15895e-44	-0.739918	-0.654982	-0.824854	7.2275e-43
1027	Slc50a1	4.36436e-44	-0.891568	-0.768114	-1.01502	7.57707e-43
1028	Cited2	5.1813e-44	-0.739159	-0.608359	-0.869959	8.98663e-43
1029	Sfpq	5.43302e-44	0.82588	0.937457	0.714304	9.41407e-43
1030	Sox13	5.62731e-44	-0.50612	-0.463317	-0.548922	9.74125e-43
1031	Amhr2	7.15141e-44	0.440135	0.523874	0.356396	1.23676e-42
1032	Sumo2	7.92799e-44	-0.347527	-0.299033	-0.396021	1.36973e-42
1033	Fth1	8.14536e-44	0.404026	0.460193	0.347859	1.40592e-42
1034	Fam117a	8.52825e-44	-0.530913	-0.484121	-0.577705	1.47059e-42
1035	Evi5	8.99214e-44	0.687496	0.809377	0.565614	1.54908e-42
1036	Gpr180	9.39578e-44	-0.75699	-0.669006	-0.844974	1.61705e-42
1037	Fkbp10	9.48341e-44	-0.672209	-0.60462	-0.739797	1.63056e-42
1038	Asns	1.0186e-43	1.01805	1.14902	0.887085	1.74968e-42
1039	Itgb1bp1	1.078e-43	-0.83111	-0.707695	-0.954525	1.84992e-42
1040	Kat6b	1.1128e-43	0.670008	0.782586	0.55743	1.9078e-42
1041	Cdca7	1.23407e-43	-0.790867	-0.698646	-0.883088	2.11368e-42
1042	Hs1bp3	1.39978e-43	0.66642	0.779433	0.553406	2.39521e-42
1043	Stk26	1.72313e-43	-0.443232	-0.410277	-0.476188	2.94567e-42
1044	Bc026585	1.88781e-43	0.336508	0.405639	0.267376	3.22411e-42
1045	Nedd8	2.40551e-43	-0.364628	-0.311617	-0.417639	4.10434e-42
1046	Tnnt1	2.65579e-43	0.496504	0.588057	0.404951	4.52703e-42
1047	Fkbp6	2.90278e-43	0.406892	0.488772	0.325013	4.94332e-42
1048	Mrps36	3.03829e-43	-0.669591	-0.553618	-0.785564	5.16916e-42
1049	Bcas2	3.08736e-43	-0.626901	-0.515187	-0.738614	5.24763e-42
1050	Tango2	3.17767e-43	0.615283	0.728811	0.501756	5.39598e-42
1051	St3gal6	3.79865e-43	-0.827833	-0.72279	-0.932876	6.44433e-42
1052	Spr	4.47745e-43	0.913859	1.02874	0.798982	7.58867e-42
1053	Dmd	4.91336e-43	0.298469	0.36233	0.234607	8.31959e-42
1054	Prps1	5.68705e-43	-0.652419	-0.584856	-0.719982	9.6205e-42
1055	Ero1l	6.2255e-43	-0.87678	-0.749648	-1.00391	1.05214e-41
1056	Nt5e	6.55518e-43	0.260645	0.32118	0.20011	1.10681e-41
1057	Mrfap1	7.90551e-43	0.349991	0.398805	0.301176	1.33354e-41
1058	Xist	1.16208e-42	0.601508	0.710942	0.492074	1.95839e-41
1059	Mbd3	1.22786e-42	-0.651063	-0.528994	-0.773133	2.0673e-41
1060	Arhgap9	1.39143e-42	0.325563	0.394285	0.256841	2.34049e-41
1061	Kif21b	1.606e-42	0.26371	0.322879	0.20454	2.69887e-41
1062	4930447C04Rik	1.61819e-42	0.445564	0.532835	0.358292	2.71679e-41
1063	Trim50	1.62431e-42	0.169481	0.216391	0.122571	2.7245e-41
1064	Msh2	1.91297e-42	0.826642	0.954125	0.699158	3.20566e-41
1065	Nrk	2.00444e-42	-0.627753	-0.567548	-0.687958	3.35579e-41
1066	Fam195b	2.08926e-42	-0.823473	-0.691068	-0.955878	3.49452e-41
1067	Spi1	2.23011e-42	0.228816	0.284319	0.173313	3.7266e-41
1068	Specc1	2.43786e-42	0.66566	0.776891	0.554428	4.06995e-41
1069	Myrf	2.68361e-42	-0.402964	-0.376598	-0.429329	4.47602e-41
1070	Mpc2	2.73446e-42	-0.79099	-0.659814	-0.922166	4.55658e-41
1071	Gpc4	3.51275e-42	-0.724234	-0.638934	-0.809534	5.84802e-41
1072	Nav3	3.57725e-42	0.200125	0.25088	0.149371	5.94985e-41
1073	Sh3pxd2b	4.86268e-42	-0.680014	-0.604832	-0.755195	8.0803e-41
1074	Strip2	5.24181e-42	0.161212	0.20559	0.116834	8.70219e-41
1075	Nr6a1	5.293e-42	-0.739003	-0.651698	-0.826308	8.77899e-41
1076	Bcat1	5.79815e-42	0.832309	0.968226	0.696392	9.6079e-41
1077	Gpr146	5.86943e-42	-0.687436	-0.610688	-0.764184	9.71699e-41
1078	Pnkd	9.52629e-42	0.608274	0.688552	0.527996	1.57564e-40
1079	Frmpd1	9.92902e-42	-0.698851	-0.6187	-0.779002	1.64073e-40
1080	Arhgap10	1.05837e-41	-0.797826	-0.683349	-0.912303	1.7473e-40
1081	Dnajc9	1.08195e-41	-0.914106	-0.780272	-1.04794	1.78456e-40
1082	Ano6	1.1055e-41	0.739844	0.862515	0.617173	1.82173e-40
1083	Rnf111	1.22192e-41	0.76496	0.887167	0.642754	2.01171e-40
1084	Lrrc41	1.25284e-41	-0.643936	-0.573128	-0.714744	2.06071e-40
1085	Nav1	1.2944e-41	-0.748287	-0.660973	-0.835601	2.12711e-40
1086	Ddit4l	1.31408e-41	0.482737	0.577907	0.387566	2.15746e-40
1087	Haus7	1.42151e-41	-0.781561	-0.665679	-0.897442	2.33169e-40
1088	Tor1a	1.45693e-41	-0.84648	-0.72954	-0.963421	2.38759e-40
1089	Sfrp1	1.53239e-41	0.381172	0.462852	0.299491	2.50896e-40
1090	Gtf2i	1.76098e-41	-0.774509	-0.681399	-0.867618	2.88057e-40
1091	Cdh5	1.96401e-41	-0.532468	-0.487791	-0.577145	3.20974e-40
1092	Nudt18	2.21765e-41	-0.586126	-0.525853	-0.646399	3.62094e-40
1093	Has2	2.26128e-41	0.103205	0.142044	0.0643664	3.68881e-40
1094	Plscr3	2.33768e-41	-0.673104	-0.597265	-0.748942	3.80995e-40
1095	Amt	2.41654e-41	0.404675	0.487078	0.322272	3.93488e-40
1096	Gab1	2.42111e-41	0.802652	0.927629	0.677675	3.93872e-40
1097	Camk1	2.63783e-41	-0.680594	-0.600785	-0.760402	4.28737e-40
1098	Upp1	3.10352e-41	0.865884	1.0076	0.724165	5.03968e-40
1099	Gja4	3.30294e-41	0.191955	0.241054	0.142856	5.35863e-40
1100	Hnrnpu	3.31615e-41	0.431849	0.493042	0.370655	5.37518e-40
1101	Gkn1	3.50722e-41	-0.0143681	0.120204	-0.14894	5.67971e-40
1102	Peg3	3.59705e-41	0.825089	0.962593	0.687585	5.81991e-40
1103	Gcat	4.48173e-41	0.848457	0.979413	0.717501	7.24472e-40
1104	Usp7	5.01676e-41	0.858847	0.986119	0.731576	8.10224e-40
1105	Lama4	5.07749e-41	-0.420231	-0.389487	-0.450974	8.1929e-40
1106	Alad	5.095e-41	-0.825114	-0.717582	-0.932645	8.21372e-40
1107	Rilpl1	5.1049e-41	-0.481339	-0.438283	-0.524396	8.22226e-40
1108	Rwdd1	5.25805e-41	-0.546388	-0.451945	-0.640831	8.46129e-40
1109	Gtpbp2	5.30387e-41	-0.621858	-0.556098	-0.687618	8.52732e-40
1110	Igsf9	5.94354e-41	-0.396854	-0.369947	-0.423762	9.54714e-40
1111	Fyb	6.11253e-41	0.700478	0.822092	0.578864	9.80975e-40
1112	Eif4g2	6.30981e-41	0.482266	0.559975	0.404557	1.01173e-39
1113	Hist1h2br	6.42681e-41	0.296113	0.364793	0.227433	1.02956e-39
1114	Camk2n1	7.28249e-41	0.523277	0.620025	0.426528	1.16559e-39
1115	App	1.03694e-40	0.903288	1.02527	0.781306	1.65817e-39
1116	Abhd8	1.09003e-40	-0.60943	-0.543963	-0.674897	1.74152e-39
1117	Eef1b2	1.09492e-40	-0.380172	-0.324912	-0.435432	1.74775e-39
1118	Hmgb2	1.11937e-40	0.687896	0.776712	0.599079	1.78518e-39
1119	Bzw2	1.20599e-40	-0.73015	-0.600204	-0.860096	1.9216e-39
1120	Tnfrsf21	1.38889e-40	-0.723281	-0.632737	-0.813825	2.21106e-39
1121	Snd1	1.58964e-40	0.785835	0.905701	0.665969	2.52839e-39
1122	Zmynd11	1.66262e-40	-0.669374	-0.592933	-0.745815	2.64211e-39
1123	Rybp	1.7594e-40	0.778117	0.905023	0.651211	2.79342e-39
1124	Dctn2	1.77946e-40	-0.763778	-0.634507	-0.89305	2.82276e-39
1125	Capns1	2.08618e-40	0.642951	0.728246	0.557656	3.30637e-39
1126	Ei24	2.22419e-40	-0.81951	-0.704946	-0.934074	3.52197e-39
1127	Tuba1a	2.43705e-40	-0.794521	-0.696383	-0.892658	3.8556e-39
1128	Mdfi	2.75782e-40	-0.533982	-0.481972	-0.585993	4.35922e-39
1129	Aip	2.76288e-40	-0.808703	-0.698734	-0.918673	4.36334e-39
1130	Mylpf	3.03577e-40	-0.103588	0.000591908	-0.207768	4.79006e-39
1131	Pdcd11	3.55315e-40	0.791896	0.9014	0.682391	5.60147e-39
1132	Mff	4.05421e-40	-0.737791	-0.609416	-0.866165	6.38573e-39
1133	Ubb	4.85265e-40	-0.431227	-0.367278	-0.495177	7.63661e-39
1134	Sgpl1	4.90888e-40	0.677301	0.800748	0.553854	7.71828e-39
1135	Ipo5	5.51311e-40	0.731765	0.846598	0.616932	8.66069e-39
1136	E030030I06Rik	5.62805e-40	0.251748	0.309769	0.193727	8.83347e-39
1137	Ikbip	5.86772e-40	-0.732552	-0.640041	-0.825062	9.20154e-39
1138	Ccdc50	6.26541e-40	0.771077	0.894387	0.647768	9.81654e-39
1139	Flot1	6.27679e-40	-0.718547	-0.632351	-0.804742	9.82574e-39
1140	Qrich2	6.35642e-40	-0.404512	-0.376912	-0.432112	9.94166e-39
1141	Ube2f	6.42935e-40	-0.790865	-0.65997	-0.921761	1.00469e-38
1142	Bola1	6.76082e-40	0.846271	0.96337	0.729172	1.05556e-38
1143	Fundc2	7.16424e-40	-0.58997	-0.459951	-0.71999	1.11757e-38
1144	Svil	7.94538e-40	0.697968	0.813337	0.582599	1.23834e-38
1145	Mtmr4	8.22612e-40	0.649844	0.762013	0.537676	1.28098e-38
1146	Rbm17	9.77559e-40	-0.566465	-0.463962	-0.668968	1.52093e-38
1147	Spc24	9.80076e-40	-0.566458	-0.429087	-0.703829	1.52352e-38
1148	Gnb4	1.015e-39	0.303668	0.369763	0.237572	1.57644e-38
1149	Polr2l	1.0511e-39	0.86663	0.988739	0.744521	1.63108e-38
1150	Chchd1	1.06755e-39	-0.530183	-0.433948	-0.626418	1.65516e-38
1151	Klf2	1.10505e-39	0.640138	0.760361	0.519914	1.71182e-38
1152	Dst	1.10838e-39	0.807641	0.944806	0.670476	1.71549e-38
1153	Snrpn	1.24312e-39	0.183753	0.316554	0.0509507	1.92235e-38
1154	Anapc5	1.28805e-39	-0.729382	-0.602934	-0.855831	1.99012e-38
1155	Bcam	1.45774e-39	-0.473778	-0.4318	-0.515755	2.25034e-38
1156	Mid1	1.48463e-39	-0.468588	-0.435362	-0.501814	2.28987e-38
1157	Tnk2	1.53183e-39	-0.586362	-0.523404	-0.649321	2.36064e-38
1158	Pnpo	1.63795e-39	0.627104	0.750111	0.504097	2.52198e-38
1159	Procr	1.64879e-39	-0.591862	-0.529473	-0.65425	2.5365e-38
1160	Elf3	1.67649e-39	0.903399	1.03252	0.774276	2.57688e-38
1161	Pik3r1	1.73465e-39	0.720057	0.84038	0.599733	2.66397e-38
1162	Prdx5	1.83305e-39	-0.519142	-0.417616	-0.620668	2.81267e-38
1163	Chst15	1.86208e-39	-0.779409	-0.680357	-0.87846	2.85477e-38
1164	Lsm10	2.19396e-39	-0.820879	-0.708059	-0.933698	3.36068e-38
1165	Abcc1	2.43221e-39	-0.606462	-0.538252	-0.674672	3.72244e-38
1166	1810063I02Rik	2.56984e-39	0.151069	0.193242	0.108896	3.92969e-38
1167	5730559c18rik	2.82878e-39	-0.469142	-0.426172	-0.512113	4.32195e-38
1168	Got1	3.1729e-39	0.816956	0.94986	0.684051	4.84355e-38
1169	Pvr	3.59774e-39	-0.702884	-0.618236	-0.787532	5.4874e-38
1170	Pla2g10	4.12058e-39	0.472343	0.569265	0.375421	6.27949e-38
1171	Gm26853	4.32867e-39	0.732172	0.855013	0.609331	6.59096e-38
1172	Dazl	4.53887e-39	0.324445	0.397862	0.251029	6.90512e-38
1173	Atad1	5.66491e-39	0.770566	0.896269	0.644862	8.60352e-38
1174	Rgs19	5.66473e-39	-0.795108	-0.692066	-0.89815	8.60352e-38
1175	Sh3bgrl3	5.72138e-39	0.568669	0.65547	0.481868	8.68189e-38
1176	Arhgap28	5.72669e-39	-0.483078	-0.437255	-0.5289	8.68255e-38
1177	Pqlc1	6.03748e-39	-0.600712	-0.535045	-0.666378	9.14598e-38
1178	Glipr1	6.06454e-39	-0.744405	-0.63545	-0.853359	9.17918e-38
1179	Tmem9	6.09063e-39	-0.739101	-0.602624	-0.875578	9.21086e-38
1180	Trub1	6.64627e-39	0.644369	0.758162	0.530576	1.00426e-37
1181	Ifitm3	6.69304e-39	-0.16087	-0.0171418	-0.304599	1.01047e-37
1182	Maf	7.14542e-39	0.221542	0.278546	0.164538	1.07786e-37
1183	Tmem41a	8.03497e-39	-0.701197	-0.615933	-0.786461	1.21102e-37
1184	Cyb5r1	8.42343e-39	0.773447	0.89718	0.649715	1.26849e-37
1185	Tst	8.99783e-39	0.659462	0.774308	0.544616	1.35385e-37
1186	Gm21915	1.11453e-38	0.0977814	0.132551	0.0630122	1.67556e-37
1187	Gm2381	1.15008e-38	0.137207	0.17605	0.098364	1.72754e-37
1188	Hebp1	1.29534e-38	0.882134	1.011	0.753269	1.9441e-37
1189	Kcng1	1.30454e-38	-0.396753	-0.370239	-0.423266	1.95627e-37
1190	Igsf11	1.32446e-38	-0.360956	-0.335213	-0.386699	1.98447e-37
1191	Pdia3	1.55975e-38	-0.50888	-0.392097	-0.625663	2.33504e-37
1192	Ccdc59	1.60638e-38	-0.719622	-0.592328	-0.846915	2.40283e-37
1193	Tsnax	1.98772e-38	-0.835616	-0.709528	-0.961703	2.97075e-37
1194	Slc38a6	2.0609e-38	0.657716	0.770774	0.544658	3.07754e-37
1195	Cd82	2.22262e-38	0.141169	0.183483	0.0988544	3.31626e-37
1196	Fam210b	2.42342e-38	-0.639817	-0.564413	-0.71522	3.61284e-37
1197	Man1a	3.03728e-38	-0.577107	-0.514998	-0.639216	4.5242e-37
1198	Ndufa7	3.05195e-38	0.315113	0.361946	0.268279	4.54226e-37
1199	Fus	3.18109e-38	0.538532	0.631342	0.445722	4.73051e-37
1200	Gadd45a	3.22233e-38	-0.694761	-0.607127	-0.782394	4.78784e-37
1201	Dctpp1	3.2679e-38	0.59036	0.668367	0.512353	4.85151e-37
1202	Rab7	3.32294e-38	0.674424	0.776429	0.572419	4.92912e-37
1203	Mrps18a	3.92473e-38	-0.626388	-0.507654	-0.745121	5.81695e-37
1204	Lxn	4.12481e-38	-0.64732	-0.571621	-0.723019	6.10841e-37
1205	Lrpprc	4.31043e-38	0.729844	0.850652	0.609036	6.37801e-37
1206	Tex15	4.3292e-38	0.56065	0.663086	0.458213	6.40046e-37
1207	Ctgf	4.94584e-38	-0.734656	-0.625477	-0.843835	7.30607e-37
1208	Erp29	5.13778e-38	-0.434316	-0.36732	-0.501311	7.58333e-37
1209	Imp3	5.20123e-38	-0.643383	-0.52314	-0.763625	7.67064e-37
1210	Tex19.1	5.49998e-38	0.652331	0.775749	0.528912	8.10451e-37
1211	Stxbp6	5.98978e-38	-0.366003	-0.338398	-0.393609	8.81897e-37
1212	Gng12	6.11548e-38	-0.870332	-0.736487	-1.00418	8.99661e-37
1213	Xlr5a	6.13942e-38	0.346187	0.420351	0.272024	9.02439e-37
1214	Crygd	6.19785e-38	0.141272	0.181361	0.101183	9.10278e-37
1215	Fam177a	7.36261e-38	-0.746929	-0.649785	-0.844073	1.08045e-36
1216	Kif23	7.42143e-38	0.80925	0.942665	0.675835	1.08819e-36
1217	Zfp358	7.6593e-38	-0.464068	-0.419816	-0.508319	1.12215e-36
1218	Rdh11	7.90707e-38	0.433051	0.523042	0.34306	1.1575e-36
1219	Nr2f6	7.94211e-38	-0.554278	-0.494368	-0.614188	1.16167e-36
1220	Trappc6b	9.92596e-38	-0.775209	-0.645667	-0.904752	1.45065e-36
1221	Fndc3b	1.06542e-37	-0.735365	-0.621192	-0.849538	1.55581e-36
1222	Itgb5	1.38294e-37	-0.722446	-0.631014	-0.813877	2.01783e-36
1223	Phf21a	1.42236e-37	-0.700137	-0.610719	-0.789555	2.07365e-36
1224	Sh3glb1	1.43333e-37	-0.755376	-0.631248	-0.879504	2.08793e-36
1225	Mras	1.58631e-37	0.483527	0.576466	0.390588	2.3089e-36
1226	Surf1	1.67572e-37	-0.769126	-0.657513	-0.880739	2.43704e-36
1227	Apoa1	1.82664e-37	0.239306	0.299411	0.179201	2.65436e-36
1228	Igbp1	1.93008e-37	-0.717944	-0.590641	-0.845247	2.80239e-36
1229	Commd3	2.09589e-37	-0.58178	-0.459569	-0.703991	3.04066e-36
1230	Ppib	2.23019e-37	-0.435878	-0.36729	-0.504466	3.23287e-36
1231	Gusb	2.24584e-37	0.600724	0.710201	0.491246	3.25291e-36
1232	Cfl2	2.26054e-37	-0.626743	-0.504793	-0.748693	3.27154e-36
1233	Polr2k	2.90125e-37	0.78463	0.913505	0.655756	4.1954e-36
1234	Tcea3	2.92011e-37	-0.324955	-0.304828	-0.345083	4.21925e-36
1235	Hk2	3.33283e-37	0.49377	0.578394	0.409146	4.81169e-36
1236	Klk1b3	3.3592e-37	0.116911	0.158214	0.0756084	4.84584e-36
1237	Tagln	3.41703e-37	-0.45656	-0.423901	-0.48922	4.92527e-36
1238	Sox4	3.53792e-37	-0.500103	-0.450725	-0.549482	5.09541e-36
1239	Als2cl	3.66474e-37	-0.361065	-0.334224	-0.387906	5.2738e-36
1240	Eng	3.73268e-37	0.348156	0.422987	0.273325	5.36723e-36
1241	Anxa6	3.74362e-37	-0.35937	-0.331674	-0.387066	5.37862e-36
1242	Limd2	3.89579e-37	-0.846515	-0.714328	-0.978701	5.59274e-36
1243	Pdcd5	4.08859e-37	-0.431409	-0.352362	-0.510455	5.86481e-36
1244	Zfyve21	4.10804e-37	0.806701	0.921013	0.69239	5.88797e-36
1245	Fam114a1	4.146e-37	-0.689651	-0.601782	-0.77752	5.9376e-36
1246	Mrps15	4.40342e-37	-0.685375	-0.555196	-0.815554	6.3012e-36
1247	Kifap3	4.43171e-37	0.740441	0.869616	0.611267	6.3366e-36
1248	Zfp932	4.69913e-37	0.501432	0.603243	0.399622	6.71359e-36
1249	Luzp1	4.7472e-37	-0.791725	-0.675582	-0.907867	6.77683e-36
1250	Prkra	5.34288e-37	-0.576301	-0.509118	-0.643485	7.62109e-36
1251	Nav2	5.71422e-37	-0.355002	-0.32931	-0.380694	8.14425e-36
1252	Ldlrap1	6.96297e-37	-0.704501	-0.60933	-0.799672	9.91612e-36
1253	Ints6l	7.08233e-37	-0.461475	-0.416575	-0.506375	1.0078e-35
1254	Ddc	7.14082e-37	-0.545699	-0.487227	-0.604172	1.01532e-35
1255	Clic1	8.1561e-37	-0.240236	-0.134415	-0.346057	1.15875e-35
1256	Rtca	9.67506e-37	-0.771645	-0.659685	-0.883606	1.37346e-35
1257	Sod1	1.06876e-36	-0.639465	-0.524781	-0.75415	1.51598e-35
1258	Arl8b	1.15973e-36	0.596645	0.711735	0.481555	1.64372e-35
1259	Unc50	1.20439e-36	-0.726353	-0.596478	-0.856229	1.70566e-35
1260	Foxp4	1.21646e-36	-0.693004	-0.593253	-0.792755	1.72139e-35
1261	Wdr77	1.27768e-36	0.828387	0.959157	0.697618	1.80658e-35
1262	Tbcel	1.38523e-36	-0.45241	-0.407543	-0.497277	1.9571e-35
1263	Bin1	1.43284e-36	-0.653728	-0.573149	-0.734308	2.02277e-35
1264	Amica1	1.61355e-36	0.097302	0.131898	0.0627061	2.27607e-35
1265	Pfn1	1.73475e-36	0.343395	0.395754	0.291036	2.44511e-35
1266	Map4k4	1.76184e-36	-0.790604	-0.671059	-0.91015	2.48133e-35
1267	Eid1	2.0644e-36	-0.720357	-0.621526	-0.819189	2.90514e-35
1268	Tcf23	2.29086e-36	0.495722	0.590779	0.400666	3.22129e-35
1269	Fads3	2.39958e-36	-0.395614	-0.361514	-0.429715	3.37151e-35
1270	Acp6	2.50033e-36	-0.657764	-0.567705	-0.747822	3.5103e-35
1271	Cyct	2.68653e-36	0.354769	0.458148	0.251391	3.76876e-35
1272	Mettl9	3.0941e-36	-0.707136	-0.580321	-0.83395	4.3371e-35
1273	Bc021891	3.76137e-36	0.110242	0.147448	0.0730367	5.26828e-35
1274	Ajuba	3.84509e-36	-0.612986	-0.539977	-0.685996	5.38132e-35
1275	Pim3	3.86496e-36	-0.72489	-0.628531	-0.821249	5.40489e-35
1276	Pla2g1b	4.12161e-36	-0.368933	-0.343669	-0.394197	5.75928e-35
1277	Hnrnpul2	4.87663e-36	0.734629	0.860137	0.60912	6.80895e-35
1278	Gemin7	5.1216e-36	-0.704655	-0.578726	-0.830585	7.14539e-35
1279	Sema4c	5.458e-36	-0.65763	-0.575518	-0.739741	7.60877e-35
1280	P4hb	5.59539e-36	-0.396236	-0.333606	-0.458865	7.79421e-35
1281	Trp53i11	6.06093e-36	-0.33813	-0.318585	-0.357675	8.4361e-35
1282	Rab1a	7.26565e-36	0.513877	0.599897	0.427858	1.0105e-34
1283	Fam162a	7.71601e-36	-0.684611	-0.560355	-0.808866	1.0723e-34
1284	Mrps21	8.01758e-36	0.536581	0.614507	0.458655	1.11335e-34
1285	Cisd1	9.3661e-36	-0.442271	-0.352207	-0.532335	1.29959e-34
1286	Esyt3	9.40523e-36	0.222713	0.277973	0.167452	1.30401e-34
1287	Adam32	9.48593e-36	0.20175	0.253207	0.150292	1.31417e-34
1288	Map1b	9.70628e-36	-0.533375	-0.474833	-0.591917	1.34366e-34
1289	Naa10	1.0404e-35	-0.778374	-0.647582	-0.909166	1.43913e-34
1290	Mast2	1.04505e-35	-0.503055	-0.44797	-0.558141	1.44444e-34
1291	C130073F10Rik	1.16131e-35	0.331832	0.406124	0.25754	1.60389e-34
1292	Srgn	1.36605e-35	0.791141	0.891961	0.690321	1.88519e-34
1293	Edf1	1.37542e-35	-0.313192	-0.263458	-0.362926	1.89665e-34
1294	Aig1	1.41367e-35	-0.499769	-0.445892	-0.553645	1.94789e-34
1295	St5	1.4632e-35	0.651999	0.769563	0.534434	2.01459e-34
1296	Atp1b3	1.57049e-35	-0.722874	-0.59478	-0.850967	2.16064e-34
1297	Lgals2	1.73529e-35	0.722252	0.857227	0.587277	2.38552e-34
1298	Igsf1	1.7443e-35	-0.37665	-0.34646	-0.40684	2.39606e-34
1299	Tsen34	1.80975e-35	-0.631076	-0.506172	-0.755979	2.48405e-34
1300	1700007K13Rik	1.90051e-35	0.50794	0.610397	0.405482	2.60662e-34
1301	Slc8b1	2.07964e-35	0.482837	0.577041	0.388633	2.85012e-34
1302	Plekhb2	3.04213e-35	0.684026	0.808483	0.559569	4.16599e-34
1303	Cuedc1	3.13651e-35	-0.62109	-0.542388	-0.699793	4.29195e-34
1304	Cmip	3.20235e-35	0.608627	0.72125	0.496004	4.37868e-34
1305	Tpst1	3.24998e-35	-0.494613	-0.440582	-0.548645	4.44039e-34
1306	Gale	3.26978e-35	-0.637718	-0.555968	-0.719468	4.46403e-34
1307	Reep1	3.27883e-35	0.207266	0.261104	0.153429	4.47295e-34
1308	B230219D22Rik	3.80099e-35	-0.798657	-0.673952	-0.923361	5.18131e-34
1309	Ttc1	3.86371e-35	0.7604	0.887478	0.633321	5.26279e-34
1310	Gm10273	4.84231e-35	0.5989	0.718798	0.479002	6.59071e-34
1311	Slco2a1	4.85876e-35	-0.67875	-0.570482	-0.787018	6.60806e-34
1312	Rnf24	4.90407e-35	-0.523293	-0.464273	-0.582314	6.6646e-34
1313	Rab22a	5.79126e-35	-0.700949	-0.603825	-0.798072	7.86429e-34
1314	Arid3a	6.00583e-35	-0.571823	-0.502183	-0.641464	8.14946e-34
1315	Rab3ip	6.27255e-35	-0.674115	-0.570224	-0.778006	8.50492e-34
1316	Ccdc34	6.68732e-35	-0.563771	-0.451342	-0.676199	9.06041e-34
1317	Bcap31	6.92909e-35	0.769138	0.878699	0.659578	9.38084e-34
1318	Rab6b	7.58998e-35	-0.443448	-0.398812	-0.488085	1.02678e-33
1319	Sipa1	7.77943e-35	0.675823	0.79533	0.556317	1.05161e-33
1320	Tollip	9.86536e-35	0.640664	0.761419	0.51991	1.33257e-33
1321	Ewsr1	1.3038e-34	0.598563	0.696019	0.501108	1.75978e-33
1322	Dmgdh	1.33607e-34	0.0932302	0.125434	0.0610265	1.80198e-33
1323	Fkbp14	1.58918e-34	-0.339337	-0.312212	-0.366462	2.14168e-33
1324	Mtfr1l	1.59034e-34	-0.726561	-0.610758	-0.842364	2.14168e-33
1325	Plxnb1	1.60675e-34	-0.425736	-0.384579	-0.466892	2.16214e-33
1326	Arpc1a	1.78054e-34	-0.563868	-0.454326	-0.673411	2.3942e-33
1327	Zfp516	1.85021e-34	0.429035	0.515636	0.342434	2.486e-33
1328	Smc6	1.8901e-34	0.658086	0.770079	0.546093	2.53768e-33
1329	H2-D1	1.99411e-34	-0.729634	-0.612234	-0.847034	2.67532e-33
1330	Nr2f2	2.23971e-34	-0.39387	-0.357627	-0.430113	3.00256e-33
1331	Sh2d4b	2.24283e-34	0.144536	0.185665	0.103407	3.00448e-33
1332	Phc1	2.2558e-34	-0.603729	-0.529078	-0.678379	3.01959e-33
1333	Ndufb2	2.33775e-34	0.65632	0.751588	0.561052	3.12694e-33
1334	Egln1	2.53516e-34	-0.755029	-0.638314	-0.871744	3.38845e-33
1335	Sf3b2	2.58133e-34	0.37874	0.436371	0.321108	3.44758e-33
1336	Txndc5	2.58458e-34	-0.611291	-0.486457	-0.736125	3.44933e-33
1337	Txndc12	2.60147e-34	-0.521173	-0.399657	-0.642689	3.46928e-33
1338	Bhmt2	2.70031e-34	0.1252	0.16411	0.0862899	3.59839e-33
1339	Hmgb3	3.28919e-34	-0.864601	-0.727442	-1.00176	4.37985e-33
1340	Foxa3	3.61296e-34	-0.536098	-0.474121	-0.598075	4.80739e-33
1341	Nudt16l1	4.62929e-34	0.740692	0.868039	0.613344	6.15513e-33
1342	Nudt19	4.84378e-34	-0.772881	-0.641466	-0.904296	6.43551e-33
1343	Smdt1	5.22478e-34	0.320484	0.370505	0.270462	6.93655e-33
1344	Ddx21	5.32516e-34	0.76896	0.896435	0.641485	7.06455e-33
1345	Calm2	6.27181e-34	-0.527919	-0.43237	-0.623469	8.31423e-33
1346	Acly	6.44345e-34	0.720669	0.848339	0.592999	8.53113e-33
1347	Pltp	6.445e-34	0.480604	0.591235	0.369974	8.53113e-33
1348	Tlcd2	6.47169e-34	0.274338	0.339124	0.209551	8.56011e-33
1349	Runx3	6.70284e-34	0.127802	0.168747	0.086857	8.85927e-33
1350	Tnfaip1	6.79692e-34	-0.70137	-0.600583	-0.802157	8.97697e-33
1351	Srd5a1	7.73702e-34	-0.43728	-0.392751	-0.481809	1.0211e-32
1352	Ccng2	8.0232e-34	-0.408499	-0.371147	-0.445852	1.05809e-32
1353	Hs6st1	8.36805e-34	-0.544565	-0.47825	-0.61088	1.10275e-32
1354	Sik1	8.46123e-34	0.329463	0.401649	0.257276	1.11421e-32
1355	Emc7	8.59107e-34	-0.570492	-0.451597	-0.689386	1.13047e-32
1356	Psmb4	8.72773e-34	-0.504352	-0.410871	-0.597834	1.14761e-32
1357	Cep112	8.76583e-34	-0.422973	-0.381807	-0.46414	1.15177e-32
1358	Piwil2	9.44586e-34	0.163337	0.207375	0.119299	1.2402e-32
1359	Tmem2	9.52522e-34	0.605575	0.717031	0.494119	1.2497e-32
1360	Usp2	9.91722e-34	-0.332957	-0.305587	-0.360327	1.30018e-32
1361	Ptp4a1	1.22878e-33	0.614612	0.721321	0.507903	1.60978e-32
1362	Akap9	1.27554e-33	-0.764792	-0.644385	-0.885199	1.66981e-32
1363	Rnh1	1.44995e-33	-0.621588	-0.492016	-0.75116	1.89674e-32
1364	Slc22a17	1.58588e-33	-0.350852	-0.320859	-0.380845	2.07303e-32
1365	Slc24a5	1.92568e-33	-0.719559	-0.621742	-0.817377	2.51537e-32
1366	Aspa	1.99744e-33	0.237923	0.298642	0.177204	2.60719e-32
1367	Asah1	2.19824e-33	0.724218	0.830434	0.618001	2.86719e-32
1368	Fdft1	2.22056e-33	0.646475	0.781343	0.511606	2.8942e-32
1369	Atp6ap2	2.544e-33	0.794128	0.919104	0.669152	3.31333e-32
1370	Nanog	2.6769e-33	-0.361867	-0.326356	-0.397378	3.48388e-32
1371	Tmem176a	2.72463e-33	0.234742	0.296905	0.172579	3.54341e-32
1372	Nme4	2.77873e-33	-0.829719	-0.708169	-0.95127	3.61114e-32
1373	Hist1h4i	2.94637e-33	0.582525	0.692238	0.472813	3.82621e-32
1374	Tmem167	3.17859e-33	-0.45885	-0.372966	-0.544734	4.12477e-32
1375	Neu1	4.03714e-33	-0.49093	-0.35972	-0.62214	5.23507e-32
1376	Meis2	4.34577e-33	-0.3984	-0.359818	-0.436981	5.63119e-32
1377	Hbegf	5.26106e-33	-0.793429	-0.67468	-0.912179	6.81225e-32
1378	Otud1	5.37702e-33	0.202042	0.253691	0.150393	6.95735e-32
1379	Trak1	5.83384e-33	-0.556426	-0.487039	-0.625814	7.54296e-32
1380	Nmb	5.8528e-33	0.537882	0.643161	0.432603	7.56198e-32
1381	Prlr	6.16841e-33	0.468825	0.575121	0.362528	7.964e-32
1382	Zcrb1	7.24798e-33	-0.431076	-0.342887	-0.519266	9.35104e-32
1383	Myo6	7.63911e-33	0.733387	0.859308	0.607466	9.84854e-32
1384	Flii	8.58238e-33	0.607073	0.720555	0.493591	1.1052e-31
1385	Zc3hav1	8.58498e-33	-0.723537	-0.620566	-0.826509	1.1052e-31
1386	Glt8d1	8.63363e-33	-0.576118	-0.498358	-0.653878	1.11066e-31
1387	2023-09-11	8.76278e-33	-0.716179	-0.611102	-0.821256	1.12646e-31
1388	Slc7a3	9.13311e-33	-0.347988	-0.315627	-0.380349	1.17322e-31
1389	Lefty1	9.1819e-33	0.374071	0.464145	0.283997	1.17864e-31
1390	Gtsf1l	9.30855e-33	0.426956	0.524666	0.329245	1.19404e-31
1391	mt-Nd6	9.63077e-33	0.626697	0.744927	0.508467	1.23448e-31
1392	Dhodh	9.85747e-33	0.622127	0.739472	0.504782	1.26263e-31
1393	Wbp4	9.90039e-33	-0.723507	-0.592373	-0.85464	1.26722e-31
1394	Nsun2	9.92826e-33	-0.637955	-0.507583	-0.768327	1.26988e-31
1395	Phf11d	1.01554e-32	0.287832	0.354584	0.221081	1.29799e-31
1396	Myh7	1.05417e-32	-0.275691	-0.258054	-0.293329	1.34641e-31
1397	Slc7a7	1.06658e-32	-0.43226	-0.349661	-0.514859	1.36128e-31
1398	Fkbp3	1.09684e-32	0.612277	0.69769	0.526864	1.3989e-31
1399	C77080	1.1294e-32	0.454926	0.546401	0.36345	1.4394e-31
1400	Samm50	1.21007e-32	0.633496	0.745477	0.521516	1.54111e-31
1401	Rgs12	1.25054e-32	0.360318	0.43842	0.282217	1.59152e-31
1402	Cln6	1.39572e-32	-0.681579	-0.555312	-0.807846	1.77501e-31
1403	Tspan2	1.39973e-32	-0.662686	-0.570847	-0.754526	1.77884e-31
1404	Ralgds	1.5192e-32	0.346835	0.422773	0.270897	1.9293e-31
1405	Efna5	1.68613e-32	-0.346571	-0.317972	-0.375171	2.13977e-31
1406	Apoa2	1.71338e-32	-0.56985	-0.504282	-0.635417	2.1728e-31
1407	Asb8	1.84047e-32	0.553518	0.663088	0.443947	2.3323e-31
1408	Arpc2	1.90426e-32	-0.333253	-0.276462	-0.390044	2.41143e-31
1409	Snx10	2.25502e-32	0.67313	0.804436	0.541824	2.85359e-31
1410	Cdk5	2.26682e-32	-0.594696	-0.511351	-0.678042	2.86649e-31
1411	Il10rb	2.31842e-32	-0.516397	-0.452344	-0.580449	2.92965e-31
1412	Prrc2b	2.42959e-32	-0.751783	-0.637162	-0.866405	3.06796e-31
1413	Adgrl3	2.50396e-32	0.117765	0.154886	0.0806428	3.15963e-31
1414	Rffl	2.53947e-32	-0.72544	-0.607061	-0.84382	3.20218e-31
1415	Eif5a	2.60899e-32	0.336439	0.392557	0.280321	3.28751e-31
1416	Eef2	2.69687e-32	-0.337658	-0.28285	-0.392467	3.39585e-31
1417	Psma7	3.14509e-32	-0.363912	-0.298958	-0.428867	3.95745e-31
1418	Gstm2	3.18312e-32	0.44124	0.532083	0.350396	4.00247e-31
1419	Plce1	3.22202e-32	0.380792	0.46178	0.299804	4.04853e-31
1420	Suz12	3.43641e-32	0.765526	0.890528	0.640525	4.31488e-31
1421	Shisa5	3.735e-32	-0.698843	-0.567938	-0.829748	4.68649e-31
1422	Mpzl1	4.30411e-32	-0.71897	-0.597766	-0.840174	5.39678e-31
1423	Palld	4.50899e-32	-0.712034	-0.582961	-0.841106	5.64971e-31
1424	Igf1	4.96642e-32	0.573363	0.705983	0.440742	6.21849e-31
1425	Atf5	5.00064e-32	-0.565762	-0.495356	-0.636168	6.25694e-31
1426	Serpinb6c	5.13036e-32	0.739983	0.866798	0.613168	6.41475e-31
1427	Lman1	5.45451e-32	-0.488516	-0.378663	-0.59837	6.81527e-31
1428	Ccdc126	5.49776e-32	0.423704	0.511409	0.335999	6.8645e-31
1429	Pbx2	5.56165e-32	-0.638857	-0.550467	-0.727248	6.93941e-31
1430	Serpinh1	5.96959e-32	0.174849	0.257934	0.0917634	7.44321e-31
1431	Stx7	6.33535e-32	-0.731717	-0.601145	-0.86229	7.89373e-31
1432	Gprc5a	6.57496e-32	0.216539	0.272241	0.160838	8.18656e-31
1433	Smarcd3	6.6124e-32	-0.382815	-0.344811	-0.420819	8.22743e-31
1434	Aplp1	6.7906e-32	-0.557509	-0.486268	-0.628751	8.44326e-31
1435	Tgif2	7.16354e-32	-0.600261	-0.519069	-0.681453	8.90077e-31
1436	Mgea5	7.51036e-32	0.735158	0.86009	0.610225	9.32519e-31
1437	Blnk	7.5276e-32	-0.324149	-0.295361	-0.352937	9.3401e-31
1438	Usp32	7.56734e-32	0.586275	0.698072	0.474479	9.38287e-31
1439	St3gal5	7.87496e-32	-0.68299	-0.585166	-0.780813	9.75751e-31
1440	Trib3	7.97938e-32	-0.440621	-0.394102	-0.487139	9.88002e-31
1441	Gdpd3	8.71431e-32	-0.631392	-0.543992	-0.718791	1.07825e-30
1442	Bcar1	9.85611e-32	-0.654855	-0.562486	-0.747224	1.21869e-30
1443	Socs5	9.93261e-32	-0.333205	-0.302763	-0.363647	1.22729e-30
1444	Phf10	1.11988e-31	-0.653894	-0.559987	-0.747801	1.38279e-30
1445	Gtf2a2	1.2122e-31	-0.547341	-0.433863	-0.660819	1.49574e-30
1446	Crygc	1.26479e-31	0.12289	0.161919	0.0838608	1.55955e-30
1447	Insig1	1.32081e-31	-0.759777	-0.649462	-0.870093	1.6275e-30
1448	Hormad2	1.33076e-31	0.259336	0.321171	0.197502	1.63864e-30
1449	Ap3b2	1.33834e-31	0.165348	0.210773	0.119924	1.64683e-30
1450	Tmem192	1.34302e-31	0.639806	0.752744	0.526869	1.65145e-30
1451	Set	1.36597e-31	0.390406	0.454188	0.326624	1.67852e-30
1452	Ptms	1.45587e-31	0.730268	0.849966	0.610571	1.78775e-30
1453	Ninj1	1.46442e-31	-0.689255	-0.556623	-0.821887	1.79701e-30
1454	Ocrl	1.47212e-31	0.513778	0.619628	0.407928	1.80522e-30
1455	Palm3	1.55703e-31	-0.516712	-0.454634	-0.578789	1.90803e-30
1456	Prpf40a	1.57553e-31	-0.65659	-0.528779	-0.784401	1.92937e-30
1457	Wbscr27	1.59604e-31	0.375872	0.457189	0.294555	1.95315e-30
1458	Mbnl3	1.68091e-31	-0.369755	-0.335816	-0.403695	2.0556e-30
1459	Itgav	1.90639e-31	-0.64614	-0.552741	-0.73954	2.32975e-30
1460	Epn3	1.92878e-31	0.0953973	0.130361	0.0604335	2.35549e-30
1461	Ccdc12	1.984e-31	-0.664667	-0.535102	-0.794232	2.42127e-30
1462	Ptpn21	2.02513e-31	-0.561225	-0.485563	-0.636887	2.46978e-30
1463	Rtn2	2.09958e-31	-0.407078	-0.363759	-0.450397	2.55881e-30
1464	Plac1	2.23603e-31	0.377748	0.459745	0.29575	2.72326e-30
1465	Ehmt2	2.27828e-31	0.701526	0.827897	0.575155	2.77281e-30
1466	Pdlim2	2.47702e-31	-0.425213	-0.381762	-0.468664	3.01264e-30
1467	Prdx6	2.51911e-31	0.614688	0.707745	0.521631	3.06174e-30
1468	Lgmn	2.60405e-31	0.695079	0.818915	0.571243	3.16282e-30
1469	Top1	2.61147e-31	-0.441013	-0.336328	-0.545699	3.16968e-30
1470	Arrdc4	2.67518e-31	-0.711974	-0.5916	-0.832349	3.2448e-30
1471	Eif4e2	2.87863e-31	-0.502498	-0.404572	-0.600424	3.48919e-30
1472	Papd4	2.97998e-31	-0.705726	-0.599553	-0.8119	3.60959e-30
1473	Hdhd2	3.05135e-31	-0.652144	-0.554496	-0.749793	3.69352e-30
1474	Ndufaf8	3.06636e-31	0.71208	0.82633	0.59783	3.70917e-30
1475	Timm17b	3.07638e-31	-0.530181	-0.405206	-0.655155	3.71878e-30
1476	Rell1	3.10167e-31	0.597696	0.711257	0.484134	3.7468e-30
1477	Ly6f	3.35885e-31	0.118547	0.157827	0.0792672	4.05472e-30
1478	Smad7	3.4296e-31	0.706903	0.832588	0.581217	4.13734e-30
1479	Atp5g2	3.55379e-31	-0.222655	-0.185854	-0.259456	4.28425e-30
1480	Msmo1	3.7613e-31	0.65524	0.795516	0.514965	4.53135e-30
1481	Tead4	3.79564e-31	0.56458	0.675168	0.453992	4.56963e-30
1482	Rasgrp2	4.36955e-31	-0.323396	-0.299961	-0.34683	5.25703e-30
1483	Abcc2	4.61809e-31	0.175627	0.225688	0.125566	5.5523e-30
1484	Immp1l	5.01152e-31	-0.718979	-0.589754	-0.848205	6.02125e-30
1485	Fbxo2	5.11154e-31	-0.344034	-0.310745	-0.377323	6.13728e-30
1486	Trim8	5.19921e-31	0.577241	0.68935	0.465132	6.23835e-30
1487	Tnk1	6.19024e-31	0.465097	0.560891	0.369303	7.42245e-30
1488	Csde1	6.35161e-31	0.508063	0.596902	0.419224	7.61083e-30
1489	Fktn	6.72853e-31	0.347285	0.423534	0.271036	8.05707e-30
1490	Ilkap	7.30945e-31	-0.670831	-0.543387	-0.798275	8.74681e-30
1491	Bms1	7.78654e-31	0.715431	0.844165	0.586697	9.31147e-30
1492	Cwc15	8.91464e-31	-0.523357	-0.413978	-0.632737	1.06473e-29
1493	Gprc5c	8.91559e-31	-0.336022	-0.305211	-0.366834	1.06473e-29
1494	Cdk2	9.25877e-31	0.661679	0.790259	0.533099	1.10498e-29
1495	Edem2	9.43698e-31	-0.660365	-0.535438	-0.785291	1.12549e-29
1496	Tcf12	1.34123e-30	-0.645403	-0.550569	-0.740236	1.59854e-29
1497	Mfsd1	1.41059e-30	0.676249	0.806887	0.54561	1.68009e-29
1498	Tmed6	1.59751e-30	0.193615	0.245191	0.142039	1.90144e-29
1499	Fndc1	1.61756e-30	-0.342197	-0.311846	-0.372549	1.92402e-29
1500	Ostf1	1.62083e-30	0.493867	0.585686	0.402048	1.92663e-29
1501	Psmc6	2.17531e-30	-0.778915	-0.647091	-0.910739	2.58399e-29
1502	Gm20707	2.26586e-30	0.266037	0.329523	0.202551	2.68976e-29
1503	Cotl1	2.26868e-30	-0.680323	-0.549907	-0.81074	2.69132e-29
1504	2310009B15Rik	2.31492e-30	-0.689878	-0.561711	-0.818044	2.74435e-29
1505	Cops4	2.38793e-30	-0.721398	-0.595896	-0.8469	2.82902e-29
1506	E2f4	2.44401e-30	-0.673812	-0.545768	-0.801856	2.89354e-29
1507	Dda1	2.56923e-30	-0.504512	-0.398706	-0.610318	3.03977e-29
1508	Ctrb1	2.60457e-30	0.103507	0.140426	0.0665878	3.07955e-29
1509	Zfp518a	2.6438e-30	0.585283	0.696837	0.47373	3.12386e-29
1510	Naglu	2.65934e-30	-0.580743	-0.500002	-0.661485	3.14013e-29
1511	Hist1h2ae	2.67051e-30	0.464295	0.562915	0.365674	3.15124e-29
1512	Kmt2e	2.69722e-30	-0.671618	-0.567168	-0.776068	3.18065e-29
1513	Ppfibp1	2.75134e-30	0.684761	0.811924	0.557597	3.24233e-29
1514	Bfsp1	2.77224e-30	0.109224	0.146374	0.0720727	3.26479e-29
1515	Dhx9	2.78217e-30	0.721653	0.8476	0.595706	3.27433e-29
1516	Fam20c	2.81392e-30	-0.313315	-0.287576	-0.339053	3.30951e-29
1517	Icam1	2.95565e-30	-0.285351	-0.262685	-0.308016	3.47391e-29
1518	Ripply3	3.04798e-30	0.292105	0.364696	0.219513	3.58007e-29
1519	Pcnt	3.38594e-30	0.712421	0.840983	0.583858	3.97441e-29
1520	1810043G02Rik	3.54364e-30	-0.602712	-0.515587	-0.689836	4.15679e-29
1521	Aoc1	3.61698e-30	0.161969	0.209061	0.114877	4.24003e-29
1522	Helz2	3.90821e-30	-0.354977	-0.319868	-0.390085	4.57841e-29
1523	Polr2i	3.9424e-30	0.561707	0.659867	0.463546	4.61542e-29
1524	Kcne1	4.4784e-30	0.215446	0.271694	0.159197	5.23949e-29
1525	Slc35e3	4.5386e-30	-0.42771	-0.377573	-0.477847	5.30644e-29
1526	Rexo2	4.96244e-30	-0.649038	-0.517819	-0.780258	5.79818e-29
1527	F2	4.98347e-30	-0.657148	-0.563099	-0.751197	5.81894e-29
1528	Kif20b	5.20408e-30	0.726302	0.85687	0.595733	6.07257e-29
1529	Tgfb1	5.48215e-30	-0.276361	-0.254583	-0.298138	6.39285e-29
1530	Vcan	5.72247e-30	-0.294754	-0.271572	-0.317936	6.66873e-29
1531	2210011C24Rik	6.02963e-30	-0.534197	-0.46732	-0.601074	7.0221e-29
1532	2210013o21rik	6.13065e-30	-0.721178	-0.604675	-0.837682	7.13509e-29
1533	Nfkb2	6.29462e-30	-0.440155	-0.387135	-0.493174	7.32114e-29
1534	Ftsj3	6.59715e-30	0.729706	0.862916	0.596496	7.66801e-29
1535	Atp6v0d1	6.63582e-30	0.579549	0.673061	0.486036	7.70793e-29
1536	Rbakdn	6.78919e-30	0.221281	0.277563	0.164998	7.88094e-29
1537	Wwc1	6.94405e-30	0.386406	0.470826	0.301987	8.05546e-29
1538	Nme1	7.29149e-30	0.43601	0.507778	0.364242	8.45301e-29
1539	Rfc3	7.99744e-30	-0.612571	-0.517801	-0.707341	9.26539e-29
1540	Zfp990	8.21868e-30	0.343739	0.425677	0.261801	9.51552e-29
1541	Agpat3	8.2333e-30	-0.697141	-0.584966	-0.809316	9.52626e-29
1542	Exosc8	8.40778e-30	-0.699416	-0.569845	-0.828987	9.72183e-29
1543	Napa	8.48357e-30	-0.53774	-0.417462	-0.658019	9.80311e-29
1544	Phb	9.19711e-30	0.788385	0.915547	0.661223	1.06208e-28
1545	Carmil1	9.28213e-30	0.497784	0.598579	0.396989	1.0712e-28
1546	Emp2	9.35567e-30	0.774973	0.915581	0.634366	1.07899e-28
1547	Aldh1a1	9.8487e-30	0.147956	0.191758	0.104154	1.13494e-28
1548	Lrrc1	9.85352e-30	-0.50659	-0.437936	-0.575244	1.13494e-28
1549	Tmem189	1.0192e-29	-0.611775	-0.521105	-0.702444	1.17316e-28
1550	Bsg	1.04215e-29	-0.311658	-0.258662	-0.364654	1.19881e-28
1551	Abat	1.08383e-29	-0.252675	-0.2364	-0.26895	1.24595e-28
1552	Naaa	1.45259e-29	0.453854	0.550116	0.357592	1.66879e-28
1553	Stard8	1.46014e-29	0.594575	0.715146	0.474004	1.67639e-28
1554	Timmdc1	1.61007e-29	-0.621478	-0.52861	-0.714347	1.84733e-28
1555	Abcg2	1.76879e-29	-0.54498	-0.471444	-0.618516	2.02813e-28
1556	Tmem266	1.82572e-29	0.202581	0.25647	0.148691	2.09206e-28
1557	Foxa2	1.87203e-29	-0.637059	-0.516054	-0.758064	2.14239e-28
1558	Wnk3	1.87109e-29	-0.342648	-0.307015	-0.378282	2.14239e-28
1559	Pgm1	1.87387e-29	0.536342	0.646374	0.42631	2.14311e-28
1560	Chic2	1.96907e-29	-0.671978	-0.55639	-0.787566	2.25055e-28
1561	Nod1	2.05345e-29	0.216815	0.272386	0.161244	2.34549e-28
1562	Xylt1	2.06918e-29	0.125791	0.164865	0.0867166	2.36194e-28
1563	Dguok	2.10491e-29	-0.716763	-0.598264	-0.835262	2.40119e-28
1564	Nutf2	2.10763e-29	0.7458	0.876032	0.615568	2.40275e-28
1565	Carnmt1	2.11174e-29	0.670774	0.801106	0.540442	2.4059e-28
1566	Actr2	2.23471e-29	0.639726	0.761403	0.518048	2.54437e-28
1567	Prap1	2.23807e-29	0.230109	0.28879	0.171427	2.54657e-28
1568	Sh3bp4	2.34824e-29	-0.502142	-0.436102	-0.568182	2.67022e-28
1569	Ampd2	2.75679e-29	-0.578639	-0.493883	-0.663396	3.1328e-28
1570	Tmem65	2.78524e-29	-0.430419	-0.378119	-0.482718	3.16311e-28
1571	Tmem86a	2.9513e-29	0.166702	0.213424	0.119981	3.34956e-28
1572	Mecr	3.26023e-29	-0.55859	-0.470441	-0.646739	3.69784e-28
1573	Ran	3.53045e-29	-0.30618	-0.253724	-0.358635	4.00178e-28
1574	Ecscr	3.65693e-29	-0.363151	-0.32481	-0.401492	4.14251e-28
1575	Thap11	3.75062e-29	-0.711191	-0.584748	-0.837633	4.24593e-28
1576	Tmx4	3.87117e-29	0.322441	0.397475	0.247406	4.37963e-28
1577	Ube2k	4.07212e-29	-0.503968	-0.394893	-0.613043	4.60405e-28
1578	Glrx2	4.16605e-29	-0.641278	-0.513738	-0.768819	4.70727e-28
1579	Ptpra	4.23593e-29	-0.591084	-0.504013	-0.678156	4.78319e-28
1580	Fbxo17	4.46852e-29	0.257925	0.320649	0.1952	5.04264e-28
1581	Psme2b	4.53521e-29	-0.344879	-0.307762	-0.381996	5.11467e-28
1582	Osgep	4.69344e-29	-0.670831	-0.553668	-0.787993	5.28976e-28
1583	Npc1	4.6975e-29	0.662049	0.783784	0.540315	5.291e-28
1584	Gm30146	4.77794e-29	0.177132	0.225336	0.128928	5.3782e-28
1585	Arsa	4.97052e-29	0.52631	0.634692	0.417927	5.59144e-28
1586	Birc5	5.40076e-29	0.843497	0.971158	0.715835	6.07079e-28
1587	Pdk1	5.40345e-29	-0.508265	-0.438003	-0.578526	6.07079e-28
1588	Abhd6	5.49111e-29	-0.624642	-0.529482	-0.719802	6.1654e-28
1589	Lgals7	5.71535e-29	-0.298495	-0.272102	-0.324887	6.41314e-28
1590	Ssr2	5.79247e-29	-0.372099	-0.30205	-0.442148	6.49558e-28
1591	Rab6a	5.80907e-29	-0.727611	-0.598643	-0.856578	6.5101e-28
1592	Ttc3	5.85813e-29	-0.693424	-0.56169	-0.825157	6.56096e-28
1593	Rhou	6.48479e-29	-0.700377	-0.590678	-0.810075	7.25825e-28
1594	Atp5k	6.76174e-29	0.394897	0.461009	0.328786	7.56348e-28
1595	Morc1	7.45859e-29	-0.318132	-0.278581	-0.357682	8.33773e-28
1596	Clcnka	7.67874e-29	0.169894	0.216683	0.123106	8.57844e-28
1597	Man2b1	7.7659e-29	0.657165	0.78454	0.52979	8.67038e-28
1598	Mgat4a	8.58046e-29	-0.36608	-0.326222	-0.405938	9.57382e-28
1599	Thra	8.76206e-29	-0.403625	-0.355081	-0.452169	9.77033e-28
1600	Hsph1	8.81829e-29	0.643748	0.775811	0.511684	9.82688e-28
1601	Nlrx1	9.39159e-29	0.189124	0.23973	0.138518	1.04592e-27
1602	Gramd1b	1.02787e-28	0.372063	0.456231	0.287895	1.144e-27
1603	Mep1b	1.07406e-28	0.112586	0.149947	0.0752251	1.19467e-27
1604	Fam63a	1.08693e-28	0.597389	0.713946	0.480833	1.20822e-27
1605	Slc12a3	1.18664e-28	0.130411	0.171187	0.0896353	1.31824e-27
1606	Cry2	1.27967e-28	-0.440696	-0.385202	-0.496189	1.42071e-27
1607	Rab4a	1.28351e-28	-0.711252	-0.588106	-0.834399	1.42408e-27
1608	Psmd7	1.34832e-28	-0.389746	-0.300429	-0.479064	1.49506e-27
1609	Fam84b	1.37607e-28	0.256562	0.321177	0.191948	1.52489e-27
1610	Fbxw2	1.38658e-28	-0.661621	-0.535507	-0.787734	1.53558e-27
1611	Gsr	1.39357e-28	0.660794	0.793743	0.527846	1.54236e-27
1612	Fam3c	1.4335e-28	-0.695916	-0.561427	-0.830406	1.58557e-27
1613	Nabp1	1.44635e-28	0.564369	0.680038	0.448701	1.59879e-27
1614	Hip1r	1.6273e-28	0.382857	0.46799	0.297725	1.79769e-27
1615	Wwc2	1.69568e-28	0.657231	0.779195	0.535267	1.87207e-27
1616	Tax1bp3	1.75104e-28	-0.305865	-0.176791	-0.43494	1.93199e-27
1617	Nmt2	1.87883e-28	0.679218	0.810916	0.54752	2.07171e-27
1618	Nectin3	1.9609e-28	0.295812	0.366295	0.225329	2.16087e-27
1619	Crlf2	2.1592e-28	-0.683664	-0.548851	-0.818476	2.37792e-27
1620	Cdo1	2.16555e-28	0.215139	0.27088	0.159397	2.38344e-27
1621	Ift20	2.19738e-28	-0.482708	-0.363311	-0.602105	2.41698e-27
1622	Tpst2	2.35552e-28	-0.624549	-0.511518	-0.737581	2.58933e-27
1623	Micu1	2.36123e-28	-0.585531	-0.492901	-0.678162	2.59401e-27
1624	Cnih4	2.46257e-28	-0.549303	-0.432405	-0.6662	2.70367e-27
1625	Calm1	2.53738e-28	0.476378	0.557186	0.395571	2.7841e-27
1626	Cfap20	2.62315e-28	-0.519114	-0.406477	-0.63175	2.87644e-27
1627	Pin1	2.70755e-28	-0.375763	-0.28271	-0.468816	2.96715e-27
1628	Guk1	2.71352e-28	0.591173	0.693073	0.489273	2.97188e-27
1629	Rilpl2	2.90251e-28	-0.522842	-0.44954	-0.596144	3.1769e-27
1630	Nup155	3.04633e-28	0.541576	0.660463	0.42269	3.33228e-27
1631	Ogfr	3.17516e-28	-0.628283	-0.521455	-0.735111	3.46894e-27
1632	Sall1	3.17439e-28	-0.649362	-0.537724	-0.761001	3.46894e-27
1633	Slc33a1	3.18477e-28	0.436343	0.533202	0.339484	3.47731e-27
1634	Ube2v2	3.19972e-28	-0.592441	-0.462809	-0.722073	3.49149e-27
1635	Gstp3	3.20752e-28	0.29661	0.381587	0.211633	3.49786e-27
1636	Trh	3.27406e-28	-0.427679	-0.378106	-0.477251	3.56824e-27
1637	Gm8186	3.47436e-28	0.410793	0.483641	0.337945	3.78423e-27
1638	Epb41	3.48177e-28	-0.577656	-0.491361	-0.663952	3.78767e-27
1639	Tdgf1	3.48115e-28	-0.392134	-0.332713	-0.451555	3.78767e-27
1640	Col18a1	3.50694e-28	-0.280889	-0.256716	-0.305061	3.81273e-27
1641	Tmem108	3.56744e-28	-0.26648	-0.245901	-0.287059	3.87614e-27
1642	Ndufa8	3.7814e-28	-0.390259	-0.308861	-0.471657	4.10611e-27
1643	Npm1	3.8894e-28	0.287999	0.338482	0.237517	4.22081e-27
1644	Map3k8	3.89701e-28	0.173704	0.221972	0.125436	4.2265e-27
1645	Brd3	4.09465e-28	-0.704221	-0.57825	-0.830192	4.43815e-27
1646	Gm26624	4.28034e-28	0.272165	0.338781	0.20555	4.6366e-27
1647	Rpe	4.28812e-28	0.47882	0.591457	0.366183	4.64221e-27
1648	Acvr1b	4.36248e-28	0.339685	0.416791	0.26258	4.71984e-27
1649	Ppfia4	4.39109e-28	0.185295	0.23559	0.135	4.74792e-27
1650	Bloc1s1	4.5349e-28	0.651635	0.775404	0.527866	4.90044e-27
1651	Slc39a11	4.89985e-28	0.550391	0.660589	0.440194	5.2916e-27
1652	Atp5h	5.07414e-28	0.311786	0.365798	0.257773	5.4765e-27
1653	Fbln1	5.17727e-28	-0.640009	-0.538493	-0.741524	5.58443e-27
1654	Tmem132a	5.47667e-28	-0.571678	-0.486825	-0.656531	5.90382e-27
1655	Tgfbr2	5.68813e-28	-0.504415	-0.433789	-0.575042	6.12806e-27
1656	Adk	5.71022e-28	-0.668574	-0.563472	-0.773676	6.14814e-27
1657	Foxr1	5.94302e-28	0.131497	0.171473	0.0915198	6.39493e-27
1658	Wnt6	6.1892e-28	0.198946	0.253076	0.144816	6.65582e-27
1659	Sec61a1	6.29248e-28	0.469805	0.54738	0.39223	6.76281e-27
1660	Dzip3	6.77847e-28	-0.49365	-0.425282	-0.562019	7.28073e-27
1661	Obsl1	6.86058e-28	-0.510463	-0.439616	-0.58131	7.36449e-27
1662	Ccnd2	7.52912e-28	-0.289575	-0.146717	-0.432433	8.07726e-27
1663	Aff1	7.66835e-28	-0.374569	-0.330176	-0.418961	8.22169e-27
1664	Eif3f	7.77023e-28	-0.314037	-0.258827	-0.369246	8.32592e-27
1665	Acat2	7.92038e-28	0.529738	0.655726	0.403749	8.48171e-27
1666	Arfgap1	8.08365e-28	-0.635654	-0.520671	-0.750637	8.65135e-27
1667	Phgdh	8.49733e-28	-0.735817	-0.594048	-0.877585	9.08862e-27
1668	Plpp1	8.50839e-28	-0.40746	-0.356547	-0.458374	9.095e-27
1669	Ifitm2	8.94574e-28	-0.0591866	0.0878858	-0.206259	9.55677e-27
1670	Arid5b	8.98812e-28	-0.631121	-0.498639	-0.763602	9.5963e-27
1671	Syncrip	9.4078e-28	0.633753	0.754091	0.513414	1.00384e-26
1672	Ctdspl2	1.13655e-27	0.537773	0.657726	0.417821	1.212e-26
1673	S1pr2	1.20691e-27	-0.247701	-0.226524	-0.268877	1.28626e-26
1674	Gm44812	1.24227e-27	0.108151	0.14416	0.072143	1.32316e-26
1675	Ccs	1.35535e-27	-0.595112	-0.465267	-0.724957	1.44274e-26
1676	Mapkapk2	1.36084e-27	-0.589295	-0.48749	-0.691101	1.44772e-26
1677	Tceal5	1.81804e-27	-0.259423	-0.237146	-0.281699	1.93295e-26
1678	Sertad2	1.84883e-27	-0.60303	-0.495339	-0.710722	1.96452e-26
1679	Ptgis	1.86032e-27	-0.598185	-0.501053	-0.695318	1.97555e-26
1680	Trp53i13	2.27534e-27	-0.536271	-0.456352	-0.616191	2.41484e-26
1681	Plet1	2.35277e-27	0.457304	0.557445	0.357163	2.49553e-26
1682	Mrpl36	2.3919e-27	0.602577	0.711108	0.494046	2.53553e-26
1683	Hook2	2.41236e-27	0.673557	0.799215	0.5479	2.5557e-26
1684	Enc1	2.56724e-27	-0.561448	-0.473335	-0.649561	2.71816e-26
1685	Sh3bgrl	2.59396e-27	-0.368372	-0.324213	-0.412531	2.74483e-26
1686	Hist1h1b	2.60738e-27	0.529324	0.64047	0.418177	2.75739e-26
1687	Tcf7l1	2.68723e-27	-0.671991	-0.556107	-0.787875	2.84015e-26
1688	Atf7ip	2.78506e-27	0.634612	0.757382	0.511843	2.9418e-26
1689	Fcer1g	2.90759e-27	-0.366721	-0.325651	-0.407791	3.06941e-26
1690	Grid2	2.91183e-27	0.102864	0.138192	0.0675371	3.07206e-26
1691	Sel1l3	3.15072e-27	-0.311238	-0.279751	-0.342726	3.32214e-26
1692	Nnt	3.26311e-27	-0.312027	-0.277756	-0.346298	3.43861e-26
1693	Cpsf4l	3.33086e-27	-0.213535	-0.199416	-0.227654	3.50793e-26
1694	Pald1	3.41791e-27	0.22468	0.282143	0.167218	3.59748e-26
1695	Gpc3	3.47669e-27	0.605082	0.73556	0.474605	3.65719e-26
1696	Bhmt	3.55768e-27	0.102264	0.138888	0.0656403	3.74018e-26
1697	2410089e03rik	4.09198e-27	0.442355	0.543699	0.341011	4.29935e-26
1698	Gm36028	4.16143e-27	0.342876	0.421368	0.264384	4.36975e-26
1699	Irf2	4.17091e-27	-0.313346	-0.280353	-0.346338	4.37712e-26
1700	Osbpl6	4.35732e-27	-0.363287	-0.320638	-0.405936	4.57006e-26
1701	Tulp3	4.38781e-27	-0.61591	-0.518504	-0.713315	4.59934e-26
1702	Smad3	4.43062e-27	-0.30309	-0.273073	-0.333107	4.64147e-26
1703	Bpifb5	4.45606e-27	0.163976	0.211369	0.116582	4.66538e-26
1704	Tescl	4.60914e-27	0.268637	0.334362	0.202912	4.82283e-26
1705	Atxn10	4.64347e-27	-0.454867	-0.350264	-0.55947	4.8559e-26
1706	Gm7325	4.86104e-27	0.342959	0.431401	0.254516	5.08044e-26
1707	Mrps31	5.11142e-27	-0.594645	-0.50261	-0.686679	5.33899e-26
1708	Krt23	5.44961e-27	-0.363972	-0.322874	-0.405069	5.68891e-26
1709	Mpnd	5.54366e-27	-0.658864	-0.532385	-0.785342	5.78371e-26
1710	Ypel2	5.67962e-27	0.661231	0.789263	0.5332	5.92208e-26
1711	Camsap3	6.08502e-27	0.504615	0.610052	0.399179	6.34108e-26
1712	Naprt	6.12579e-27	0.312614	0.38644	0.238787	6.37983e-26
1713	Msi2	6.39099e-27	-0.572135	-0.484215	-0.660055	6.65215e-26
1714	Ppp1r18	6.8575e-27	-0.355819	-0.313045	-0.398593	7.13356e-26
1715	F2rl1	7.27627e-27	0.257955	0.322123	0.193787	7.56477e-26
1716	Cxcl16	7.3441e-27	0.462044	0.561838	0.36225	7.63084e-26
1717	Slc7a9	7.36892e-27	0.275927	0.34374	0.208114	7.65217e-26
1718	Rab24	7.48125e-27	-0.637394	-0.509783	-0.765004	7.7643e-26
1719	Vps41	8.29219e-27	0.539217	0.659484	0.418951	8.60092e-26
1720	Sigirr	8.69629e-27	0.356756	0.446842	0.266671	9.01481e-26
1721	Usp11	9.75401e-27	-0.322953	-0.286953	-0.358954	1.01054e-25
1722	Cox7b	1.04534e-26	0.326353	0.38378	0.268926	1.08237e-25
1723	Ghitm	1.09413e-26	-0.514714	-0.391959	-0.637468	1.13224e-25
1724	Ptprs	1.23742e-26	-0.517734	-0.442266	-0.593202	1.27977e-25
1725	Cacybp	1.35422e-26	-0.358795	-0.256371	-0.46122	1.39976e-25
1726	Pgam1	1.41039e-26	0.363922	0.427164	0.300679	1.45697e-25
1727	Ncoa2	1.43084e-26	0.55626	0.672388	0.440133	1.47724e-25
1728	Vmp1	1.47405e-26	0.667945	0.791672	0.544217	1.52096e-25
1729	Wnt11	1.54644e-26	-0.478848	-0.409574	-0.548121	1.59474e-25
1730	Chchd5	1.71936e-26	-0.632527	-0.505264	-0.75979	1.77203e-25
1731	Ankrd46	1.7608e-26	0.421364	0.520854	0.321873	1.81369e-25
1732	Clptm1	1.80187e-26	0.652358	0.775203	0.529512	1.85493e-25
1733	Rbmx	1.94664e-26	0.397284	0.485429	0.309139	2.00281e-25
1734	Tbx3os2	1.97538e-26	0.0899454	0.121734	0.0581567	2.0312e-25
1735	Mpv17l2	2.17762e-26	0.593009	0.720213	0.465805	2.23786e-25
1736	Mrpl17	2.36153e-26	0.413331	0.48328	0.343382	2.42546e-25
1737	Crlf1	2.39225e-26	-0.376677	-0.331418	-0.421936	2.4556e-25
1738	Ptk7	2.44679e-26	-0.398276	-0.346158	-0.450395	2.51014e-25
1739	Smarca2	2.47325e-26	-0.468232	-0.340423	-0.59604	2.53583e-25
1740	Klhl23	2.48936e-26	-0.252176	-0.229922	-0.27443	2.55088e-25
1741	Lss	2.82825e-26	0.306033	0.385611	0.226455	2.89648e-25
1742	Ndufb5	2.86463e-26	0.261629	0.308633	0.214626	2.93206e-25
1743	Csrnp1	2.87259e-26	-0.347925	-0.306386	-0.389463	2.93815e-25
1744	Slc6a2	2.87388e-26	-0.277768	-0.258918	-0.296618	2.93815e-25
1745	Wdr73	2.88973e-26	0.522822	0.637508	0.408137	2.95265e-25
1746	Map2k5	2.99773e-26	-0.501103	-0.421046	-0.581159	3.06125e-25
1747	Batf3	3.29477e-26	0.202667	0.25859	0.146745	3.36267e-25
1748	Plod2	3.30407e-26	-0.32848	-0.197834	-0.459126	3.37023e-25
1749	Fbxo21	3.35342e-26	0.536893	0.650215	0.423572	3.41861e-25
1750	Cdkn2b	3.38765e-26	-0.248626	-0.223957	-0.273295	3.45153e-25
1751	Noc2l	3.47696e-26	0.630879	0.759527	0.502231	3.5405e-25
1752	Rab13	3.55816e-26	-0.533353	-0.453193	-0.613512	3.62112e-25
1753	Tln2	3.61923e-26	-0.609385	-0.504688	-0.714083	3.68117e-25
1754	Rrp1	3.67256e-26	-0.634127	-0.503207	-0.765047	3.73328e-25
1755	Sfxn3	4.05751e-26	-0.310252	-0.276018	-0.344485	4.12225e-25
1756	Rasgrf2	4.08424e-26	0.107243	0.144473	0.070012	4.14704e-25
1757	Atf4	4.148e-26	-0.514003	-0.399147	-0.62886	4.20938e-25
1758	Rad21	4.7947e-26	0.60106	0.733438	0.468682	4.86288e-25
1759	Scd1	4.81496e-26	0.631723	0.762345	0.501102	4.88065e-25
1760	Pnisr	4.89557e-26	-0.557276	-0.430768	-0.683784	4.95955e-25
1761	Hkdc1	4.93858e-26	0.57456	0.703313	0.445808	5.00027e-25
1762	Akap1	5.1071e-26	0.555167	0.672833	0.4375	5.16797e-25
1763	Tmem209	5.28095e-26	0.567047	0.681767	0.452327	5.34085e-25
1764	Myh10	5.3379e-26	-0.427642	-0.367995	-0.48729	5.39539e-25
1765	Mea1	5.4214e-26	-0.622695	-0.492398	-0.752992	5.47669e-25
1766	Prmt2	5.7827e-26	-0.445433	-0.383086	-0.50778	5.83837e-25
1767	Srsf12	5.88896e-26	0.13466	0.176358	0.0929621	5.94228e-25
1768	Maea	6.18145e-26	-0.674516	-0.553299	-0.795733	6.2339e-25
1769	Lama1	6.30539e-26	0.0922524	0.202116	-0.0176108	6.35529e-25
1770	Pdcd6	6.59572e-26	-0.549168	-0.426178	-0.672158	6.64416e-25
1771	Ntn4	7.16882e-26	-0.263774	-0.239649	-0.287899	7.2174e-25
1772	Gm13166	7.36484e-26	0.191787	0.243904	0.139671	7.41056e-25
1773	Opn3	7.38336e-26	-0.239607	-0.219893	-0.259322	7.425e-25
1774	Rasd2	7.67159e-26	0.116758	0.155007	0.078508	7.71051e-25
1775	Rab28	8.10242e-26	-0.56056	-0.469866	-0.651255	8.13893e-25
1776	Arl6ip4	8.42567e-26	-0.606878	-0.477177	-0.736579	8.45887e-25
1777	Shoc2	8.8769e-26	0.618001	0.743543	0.492459	8.90687e-25
1778	Snx21	9.51069e-26	-0.520873	-0.441799	-0.599947	9.53743e-25
1779	Gm4926	9.71344e-26	0.0646295	0.0933832	0.0358758	9.73528e-25
1780	Gm11808	9.72577e-26	0.179751	0.212534	0.146967	9.74217e-25
1781	Dnlz	9.7706e-26	-0.659396	-0.545921	-0.772871	9.78158e-25
1782	Plekhg5	9.8602e-26	0.300724	0.373918	0.227531	9.86573e-25
1783	Ankfy1	9.96599e-26	0.51314	0.636046	0.390234	9.96599e-25
1784	Cyp26b1	1.22626e-25	0.11097	0.149827	0.0721137	1.22557e-24
1785	Snx7	1.22949e-25	0.485566	0.588582	0.38255	1.22811e-24
1786	Mien1	1.23646e-25	0.445205	0.526157	0.364253	1.23439e-24
1787	Gnmt	1.26274e-25	0.132996	0.174442	0.0915508	1.25992e-24
1788	Lrrfip1	1.27112e-25	0.692529	0.822137	0.562921	1.26756e-24
1789	Ripk3	1.42152e-25	-0.267188	-0.240736	-0.293641	1.41675e-24
1790	Dusp16	1.45338e-25	-0.416913	-0.358528	-0.475299	1.44769e-24
1791	Myo18a	1.54663e-25	0.563834	0.684396	0.443272	1.53972e-24
1792	Morc4	1.56874e-25	-0.643158	-0.537193	-0.749124	1.56087e-24
1793	Ppp2r5a	1.62265e-25	-0.553523	-0.456197	-0.650848	1.6136e-24
1794	Eif4h	1.73249e-25	-0.518989	-0.402096	-0.635882	1.72187e-24
1795	Hist1h3e	1.84427e-25	0.341177	0.422644	0.25971	1.83194e-24
1796	Acd	1.92414e-25	-0.685994	-0.556826	-0.815162	1.91022e-24
1797	Psma5	1.98607e-25	-0.403314	-0.308142	-0.498485	1.9706e-24
1798	Dpm1	2.03109e-25	-0.548563	-0.460766	-0.63636	2.01414e-24
1799	Stmn2	2.12384e-25	0.0062581	0.0892828	-0.0767666	2.10495e-24
1800	Dnajc19	2.12881e-25	0.492933	0.575215	0.410651	2.1087e-24
1801	Sp8	2.3062e-25	-0.234885	-0.216066	-0.253704	2.28316e-24
1802	Slc38a7	2.34979e-25	0.552556	0.668466	0.436646	2.32501e-24
1803	Dpys	2.41575e-25	-0.214635	-0.196801	-0.232469	2.38895e-24
1804	Jarid2	2.43087e-25	0.686916	0.820304	0.553528	2.40257e-24
1805	Tardbp	2.4627e-25	0.612914	0.727439	0.498388	2.43269e-24
1806	Kitl	2.54185e-25	-0.250632	-0.225771	-0.275493	2.50948e-24
1807	Ptpn11	2.60632e-25	-0.655711	-0.539499	-0.771923	2.57171e-24
1808	Adrm1	2.66298e-25	-0.656609	-0.521318	-0.7919	2.62616e-24
1809	Nubp2	2.66612e-25	0.634357	0.763886	0.504827	2.6278e-24
1810	Lypd6	2.83636e-25	-0.230634	-0.210569	-0.250699	2.79405e-24
1811	Adamtsl5	3.11613e-25	-0.327112	-0.287792	-0.366432	3.06795e-24
1812	Tmem116	3.21021e-25	0.431615	0.526147	0.337084	3.15884e-24
1813	Cdh4	3.36283e-25	0.0656952	0.0912583	0.0401322	3.30718e-24
1814	Tpp1	3.36755e-25	0.684631	0.799857	0.569404	3.31e-24
1815	Flnb	3.54432e-25	0.664237	0.784477	0.543997	3.48183e-24
1816	Ap4s1	3.64172e-25	-0.499079	-0.422689	-0.575469	3.57554e-24
1817	Cox7a2l	3.79401e-25	-0.311192	-0.252209	-0.370176	3.72301e-24
1818	Apob	3.88046e-25	0.0978061	0.138441	0.0571711	3.80575e-24
1819	Malsu1	3.93902e-25	-0.632727	-0.500629	-0.764824	3.86106e-24
1820	Gsn	4.53252e-25	-0.452122	-0.319806	-0.584438	4.44037e-24
1821	Efna1	4.65886e-25	-0.360497	-0.316815	-0.404178	4.56164e-24
1822	Dbn1	5.12869e-25	-0.222137	-0.203375	-0.240899	5.01891e-24
1823	Tmem231	5.17413e-25	0.354693	0.437342	0.272043	5.0606e-24
1824	Qtrt1	5.45016e-25	-0.66987	-0.546322	-0.793418	5.32765e-24
1825	2023-09-01	5.56165e-25	0.0396907	0.127673	-0.0482912	5.43366e-24
1826	Nsf	5.86318e-25	0.595152	0.718655	0.471648	5.72511e-24
1827	Afdn	6.38805e-25	-0.625762	-0.503474	-0.748049	6.23421e-24
1828	M6pr	6.50469e-25	0.566364	0.67333	0.459398	6.34456e-24
1829	Ssrp1	6.66243e-25	-0.433223	-0.332273	-0.534173	6.49487e-24
1830	Flot2	7.02348e-25	-0.571618	-0.474202	-0.669034	6.84309e-24
1831	AA467197	7.1584e-25	0.293209	0.378907	0.20751	6.97074e-24
1832	Slc26a2	7.65535e-25	0.6433	0.773735	0.512865	7.4506e-24
1833	Txnrd1	7.67326e-25	-0.686179	-0.555328	-0.81703	7.46395e-24
1834	Frrs1l	7.68107e-25	0.113638	0.151447	0.0758289	7.46747e-24
1835	Hlcs	8.33597e-25	0.301129	0.375754	0.226504	8.09975e-24
1836	Lztr1	8.42639e-25	-0.503608	-0.423298	-0.583918	8.18314e-24
1837	Vwa5a	8.63219e-25	-0.294038	-0.261192	-0.326884	8.37844e-24
1838	Myl6b	8.84937e-25	-0.264381	-0.235374	-0.293389	8.57989e-24
1839	Tuba4a	8.84519e-25	0.694922	0.82662	0.563224	8.57989e-24
1840	Cacna1s	8.98805e-25	0.0907446	0.124716	0.0567731	8.70962e-24
1841	Etfb	9.65336e-25	0.676274	0.792929	0.55962	9.34924e-24
1842	Ackr3	1.00933e-24	-0.264111	-0.237414	-0.290809	9.76998e-24
1843	Ppp1r37	1.02047e-24	-0.502819	-0.425026	-0.580612	9.87248e-24
1844	Rasgrp4	1.03812e-24	0.146003	0.190233	0.101773	1.00378e-23
1845	Rheb	1.05766e-24	-0.487284	-0.373671	-0.600896	1.02212e-23
1846	Hapln4	1.12855e-24	-0.388133	-0.335812	-0.440454	1.09003e-23
1847	Bbx	1.13955e-24	-0.573842	-0.442956	-0.704727	1.10006e-23
1848	Mycbp2	1.16551e-24	-0.641211	-0.519159	-0.763263	1.12451e-23
1849	Colec12	1.16901e-24	0.211385	0.268995	0.153776	1.12728e-23
1850	Twf1	1.20422e-24	0.570912	0.699104	0.442719	1.1606e-23
1851	Fzd6	1.33553e-24	-0.236097	-0.214585	-0.257608	1.28647e-23
1852	Tm7sf3	1.38472e-24	0.551464	0.666138	0.43679	1.33313e-23
1853	Mb21d2	1.38547e-24	-0.504207	-0.424859	-0.583555	1.33313e-23
1854	Mycbp	1.42181e-24	0.576771	0.705711	0.447831	1.36737e-23
1855	Gdf9	1.43881e-24	-0.33196	-0.292069	-0.371852	1.38297e-23
1856	Cltb	1.48907e-24	-0.598209	-0.483754	-0.712665	1.4305e-23
1857	Hsh2d	1.51606e-24	0.134348	0.175564	0.0931332	1.45565e-23
1858	Tpm3-rs7	1.68701e-24	0.445421	0.545396	0.345446	1.61891e-23
1859	Ap3d1	1.71351e-24	0.57781	0.703078	0.452543	1.64346e-23
1860	Agfg1	1.79759e-24	-0.558874	-0.453915	-0.663834	1.72318e-23
1861	Fdps	2.05383e-24	0.582962	0.709113	0.456811	1.96774e-23
1862	Flrt2	2.22333e-24	-0.243147	-0.219399	-0.266896	2.129e-23
1863	Rnf187	2.32829e-24	0.587125	0.720259	0.453992	2.22831e-23
1864	Exosc5	2.38538e-24	0.717615	0.845157	0.590074	2.28172e-23
1865	Lpin1	2.41339e-24	-0.553421	-0.45411	-0.652732	2.30728e-23
1866	Actr1b	2.49401e-24	-0.640663	-0.510407	-0.77092	2.38307e-23
1867	Dnah7b	2.55179e-24	0.0826832	0.112891	0.0524754	2.43698e-23
1868	Ptcd3	2.59902e-24	0.554719	0.675212	0.434226	2.48075e-23
1869	Atp5l	2.60671e-24	0.229433	0.27289	0.185976	2.48676e-23
1870	9430020k01rik	2.64449e-24	0.278755	0.349341	0.208169	2.52146e-23
1871	Vopp1	2.78614e-24	-0.416439	-0.356801	-0.476077	2.6551e-23
1872	Smo	2.79487e-24	-0.337172	-0.294198	-0.380146	2.662e-23
1873	Cpox	2.89678e-24	0.600746	0.728839	0.472653	2.75759e-23
1874	Cenpm	2.94378e-24	-0.0494305	0.0789248	-0.177786	2.80084e-23
1875	Fam63b	3.18193e-24	-0.344244	-0.300134	-0.388354	3.02581e-23
1876	Fh1	3.30009e-24	-0.611321	-0.48364	-0.739003	3.1365e-23
1877	Gabbr1	3.46196e-24	-0.297299	-0.261203	-0.333394	3.28858e-23
1878	Trim56	3.47212e-24	-0.208197	-0.192325	-0.224069	3.29648e-23
1879	Ap5b1	3.59427e-24	0.208688	0.265184	0.152191	3.40882e-23
1880	Tspan7	3.59315e-24	-0.276116	-0.242332	-0.3099	3.40882e-23
1881	Tcp1	3.76143e-24	-0.328708	-0.260232	-0.397185	3.56546e-23
1882	Hnrnph1	3.88544e-24	-0.568945	-0.441672	-0.696217	3.68106e-23
1883	Mex3a	3.97787e-24	-0.35743	-0.30935	-0.40551	3.76517e-23
1884	Zfp655	3.97845e-24	0.559926	0.681061	0.438791	3.76517e-23
1885	Vps53	4.03351e-24	0.490842	0.597582	0.384102	3.81525e-23
1886	Car12	4.11611e-24	-0.484084	-0.38997	-0.578197	3.89132e-23
1887	Foxf2	4.15413e-24	0.22414	0.283713	0.164568	3.92518e-23
1888	Mtus1	4.19664e-24	-0.558505	-0.466772	-0.650238	3.96324e-23
1889	Hax1	4.3892e-24	-0.64759	-0.519509	-0.77567	4.14291e-23
1890	S100a10	4.40141e-24	0.507763	0.608677	0.40685	4.15223e-23
1891	Ndufa10	4.51909e-24	-0.34145	-0.258	-0.424901	4.26099e-23
1892	Phlda2	4.59589e-24	-0.310526	-0.276208	-0.344844	4.33112e-23
1893	Mettl26	4.62972e-24	-0.588588	-0.459939	-0.717237	4.36069e-23
1894	Tuba1c	4.6542e-24	0.725936	0.858864	0.593007	4.38144e-23
1895	Hps1	4.81616e-24	0.353331	0.437384	0.269278	4.53151e-23
1896	Ccnd1	4.97326e-24	-0.332271	-0.29087	-0.373673	4.67686e-23
1897	Ypel3	5.0353e-24	-0.598945	-0.475368	-0.722523	4.7327e-23
1898	Eif1a	5.12144e-24	0.60923	0.722044	0.496415	4.81113e-23
1899	Tmem144	5.20533e-24	0.558882	0.679896	0.437868	4.88737e-23
1900	Dynll2	5.30853e-24	-0.41114	-0.312451	-0.50983	4.98164e-23
1901	Cox6a1	5.32509e-24	0.264495	0.314806	0.214183	4.99454e-23
1902	Galnt7	5.40753e-24	-0.571947	-0.474193	-0.669701	5.0692e-23
1903	Tor3a	5.49202e-24	-0.403305	-0.344493	-0.462116	5.1457e-23
1904	2310035c23rik	5.54536e-24	0.59608	0.718846	0.473314	5.19295e-23
1905	Med12l	5.68315e-24	0.215992	0.274509	0.157476	5.31919e-23
1906	Usp9x	5.70933e-24	-0.635729	-0.510911	-0.760547	5.34089e-23
1907	Gm26620	5.75013e-24	0.195843	0.250666	0.14102	5.37624e-23
1908	Thap7	5.82293e-24	-0.645246	-0.527874	-0.762618	5.44144e-23
1909	Cstf2t	6.02858e-24	0.413483	0.510307	0.316658	5.63067e-23
1910	Fabp5	6.04365e-24	0.708956	0.854877	0.563035	5.64179e-23
1911	Nrp2	6.05832e-24	-0.270281	-0.237997	-0.302565	5.65253e-23
1912	Ncam1	6.40917e-24	-0.229926	-0.211177	-0.248675	5.97675e-23
1913	Fam105a	6.44103e-24	0.324357	0.404151	0.244563	6.00333e-23
1914	Zfp91	6.49843e-24	0.556744	0.683217	0.43027	6.05365e-23
1915	Prelid2	6.51506e-24	0.653266	0.786348	0.520184	6.06598e-23
1916	Hist1h2ai	6.64242e-24	0.182611	0.235068	0.130155	6.18133e-23
1917	Abhd4	6.74554e-24	-0.495457	-0.415996	-0.574918	6.27402e-23
1918	Alkbh1	7.07693e-24	0.626478	0.742191	0.510765	6.57882e-23
1919	Tet3	7.65321e-24	-0.568002	-0.471817	-0.664188	7.11083e-23
1920	Hist1h2bb	8.00736e-24	0.187931	0.24089	0.134972	7.436e-23
1921	Letmd1	8.1391e-24	-0.48915	-0.411861	-0.566439	7.5544e-23
1922	Aldh7a1	8.57691e-24	-0.530019	-0.44219	-0.617847	7.95662e-23
1923	Hamp	8.89999e-24	-0.239592	-0.218722	-0.260461	8.25205e-23
1924	Pura	8.95717e-24	0.597594	0.717701	0.477487	8.30074e-23
1925	Kcnq5	8.97613e-24	-0.271728	-0.240939	-0.302516	8.31399e-23
1926	Tle1	9.26057e-24	-0.429059	-0.36294	-0.495178	8.573e-23
1927	Serpine2	9.60783e-24	0.475048	0.582166	0.36793	8.88986e-23
1928	Fasn	9.90731e-24	0.623621	0.755574	0.491669	9.16221e-23
1929	Ube2r2	9.96499e-24	-0.63829	-0.513625	-0.762955	9.21077e-23
1930	Vcam1	1.0227e-23	-0.220176	-0.201714	-0.238637	9.44806e-23
1931	Kcne3	1.09618e-23	-0.339154	-0.296445	-0.381863	1.01216e-22
1932	Gm19705	1.10857e-23	-0.158283	-0.146188	-0.170378	1.02307e-22
1933	Cdc5l	1.17583e-23	0.655322	0.781097	0.529547	1.08422e-22
1934	Pcdh19	1.17604e-23	0.367034	0.453737	0.28033	1.08422e-22
1935	Bcl11b	1.17984e-23	0.0964444	0.131134	0.0617544	1.08659e-22
1936	Sema4b	1.17979e-23	0.402784	0.496098	0.309469	1.08659e-22
1937	Dynlrb1	1.20048e-23	-0.442954	-0.323087	-0.56282	1.10503e-22
1938	Ssna1	1.22005e-23	-0.582489	-0.451686	-0.713292	1.12247e-22
1939	Vit	1.22774e-23	-0.264102	-0.235587	-0.292618	1.12897e-22
1940	Dnajc11	1.23142e-23	0.535051	0.659568	0.410534	1.13176e-22
1941	Lamb1	1.23896e-23	0.610439	0.709642	0.511236	1.13811e-22
1942	Blmh	1.36766e-23	-0.646134	-0.517733	-0.774536	1.25568e-22
1943	Lpcat3	1.39439e-23	0.595319	0.69659	0.494049	1.27957e-22
1944	Rhox6	1.41536e-23	-0.115246	0.0201582	-0.250651	1.29814e-22
1945	Nfatc4	1.5207e-23	0.302698	0.377541	0.227856	1.39404e-22
1946	Slc23a1	1.53597e-23	0.248572	0.314897	0.182248	1.40732e-22
1947	Sema6d	1.5379e-23	-0.270964	-0.2409	-0.301028	1.40836e-22
1948	St3gal4	1.55532e-23	-0.305774	-0.267559	-0.343989	1.42358e-22
1949	Fam45a	1.5725e-23	0.406456	0.504901	0.308012	1.43857e-22
1950	Clic3	1.5964e-23	0.324752	0.404062	0.245441	1.45968e-22
1951	Dusp1	1.60117e-23	-0.532322	-0.448514	-0.61613	1.4633e-22
1952	Lpar3	1.6047e-23	-0.340059	-0.295351	-0.384767	1.46577e-22
1953	F11r	1.69758e-23	-0.614878	-0.48884	-0.740917	1.54981e-22
1954	Aifm2	1.76025e-23	0.301215	0.375737	0.226693	1.60621e-22
1955	Hcrtr1	1.81597e-23	-0.204963	-0.189708	-0.220218	1.6562e-22
1956	Ubac2	1.81947e-23	-0.650563	-0.525837	-0.775288	1.65854e-22
1957	Nxn	1.93893e-23	-0.515938	-0.431919	-0.599957	1.76653e-22
1958	Rbm8a	2.11233e-23	-0.335314	-0.236814	-0.433813	1.92354e-22
1959	Il33	2.33886e-23	0.235618	0.298994	0.172241	2.12873e-22
1960	Selenot	2.35982e-23	0.559672	0.687152	0.432193	2.14671e-22
1961	Tcof1	2.54121e-23	0.687201	0.809791	0.56461	2.31055e-22
1962	Sik3	2.57819e-23	-0.347025	-0.297848	-0.396203	2.34297e-22
1963	Pkd1l2	2.66707e-23	0.213557	0.272351	0.154763	2.42251e-22
1964	Pabpn1	2.69412e-23	-0.58437	-0.473888	-0.694852	2.44583e-22
1965	Cdc16	2.79842e-23	-0.5963	-0.469432	-0.723168	2.53923e-22
1966	Tanc1	2.85087e-23	-0.596972	-0.484586	-0.709358	2.5855e-22
1967	Ltbr	2.94975e-23	-0.563463	-0.463998	-0.662928	2.67382e-22
1968	Tusc3	2.95329e-23	-0.525786	-0.399237	-0.652335	2.67567e-22
1969	Atp6v0a1	3.13048e-23	0.624155	0.753537	0.494772	2.83476e-22
1970	Atp6v1a	3.19339e-23	0.450415	0.552844	0.347986	2.89026e-22
1971	Cryzl1	3.22255e-23	-0.577921	-0.457737	-0.698105	2.91518e-22
1972	2023-09-04	3.33462e-23	-0.268881	-0.240672	-0.297091	3.01502e-22
1973	Rnf26	3.60212e-23	-0.503156	-0.415332	-0.59098	3.25524e-22
1974	Chac1	3.737e-23	-0.329569	-0.288017	-0.371122	3.37542e-22
1975	Gda	3.91509e-23	0.0439954	0.0670662	0.0209247	3.53448e-22
1976	Dhx40	4.0002e-23	0.484025	0.593178	0.374871	3.6095e-22
1977	Pbxip1	4.10386e-23	0.507742	0.622323	0.393162	3.70116e-22
1978	Dgat2	4.15434e-23	0.231023	0.294369	0.167677	3.74479e-22
1979	Smim3	4.17918e-23	-0.18833	-0.173421	-0.203239	3.76527e-22
1980	Snhg11	4.20738e-23	0.284213	0.356684	0.211742	3.78877e-22
1981	Ccdc47	4.21488e-23	0.617947	0.743673	0.49222	3.7936e-22
1982	Hist1h1a	4.36703e-23	0.437737	0.541538	0.333937	3.92856e-22
1983	Tmod3	4.48653e-23	0.467863	0.584732	0.350993	4.03403e-22
1984	E2f8	4.49956e-23	0.311661	0.388262	0.235059	4.04371e-22
1985	Katna1	4.55041e-23	-0.594528	-0.480287	-0.708769	4.08734e-22
1986	Qsox1	4.61395e-23	-0.604394	-0.476552	-0.732235	4.14233e-22
1987	Ssb	4.64984e-23	-0.427948	-0.311318	-0.544577	4.17245e-22
1988	Pqlc2	4.8107e-23	0.433641	0.535597	0.331686	4.31463e-22
1989	Fam207a	4.96371e-23	-0.620241	-0.507917	-0.732566	4.44962e-22
1990	Use1	5.04883e-23	-0.359583	-0.27339	-0.445777	4.52365e-22
1991	Minpp1	5.6009e-23	-0.566606	-0.438056	-0.695157	5.01577e-22
1992	Ccna2	5.76031e-23	0.736397	0.878057	0.594737	5.15594e-22
1993	Tbl1x	5.82231e-23	-0.605631	-0.488989	-0.722273	5.20882e-22
1994	Ccni	5.87659e-23	-0.520672	-0.401491	-0.639853	5.25474e-22
1995	Hyal1	5.92105e-23	-0.234968	-0.210104	-0.259833	5.29185e-22
1996	Uchl1	6.20955e-23	-0.188486	-0.171014	-0.205958	5.5469e-22
1997	Rem2	6.4716e-23	-0.254752	-0.226181	-0.283323	5.7781e-22
1998	Cluh	7.0385e-23	0.586619	0.710001	0.463237	6.28111e-22
1999	Hspa4	8.69331e-23	0.525509	0.623103	0.427915	7.75396e-22
[truncated: 15,831 more rows]

## Sheet: T3_state
	primerid	Pr(>Chisq)	coef	ci.hi	ci.lo	fdr
1	0610009B22Rik	0	1.56358	1.63517	1.49198	0
2	0610012G03Rik	0	-0.806381	-0.763135	-0.849626	0
3	1110008L16Rik	0	2.44561	2.52095	2.37026	0
4	1190005I06Rik	0	1.22574	1.29278	1.15871	0
5	1700007K13Rik	0	1.42703	1.50028	1.35378	0
6	1700019D03Rik	0	1.28342	1.34987	1.21697	0
7	1700025G04Rik	0	-2.52545	-2.48726	-2.56364	0
8	1700029P11Rik	0	1.12571	1.19163	1.05979	0
9	1700061G19Rik	0	0.703395	0.754524	0.652266	0
10	2200002D01Rik	0	-3.02708	-2.96351	-3.09064	0
11	2310030G06Rik	0	-1.26244	-1.23132	-1.29356	0
12	2410002F23Rik	0	1.41008	1.48357	1.33659	0
13	2410015M20Rik	0	-0.827834	-0.780808	-0.87486	0
14	2410141K09Rik	0	1.16078	1.22593	1.09562	0
15	2810004N23Rik	0	1.20599	1.25472	1.15726	0
16	2810474o19rik	0	1.69619	1.76762	1.62475	0
17	3830403N18Rik	0	-1.39252	-1.37173	-1.41331	0
18	4833407H14Rik	0	0.596275	0.643783	0.548766	0
19	4930444M15Rik	0	1.17465	1.24041	1.1089	0
20	4930447C04Rik	0	1.3566	1.42528	1.28792	0
21	4930461G14Rik	0	0.729937	0.782924	0.67695	0
22	9130401M01Rik	0	2.26118	2.32189	2.20046	0
23	9430038I01Rik	0	1.73302	1.80647	1.65957	0
24	AI413582	0	-2.1749	-2.11401	-2.23579	0
25	AU018091	0	2.66218	2.74019	2.58418	0
26	AU022751	0	0.460361	0.501967	0.418755	0
27	Aard	0	0.982247	1.04277	0.921721	0
28	Abcb1b	0	1.18566	1.25522	1.1161	0
29	Abhd5	0	-1.92019	-1.87446	-1.96593	0
30	Ablim1	0	-2.27475	-2.23235	-2.31715	0
31	Abracl	0	-1.69962	-1.63149	-1.76776	0
32	Acaa1a	0	-1.43175	-1.36427	-1.49923	0
33	Acer2	0	2.17431	2.25084	2.09778	0
34	Acin1	0	1.31148	1.36753	1.25542	0
35	Acp5	0	-1.50994	-1.4693	-1.55058	0
36	Actg1	0	-1.03118	-1.00204	-1.06032	0
37	Actl6a	0	1.50309	1.56592	1.44027	0
38	Actn1	0	-1.85469	-1.78094	-1.92845	0
39	Actr3	0	-1.3346	-1.25785	-1.41136	0
40	Adam10	0	-2.55374	-2.50573	-2.60174	0
41	Adam23	0	0.729161	0.781161	0.67716	0
42	Adamts9	0	-3.08777	-3.04479	-3.13075	0
43	Adap1	0	0.451118	0.493037	0.409198	0
44	Adgrl1	0	1.09913	1.16469	1.03357	0
45	Adora1	0	-2.01831	-1.99454	-2.04209	0
46	Adprh	0	1.42823	1.49076	1.3657	0
47	Aen	0	1.9233	1.99238	1.85422	0
48	Aga	0	-1.59361	-1.54698	-1.64024	0
49	Aggf1	0	1.74644	1.81911	1.67378	0
50	Agpat4	0	-2.71016	-2.64471	-2.7756	0
51	Agtrap	0	1.92141	1.99358	1.84923	0
52	Ahnak	0	-2.14701	-2.08441	-2.20962	0
53	Ahnak2	0	-1.35464	-1.32117	-1.3881	0
54	Ahr	0	0.376538	0.414223	0.338852	0
55	Aif1l	0	0.692597	0.744579	0.640616	0
56	Aifm3	0	-1.44422	-1.41162	-1.47682	0
57	Aire	0	1.65123	1.7238	1.57867	0
58	Ak1	0	2.10932	2.18291	2.03572	0
59	Ak3	0	-1.621	-1.58519	-1.65681	0
60	Ak4	0	1.80613	1.88373	1.72854	0
61	Akr1b3	0	2.72467	2.77926	2.67008	0
62	Aldh18a1	0	-1.47555	-1.43862	-1.51248	0
63	Alg13	0	2.45212	2.5249	2.37935	0
64	Alpl	0	1.26752	1.33532	1.19973	0
65	Amdhd2	0	-1.3434	-1.29934	-1.38747	0
66	Amot	0	-1.00162	-0.976901	-1.02633	0
67	Amt	0	1.01502	1.07773	0.95231	0
68	Anapc10	0	1.33769	1.41578	1.2596	0
69	Anapc15	0	2.32697	2.38058	2.27335	0
70	Angptl4	0	1.10394	1.16647	1.04142	0
71	Ankrd12	0	-1.29374	-1.25164	-1.33584	0
72	Ano10	0	-0.880247	-0.860898	-0.899595	0
73	Anp32b	0	1.44843	1.4848	1.41206	0
74	Anxa2	0	-3.47675	-3.42398	-3.52951	0
75	Anxa4	0	-2.27006	-2.22859	-2.31153	0
76	Anxa5	0	-2.01287	-1.97186	-2.05387	0
77	Apela	0	2.29086	2.37266	2.20907	0
78	Aph1a	0	-1.42061	-1.35998	-1.48124	0
79	Apoa2	0	2.21577	2.29619	2.13535	0
80	Apobec3	0	1.46878	1.53851	1.39905	0
81	Apoc1	0	3.12835	3.20555	3.05115	0
82	Apod	0	0.54962	0.594928	0.504312	0
83	App	0	-2.75857	-2.72297	-2.79417	0
84	Aqp8	0	-4.09814	-4.06575	-4.13053	0
85	Arf4	0	-1.62545	-1.55219	-1.6987	0
86	Arfgap1	0	-1.45824	-1.40491	-1.51157	0
87	Arfgef1	0	-1.36891	-1.32491	-1.41291	0
88	Arhgap1	0	-1.45133	-1.39532	-1.50734	0
89	Arhgap10	0	-1.58027	-1.52636	-1.63418	0
90	Arhgap6	0	-1.62527	-1.6018	-1.64875	0
91	Arhgap8	0	-1.50846	-1.47338	-1.54354	0
92	Arhgef28	0	-1.18235	-1.14799	-1.21672	0
93	Arid5b	0	1.6308	1.69218	1.56941	0
94	Arl14epl	0	1.33742	1.40733	1.26752	0
95	Arl4a	0	1.75746	1.83164	1.68327	0
96	Arpc2	0	-1.43175	-1.3869	-1.4766	0
97	Arpc5	0	-1.41815	-1.3429	-1.4934	0
98	Arpp19	0	0.680003	0.715335	0.644671	0
99	Arxes1	0	0.863495	0.922355	0.804635	0
100	As3mt	0	-1.34013	-1.28851	-1.39175	0
101	Asah1	0	-2.79978	-2.72983	-2.86973	0
102	Asf1a	0	1.38923	1.46241	1.31606	0
103	Ash2l	0	1.65391	1.7124	1.59541	0
104	Asna1	0	1.17786	1.22632	1.12941	0
105	Ass1	0	1.67619	1.75071	1.60167	0
106	Atf3	0	-2.2855	-2.25155	-2.31944	0
107	Atg101	0	1.39166	1.46704	1.31628	0
108	Atox1	0	0.907881	0.941576	0.874186	0
109	Atp13a3	0	-2.14442	-2.07294	-2.2159	0
110	Atp1a1	0	-2.15384	-2.07568	-2.232	0
111	Atp1b1	0	-3.49835	-3.42824	-3.56847	0
112	Atp5a1	0	-0.675439	-0.644892	-0.705986	0
113	Atp5c1	0	-0.882364	-0.849768	-0.914961	0
114	Atp5d	0	-0.524949	-0.498236	-0.551662	0
115	Atp5e	0	-0.820081	-0.792791	-0.847372	0
116	Atp5g1	0	1.49479	1.53157	1.458	0
117	Atp6ap1	0	-1.93945	-1.88141	-1.99749	0
118	Atp6ap2	0	-1.77795	-1.72159	-1.83431	0
119	Atp6v0b	0	-1.91133	-1.8522	-1.97046	0
120	Atp6v0d1	0	-1.29706	-1.21972	-1.3744	0
121	Atp6v0e	0	-1.10584	-1.05418	-1.15749	0
122	Atp6v1a	0	-1.40865	-1.3308	-1.48649	0
123	Atp6v1f	0	0.8749	0.908325	0.841474	0
124	Atp6v1g1	0	-0.918217	-0.884613	-0.951821	0
125	Atpif1	0	0.76829	0.798104	0.738476	0
126	Atxn10	0	-2.37431	-2.29726	-2.45135	0
127	Aurkaip1	0	0.784325	0.819063	0.749588	0
128	Auts2	0	0.549514	0.595193	0.503835	0
129	Azin2	0	0.659862	0.710663	0.609062	0
130	B2m	0	-5.22389	-5.16928	-5.27851	0
131	B3gat3	0	-1.82981	-1.78254	-1.87708	0
132	B4galt1	0	-1.88959	-1.84341	-1.93577	0
133	B4galt3	0	-1.53777	-1.47903	-1.59651	0
134	Bace2	0	-0.961066	-0.941111	-0.981021	0
135	Bad	0	-1.5978	-1.5243	-1.6713	0
136	Bag2	0	-1.64452	-1.61291	-1.67614	0
137	Banf1	0	0.792725	0.829253	0.756198	0
138	Bax	0	1.39329	1.42404	1.36254	0
139	Bbs2	0	1.18721	1.25445	1.11996	0
140	Bcat1	0	1.54745	1.62393	1.47096	0
141	Bcl2l11	0	1.05311	1.11653	0.989693	0
142	Bend5	0	-2.12404	-2.09293	-2.15514	0
143	Bex1	0	1.40947	1.46742	1.35153	0
144	Bex2	0	2.53137	2.59865	2.46408	0
145	Bhlhe40	0	-1.2171	-1.17666	-1.25755	0
146	Birc5	0	2.31673	2.36744	2.26601	0
147	Blnk	0	1.38671	1.45609	1.31733	0
148	Blvrb	0	-2.13446	-2.05604	-2.21288	0
149	Bmp2	0	-1.43446	-1.40904	-1.45987	0
150	Bmp4	0	1.93956	2.02123	1.85789	0
151	Bmper	0	-0.963635	-0.942891	-0.98438	0
152	Bmyc	0	1.2868	1.35853	1.21507	0
153	Bod1	0	1.40465	1.47785	1.33146	0
154	Bok	0	1.05701	1.12103	0.992995	0
155	Bptf	0	1.34593	1.41399	1.27786	0
156	Bscl2	0	1.48304	1.55655	1.40954	0
157	Bsg	0	-0.730121	-0.698399	-0.761842	0
158	Btg1	0	-2.80544	-2.73445	-2.87642	0
159	C77370	0	1.79531	1.87061	1.72	0
160	Cabp4	0	0.628012	0.678249	0.577776	0
161	Cacybp	0	1.03724	1.08779	0.986693	0
162	Calca	0	0.439632	0.481668	0.397596	0
163	Calcoco2	0	1.2879	1.35876	1.21705	0
164	Calm2	0	0.952167	0.993085	0.91125	0
165	Calml4	0	1.11046	1.17612	1.0448	0
166	Calr	0	-1.0739	-1.03209	-1.1157	0
167	Calu	0	-1.92463	-1.84677	-2.00249	0
168	Camk2b	0	0.509791	0.553609	0.465973	0
169	Capn2	0	-1.41402	-1.38719	-1.44085	0
170	Car12	0	-1.27879	-1.25268	-1.3049	0
171	Card19	0	-1.77346	-1.70877	-1.83815	0
172	Carhsp1	0	-2.82827	-2.75215	-2.90438	0
173	Casp8	0	-0.803391	-0.784889	-0.821894	0
174	Cbr1	0	-1.88178	-1.82981	-1.93375	0
175	Cbx1	0	2.38571	2.42873	2.34269	0
176	Cbx7	0	1.62961	1.70044	1.55878	0
177	Ccdc113	0	0.476891	0.52138	0.432401	0
178	Ccdc124	0	1.16054	1.21715	1.10393	0
179	Ccdc136	0	1.59583	1.66625	1.52541	0
180	Ccdc43	0	1.63138	1.70619	1.55656	0
181	Ccdc53	0	-1.3617	-1.28418	-1.43922	0
182	Ccdc58	0	1.19461	1.24976	1.13946	0
183	Ccdc86	0	1.76989	1.84011	1.69966	0
184	Ccnd1	0	1.75687	1.8325	1.68124	0
185	Ccnd2	0	-3.04663	-2.99152	-3.10173	0
186	Ccne1	0	3.08658	3.15721	3.01595	0
187	Cd151	0	-2.14434	-2.08246	-2.20622	0
188	Cd44	0	-0.934573	-0.910935	-0.958211	0
189	Cd63	0	-2.82521	-2.7526	-2.89783	0
190	Cd9	0	-1.94202	-1.86976	-2.01427	0
191	Cdc20	0	1.92187	1.99914	1.8446	0
192	Cdc34	0	1.25579	1.30957	1.202	0
193	Cdc37l1	0	2.14181	2.20827	2.07534	0
194	Cdc42ep1	0	-0.988771	-0.967333	-1.01021	0
195	Cdc5l	0	1.87759	1.93944	1.81574	0
196	Cdca5	0	2.01181	2.08417	1.93945	0
197	Cdca8	0	1.93093	1.99248	1.86938	0
198	Cdh3	0	0.587532	0.634689	0.540375	0
199	Cdk12	0	2.50487	2.55812	2.45162	0
200	Cdk2ap2	0	1.78727	1.85346	1.72108	0
201	Cdk6	0	0.513384	0.557102	0.469666	0
202	Cdkn2aipnl	0	1.90704	1.97589	1.8382	0
203	Cdv3	0	1.4782	1.54282	1.41357	0
204	Cdyl2	0	1.37843	1.4467	1.31017	0
205	Cebpzos	0	2.1357	2.19078	2.08062	0
206	Cemip	0	-1.08328	-1.06198	-1.10458	0
207	Cenpa	0	2.01417	2.07709	1.95126	0
208	Cenpf	0	1.83985	1.91904	1.76066	0
209	Cenpm	0	3.84036	3.89241	3.78832	0
210	Cenpv	0	0.688822	0.741111	0.636533	0
211	Cfl1	0	0.64595	0.674517	0.617383	0
212	Cfl2	0	-1.92443	-1.84974	-1.99912	0
213	Cgrrf1	0	-1.00766	-0.978037	-1.03728	0
214	Chchd10	0	3.76785	3.82861	3.70709	0
215	Chchd2	0	0.587969	0.611689	0.564248	0
216	Chchd4	0	2.74419	2.79236	2.69602	0
217	Chd1	0	1.54481	1.60572	1.4839	0
218	Chd7	0	-1.73206	-1.66548	-1.79865	0
219	Chd9	0	1.39261	1.46053	1.32468	0
220	Chmp2b	0	-1.50562	-1.4446	-1.56663	0
221	Chmp4c	0	1.7359	1.80867	1.66313	0
222	Chp1	0	-1.3506	-1.29434	-1.40685	0
223	Chrna9	0	0.367403	0.404867	0.329938	0
224	Chst15	0	-1.71641	-1.68935	-1.74346	0
225	Ciapin1	0	1.89822	1.95916	1.83727	0
226	Cirbp	0	1.75807	1.82143	1.69471	0
227	Cisd1	0	0.975776	1.01819	0.93336	0
228	Cited1	0	-4.77791	-4.72613	-4.8297	0
229	Cited2	0	-2.29611	-2.24076	-2.35147	0
230	Ckap2	0	1.60055	1.67488	1.52622	0
231	Ckap4	0	-3.26686	-3.19929	-3.33443	0
232	Cks1b	0	1.21335	1.25027	1.17643	0
233	Cks2	0	1.95126	2.0031	1.89943	0
234	Clcn5	0	-2.26108	-2.21476	-2.30739	0
235	Cldn3	0	0.586763	0.634691	0.538834	0
236	Cldn6	0	-2.80967	-2.75539	-2.86394	0
237	Clic1	0	-4.15225	-4.08507	-4.21943	0
238	Clic6	0	-1.25844	-1.23576	-1.28112	0
239	Clmp	0	0.89196	0.950282	0.833637	0
240	Cln6	0	-2.34534	-2.29924	-2.39144	0
241	Clns1a	0	1.11953	1.17499	1.06408	0
242	Clta	0	-1.07794	-1.04342	-1.11245	0
243	Clu	0	-2.82008	-2.77297	-2.86719	0
244	Cmas	0	1.52369	1.59601	1.45137	0
245	Cmtm3	0	-1.43276	-1.40072	-1.46479	0
246	Cmtm7	0	-3.46268	-3.38921	-3.53615	0
247	Cmtm8	0	-2.36564	-2.33943	-2.39185	0
248	Cnbp	0	1.13127	1.16833	1.09421	0
249	Cndp2	0	-1.48534	-1.40967	-1.56102	0
250	Cnih1	0	-1.33444	-1.25749	-1.41138	0
251	Cnn2	0	-1.78852	-1.73018	-1.84686	0
252	Cnppd1	0	-1.74964	-1.71375	-1.78554	0
253	Cobll1	0	-1.23781	-1.2124	-1.26322	0
254	Col18a1	0	3.01718	3.09326	2.94109	0
255	Col27a1	0	-0.916877	-0.894496	-0.939258	0
256	Col4a1	0	-7.05111	-7.00678	-7.09543	0
257	Col4a2	0	-6.76055	-6.71859	-6.8025	0
258	Colgalt1	0	-2.01122	-1.93691	-2.08552	0
259	Commd3	0	-2.2454	-2.16926	-2.32154	0
260	Copa	0	-1.82679	-1.75766	-1.89593	0
261	Coprs	0	2.10588	2.17058	2.04117	0
262	Coro1b	0	-1.73614	-1.66332	-1.80896	0
263	Cotl1	0	-2.75334	-2.67461	-2.83208	0
264	Cox5b	0	-1.54239	-1.50365	-1.58113	0
265	Cox6a1	0	-0.624531	-0.594003	-0.655059	0
266	Cox6b2	0	2.49675	2.56591	2.4276	0
267	Cox7a1	0	1.18416	1.25591	1.11241	0
268	Cox7a2l	0	-1.01218	-0.97487	-1.0495	0
269	Cox7b	0	1.13291	1.16588	1.09994	0
270	Cpd	0	-1.33018	-1.28567	-1.37468	0
271	Cpne5	0	0.528062	0.573257	0.482868	0
272	Cpsf4l	0	2.00452	2.08379	1.92525	0
273	Crabp1	0	2.13521	2.21291	2.05751	0
274	Creb3	0	-1.17073	-1.13744	-1.20402	0
275	Creb3l1	0	-2.37415	-2.3397	-2.4086	0
276	Creb3l2	0	-2.41723	-2.38117	-2.4533	0
277	Crim1	0	-3.39829	-3.36321	-3.43337	0
278	Crmp1	0	0.463127	0.506811	0.419443	0
279	Crtc3	0	-1.71404	-1.68475	-1.74332	0
280	Cryab	0	-3.43442	-3.39048	-3.47835	0
281	Csrp2	0	-1.72792	-1.67168	-1.78416	0
282	Cst3	0	-2.19142	-2.12228	-2.26056	0
283	Cstb	0	-1.05341	-0.988431	-1.11839	0
284	Ctbp2	0	1.66316	1.7345	1.59182	0
285	Ctcf	0	2.6777	2.73092	2.62448	0
286	Ctdspl	0	-1.46339	-1.4388	-1.48798	0
287	Ctnnal1	0	1.87436	1.951	1.79771	0
288	Ctsa	0	-3.36462	-3.31379	-3.41544	0
289	Ctsb	0	-3.88438	-3.81843	-3.95034	0
290	Ctsd	0	-1.77007	-1.69058	-1.84956	0
291	Ctsh	0	-4.05954	-4.02459	-4.09448	0
292	Ctsl	0	-5.53154	-5.45579	-5.60728	0
293	Ctsz	0	-4.15984	-4.09016	-4.22953	0
294	Cuta	0	-1.40257	-1.33181	-1.47333	0
295	Cxxc5	0	1.08081	1.14744	1.01418	0
296	Cyb5b	0	1.39177	1.45489	1.32864	0
297	Cyba	0	1.70269	1.77923	1.62616	0
298	Cyct	0	3.22371	3.29912	3.1483	0
299	Cyp26a1	0	-3.38146	-3.34805	-3.41487	0
300	Cyr61	0	-2.14506	-2.08242	-2.2077	0
301	Cystm1	0	-2.57412	-2.49588	-2.65236	0
302	D630023F18Rik	0	2.25469	2.33321	2.17618	0
303	Dab2	0	-3.49444	-3.46262	-3.52625	0
304	Dancr	0	0.418735	0.4589	0.378571	0
305	Dap	0	-3.31698	-3.28236	-3.35161	0
306	Dctn2	0	-1.6442	-1.56832	-1.72009	0
307	Dctpp1	0	2.41985	2.45964	2.38006	0
308	Ddah1	0	-2.79105	-2.72597	-2.85613	0
309	Ddah2	0	-1.57419	-1.50164	-1.64674	0
310	Ddc	0	1.67904	1.75219	1.60589	0
311	Ddit4l	0	1.46402	1.53775	1.39028	0
312	Ddost	0	-1.87284	-1.79604	-1.94964	0
313	Ddx18	0	1.06999	1.12468	1.01529	0
314	Ddx21	0	2.20364	2.25902	2.14826	0
315	Ddx24	0	1.41931	1.46248	1.37614	0
316	Ddx27	0	1.59141	1.65781	1.52501	0
317	Ddx42	0	1.73054	1.79455	1.66653	0
318	Ddx46	0	1.31503	1.37137	1.25868	0
319	Ddx58	0	1.24341	1.31094	1.17589	0
320	Degs1	0	-1.55972	-1.4832	-1.63623	0
321	Dek	0	1.35749	1.40886	1.30613	0
322	Denr	0	1.25218	1.30488	1.19949	0
323	Derl1	0	-1.69217	-1.61749	-1.76685	0
324	Dhrs13	0	-1.26636	-1.21726	-1.31546	0
325	Dhx16	0	3.34853	3.41393	3.28313	0
326	Dkc1	0	2.97914	3.04228	2.916	0
327	Dkk1	0	-1.73986	-1.7128	-1.76691	0
328	Dkkl1	0	-1.36068	-1.32215	-1.39922	0
329	Dlgap4	0	-1.47214	-1.41367	-1.53062	0
330	Dnajc1	0	-1.50746	-1.45532	-1.55959	0
331	Dnajc10	0	-1.4649	-1.40514	-1.52466	0
332	Dnajc19	0	1.66006	1.70246	1.61766	0
333	Dnajc22	0	-1.24389	-1.21794	-1.26984	0
334	Dnajc3	0	-1.71612	-1.658	-1.77423	0
335	Dnajc8	0	1.17985	1.22493	1.13478	0
336	Dnmt3l	0	2.71123	2.78836	2.63411	0
337	Dnpep	0	-2.07497	-2.01005	-2.1399	0
338	Dph3	0	1.24256	1.28992	1.1952	0
339	Dppa2	0	3.29498	3.36385	3.22611	0
340	Dppa3	0	3.26304	3.35849	3.16759	0
341	Dppa4	0	3.34485	3.41105	3.27866	0
342	Dppa5a	0	7.19599	7.28555	7.10642	0
343	Dpy30	0	1.98581	2.02955	1.94208	0
344	Dpys	0	1.87809	1.95762	1.79856	0
345	Dram1	0	-1.4791	-1.45586	-1.50233	0
346	Dram2	0	-1.2067	-1.16467	-1.24873	0
347	Drp2	0	-0.920572	-0.899558	-0.941585	0
348	Dtymk	0	1.0722	1.11091	1.0335	0
349	Dusp27	0	0.60883	0.657087	0.560574	0
350	Dusp9	0	-1.29001	-1.21063	-1.3694	0
351	Dynll1	0	1.07209	1.10176	1.04242	0
352	Dynll2	0	1.34341	1.38751	1.29932	0
353	Dynlt1b	0	1.57132	1.6335	1.50915	0
354	Dynlt1f	0	1.57629	1.64995	1.50263	0
355	E130012a19rik	0	1.0367	1.10916	0.964231	0
356	Ebna1bp2	0	2.14991	2.20743	2.09238	0
357	Ect2	0	1.15801	1.22831	1.0877	0
358	Edem2	0	-1.74348	-1.6857	-1.80125	0
359	Eed	0	1.74462	1.81639	1.67285	0
360	Eef1a1	0	-0.69974	-0.666427	-0.733054	0
361	Eef2	0	-0.676839	-0.644593	-0.709084	0
362	Efemp2	0	-1.87648	-1.84573	-1.90723	0
363	Efhd2	0	-1.79447	-1.74324	-1.8457	0
364	Efnb1	0	-1.25054	-1.22121	-1.27987	0
365	Egln1	0	-1.73163	-1.68424	-1.77902	0
366	Eif1	0	0.521042	0.546574	0.495511	0
367	Eif1a	0	1.72653	1.7807	1.67236	0
368	Eif1ad	0	1.54674	1.59448	1.499	0
369	Eif1ax	0	2.3674	2.42371	2.31109	0
370	Eif2s2	0	0.865789	0.902563	0.829016	0
371	Eif3e	0	-1.19957	-1.14926	-1.24987	0
372	Eif3f	0	-0.849777	-0.817155	-0.882398	0
373	Eif3h	0	-0.992617	-0.964084	-1.02115	0
374	Eif3i	0	-0.764058	-0.729068	-0.799049	0
375	Eif3m	0	-1.19902	-1.13825	-1.25979	0
376	Eif4ebp1	0	1.34025	1.38401	1.29649	0
377	Eif5	0	0.682944	0.719136	0.646751	0
378	Eif5a	0	1.20259	1.23418	1.17101	0
379	Elavl2	0	0.987158	1.04777	0.926545	0
380	Elf3	0	-1.73359	-1.68373	-1.78345	0
381	Elovl1	0	-1.97386	-1.92684	-2.02088	0
382	Elovl7	0	-1.11034	-1.0863	-1.13438	0
383	Emc7	0	-1.42786	-1.35062	-1.5051	0
384	Emc8	0	1.51548	1.55901	1.47195	0
385	Emg1	0	1.11524	1.14992	1.08055	0
386	Emp2	0	-2.05159	-2.02277	-2.08041	0
387	Eng	0	0.882463	0.939462	0.825463	0
388	Eno1	0	1.583	1.63275	1.53325	0
389	Enox1	0	0.393995	0.432855	0.355135	0
390	Ensa	0	1.3317	1.40434	1.25906	0
391	Epas1	0	-2.57596	-2.51145	-2.64047	0
392	Epb41l4a	0	1.94314	2.01856	1.86772	0
393	Ephb3	0	-1.54352	-1.50347	-1.58357	0
394	Eras	0	1.28642	1.35589	1.21696	0
395	Erbb3	0	0.715519	0.769331	0.661708	0
396	Ergic3	0	-2.20566	-2.12746	-2.28386	0
397	Erh	0	1.70185	1.74515	1.65856	0
398	Eri3	0	-1.58142	-1.51133	-1.6515	0
399	Ero1l	0	-2.08661	-2.03042	-2.14281	0
400	Erp29	0	-2.18102	-2.13378	-2.22825	0
401	Erp44	0	-2.37119	-2.30842	-2.43397	0
402	Esd	0	-1.54127	-1.46334	-1.61921	0
403	Esrrb	0	1.82807	1.90258	1.75356	0
404	Etaa1	0	1.76326	1.83568	1.69083	0
405	Etnk1	0	1.60472	1.6793	1.53014	0
406	Ets1	0	-0.86855	-0.848058	-0.889042	0
407	Etv1	0	0.485715	0.528313	0.443117	0
408	Etv4	0	1.8753	1.95108	1.79952	0
409	Etv5	0	3.6616	3.72678	3.59643	0
410	Eva1a	0	-1.97122	-1.94019	-2.00224	0
411	Exosc5	0	2.54954	2.60579	2.49329	0
412	Ext1	0	-2.32147	-2.26335	-2.37958	0
413	Ext2	0	-1.51652	-1.46331	-1.56973	0
414	Ezh2	0	2.30794	2.36758	2.2483	0
415	F2	0	-1.37855	-1.34865	-1.40846	0
416	F3	0	-4.14978	-4.10858	-4.19098	0
417	Fabp3	0	-3.80209	-3.71334	-3.89084	0
418	Fabp3-ps1	0	-2.10932	-2.06381	-2.15484	0
419	Fabp5	0	2.4083	2.48795	2.32864	0
420	Fam114a1	0	-1.4314	-1.40718	-1.45562	0
421	Fam129b	0	-1.88357	-1.83247	-1.93467	0
422	Fam134a	0	-1.19832	-1.16011	-1.23653	0
423	Fam134b	0	-3.04672	-3.01522	-3.07822	0
424	Fam136a	0	1.6385	1.69623	1.58077	0
425	Fam173a	0	-1.74416	-1.69031	-1.79802	0
426	Fam174a	0	-1.36154	-1.31401	-1.40906	0
427	Fam189a2	0	-1.55135	-1.5165	-1.58619	0
428	Fam216a	0	-1.4657	-1.40194	-1.52946	0
429	Fam25c	0	4.86776	4.9306	4.80493	0
430	Fam32a	0	1.57566	1.63436	1.51696	0
431	Fam3c	0	-1.58369	-1.50952	-1.65786	0
432	Fam46a	0	-1.32293	-1.29876	-1.3471	0
433	Fam60a	0	2.20829	2.27141	2.14518	0
434	Fam98c	0	1.191	1.25926	1.12273	0
435	Fastk	0	-1.36488	-1.30099	-1.42877	0
436	Fat1	0	1.40677	1.48078	1.33276	0
437	Fblim1	0	1.91536	1.99018	1.84055	0
438	Fbln1	0	-1.27017	-1.22773	-1.31261	0
439	Fermt2	0	1.82933	1.90214	1.75652	0
440	Fez1	0	0.441164	0.4828	0.399529	0
441	Fez2	0	-1.30481	-1.26045	-1.34916	0
442	Fgd1	0	1.5413	1.61209	1.47051	0
443	Fgf17	0	0.288158	0.323546	0.252771	0
444	Fgf4	0	1.25866	1.32711	1.19021	0
445	Fgfbp1	0	1.99755	2.07995	1.91515	0
446	Fgfr1	0	1.24352	1.3091	1.17795	0
447	Fhdc1	0	-0.835742	-0.817493	-0.853991	0
448	Fhl2	0	-1.76761	-1.74054	-1.79468	0
449	Fiz1	0	1.32775	1.40044	1.25506	0
450	Fkbp1a	0	-0.96235	-0.925284	-0.999417	0
451	Fkbp3	0	1.68856	1.73502	1.6421	0
452	Fkbp5	0	0.888013	0.945261	0.830766	0
453	Fkbp9	0	-2.33557	-2.26111	-2.41003	0
454	Flnb	0	-1.77094	-1.70097	-1.8409	0
455	Flrt3	0	-2.38029	-2.34845	-2.41213	0
456	Flt1	0	-3.07627	-3.04256	-3.10999	0
457	Flywch2	0	0.723008	0.775011	0.671005	0
458	Fmr1nb	0	1.12375	1.19308	1.05443	0
459	Fn1	0	1.91563	1.99023	1.84104	0
460	Fndc3a	0	-2.95662	-2.89522	-3.01802	0
461	Fndc3b	0	-1.88698	-1.84304	-1.93091	0
462	Fntb	0	1.56436	1.63678	1.49195	0
463	Folr1	0	2.14585	2.22376	2.06793	0
464	Fosb	0	-2.15791	-2.09903	-2.21679	0
465	Foxa2	0	-2.44581	-2.42109	-2.47053	0
466	Foxp1	0	0.862384	0.919666	0.805102	0
467	Foxq1	0	-2.62403	-2.59614	-2.65192	0
468	Frmd4a	0	-1.60077	-1.56364	-1.6379	0
469	Frmpd1	0	-1.29586	-1.27161	-1.32011	0
470	Fst	0	-2.92669	-2.89377	-2.95962	0
471	Fstl1	0	-1.48262	-1.43013	-1.53512	0
472	Ftsj3	0	1.73541	1.80666	1.66416	0
473	Fuca1	0	-1.66491	-1.5976	-1.73222	0
474	Fuca2	0	-1.23216	-1.2006	-1.26372	0
475	Fut8	0	-2.32017	-2.27809	-2.36225	0
476	Fxyd3	0	-4.3967	-4.36479	-4.42861	0
477	Fxyd6	0	0.853698	0.912542	0.794853	0
478	G3bp1	0	0.925855	0.96284	0.88887	0
479	G3bp2	0	1.18628	1.24535	1.12721	0
480	Gaa	0	-2.14062	-2.08355	-2.1977	0
481	Gab1	0	1.83036	1.9033	1.75742	0
482	Gabarap	0	-3.53074	-3.45384	-3.60764	0
483	Gabarapl2	0	1.81879	1.86862	1.76896	0
484	Gadd45a	0	1.66666	1.74394	1.58938	0
485	Gadd45gip1	0	1.01478	1.05668	0.972877	0
486	Galk1	0	-2.97083	-2.89387	-3.04779	0
487	Galnt1	0	-1.44087	-1.37587	-1.50588	0
488	Gar1	0	1.70684	1.76125	1.65243	0
489	Gata4	0	-3.20162	-3.1757	-3.22754	0
490	Gata6	0	-2.91234	-2.88237	-2.9423	0
491	Gatsl3	0	1.60994	1.68378	1.5361	0
492	Gba	0	-1.65157	-1.61542	-1.68771	0
493	Gbx2	0	0.714898	0.767775	0.662022	0
494	Gch1	0	-1.42534	-1.38617	-1.46452	0
495	Gcsh	0	1.53593	1.5883	1.48355	0
496	Gdf3	0	3.84978	3.91378	3.78577	0
497	Gdi2	0	-1.14021	-1.07195	-1.20848	0
498	Gdpd3	0	-1.25915	-1.23109	-1.28722	0
499	Gdpd5	0	-1.70826	-1.68029	-1.73623	0
500	Gemin6	0	2.09511	2.16832	2.02191	0
501	Gga2	0	-1.61058	-1.53339	-1.68776	0
502	Ggct	0	2.46445	2.53726	2.39164	0
503	Ggt5	0	0.407904	0.447422	0.368385	0
504	Ghitm	0	-1.19707	-1.11915	-1.27498	0
505	Ghr	0	-1.03242	-1.00852	-1.05633	0
506	Gjb3	0	1.5086	1.58547	1.43174	0
507	Gjc1	0	1.99509	2.07301	1.91718	0
508	Gkn1	0	-1.50107	-1.4716	-1.53053	0
509	Gkn2	0	-1.87101	-1.83791	-1.90411	0
510	Glipr1	0	-1.93132	-1.90462	-1.95803	0
511	Glipr2	0	-2.21123	-2.14268	-2.27978	0
512	Glmp	0	-2.88383	-2.82017	-2.9475	0
513	Glo1	0	1.64448	1.70499	1.58397	0
514	Gls	0	-1.40996	-1.35468	-1.46524	0
515	Glul	0	-2.03926	-1.95966	-2.11885	0
516	Gm10036	0	-1.93176	-1.85898	-2.00454	0
517	Gm11808	0	-0.853867	-0.836208	-0.871526	0
518	Gm15706	0	0.419092	0.458599	0.379586	0
519	Gm16286	0	1.04103	1.08923	0.992825	0
520	Gm19705	0	1.16793	1.23214	1.10372	0
521	Gm2694	0	1.81669	1.89388	1.7395	0
522	Gm26992	0	0.618238	0.666754	0.569722	0
523	Gm364	0	0.631659	0.680583	0.582736	0
524	Gm38393	0	0.65774	0.707846	0.607634	0
525	Gm42637	0	0.749518	0.806824	0.692212	0
526	Gm43733	0	0.753999	0.808237	0.69976	0
527	Gm45396	0	0.49349	0.538732	0.448249	0
528	Gm5218	0	-2.25857	-2.21842	-2.29873	0
529	Gm6133	0	-1.07048	-1.04675	-1.0942	0
530	Gm6792	0	1.24937	1.31808	1.18066	0
531	Gm7325	0	2.00917	2.09075	1.92758	0
532	Gm9493	0	-1.72628	-1.66075	-1.79181	0
533	Gm9843	0	-0.850604	-0.82339	-0.877818	0
534	Gmfg	0	1.48831	1.56333	1.41328	0
535	Gna15	0	0.527265	0.571962	0.482567	0
536	Gnai2	0	-0.966249	-0.917853	-1.01464	0
537	Gnas	0	-2.63344	-2.56295	-2.70393	0
538	Gnb2	0	-1.83399	-1.76383	-1.90415	0
539	Gng12	0	-2.21069	-2.14693	-2.27446	0
540	Gng2	0	0.864242	0.924205	0.80428	0
541	Gng3	0	2.18727	2.26454	2.11	0
542	Gng5	0	-0.589397	-0.563338	-0.615457	0
543	Gngt2	0	0.710539	0.762488	0.65859	0
544	Gnpnat1	0	1.65672	1.73057	1.58288	0
545	Gns	0	-1.68999	-1.64827	-1.73171	0
546	Golgb1	0	-1.39384	-1.3224	-1.46529	0
547	Gorasp2	0	-1.3558	-1.27965	-1.43196	0
548	Gpa33	0	1.09318	1.15688	1.02948	0
549	Gpatch4	0	2.18913	2.25716	2.1211	0
550	Gpc6	0	-1.90894	-1.88378	-1.93411	0
551	Gpi1	0	-1.27066	-1.20179	-1.33953	0
552	Gpr146	0	-1.25049	-1.22963	-1.27134	0
553	Gpx1	0	1.02081	1.0582	0.983418	0
554	Gpx3	0	-2.3424	-2.26826	-2.41654	0
555	Gpx4	0	1.32519	1.35348	1.2969	0
556	Gpx7	0	0.898268	0.955978	0.840559	0
557	Grina	0	-1.7548	-1.71346	-1.79615	0
558	Grwd1	0	1.68951	1.76304	1.61599	0
559	Gse1	0	0.941375	1.00133	0.881421	0
560	Gsn	0	-2.99477	-2.96231	-3.02724	0
561	Gspt1	0	1.49217	1.54082	1.44352	0
562	Gsta4	0	2.16213	2.23086	2.09341	0
563	Gstp2	0	1.56502	1.63875	1.49129	0
564	Gstp3	0	2.47678	2.55603	2.39754	0
565	Gtf2e2	0	1.57301	1.63395	1.51207	0
566	Gtf3c6	0	1.535	1.60995	1.46005	0
567	Gtpbp4	0	1.42808	1.49168	1.36449	0
568	Gtse1	0	1.37325	1.44658	1.29991	0
569	Gtsf1l	0	2.12965	2.21027	2.04904	0
570	Guk1	0	1.38933	1.44198	1.33669	0
571	Gyg	0	-1.91232	-1.86793	-1.9567	0
572	H13	0	-2.09466	-2.02764	-2.16167	0
573	H1f0	0	-4.0792	-4.01046	-4.14795	0
574	H2-D1	0	-1.58227	-1.53123	-1.63332	0
575	H2-M5	0	0.916446	0.974244	0.858648	0
576	H2afv	0	1.6374	1.67511	1.59969	0
577	H2afx	0	2.49609	2.55199	2.44019	0
578	H2afz	0	1.35195	1.38948	1.31442	0
579	H3f3b	0	0.850038	0.878258	0.821818	0
580	Habp2	0	-1.10797	-1.08799	-1.12794	0
581	Halr1	0	0.907108	0.966652	0.847563	0
582	Haus7	0	-1.39361	-1.33589	-1.45132	0
583	Hcfc1r1	0	-2.11232	-2.03463	-2.19002	0
584	Hdac1	0	1.5929	1.65891	1.52688	0
585	Hdlbp	0	-1.61877	-1.54883	-1.68871	0
586	Hebp1	0	-1.59593	-1.5503	-1.64155	0
587	Hells	0	2.36059	2.40725	2.31393	0
588	Hes1	0	-1.56981	-1.5119	-1.62771	0
589	Hexa	0	-1.79465	-1.73192	-1.85738	0
590	Hikeshi	0	1.88457	1.94444	1.82469	0
591	Hirip3	0	1.35618	1.43107	1.28128	0
592	Hist1h1b	0	1.23886	1.31123	1.16649	0
593	Hist1h4i	0	1.15494	1.22508	1.08481	0
594	Hist3h2ba	0	0.523913	0.569926	0.477899	0
595	Hkdc1	0	-1.65118	-1.62813	-1.67422	0
596	Hmces	0	2.18587	2.25755	2.11419	0
597	Hmgb2	0	2.18814	2.23469	2.1416	0
598	Hmgn2	0	1.19924	1.24853	1.14995	0
599	Hmgn3	0	0.700343	0.752063	0.648624	0
600	Hmgxb4	0	1.48512	1.5576	1.41264	0
601	Hmmr	0	1.65802	1.73693	1.5791	0
602	Hnf1b	0	-0.855686	-0.836854	-0.874519	0
603	Hnrnpab	0	0.893332	0.927481	0.859183	0
604	Hook1	0	1.07899	1.1405	1.01748	0
605	Hpcal1	0	-1.6968	-1.63626	-1.75734	0
606	Hprt	0	2.16943	2.23518	2.10368	0
607	Hs3st1	0	-4.78295	-4.75652	-4.80939	0
608	Hs6st2	0	-1.18352	-1.15592	-1.21111	0
609	Hsd17b14	0	3.83109	3.9071	3.75507	0
610	Hsf2bp	0	2.12556	2.20327	2.04785	0
611	Hsp90aa1	0	1.69494	1.73132	1.65857	0
612	Hsp90b1	0	-1.25333	-1.18713	-1.31952	0
613	Hspa4	0	1.14937	1.20221	1.09653	0
614	Hspa5	0	-1.67233	-1.59477	-1.74988	0
615	Hspb1	0	6.48565	6.54157	6.42973	0
616	Hspb11	0	-1.7654	-1.70756	-1.82323	0
617	Hspb2	0	-1.31895	-1.28885	-1.34904	0
618	Iah1	0	-1.40615	-1.34795	-1.46434	0
619	Idh3b	0	-1.67267	-1.59849	-1.74685	0
620	Idi1	0	1.13817	1.20456	1.07179	0
621	Ifi30	0	-3.28367	-3.23393	-3.33342	0
622	Ifitm1	0	4.26069	4.33053	4.19085	0
623	Ifitm2	0	4.29361	4.34573	4.24149	0
624	Ifitm3	0	3.59039	3.6642	3.51658	0
625	Ifngr2	0	-1.97912	-1.94628	-2.01196	0
626	Ift43	0	-1.95629	-1.91314	-1.99944	0
627	Igf1	0	-1.25966	-1.23281	-1.28651	0
628	Igf2bp1	0	1.38294	1.43761	1.32828	0
629	Igfbp2	0	4.20596	4.26754	4.14438	0
630	Igfbp4	0	-3.27373	-3.23676	-3.31069	0
631	Ihh	0	-1.0809	-1.06048	-1.10132	0
632	Ikbip	0	-1.3288	-1.29092	-1.36669	0
633	Il10rb	0	-0.890088	-0.869414	-0.910762	0
634	Ildr1	0	0.904824	0.963283	0.846365	0
635	Ilk	0	-2.14108	-2.09111	-2.19104	0
636	Immt	0	1.12646	1.17485	1.07806	0
637	Impa2	0	1.55216	1.62716	1.47715	0
638	Ina	0	2.07263	2.15519	1.99007	0
639	Ino80e	0	1.61851	1.6898	1.54721	0
640	Inpp5d	0	0.633947	0.68299	0.584904	0
641	Iqcg	0	0.878386	0.936981	0.819791	0
642	Isoc1	0	0.894342	0.953246	0.835438	0
643	Itm2b	0	-2.92243	-2.84252	-3.00233	0
644	Itm2c	0	-2.36809	-2.32131	-2.41488	0
645	Jam2	0	1.14705	1.21384	1.08025	0
646	Jarid2	0	3.13161	3.19388	3.06933	0
647	Jun	0	-3.22943	-3.16083	-3.29803	0
648	Kank3	0	1.50361	1.57304	1.43419	0
649	Kat6b	0	1.90498	1.9787	1.83126	0
650	Kctd15	0	0.413439	0.453245	0.373632	0
651	Kdelr1	0	-2.69639	-2.62017	-2.77261	0
652	Kdelr2	0	-2.15697	-2.07867	-2.23527	0
653	Kdelr3	0	-4.22445	-4.17264	-4.27626	0
654	Kdm3a	0	2.02034	2.09279	1.94789	0
655	Kdm5b	0	3.03994	3.09634	2.98354	0
656	Kdm6b	0	-1.56308	-1.51231	-1.61386	0
657	Khdc3	0	1.12515	1.19079	1.05952	0
658	Kit	0	-1.93364	-1.88096	-1.98631	0
659	Klf2	0	3.24638	3.32116	3.17161	0
660	Klf3	0	2.26357	2.3367	2.19045	0
661	Klf4	0	-1.93997	-1.85899	-2.02094	0
662	Klf6	0	-2.43853	-2.377	-2.50005	0
663	Klf9	0	2.14636	2.2117	2.08103	0
664	Klk8	0	0.918859	0.977108	0.86061	0
665	Knop1	0	2.00313	2.05763	1.94864	0
666	Kras	0	1.69674	1.76947	1.62401	0
667	Krt18	0	-5.41668	-5.36985	-5.46352	0
668	Krt42	0	2.07156	2.15234	1.99079	0
669	Krt8	0	-5.13063	-5.09648	-5.16479	0
670	Krtcap2	0	-0.773011	-0.738925	-0.807097	0
671	L1td1	0	3.63294	3.69349	3.57239	0
672	L3mbtl2	0	1.72973	1.80404	1.65541	0
673	Lage3	0	2.01724	2.06899	1.96549	0
674	Lama1	0	-5.45783	-5.41425	-5.5014	0
675	Lamb1	0	-5.07846	-5.02953	-5.12738	0
676	Lamc1	0	-5.17218	-5.10677	-5.2376	0
677	Lamp1	0	-1.63534	-1.5683	-1.70238	0
678	Lamp2	0	-2.09655	-2.0476	-2.1455	0
679	Lancl1	0	-1.23917	-1.19435	-1.28399	0
680	Laptm4a	0	-0.955454	-0.897127	-1.01378	0
681	Large1	0	-1.06925	-1.03832	-1.10018	0
682	Las1l	0	1.56907	1.64	1.49815	0
683	Lef1	0	0.524526	0.57134	0.477712	0
684	Lefty2	0	1.07352	1.14016	1.00689	0
685	Lgals1	0	-2.23264	-2.15289	-2.31239	0
686	Lgmn	0	-4.28714	-4.23105	-4.34324	0
687	Lhfpl2	0	-1.27399	-1.25091	-1.29706	0
688	Lima1	0	-1.58612	-1.51613	-1.65612	0
689	Limd2	0	-1.59137	-1.52093	-1.66181	0
690	Litaf	0	-2.62585	-2.56215	-2.68954	0
691	Llph	0	1.48465	1.52769	1.44161	0
692	Lman1	0	-1.72334	-1.64489	-1.8018	0
693	Lman2	0	-1.3768	-1.30653	-1.44706	0
694	Lmbrd1	0	-1.14497	-1.1124	-1.17755	0
695	Lmna	0	-2.45528	-2.40518	-2.50539	0
696	Lncenc1	0	2.51219	2.58641	2.43798	0
697	Loxl2	0	-3.04336	-3.00221	-3.08452	0
698	Lpcat3	0	-3.3864	-3.32778	-3.44502	0
699	Lpcat4	0	-1.20079	-1.17082	-1.23076	0
700	Lpp	0	-1.2567	-1.22479	-1.2886	0
701	Lrp10	0	-1.6316	-1.58635	-1.67686	0
702	Lrp2	0	-1.3387	-1.2964	-1.381	0
703	Lrpap1	0	-3.20843	-3.12586	-3.29099	0
704	Lrrc28	0	1.24401	1.31385	1.17418	0
705	Lsm1	0	0.944189	0.994543	0.893835	0
706	Lsm2	0	1.22378	1.26518	1.18238	0
707	Lsm3	0	1.4494	1.48898	1.40981	0
708	Lsm4	0	0.917346	0.95063	0.884061	0
709	Lsm5	0	1.10668	1.14562	1.06774	0
710	Lsm6	0	0.865997	0.906543	0.82545	0
711	Lsm8	0	1.54001	1.59539	1.48463	0
712	Lsr	0	-1.63307	-1.56618	-1.69997	0
713	Ltbp1	0	-1.10829	-1.08118	-1.1354	0
714	Ltbp4	0	3.15956	3.23458	3.08453	0
715	Ltbr	0	-1.53287	-1.50582	-1.55991	0
716	Luc7l3	0	1.42277	1.4778	1.36775	0
717	Ly6e	0	1.29818	1.36857	1.22778	0
718	Lyar	0	1.90408	1.94779	1.86037	0
719	Lyrm9	0	1.28301	1.35724	1.20878	0
720	Lysmd2	0	0.556362	0.602025	0.5107	0
721	Lzts2	0	-1.74174	-1.69689	-1.78658	0
722	Maats1	0	0.421351	0.461102	0.381601	0
723	Macrod2	0	1.05279	1.11571	0.989881	0
724	Mad2l1	0	1.62603	1.70072	1.55135	0
725	Maged1	0	-2.18594	-2.11621	-2.25567	0
726	Magt1	0	-1.54799	-1.48856	-1.60742	0
727	Mak16	0	2.02143	2.06682	1.97604	0
728	Man1a2	0	-2.5288	-2.4584	-2.59921	0
729	Manba	0	1.54729	1.61942	1.47516	0
730	Map3k1	0	-1.5353	-1.49719	-1.57341	0
731	Map7d2	0	1.51728	1.58733	1.44724	0
732	Mapk13	0	0.754691	0.808546	0.700835	0
733	Mapk3	0	-1.50446	-1.43805	-1.57086	0
734	Mapkapk2	0	-1.35224	-1.31223	-1.39226	0
735	2023-03-02	0	-2.64353	-2.57273	-2.71433	0
736	2023-03-05	0	1.96654	2.01713	1.91596	0
737	Mat2a	0	2.63422	2.67836	2.59007	0
738	Mbd3	0	1.54295	1.59021	1.4957	0
739	Mbnl2	0	-3.08619	-3.04358	-3.12879	0
740	Mcam	0	0.76112	0.81538	0.70686	0
741	Mcc	0	-1.18632	-1.15774	-1.2149	0
742	Mcm3ap	0	1.42569	1.49714	1.35424	0
743	Mcts2	0	1.49708	1.56979	1.42437	0
744	Mdh2	0	-0.785287	-0.737989	-0.832584	0
745	Mdk	0	-1.77632	-1.71476	-1.83789	0
746	Mdn1	0	1.45255	1.52588	1.37922	0
747	Me1	0	-1.79822	-1.74428	-1.85216	0
748	Meg3	0	2.86335	2.95763	2.76908	0
749	Mest	0	3.07781	3.15615	2.99947	0
750	Mettl26	0	-1.6417	-1.57933	-1.70406	0
751	Mfap5	0	1.06536	1.1278	1.00292	0
752	Mfge8	0	-2.42149	-2.34228	-2.5007	0
753	Mfsd1	0	-1.84811	-1.80294	-1.89328	0
754	Mgme1	0	1.37688	1.4461	1.30765	0
755	Mgmt	0	1.30111	1.36876	1.23345	0
756	Mgst3	0	-2.95296	-2.88286	-3.02306	0
757	Mif	0	0.806752	0.836769	0.776735	0
758	Mis18bp1	0	1.56132	1.63883	1.48381	0
759	Mkrn1	0	3.48434	3.52806	3.44062	0
760	Mkrn2os	0	-0.814818	-0.796442	-0.833194	0
761	Mlana	0	1.38804	1.45824	1.31783	0
762	Mlec	0	-1.45447	-1.37913	-1.5298	0
763	Mmp15	0	-1.0777	-1.04781	-1.10758	0
764	Mmrn2	0	0.618013	0.666926	0.569099	0
765	Mobp	0	0.67504	0.726748	0.623332	0
766	Morc1	0	3.8361	3.90565	3.76654	0
767	Morc4	0	-1.35138	-1.30702	-1.39574	0
768	Morf4l2	0	-0.824856	-0.776244	-0.873468	0
769	Mpdu1	0	1.61813	1.67653	1.55972	0
770	Mphosph10	0	1.8513	1.91844	1.78417	0
771	Mphosph8	0	1.55772	1.62339	1.49205	0
772	Mpp6	0	1.35207	1.424	1.28015	0
773	Mpped2	0	1.15858	1.22381	1.09334	0
774	Mroh1	0	-1.30263	-1.26558	-1.33967	0
775	Mrpl11	0	1.52493	1.57113	1.47873	0
776	Mrpl14	0	-1.33066	-1.26533	-1.396	0
777	Mrpl17	0	0.976485	1.0169	0.93607	0
778	Mrpl18	0	1.11257	1.15042	1.07473	0
779	Mrpl20	0	1.1575	1.20179	1.11321	0
780	Mrpl21	0	1.15874	1.20533	1.11215	0
781	Mrpl30	0	-0.750402	-0.711706	-0.789098	0
782	Mrpl35	0	1.24846	1.30226	1.19466	0
783	Mrpl42	0	1.08842	1.12343	1.05341	0
784	Mrpl45	0	1.28546	1.34973	1.22119	0
785	Mrpl49	0	1.61327	1.67672	1.54981	0
786	Mrpl51	0	1.71748	1.75774	1.67723	0
787	Mrps11	0	1.30787	1.37796	1.23778	0
788	Mrps12	0	1.17131	1.23137	1.11126	0
789	Mrps21	0	-1.48688	-1.41226	-1.56149	0
790	Mrps24	0	1.4154	1.44955	1.38125	0
791	Mrps25	0	1.40146	1.45864	1.34428	0
792	Mrps33	0	0.96043	0.998826	0.922034	0
793	Mrps5	0	1.33864	1.39688	1.28041	0
794	Mrto4	0	1.48154	1.5519	1.41118	0
795	Msc	0	0.574884	0.622667	0.5271	0
796	Msh6	0	1.527	1.60126	1.45273	0
797	Msl3	0	-2.87941	-2.84334	-2.91548	0
798	Msrb2	0	1.21692	1.28374	1.1501	0
799	Mt2	0	3.02295	3.11129	2.93461	0
800	Mt3	0	0.740192	0.793978	0.686406	0
801	Mt4	0	0.624134	0.676278	0.571989	0
802	Mtf2	0	3.16355	3.2178	3.1093	0
803	Mvb12b	0	-1.37958	-1.33676	-1.4224	0
804	Mxra7	0	0.539901	0.58478	0.495022	0
805	Mybbp1a	0	1.90326	1.96085	1.84567	0
806	Mybl2	0	2.25673	2.31648	2.19699	0
807	Mydgf	0	-1.42286	-1.35273	-1.49299	0
808	Myeov2	0	-2.24172	-2.16987	-2.31356	0
809	Myh9	0	-1.81682	-1.75083	-1.88281	0
810	Myl12b	0	-2.20868	-2.13683	-2.28053	0
811	Myl3	0	-2.246	-2.21924	-2.27276	0
812	Myl4	0	1.00977	1.07145	0.948081	0
813	Myl7	0	0.791305	0.846043	0.736567	0
814	Mylpf	0	4.75505	4.82538	4.68472	0
815	Myo1f	0	1.1031	1.16887	1.03734	0
816	Myo5a	0	0.686215	0.737683	0.634747	0
817	Myo5b	0	-1.15426	-1.12955	-1.17896	0
818	Myo6	0	-1.8674	-1.83091	-1.90389	0
819	N4bp1	0	1.43033	1.50399	1.35668	0
820	N4bp3	0	1.30333	1.37266	1.234	0
821	Naa50	0	1.55146	1.59922	1.5037	0
822	Naga	0	-1.4595	-1.43394	-1.48506	0
823	Nagk	0	-1.90892	-1.85999	-1.95786	0
824	Naglu	0	-1.20127	-1.17972	-1.22282	0
825	Nanog	0	3.91311	3.9845	3.84172	0
826	Nap1l1	0	0.904616	0.941682	0.86755	0
827	Nasp	0	2.10741	2.15394	2.06088	0
828	Ncl	0	1.12555	1.16211	1.089	0
829	Ndrg1	0	-2.24765	-2.20571	-2.28959	0
830	Ndufa10	0	-1.42376	-1.35809	-1.48943	0
831	Ndufa6	0	-0.945232	-0.907764	-0.9827	0
832	Ndufa7	0	0.734721	0.762205	0.707238	0
833	Ndufaf8	0	1.33373	1.39695	1.2705	0
834	Ndufs2	0	-1.23956	-1.16749	-1.31164	0
835	Nectin3	0	0.854855	0.911209	0.798502	0
836	Nefh	0	0.889573	0.947359	0.831787	0
837	Neu1	0	-3.50903	-3.47353	-3.54453	0
838	Nfatc2ip	0	1.77697	1.85219	1.70174	0
839	Nfu1	0	2.25122	2.30501	2.19743	0
840	Nhp2	0	1.79404	1.8282	1.75988	0
841	Nhp2l1	0	1.13841	1.16695	1.10987	0
842	Nid1	0	-1.72416	-1.6787	-1.76962	0
843	Ninj1	0	-1.57139	-1.49882	-1.64396	0
844	Ninl	0	0.78918	0.843723	0.734637	0
845	Nip7	0	1.82171	1.87143	1.77199	0
846	Nipsnap1	0	1.3883	1.46111	1.31549	0
847	Nisch	0	-1.87024	-1.79554	-1.94494	0
848	Nkain4	0	-1.54014	-1.49067	-1.58961	0
849	Nktr	0	-1.76023	-1.68316	-1.8373	0
850	Nkx2-9	0	0.479632	0.523744	0.43552	0
851	Nme1	0	1.16927	1.2092	1.12933	0
852	Nme4	0	1.69391	1.76503	1.62279	0
853	Nmnat2	0	0.566122	0.611927	0.520317	0
854	Noc3l	0	1.31587	1.38626	1.24548	0
855	Noct	0	1.15495	1.22683	1.08307	0
856	Nodal	0	0.67575	0.726168	0.625333	0
857	Nol11	0	1.80337	1.87456	1.73218	0
858	Nol9	0	1.17483	1.24374	1.10592	0
859	Nolc1	0	1.80534	1.85281	1.75786	0
860	Nop10	0	1.2985	1.33865	1.25835	0
861	Nop14	0	1.43221	1.50433	1.36009	0
862	Notum	0	0.91759	0.975519	0.859662	0
863	Npc2	0	-1.71217	-1.66072	-1.76362	0
864	Npl	0	-1.56769	-1.52043	-1.61494	0
865	Npm3	0	1.44335	1.47914	1.40756	0
866	Npr1	0	1.37868	1.45216	1.3052	0
867	Nptn	0	-1.57371	-1.51822	-1.62921	0
868	Npy	0	0.548445	0.598392	0.498498	0
869	Nr0b1	0	2.30189	2.38054	2.22325	0
870	Nr5a2	0	0.995247	1.0565	0.933996	0
871	Nradd	0	-2.45617	-2.40512	-2.50722	0
872	Nrep	0	-1.06774	-1.04267	-1.0928	0
873	Nrp2	0	1.29602	1.36464	1.22741	0
874	Nsa2	0	-1.13789	-1.07085	-1.20493	0
875	Nubp2	0	1.40472	1.4788	1.33064	0
876	Nucb1	0	-1.34799	-1.29275	-1.40324	0
877	Nucks1	0	1.06227	1.09761	1.02694	0
878	Nudcd2	0	1.55935	1.59957	1.51913	0
879	Nudt1	0	1.31621	1.38924	1.24318	0
880	Nufip2	0	1.36989	1.44379	1.29599	0
881	Nup210	0	0.530821	0.575624	0.486017	0
882	Nup35	0	1.37379	1.44686	1.30072	0
883	Nup62cl	0	-1.92309	-1.84985	-1.99632	0
884	Nupr1	0	-1.99558	-1.93595	-2.05521	0
885	Nxf1	0	1.5267	1.5873	1.46609	0
886	Nxf7	0	-2.4403	-2.41508	-2.46551	0
887	Nxt1	0	1.43473	1.50283	1.36662	0
888	Oaf	0	-1.08087	-1.05839	-1.10336	0
889	Oard1	0	1.68011	1.74743	1.61279	0
890	Oat	0	-1.64771	-1.60059	-1.69482	0
891	Odc1	0	1.52112	1.56926	1.47298	0
892	Ooep	0	3.08149	3.1585	3.00448	0
893	Orc2	0	1.48602	1.55922	1.41282	0
894	Ormdl2	0	1.41068	1.4802	1.34116	0
895	Os9	0	-1.13918	-1.10283	-1.17552	0
896	Otx2	0	0.676064	0.728122	0.624005	0
897	Oxa1l	0	-1.65425	-1.58207	-1.72642	0
898	P2rx4	0	-1.10869	-1.0781	-1.13928	0
899	P3h2	0	-1.83998	-1.81571	-1.86425	0
900	P3h4	0	-2.93018	-2.87528	-2.98509	0
901	P4ha1	0	-3.03107	-2.97533	-3.08681	0
902	P4ha2	0	-4.08808	-4.04865	-4.12752	0
903	P4hb	0	-1.91837	-1.87949	-1.95726	0
904	Pacs2	0	-1.12059	-1.08547	-1.15571	0
905	Pacsin1	0	0.532818	0.578029	0.487608	0
906	Pafah1b3	0	-2.08307	-2.00593	-2.16021	0
907	Paip2	0	0.81422	0.858466	0.769975	0
908	Palld	0	-1.59376	-1.52491	-1.66261	0
909	Park7	0	1.50407	1.54056	1.46758	0
910	Parp1	0	2.67771	2.73045	2.62496	0
911	Parva	0	-1.24324	-1.21697	-1.26952	0
912	Parvb	0	-1.51595	-1.46254	-1.56936	0
913	Pbdc1	0	1.19293	1.25992	1.12593	0
914	Pcbd1	0	-2.70194	-2.65313	-2.75076	0
915	Pcgf5	0	-2.39922	-2.3281	-2.47034	0
916	Pcgf6	0	1.50481	1.57734	1.43228	0
917	Pck2	0	-1.58643	-1.55498	-1.61788	0
918	Pcolce2	0	0.856641	0.913537	0.799745	0
919	Pcsk1n	0	1.77486	1.84934	1.70039	0
920	Pdcd11	0	1.69839	1.75499	1.64179	0
921	Pdcd4	0	-2.04731	-1.97498	-2.11963	0
922	Pdcd6ip	0	-1.39033	-1.33153	-1.44914	0
923	Pdgfa	0	2.79192	2.86367	2.72016	0
924	Pdgfra	0	-2.82928	-2.80356	-2.855	0
925	Pdia3	0	-2.66284	-2.58449	-2.74119	0
926	Pdia5	0	-1.77742	-1.72849	-1.82635	0
927	Pdia6	0	-0.962862	-0.898285	-1.02744	0
928	Pdk1	0	1.8266	1.90028	1.75291	0
929	Pdlim1	0	-3.05372	-2.97542	-3.13202	0
930	Pdpn	0	-2.22719	-2.18248	-2.2719	0
931	Pdzd4	0	1.02978	1.09113	0.968416	0
932	Pebp1	0	0.89442	0.93293	0.855909	0
933	Pecam1	0	0.862062	0.919942	0.804182	0
934	Peg10	0	-2.10747	-2.0295	-2.18545	0
935	Perp	0	1.36871	1.43797	1.29944	0
936	Pfdn6	0	2.1238	2.1714	2.0762	0
937	Pfkp	0	1.26679	1.33247	1.2011	0
938	Pga5	0	-4.84378	-4.79311	-4.89444	0
939	Pgam1	0	1.34426	1.38028	1.30825	0
940	Phactr2	0	-1.05384	-1.02642	-1.08126	0
941	Phb	0	2.06785	2.13116	2.00454	0
[truncated: 16,889 more rows]
