# Supplementary material for: Single-cell analysis of bidirectional reprogramming between early embryonic states identify mechanisms of differential lineage plasticities in mice
Source: Dev Cell. Author manuscript; Available in PMC 2025 Apr 15. (PMC11998022; doi:10.1016/j.devcel.2024.11.022)
Supplement: 3 — Table S2. List of GO annotations for differentially expressed genes between intermediate states of XEN-to-iPS and ES-to-iXEN conversion trajectories, Related to Figure 4. [file NIHMS2043813-supplement-3.xlsx]

## Sheet: GO_GSEA_clusters_Harmony_e2x_vs
pathway	pval	padj	log2err	ES	NES	size	leadingEdge
GOBP_ELECTRON_TRANSPORT_CHAIN	1e-10	5.10917e-08		-0.787291	-1.88418	144	MT-ND5 MT-ND4L MT-ND4 UQCRQ UQCRB UQCR10 UQCC3 PDIA5 P4HA2 NDUFV1 NDUFS8 NDUFS7 NDUFS4 NDUFS3 NDUFC2 NDUFB9 NDUFB8 NDUFB7 NDUFB6 NDUFB5 NDUFB4 NDUFB2 NDUFB10 NDUFAB1 NDUFA9 NDUFA6 NDUFA5 NDUFA4 NDUFA12 NDUFA1 LOXL2 GPX2 GLDC ETFB DEGS1 CYCS CYC1 COX5A COX4I1 UQCRH NDUFA3 COX7A1 NDUFV2 DHRS3 MT-CO1 NDUFA13 SDHD NDUFA8 COX5B SCO2 ME2 MT-ND2 ALDH2 ADH5 COX7B2 ETFA NDUFS5 SRD5A1 GPD2 ME1 MT-CO2 NDUFB…
GOBP_GENERATION_OF_PRECURSOR_METABOLITES_AND_ENERGY	1e-10	5.10917e-08		-0.680704	-1.725	395	MT-ND5 MT-ND4L MT-ND4 UQCRQ UQCRC2 UQCRB UQCR10 UQCC3 TPI1 TALDO1 SUCLG1 SLC25A4 PGAM2 PDIA5 P4HA2 NUPR1 NDUFV1 NDUFS8 NDUFS7 NDUFS4 NDUFS3 NDUFC2 NDUFB9 NDUFB8 NDUFB7 NDUFB6 NDUFB5 NDUFB4 NDUFB2 NDUFB10 NDUFAB1 NDUFA9 NDUFA6 NDUFA5 NDUFA4 NDUFA12 NDUFA1 MDH2 MDH1 LOXL2 IGF1 GPX2 GLDC GAPDH GALK1 FXN ETFB DEGS1 CYCS CYC1 COX8A COX5A COX4I1 CISD1 CHCHD10 BLOC1S1 ARL2 APP UQCRH NDUFA3 COX6C PHB2 AL…
GOBP_MITOCHONDRION_ORGANIZATION	1e-10	5.10917e-08		-0.656041	-1.66544	449	MT-ND5 MT-ND4 UQCC3 UBE2L3 SLIRP SLC25A4 SAMM50 PARL PAM16 NDUFS8 NDUFS7 NDUFS4 NDUFS3 NDUFC2 NDUFB9 NDUFB8 NDUFB7 NDUFB6 NDUFB5 NDUFB4 NDUFB2 NDUFB10 NDUFAB1 NDUFA9 NDUFA6 NDUFA5 NDUFA12 NDUFA11 NDUFA1 IGF1 HSP90AA1 FXN FMC1 CLU CHCHD3 CHCHD10 BCAP31 NDUFA3 TOMM40 PRDX3 VAT1 GABARAP FUNDC2 PHB2 EPAS1 MTCH2 SQSTM1 PNPT1 PDCD5 SSBP1 COX7A1 BAX ATG3 MAP1LC3A GABARAPL2 COA3 NDUFA13 NDUFA8 CXADR SCO2…
GOCC_INNER_MITOCHONDRIAL_MEMBRANE_PROTEIN_COMPLEX	1e-10	5.10917e-08		-0.825127	-1.95006	122	MT-ND5 MT-ND4L MT-ND4 UQCRQ UQCRC2 UQCRB UQCR10 SAMM50 PAM16 NDUFV1 NDUFS8 NDUFS7 NDUFS4 NDUFS3 NDUFC2 NDUFB9 NDUFB8 NDUFB7 NDUFB6 NDUFB5 NDUFB4 NDUFB2 NDUFB10 NDUFAB1 NDUFA9 NDUFA6 NDUFA5 NDUFA4 NDUFA12 NDUFA11 NDUFA1 CYC1 COX8A COX6B1 COX5A COX4I1 CHCHD3 CHCHD10 UQCRH NDUFA3 COX6C PHB2 COX7A1 UQCRC1 NDUFV2 MT-CO1 NDUFA13 SDHD NDUFA8 COX5B IMMT UQCR11 MT-ND2 SMDT1 GRPEL1 NDUFS5 TIMM50 ROMO1 TIMM…
GOCC_MITOCHONDRIAL_MATRIX	1e-10	5.10917e-08		-0.680716	-1.72678	417	SUCLG1 PRDX5 PAM16 NDUFS8 NDUFS7 NDUFS3 NDUFB8 NDUFAB1 NDUFA9 MTHFD2 MRPS6 MRPS24 MRPL58 MRPL43 MRPL40 MRPL34 MRPL33 MRPL21 MRPL16 MDH2 GLRX5 GLDC GADD45GIP1 FXN ETFB C1QBP BLOC1S1 ARL2 MRPL17 PRDX3 GLS2 MRPL42 MRPL12 MRPL22 MRPS35 MPV17L2 PNPT1 SSBP1 NUDT9 MRPL11 MRPL52 MYG1 SCO2 MRPL51 ME2 MRPS33 SLC25A5 MRPL19 MRPS28 MRPL39 ACOT13 MRPL13 ALDH2 NAXD PCK2 RPUSD3 SMDT1 MRPL35 MRPS17 MRPL48 CYP27A…
GOCC_MITOCHONDRIAL_PROTEIN_CONTAINING_COMPLEX	1e-10	5.10917e-08		-0.793397	-1.96532	245	MT-ND5 MT-ND4L MT-ND4 UQCRQ UQCRC2 UQCRB UQCR10 SUCLG1 SLC25A4 SAMM50 PAM16 NDUFV1 NDUFS8 NDUFS7 NDUFS4 NDUFS3 NDUFC2 NDUFB9 NDUFB8 NDUFB7 NDUFB6 NDUFB5 NDUFB4 NDUFB2 NDUFB10 NDUFAB1 NDUFA9 NDUFA6 NDUFA5 NDUFA4 NDUFA12 NDUFA11 NDUFA1 MRPS6 MRPS24 MRPL58 MRPL43 MRPL40 MRPL34 MRPL33 MRPL21 MRPL16 CYC1 COX8A COX6B1 COX5A COX4I1 CHCHD3 CHCHD10 UQCRH MRPL17 NDUFA3 TOMM40 COX6C PHB2 MRPL42 MRPL12 MRPL2…
GOCC_ORGANELLE_INNER_MEMBRANE	1e-10	5.10917e-08		-0.740987	-1.88279	466	MT-ND5 MT-ND4L MT-ND4 UQCRQ UQCRC2 UQCRB UQCR10 UQCC3 SLC25A4 SAMM50 PARL PAM16 P2RX4 NDUFV1 NDUFS8 NDUFS7 NDUFS4 NDUFS3 NDUFC2 NDUFB9 NDUFB8 NDUFB7 NDUFB6 NDUFB5 NDUFB4 NDUFB2 NDUFB10 NDUFAB1 NDUFA9 NDUFA6 NDUFA5 NDUFA4 NDUFA12 NDUFA11 NDUFA1 MRPS6 MRPS25 MRPS24 MRPL58 MRPL43 MRPL40 MRPL34 MRPL33 MRPL21 MRPL16 LDHB EMD CYCS CYC1 COX8A COX6B1 COX5A COX4I1 CLU CHCHD3 CHCHD10 AIFM3 UQCRH IFI27 MRPL…
GOCC_RESPIRASOME	1e-10	5.10917e-08		-0.837863	-1.92242	90	MT-ND5 MT-ND4L MT-ND4 UQCRQ UQCRC2 UQCRB UQCR10 NDUFV1 NDUFS8 NDUFS7 NDUFS4 NDUFS3 NDUFC2 NDUFB9 NDUFB8 NDUFB7 NDUFB6 NDUFB5 NDUFB4 NDUFB2 NDUFB10 NDUFAB1 NDUFA9 NDUFA6 NDUFA5 NDUFA4 NDUFA12 NDUFA11 NDUFA1 CYCS CYC1 COX8A COX6B1 COX5A COX4I1 UQCRH NDUFA3 COX6C COX7A1 UQCRC1 NDUFV2 MT-CO1 NDUFA13 SDHD NDUFA8 COX5B UQCR11 MT-ND2 COX7B2 NDUFS5 HIGD1A MT-CO2 NDUFB3 SDHB
GOCC_TRANSPORTER_COMPLEX	1e-10	5.10917e-08		-0.709452	-1.76668	260	MT-ND5 MT-ND4L MT-ND4 UQCRQ UQCRC2 UQCRB UQCR10 NDUFV1 NDUFS8 NDUFS7 NDUFS4 NDUFS3 NDUFC2 NDUFB9 NDUFB8 NDUFB7 NDUFB6 NDUFB5 NDUFB4 NDUFB2 NDUFB10 NDUFAB1 NDUFA9 NDUFA6 NDUFA5 NDUFA4 NDUFA12 NDUFA11 NDUFA1 CYC1 CLIC6 CLIC1 CALM1 ATP1B1 UQCRH NDUFA3 UQCRC1 NDUFV2 MT-CO1 NDUFA13 NDUFA8 UQCR11 MT-ND2 SMDT1 ABHD12 ABHD6 NDUFS5 TIMM10B NDUFB3 TIMM10 TIMM8B TRPC6 CLIC5 UQCRFS1 NDUFB11 NDUFA2 LRRC38 MT-…
GOMF_ELECTRON_TRANSFER_ACTIVITY	1e-10	5.10917e-08		-0.823056	-1.92168	110	MT-ND5 MT-ND4L MT-ND4 UQCR10 P4HA2 NDUFV1 NDUFS8 NDUFS7 NDUFS4 NDUFS3 NDUFC2 NDUFB9 NDUFB8 NDUFB7 NDUFB6 NDUFB5 NDUFB4 NDUFB2 NDUFB10 NDUFA9 NDUFA6 NDUFA5 NDUFA4 NDUFA12 NDUFA1 LOXL2 GPX2 GLDC ETFB DEGS1 CYCS CYC1 COX8A COX6B1 COX5A COX4I1 UQCRH NDUFA3 COX7A1 UQCRC1 NDUFV2 DHRS3 MT-CO1 NDUFA13 SDHD NDUFA8 COX5B ME2 UQCR11 MT-ND2 ALDH2 ADH5 COX7B2 ETFA NDUFS5 SRD5A1 ME1 MT-CO2 NDUFB3 SDHB CIAPIN1 …
GOMF_PRIMARY_ACTIVE_TRANSMEMBRANE_TRANSPORTER_ACTIVITY	1e-10	5.10917e-08		-0.785944	-1.87687	143	MT-ND5 MT-ND4L MT-ND4 UQCR10 NDUFV1 NDUFS8 NDUFS7 NDUFS4 NDUFS3 NDUFC2 NDUFB9 NDUFB8 NDUFB7 NDUFB6 NDUFB5 NDUFB4 NDUFB2 NDUFB10 NDUFA9 NDUFA6 NDUFA5 NDUFA4 NDUFA12 NDUFA1 CYC1 COX8A COX6B1 COX5A COX4I1 ATP6V1F ATP6V1E1 ATP1B1 UQCRH NDUFA3 COX7A1 UQCRC1 NDUFV2 ATP6V1D MT-CO1 NDUFA13 NDUFA8 COX5B ATP13A3 SLC26A2 MT-ND2 ATP6V0D1 COX7B2 ATP6V1C1 NDUFS5 MT-CO2 NDUFB3
GOBP_CELLULAR_RESPIRATION	2.03007e-10	9.57412e-08	0.826657	-0.735618	-1.80058	192	MT-ND5 MT-ND4L MT-ND4 UQCRQ UQCRC2 UQCRB UQCR10 UQCC3 SUCLG1 NUPR1 NDUFV1 NDUFS8 NDUFS7 NDUFS4 NDUFS3 NDUFC2 NDUFB9 NDUFB8 NDUFB7 NDUFB6 NDUFB5 NDUFB4 NDUFB2 NDUFB10 NDUFAB1 NDUFA9 NDUFA6 NDUFA5 NDUFA4 NDUFA12 NDUFA1 MDH2 MDH1 FXN ETFB CYCS CYC1 COX5A COX4I1 CISD1 CHCHD10 BLOC1S1 ARL2 UQCRH NDUFA3 PNPT1 COX7A1 UQCRC1 NDUFV2 MT-CO1 SDHD NDUFA8 COX5B SCO2 MT-ND2 ADSL COX7B2 SDHAF4 ETFA NDUFS5 GPD2 …
GOBP_ENERGY_DERIVATION_BY_OXIDATION_OF_ORGANIC_COMPOUNDS	5.16172e-10	2.26046e-07	0.801216	-0.699978	-1.74309	260	MT-ND5 MT-ND4L MT-ND4 UQCRQ UQCRC2 UQCRB UQCR10 UQCC3 SUCLG1 NUPR1 NDUFV1 NDUFS8 NDUFS7 NDUFS4 NDUFS3 NDUFC2 NDUFB9 NDUFB8 NDUFB7 NDUFB6 NDUFB5 NDUFB4 NDUFB2 NDUFB10 NDUFAB1 NDUFA9 NDUFA6 NDUFA5 NDUFA4 NDUFA12 NDUFA1 MDH2 MDH1 IGF1 FXN ETFB CYCS CYC1 COX5A COX4I1 CISD1 CHCHD10 BLOC1S1 ARL2 UQCRH NDUFA3 GAA PNPT1 COX7A1 UQCRC1 NDUFV2 MT-CO1 SDHD NDUFA8 COX5B SCO2 MT-ND2 ADSL ENPP1 PPP1CA COX7B2 AC…
GOMF_ACTIVE_TRANSMEMBRANE_TRANSPORTER_ACTIVITY	7.63108e-10	3.11908e-07	0.801216	-0.674685	-1.68634	305	MT-ND5 MT-ND4L MT-ND4 UQCR10 SLCO3A1 SLCO2A1 SLC3A2 SLC25A4 NDUFV1 NDUFS8 NDUFS7 NDUFS4 NDUFS3 NDUFC2 NDUFB9 NDUFB8 NDUFB7 NDUFB6 NDUFB5 NDUFB4 NDUFB2 NDUFB10 NDUFA9 NDUFA6 NDUFA5 NDUFA4 NDUFA12 NDUFA1 CYC1 COX8A COX6B1 COX5A COX4I1 ATP6V1F ATP6V1E1 ATP1B1 UQCRH NDUFA3 SLC45A3 SLC25A3 COX7A1 UQCRC1 NDUFV2 ATP6V1D MT-CO1 NDUFA13 NDUFA8 COX5B ATP13A3 SLC25A5 SLC26A2 MT-ND2 ATP6V0D1 COX7B2 ATP6V1C1 …
GOCC_OXIDOREDUCTASE_COMPLEX	1.39602e-09	5.03471e-07	0.788187	-0.797312	-1.8525	105	MT-ND5 MT-ND4L MT-ND4 UQCRQ UQCRC2 UQCRB UQCR10 NDUFV1 NDUFS8 NDUFS7 NDUFS4 NDUFS3 NDUFC2 NDUFB9 NDUFB8 NDUFB7 NDUFB6 NDUFB5 NDUFB4 NDUFB2 NDUFB10 NDUFAB1 NDUFA9 NDUFA6 NDUFA5 NDUFA4 NDUFA12 NDUFA11 NDUFA1 LDHB GLDC ETFB CYC1 UQCRH NDUFA3 UQCRC1 NDUFV2 MT-CO1 NDUFA13 SDHD NDUFA8 UQCR11 MT-ND2 ETFA NDUFS5 GPD2 NDUFB3 CBR4 SDHB IDH3G UQCRFS1 NDUFB11 NDUFA2 DLD CYB5B MT-ND1
GOBP_MITOCHONDRIAL_RESPIRATORY_CHAIN_COMPLEX_ASSEMBLY	1.9042e-09	6.4859e-07	0.774939	-0.819165	-1.86056	86	MT-ND5 MT-ND4 UQCC3 SAMM50 NDUFS8 NDUFS7 NDUFS4 NDUFS3 NDUFC2 NDUFB9 NDUFB8 NDUFB7 NDUFB6 NDUFB5 NDUFB4 NDUFB2 NDUFB10 NDUFAB1 NDUFA9 NDUFA6 NDUFA5 NDUFA12 NDUFA11 NDUFA1 NDUFA3 COA3 NDUFA13 NDUFA8 SCO2 MT-ND2 COX14 SDHAF4 NDUFS5 SDHAF3 SDHAF1 TIMM21 NDUFB3 NDUFAF3 SDHAF2 UQCRFS1 NDUFAF4 NDUFB11 NDUFA2 MT-ND1 COX19
GOMF_OXIDOREDUCTION_DRIVEN_ACTIVE_TRANSMEMBRANE_TRANSPORTER_ACTIVITY	2.87763e-09	9.28564e-07	0.774939	-0.843946	-1.87485	68	MT-ND5 MT-ND4L MT-ND4 UQCR10 NDUFV1 NDUFS8 NDUFS7 NDUFS4 NDUFS3 NDUFC2 NDUFB9 NDUFB8 NDUFB7 NDUFB6 NDUFB5 NDUFB4 NDUFB2 NDUFB10 NDUFA9 NDUFA6 NDUFA5 NDUFA4 NDUFA12 NDUFA1 CYC1 COX8A COX6B1 COX5A COX4I1 UQCRH NDUFA3 COX7A1 UQCRC1 NDUFV2 MT-CO1 NDUFA13 NDUFA8 COX5B MT-ND2 COX7B2 NDUFS5 MT-CO2 NDUFB3
GOBP_RESPIRATORY_ELECTRON_TRANSPORT_CHAIN	5.2189e-09	1.52367e-06	0.761461	-0.791986	-1.84157	101	MT-ND5 MT-ND4L MT-ND4 UQCRQ UQCRB UQCR10 UQCC3 NDUFV1 NDUFS8 NDUFS7 NDUFS4 NDUFS3 NDUFC2 NDUFB9 NDUFB8 NDUFB7 NDUFB6 NDUFB5 NDUFB4 NDUFB2 NDUFB10 NDUFAB1 NDUFA9 NDUFA6 NDUFA5 NDUFA4 NDUFA12 NDUFA1 ETFB CYCS CYC1 COX5A COX4I1 UQCRH NDUFA3 COX7A1 NDUFV2 MT-CO1 SDHD NDUFA8 COX5B SCO2 MT-ND2 ETFA NDUFS5 GPD2 MT-CO2 NDUFB3 ISCU SDHB SDHAF2 UQCRFS1 SOD2 NDUFA2 COX6A1 DLD MT-ND1 DGUOK
GOBP_AEROBIC_RESPIRATION	7.5408e-09	2.01011e-06	0.74774	-0.741837	-1.78525	156	MT-ND5 MT-ND4L MT-ND4 UQCRQ UQCRC2 UQCRB UQCR10 UQCC3 SUCLG1 NUPR1 NDUFV1 NDUFS8 NDUFS7 NDUFS4 NDUFS3 NDUFC2 NDUFB9 NDUFB8 NDUFB7 NDUFB6 NDUFB5 NDUFB4 NDUFB2 NDUFB10 NDUFAB1 NDUFA9 NDUFA6 NDUFA5 NDUFA4 NDUFA12 NDUFA1 MDH2 MDH1 FXN CYCS CYC1 COX5A COX4I1 CHCHD10 BLOC1S1 ARL2 UQCRH NDUFA3 COX7A1 UQCRC1 NDUFV2 MT-CO1 SDHD NDUFA8 COX5B MT-ND2 ADSL COX7B2 NDUFS5 RHOA MT-CO2 NDUFB3 ISCU SDHB IDH3G SDHA…
GOBP_OXIDATIVE_PHOSPHORYLATION	4.28974e-08	9.74088e-06	0.719513	-0.76587	-1.78736	111	MT-ND5 MT-ND4L MT-ND4 UQCRQ UQCRC2 UQCRB UQCR10 UQCC3 NUPR1 NDUFV1 NDUFS8 NDUFS7 NDUFS4 NDUFS3 NDUFC2 NDUFB9 NDUFB8 NDUFB7 NDUFB6 NDUFB5 NDUFB4 NDUFB2 NDUFB10 NDUFAB1 NDUFA9 NDUFA6 NDUFA5 NDUFA4 NDUFA12 NDUFA1 FXN CYCS CYC1 COX5A COX4I1 CHCHD10 UQCRH NDUFA3 COX7A1 UQCRC1 NDUFV2 MT-CO1 SDHD NDUFA8 COX5B MT-ND2 COX7B2 NDUFS5 RHOA MT-CO2 NDUFB3 ISCU SDHAF2 UQCRFS1 MT-ATP6 NDUFA2 COX6A1 DLD MT-ND1 DG…
GOBP_NADH_DEHYDROGENASE_COMPLEX_ASSEMBLY	7.95037e-08	1.62479e-05	0.704976	-0.851209	-1.82589	53	MT-ND5 MT-ND4 NDUFS8 NDUFS7 NDUFS4 NDUFS3 NDUFC2 NDUFB9 NDUFB8 NDUFB7 NDUFB6 NDUFB5 NDUFB4 NDUFB2 NDUFB10 NDUFAB1 NDUFA9 NDUFA6 NDUFA5 NDUFA12 NDUFA11 NDUFA1 NDUFA3 NDUFA13 NDUFA8 MT-ND2 NDUFS5 TIMM21 NDUFB3 NDUFAF3 NDUFAF4 NDUFB11 NDUFA2
GOCC_LARGE_RIBOSOMAL_SUBUNIT	7.93972e-08	1.62479e-05	0.704976	-0.84132	-1.819	58	UBA52 MRPL58 MRPL43 MRPL40 MRPL34 MRPL33 MRPL21 MRPL16 MRPL17 MRPL42 MRPL12 MRPL22 MPV17L2 MRPL11 MRPL52 MRPL51 MRPL19 MRPL39 MRPL13 MRPL35 MRPL48 MRPL46 MRPL27 MRPL36 MRPS18A MRPL38 MRPL20 MRPL32 MRPL28 MRPL49 MRPL47 MRPL14 MRPL1 MRPL15 MRPL10
GOMF_OXIDOREDUCTASE_ACTIVITY_ACTING_ON_NAD_P_H_QUINONE_OR_SIMILAR_COMPOUND_AS_ACCEPTOR	9.54939e-08	1.8296e-05	0.704976	-0.85529	-1.82078	50	MT-ND5 MT-ND4L MT-ND4 NDUFV1 NDUFS8 NDUFS7 NDUFS4 NDUFS3 NDUFC2 NDUFB9 NDUFB8 NDUFB7 NDUFB6 NDUFB5 NDUFB4 NDUFB2 NDUFB10 NDUFA9 NDUFA6 NDUFA5 NDUFA4 NDUFA12 NDUFA1 CBR1 NDUFA3 CRYZL1 NDUFV2 NDUFA13 NDUFA8 MT-ND2 DCXR NDUFS5 NDUFB3 CBR4
GOBP_ATP_METABOLIC_PROCESS	9.86581e-08	1.83295e-05	0.704976	-0.68595	-1.69095	218	MT-ND5 MT-ND4L MT-ND4 UQCRQ UQCRC2 UQCRB UQCR10 UQCC3 TPI1 TMSB4X PGAM2 NUPR1 NDUFV1 NDUFS8 NDUFS7 NDUFS4 NDUFS3 NDUFC2 NDUFB9 NDUFB8 NDUFB7 NDUFB6 NDUFB5 NDUFB4 NDUFB2 NDUFB10 NDUFAB1 NDUFA9 NDUFA6 NDUFA5 NDUFA4 NDUFA12 NDUFA1 IGF1 GAPDH GALK1 FXN CYCS CYC1 COX5A COX4I1 CHCHD10 ATP1B1 ARL2 APP H19 UQCRH NDUFA3 ALDOA COX7A1 UQCRC1 NDUFV2 HSPA8 MT-CO1 SDHD NDUFA8 COX5B MT-ND2 ENPP1 COX7B2 NDUFS5 P…
GOMF_OXIDOREDUCTASE_ACTIVITY_ACTING_ON_NAD_P_H	1.31215e-07	2.36612e-05	0.690132	-0.807796	-1.81592	74	MT-ND5 MT-ND4L MT-ND4 NDUFV1 NDUFS8 NDUFS7 NDUFS4 NDUFS3 NDUFC2 NDUFB9 NDUFB8 NDUFB7 NDUFB6 NDUFB5 NDUFB4 NDUFB2 NDUFB10 NDUFA9 NDUFA6 NDUFA5 NDUFA4 NDUFA12 NDUFA1 CBR1 AIFM3 NDUFA3 CRYZL1 NDUFV2 NDUFA13 NDUFA8 MT-ND2 DCXR NDUFS5 NDUFB3 CBR4
GOBP_ATP_SYNTHESIS_COUPLED_ELECTRON_TRANSPORT	1.95987e-07	3.43312e-05	0.690132	-0.793937	-1.79636	82	MT-ND5 MT-ND4L MT-ND4 UQCRQ UQCRB UQCR10 UQCC3 NDUFV1 NDUFS8 NDUFS7 NDUFS4 NDUFS3 NDUFC2 NDUFB9 NDUFB8 NDUFB7 NDUFB6 NDUFB5 NDUFB4 NDUFB2 NDUFB10 NDUFAB1 NDUFA9 NDUFA6 NDUFA5 NDUFA4 NDUFA12 NDUFA1 CYCS CYC1 COX5A COX4I1 UQCRH NDUFA3 COX7A1 NDUFV2 MT-CO1 SDHD NDUFA8 COX5B MT-ND2 NDUFS5 MT-CO2 NDUFB3 ISCU SDHAF2 UQCRFS1 NDUFA2 COX6A1 DLD MT-ND1 DGUOK
GOCC_MITOCHONDRIAL_LARGE_RIBOSOMAL_SUBUNIT	2.4344e-07	4.14591e-05	0.674963	-0.841769	-1.80984	54	MRPL58 MRPL43 MRPL40 MRPL34 MRPL33 MRPL21 MRPL16 MRPL17 MRPL42 MRPL12 MRPL22 MPV17L2 MRPL11 MRPL52 MRPL51 MRPL19 MRPL39 MRPL13 MRPL35 MRPL48 MRPL46 MRPL27 MRPL36 MRPS18A MRPL38 MRPL20 MRPL32 MRPL28 MRPL49 MRPL47 MRPL14 MRPL15 MRPL10
GOCC_NADH_DEHYDROGENASE_COMPLEX	3.76357e-07	6.07222e-05	0.674963	-0.858247	-1.82233	47	MT-ND5 MT-ND4L MT-ND4 NDUFV1 NDUFS8 NDUFS7 NDUFS4 NDUFS3 NDUFC2 NDUFB9 NDUFB8 NDUFB7 NDUFB6 NDUFB5 NDUFB4 NDUFB2 NDUFB10 NDUFAB1 NDUFA9 NDUFA6 NDUFA5 NDUFA4 NDUFA12 NDUFA11 NDUFA1 NDUFA3 NDUFV2 NDUFA13 NDUFA8 MT-ND2 NDUFS5 NDUFB3
GOMF_NADH_DEHYDROGENASE_ACTIVITY	5.80607e-07	8.89925e-05	0.659444	-0.857467	-1.79886	44	MT-ND5 MT-ND4L MT-ND4 NDUFV1 NDUFS8 NDUFS7 NDUFS4 NDUFS3 NDUFC2 NDUFB9 NDUFB8 NDUFB7 NDUFB6 NDUFB5 NDUFB4 NDUFB2 NDUFB10 NDUFA9 NDUFA6 NDUFA5 NDUFA4 NDUFA12 NDUFA1 NDUFA3 NDUFV2 NDUFA13 NDUFA8 MT-ND2 NDUFS5 NDUFB3
GOCC_ORGANELLAR_RIBOSOME	8.35256e-07	0.000122494	0.659444	-0.786984	-1.78014	81	MRPS6 MRPS24 MRPL58 MRPL43 MRPL40 MRPL34 MRPL33 MRPL21 MRPL16 MRPL17 MRPL42 MRPL12 MRPL22 MRPS35 MPV17L2 MRPL11 MRPL52 MRPL51 MRPS33 MRPL19 MRPS28 MRPL39 MRPL13 MRPL35 MRPS17 MRPL48 MRPL46 MRPL27 MRPL36 MRPS34 MRPS18A MRPS11 MRPL38 MRPL20 MRPL32 MRPL28 MRPL49 MRPL47
GOCC_RIBOSOMAL_SUBUNIT	4.57049e-06	0.000583785	0.610527	-0.761912	-1.73643	87	UBA52 MRPS6 MRPS24 MRPL58 MRPL43 MRPL40 MRPL34 MRPL33 MRPL21 MRPL16 MRPL17 MRPL42 MRPL12 MRPL22 MRPS35 MPV17L2 MRPL11 MRPL52 MRPL51 MRPS33 MRPL19 MRPS28 MRPL39 MRPL13 MRPL35 MRPS17 MRPL48 MRPL46 MRPL27 MRPL36 MRPS34 MRPS18A MRPS11 MRPL38 MRPL20 MRPL32 MRPL28 MRPL49 MRPL47 MRPL14 MRPL1 MRPL15
GOMF_STRUCTURAL_CONSTITUENT_OF_RIBOSOME	4.56885e-06	0.000583785	0.610527	-0.783328	-1.7519	71	UBA52 MRPS6 MRPS25 MRPS24 MRPL43 MRPL34 MRPL33 MRPL21 MRPL16 MRPL17 MRPL42 MRPL12 MRPL22 MRPS35 MRPL11 MRPL52 MRPL51 MRPS33 MRPL19 MRPL13 MRPL35 MRPS17 MRPL46 MRPL27 MRPS31 MRPL36 MRPS34 MRPS18A MRPS11 MRPL20 MRPL32 MRPL28 MRPL49 MRPL47 MRPL14 MRPL1 MRPS23 MRPL15
GOBP_PROTON_TRANSMEMBRANE_TRANSPORT	5.91325e-06	0.000725083	0.610527	-0.732577	-1.70007	103	MT-ND5 MT-ND4 UQCR10 TMSB4X SLC25A4 NDUFS7 NDUFA4 CYC1 COX8A COX6B1 COX5A COX4I1 ATP6V1F ATP6V1E1 UQCRH PHB2 SLC25A3 COX7A1 UQCRC1 MT-CO1 COX5B SLC25A5 ATP6V0D1 COX7B2 ATP6V1C1 MT-CO2 TESC UCP2 UQCRFS1 MT-ATP6 COX6A1 SLC17A5 MT-ATP8 TCIRG1 STOML2
GOBP_MITOCHONDRIAL_ELECTRON_TRANSPORT_NADH_TO_UBIQUINONE	1.28249e-05	0.00148357	0.593325	-0.830067	-1.76213	48	MT-ND5 MT-ND4L MT-ND4 NDUFV1 NDUFS8 NDUFS7 NDUFS4 NDUFS3 NDUFC2 NDUFB9 NDUFB8 NDUFB7 NDUFB6 NDUFB5 NDUFB4 NDUFB2 NDUFB10 NDUFAB1 NDUFA9 NDUFA6 NDUFA5 NDUFA4 NDUFA1 NDUFA3 NDUFV2 NDUFA8 MT-ND2 NDUFS5 NDUFB3 ISCU
GOMF_PEPTIDASE_ACTIVITY	2.14029e-05	0.00226244	0.57561	-0.571239	-1.44857	419	XPNPEP1 USP50 UQCRC2 TMPRSS2 TINAGL1 SEC11A PSMD7 PSMB6 PSMB3 PSMB2 PSMA6 PGA5 PDIA3 PARL LGMN HTRA1 HABP2 F3 F2 EIF3F DPEP3 CTSZ CTSL CTSH CTSB CTSA BACE2 AGA SPCS1 GGH OTUB1 PSMB7 ADAMTS9 ADAM19 PRSS12 PSMB4 RCE1 PSMB1 TPP1 PSMB5 PSMA4 USP39 ENPEP CTSD SPCS2 PSMD14 CLPP ST14 HINT1 SCPEP1 CTSF MMP15 PEPD CTSC CASP8 PMPCB CTSW CAPNS1 DPP4 IDE LACTB CPN1 HPN DESI2 ERMP1 LAP3 ADAM10 PGC HMCES UCHL5…
GOCC_PROTEASOME_ACCESSORY_COMPLEX	2.56585e-05	0.00257889	0.57561	-0.88709	-1.68599	23	PSME2 PSMD7 PSMC4 PSMD11 PSMD6 PSMC5 PSME1 PSMC6 PSMC2 PSMD13 PSMD12 PSMD14 PSMC1 PSMC3 PSMD2 PSMD8 PSMD4
GOMF_ENDOPEPTIDASE_ACTIVITY	2.9897e-05	0.00286404	0.57561	-0.608308	-1.51742	267	UQCRC2 TMPRSS2 SEC11A PSMB6 PSMB3 PSMB2 PSMA6 PGA5 PDIA3 PARL LGMN HTRA1 HABP2 F3 F2 CTSZ CTSL CTSH CTSB BACE2 PSMB7 ADAMTS9 ADAM19 PRSS12 PSMB4 RCE1 PSMB1 TPP1 PSMB5 PSMA4 CTSD CLPP ST14 CTSF MMP15 CTSC CASP8 PMPCB CTSW CAPNS1 DPP4
GOCC_VESICLE_LUMEN	3.90652e-05	0.00362892	0.557332	-0.616166	-1.52817	249	TTR TMSB4X TIMP1 SRGN SPARC QSOX1 PSMD7 PRDX4 PPIA PLAC8 OSTF1 NME2 NEU1 IGF1 HSP90AA1 GSTP1 GSN FAM3C ERP44 CTSZ CTSH CTSA CSNK2B COTL1 CLU CCT8 B2M APP ANXA2 AGA VAT1 LGALS3BP ACTR10 PSMD11 ALDOA FUCA2 PSMD6 GGH PSMA2 TRAPPC1 PSMB7 HSPA8 CNN2 DNAJC3 SRP14 DBNL PSMB1 SLPI CSTB TUBB4B CTSD FUCA1 HEXB SELENOP PSMC2 PSMD13 PSMD12 PSMD14 PSMA5 VEGFA NIT2 FRK NPC2 ADA TIMP3 FABP5 CTSC PSMC3 CTSW GSDM…
GOMF_INORGANIC_MOLECULAR_ENTITY_TRANSMEMBRANE_TRANSPORTER_ACTIVITY	6.27334e-05	0.00541716	0.538434	-0.546565	-1.38966	478	VDAC3 UQCR10 TRPM6 SLC3A2 SLC25A4 PDPN P2RX4 KCNE3 FXYD3 CYC1 COX8A COX6B1 COX5A COX4I1 CLIC6 CLIC1 ATP6V1F ATP6V1E1 ATP1B1 AQP8 AQP1 ANXA2 UQCRH TMC4 SLC45A3 SLC25A3 COX7A1 UQCRC1 ATP6V1D MT-CO1 ATP6V0B COX5B ATP13A3 SLC25A5 TUSC3 SLC26A2 SLC39A4 ATP6V0D1 COX7B2 ATP6V1C1 VDAC2 SLC39A2 SLC31A2 SLC31A1 MT-CO2 PKD1L2 SLC25A11 KCNK5 TRPC6 SLC25A10 CLIC5 SLC34A2 UQCRFS1 AQP11 SLC39A11 MT-ATP6 COX6A1 …
GOMF_PROTON_TRANSMEMBRANE_TRANSPORTER_ACTIVITY	6.21545e-05	0.00541716	0.538434	-0.726139	-1.65137	85	UQCR10 SLC25A4 CYC1 COX8A COX6B1 COX5A COX4I1 ATP6V1F ATP6V1E1 UQCRH SLC45A3 SLC25A3 COX7A1 UQCRC1 ATP6V1D MT-CO1 ATP6V0B COX5B SLC25A5 ATP6V0D1 COX7B2 ATP6V1C1 MT-CO2 UQCRFS1 MT-ATP6 COX6A1 LETM1 SLC17A5 MT-ATP8 TCIRG1
GOCC_PEPTIDASE_COMPLEX	7.42165e-05	0.00631975	0.538434	-0.712993	-1.64482	96	TXNL1 SEC11A PSME2 PSMD7 PSMC4 PSMB6 PSMB3 PSMB2 PSMA6 PSMA3 F3 PSMA1 PSMD11 PSMD6 RAD23A PSMC5 SPCS1 PSMA2 PSMB7 TAF6L PSME1 PSMB4 PSMB1 PSMB5 PSMA4 PSMC6 SPCS2 PSMC2 PSMD13 PSMD12 PSMD14 PSMA5 ENY2 THBD PSMC1 PLAUR PSMC3 CAPNS1 PSMD2 PIGS PSMD8 PSMA7 PSMD4 PIGT
GOCC_ENDOSOME_LUMEN	0.000113948	0.00919228	0.538434	-0.888973	-1.66732	22	PGA5 LGMN CTSL CTSH CTSB CD63 B2M APP PDLIM4 PRLR LRPAP1
GOMF_ACTIVE_ION_TRANSMEMBRANE_TRANSPORTER_ACTIVITY	0.00012802	0.0100627	0.518848	-0.628289	-1.53787	192	UQCR10 SLCO3A1 SLCO2A1 SLC3A2 SLC25A4 CYC1 COX8A COX6B1 COX5A COX4I1 ATP6V1F ATP6V1E1 ATP1B1 UQCRH SLC45A3 SLC25A3 COX7A1 UQCRC1 ATP6V1D MT-CO1 COX5B ATP13A3 SLC25A5 SLC26A2 ATP6V0D1 COX7B2 ATP6V1C1 MT-CO2 SLC25A11 SLC34A2 UQCRFS1 COX6A1 SLC1A3 SLC25A31 SLC28A2 SLC4A5 LETM1 SLC17A5
GOCC_ENDOPEPTIDASE_COMPLEX	0.000190583	0.0135713	0.518848	-0.735099	-1.64404	71	TXNL1 PSME2 PSMD7 PSMC4 PSMB6 PSMB3 PSMB2 PSMA6 PSMA3 PSMA1 PSMD11 PSMD6 RAD23A PSMC5 PSMA2 PSMB7 PSME1 PSMB4 PSMB1 PSMB5 PSMA4 PSMC6 PSMC2 PSMD13 PSMD12 PSMD14 PSMA5 THBD PSMC1 PLAUR PSMC3 CAPNS1 PSMD2 PIGS PSMD8 PSMA7 PSMD4 PIGT
GOCC_LATE_ENDOSOME	0.000192354	0.0135713	0.518848	-0.606333	-1.49823	228	YIPF1 RAB11A PLD3 PGA5 LGMN LAPTM4A IFITM3 CTSL CTSH CHMP2A CD63 ANXA2 VPS29 STX8 DERL2 RNF128 MVB12A VAMP8 SQSTM1 BST2 DERL1 MAP1LC3A HSPA8 LITAF CHMP2B ATP13A3 MAP2K2 STX7 RHOB LAPTM4B ARL8B PRKAR1A ABHD6 VTI1A SLC31A2 SLC31A1 SDF4 VAMP5 TMEM106B SMIM22 LAMTOR2 HDAC6 CHID1 PSAP VTI1B CHMP5 VAMP7 MAPK3 MVB12B GRN LAMP2 GOSR2 SNX16 LAMTOR4 RAP1A TCIRG1 VTA1 VPS37A M6PR TMEM30A SPPL2A RAB14 ABCA5
GOCC_VACUOLAR_LUMEN	0.000194793	0.0135713	0.518848	-0.666031	-1.58125	132	TTR TCN2 PLD3 PLAC8 NEU1 NAGLU LGMN IFI30 HSP90AA1 CTSL CTSB CTSA CCT8 ANXA2 AGA VAT1 ACTR10 GPC6 FUCA2 GAA GGH TRAPPC1 HSPA8 DNAJC3 TPP1 TUBB4B CTSD FUCA1 HEXB LIPA ASAH1 GPC4 FRK GPC3 NPC2 CTSF DAPK2 CHID1 PLBD2 PSAP FABP5 CTSC PPT2 MAN2B1 PPT1 GRN LAMP2 SDCBP SMPD1
GOMF_SERINE_HYDROLASE_ACTIVITY	0.000193943	0.0135713	0.518848	-0.678905	-1.57924	107	TMPRSS2 SEC11A PARL HTRA1 HABP2 F3 F2 CTSH CTSA PRSS12 TPP1 CLPP ST14 SCPEP1 CTSC DPP4 NCEH1 HPN
GOCC_CYTOCHROME_COMPLEX	0.0002082	0.0140948	0.518848	-0.822565	-1.67662	35	UQCRQ UQCRC2 UQCRB UQCR10 NDUFA4 CYC1 COX8A COX6B1 COX5A COX4I1 UQCRH COX6C COX7A1 UQCRC1 MT-CO1 COX5B UQCR11 COX7B2 MT-CO2 UQCRFS1 COX6A1
GOCC_INTRINSIC_COMPONENT_OF_ORGANELLE_MEMBRANE	0.000211367	0.0140948	0.518848	-0.566345	-1.42403	345	UQCC3 SYNGR1 SLC25A4 SAMM50 QSOX1 PDIA3 P2RX4 CHCHD3 CHCHD10 BCAP31 B2M ELOVL7 TOMM40 TEX261 FUNDC2 YIF1A TECR DERL2 SPCS1 WDR83OS EMC7 SLC25A3 DERL1 EMC9 EMC2 COA3 EMC3 SCO2 IMMT MPC1 TMEM33 YIF1B RCE1 EXT1 B4GAT1 HSPA5 SMDT1 ITM2B SGMS1 SEC62 SELENOS DPM3 TMEM43 VOPP1 VAMP5 TIMM17A TIMM23 MTX1 APOO TAPBP ERGIC3 CHCHD6 TVP23B EMC6 HACD2 BFAR SLC35B1 PIGS AUP1 EDEM1 LAMP2 PEX11G MTX2 GRAMD1A PIGT…
GOBP_MITOCHONDRIAL_MEMBRANE_ORGANIZATION	0.000278836	0.0175379	0.498493	-0.697511	-1.61064	95	UQCC3 SLC25A4 SAMM50 HSP90AA1 CHCHD3 CHCHD10 PDCD5 BAX NDUFA13 IMMT SLC25A5 BLOC1S2 NMT1 VDAC2 NOL3 GSK3B TIMM50 ROMO1 TIMM10B HK2 TIMM10 MTX1 ACAA2 APOO CHCHD6 TIMM8B BAD MTX2 ALKBH7 SLC25A31 CNP BNIP3 LETM1 SLC35F6 TMEM11 TIMM9 BBC3 TIMM22 APOOL BID
GOCC_PROTEASOME_REGULATORY_PARTICLE	0.000300845	0.0184448	0.498493	-0.886144	-1.62834	19	PSMD7 PSMC4 PSMD11 PSMD6 PSMC5 PSMC6 PSMC2 PSMD13 PSMD12 PSMD14 PSMC1 PSMC3 PSMD2 PSMD8 PSMD4
GOBP_PROTEIN_FOLDING	0.000328001	0.0193665	0.498493	-0.618024	-1.50202	177	SDF2 QSOX1 PRDX4 PPIA PFDN1 PDIA5 PDIA3 HSP90AA1 FKBP4 ERP44 DNAJB11 CLU CCT8 CCT7 B2M ARL2 FKBP2 PFDN5 VAPA DNAJA2 WDR83OS FKBP11 PDCD5 HSPA8 DNAJA1 FKBP6 DNAJC3 CCT5 HSPA5 TXNDC9 LMAN1 AHSA1 PPIB HSPD1 GRPEL1 FKBP9 TRAP1 DNAJB1 AIP TBCA RUVBL2 ERP29 GRN TOR1A PPIC PPID SDF2L1 CDC37L1 MPDU1 PFDN2 HSPA2 DNAJC4 DNAJC1
GOCC_RIBOSOME	0.00043326	0.0244118	0.498493	-0.672579	-1.57271	114	UBA52 MRPS6 MRPS24 MRPL58 MRPL43 MRPL40 MRPL34 MRPL33 MRPL21 MRPL16 MRPL17 MRPL42 MRPL12 MRPL22 MRPS35 MPV17L2 PNPT1 MRPL11 MRPL52 MRPL51 MRPS33 MRPL19 MRPS28 MRPL39 MRPL13 MRPL35 MRPS17 MRPL48 MRPL46 MRPL27 MRPL36 MRPS34 MRPS18A MRPS11 MRPL38 MRPL20 MRPL32 MRPL28 MRPL49 MRPL47 MRPL14 MRPL1 SERP1 MRPL15 MRPS36 MRPL10
GOCC_PROTEASOME_CORE_COMPLEX	0.000477366	0.0256731	0.498493	-0.878875	-1.61498	19	PSMB6 PSMB3 PSMB2 PSMA6 PSMA3 PSMA1 PSMA2 PSMB7 PSMB4 PSMB1 PSMB5 PSMA4 PSMA5
GOBP_REGULATION_OF_LONG_TERM_NEURONAL_SYNAPTIC_PLASTICITY	0.000482257	0.0257106	0.498493	-0.895391	-1.59726	17	SYNGR1 APP KIT RAB8A NPTN
GOBP_HYDROGEN_PEROXIDE_CATABOLIC_PROCESS	0.000541996	0.0279242	0.477271	-0.903077	-1.58943	15	PRDX5 PRDX4 PRDX2 GPX3 PRDX3 PXDN PRDX1
GOCC_LYSOSOMAL_LUMEN	0.000581646	0.0290774	0.477271	-0.704056	-1.58562	78	TCN2 PLD3 NEU1 NAGLU LGMN IFI30 HSP90AA1 CTSL CTSB CTSA GPC6 GAA HSPA8 TPP1 CTSD FUCA1 HEXB LIPA ASAH1 GPC4 GPC3 NPC2 CTSF CHID1 PLBD2 PSAP PPT2 MAN2B1 PPT1 LAMP2 SMPD1 MAN2B2 GBA
GOCC_PROTEASOME_COMPLEX	0.000595374	0.0290774	0.477271	-0.745615	-1.6096	56	TXNL1 PSME2 PSMD7 PSMC4 PSMB6 PSMB3 PSMB2 PSMA6 PSMA3 PSMA1 PSMD11 PSMD6 RAD23A PSMC5 PSMA2 PSMB7 PSME1 PSMB4 PSMB1 PSMB5 PSMA4 PSMC6 PSMC2 PSMD13 PSMD12 PSMD14 PSMA5 PSMC1 PSMC3 PSMD2 PSMD8 PSMA7 PSMD4
GOBP_MACROPHAGE_ACTIVATION	0.000666663	0.0316846	0.477271	-0.719126	-1.60078	69	JUN CLU APP IFI35 IFNGR2 JUND PLA2G10 HSPD1 HAMP CTSC TMEM106A CD200 LBP GRN SPHK1 MIF TRPV1 CRTC3 THBS1
GOMF_METAL_CLUSTER_BINDING	0.000743523	0.0342747	0.477271	-0.742579	-1.60338	57	NDUFV1 NDUFS8 NDUFS7 GLRX5 FXN CISD1 AIFM3 BOLA2 NFU1 CISD3 NDUFV2 NUBP1 ISCU SDHB CIAPIN1 UQCRFS1 NTHL1 ISCA2 ACO2 ISCA1
GOCC_AUTOPHAGOSOME	0.000816564	0.0365427	0.477271	-0.675761	-1.55893	96	VMP1 CHMP2A GABARAP SQSTM1 MAP1LC3A GABARAPL2 HSPA8 CHMP2B MAP1LC3B FTH1 RPN2 ADPRH PEG3 RAB24 SH3GLB1 ATP6AP2 VTI1A DAPK2 CALCOCO2 CHMP5 AUP1 LAMP2 TEX264 GRAMD1A UBQLN2
GOBP_NEGATIVE_REGULATION_OF_PRODUCTION_OF_MOLECULAR_MEDIATOR_OF_IMMUNE_RESPONSE	0.000869505	0.0380781	0.477271	-0.858215	-1.60963	22	CUEDC2 TMBIM6 BST2 HMOX1 NDFIP1 APOA2
GOBP_MITOCHONDRIAL_TRANSPORT	0.000916802	0.0395839	0.477271	-0.623437	-1.50406	160	UBE2L3 SLC25A4 SAMM50 PARL PAM16 HSP90AA1 CHCHD10 BCAP31 TOMM40 PDCD5 BAX NDUFA13 SLC25A5 BLOC1S2 UBE2D3 LMAN1 NMT1 HSPD1 VDAC2 SH3GLB1 GRPEL1 NOL3 GSK3B TIMM50 ROMO1 TIMM10B TIMM21 HK2 TIMM10 TIMM17A TIMM23 ACAA2 PMPCB TIMM8B BAD SLC25A10 AIP MT-ATP6 MTX2 ALKBH7 SLC25A31 CNP BNIP3 SLC25A20 MT-ATP8 TIMM44 SLC35F6 STOML2 TIMM9 DNAJC15 BBC3 HTRA2 CPT1A TIMM22 BID
GOBP_PROTEIN_INSERTION_INTO_MEMBRANE	0.00097917	0.0416895	0.45506	-0.763366	-1.61096	46	UBL4A SAMM50 HSP90AA1 WDR83OS EMC7 PDCD5 BAX EMC9 EMC2 EMC3 NDUFA13 NMT1 ROMO1 TIMM10B TIMM10 TIMM8B EMC6 RTP4 EMC4 TIMM9 BBC3 SGTA TIMM22 EMC8
GOBP_MEMBRANE_FUSION	0.00103113	0.0433006	0.45506	-0.642281	-1.51793	122	STX3 NAPA MYOF CTSL CD9 ANXA2 VAPA STX8 VAMP8 SEC22B CHMP2B RAB8A STX7 ARL8B YIPF4 VTI1A VTI1B VAMP7 STXBP6 RAB20 SNAP47 NAPG GOSR2 ANXA1 SPHK1 RAB34 RABEP1 VAMP2 RAB3A SNAP29 HYAL2 CLN3 YIPF5 BNIP1 BET1L
GOBP_REACTIVE_OXYGEN_SPECIES_METABOLIC_PROCESS	0.00110892	0.0462503	0.45506	-0.614995	-1.48628	161	PRDX5 PRDX4 PRDX2 PARL NDUFS4 NDUFS3 GSTP1 GPX3 GCH1 F2 CBR1 ACP5 H19 PRDX3 GLS2 CDKN1A CCS NDUFA13 PXDN PRDX1 MT-ND2 DCXR GADD45A RFK RIPK3 ARF4 ROMO1 HK2 RHOA MT-CO2 TRAP1 HDAC6 EIF6 SOD2 SH3PXD2A SOD1 BNIP3 THBS1 SIRT2 NQO1 BECN1 DHRS4 GBF1
GOBP_ORGANELLE_FUSION	0.00111908	0.046286	0.45506	-0.652454	-1.53502	120	STX3 PARL CHCHD3 ANXA2 VAT1 MTCH2 STX8 VAMP8 BAX SEC22B CHMP2B RAB8A STX7 ARL8B YIPF4 VTI1A VTI1B ZDHHC6 VAMP7 STXBP6 RAB20 SNAP47 GOSR2 ANXA1 BNIP3 SPHK1 RAB34 VAMP2 STOML2 RAB3A SNAP29 CLN3 YIPF5 BNIP1
GOCC_INTRINSIC_COMPONENT_OF_MITOCHONDRIAL_MEMBRANE	0.00130793	0.0512712	0.45506	-0.689168	-1.55453	79	UQCC3 SLC25A4 SAMM50 CHCHD3 CHCHD10 TOMM40 FUNDC2 SLC25A3 COA3 SCO2 IMMT MPC1 SMDT1 TIMM17A TIMM23 MTX1 APOO CHCHD6 MTX2 BNIP3 TMEM70 COX11 PET100 TMEM11 CPT1A APOOL BID MICU1 SFXN3 GHITM
GOCC_RESPIRATORY_CHAIN_COMPLEX_III	0.00131293	0.0512712	0.45506	-0.920002	-1.5327	11	UQCRQ UQCRC2 UQCRB UQCR10 CYC1 UQCRH UQCRC1 MT-CO1 UQCR11
GOBP_FEEDING_BEHAVIOR	0.0013421	0.0520787	0.45506	-0.697717	-1.53351	66	STRA6 FOS APP DERL2 BBIP1 CFAP20 NPB
GOBP_LEUKOCYTE_MEDIATED_IMMUNITY	0.00136095	0.0521828	0.45506	-0.579518	-1.43259	224	LGALS9 JAGN1 F2 CTSH CLU C1QBP B2M FCER1G KIT VAMP8 BST2 CD81 SNX6 ANXA3 HMOX1 PRDX1 STX7 MAD2L2 TUBB4B ARL8B KIF5B HSPD1 S100A13 RIPK3 JAG1 CTSC STXBP2 SPON2 VAMP7 NDFIP1 CR1L IL2 WDR1 ERCC1 CD55 VAMP2 IRF7 TCIRG1 DUSP22 PVR IL18 HMCES SCNN1B
GOMF_THREONINE_TYPE_PEPTIDASE_ACTIVITY	0.00149985	0.0556614	0.45506	-0.856126	-1.57318	19	PSMB6 PSMB3 PSMB2 PSMB7 PSMB4 PSMB1 PSMB5 PSMA4
GOCC_INTRINSIC_COMPONENT_OF_MITOCHONDRIAL_INNER_MEMBRANE	0.00167401	0.0593256	0.45506	-0.763372	-1.62054	48	UQCC3 SAMM50 CHCHD3 CHCHD10 SLC25A3 COA3 SCO2 IMMT MPC1 SMDT1 TIMM17A TIMM23 MTX1 APOO CHCHD6 MTX2 COX11 PET100 TMEM11
GOBP_PROTEIN_MATURATION	0.00179174	0.0631332	0.45506	-0.576083	-1.42701	248	TMPRSS2 SRGN SEC11A PRDX4 PLGRKT PARL NDUFAB1 LPCAT3 LGMN GSN GLRX5 FXN F3 DNAJB11 CYCS CTSZ CTSL CTSH BACE2 ANXA2 BOLA2 SPCS1 NFU1 CCS CISD3 ADAM19 PRSS12 RCE1 ENPEP HSCB SPCS2 HSPD1 ATP6AP2 NOL3 TESC CASP8 PMPCB BAD DPP4 NAA50 AIP LIPT2 CPN1 HPN TMEM208 ISCA2 STOML2 ISCA1 PCSK1N TSPAN5 THBS1 ADAM10 AASDHPPT CIDEB S100A10 GGT1 PSENEN CHAC1 HTRA2 ECE2 CASP4 MYRF PRNP CLN3 YIPF5 GLG1
GOBP_MITOCHONDRIAL_GENE_EXPRESSION	0.00190348	0.0658496	0.45506	-0.664458	-1.53471	97	MRPS6 MRPS24 MRPL58 MRPL16 CHCHD10 C1QBP MRPL12 MPV17L2 PNPT1 COA3 MRPL51 MRPS28 MALSU1 RPUSD3 MRPS17 MRPS34 MRPS18A MRPS11 MRPL47 TSFM TRNT1
GOMF_2_IRON_2_SULFUR_CLUSTER_BINDING	0.00203948	0.0690832	0.431708	-0.851219	-1.56524	20	GLRX5 FXN CISD1 AIFM3 BOLA2 CISD3 NDUFV2 ISCU SDHB CIAPIN1 UQCRFS1 ISCA2 ISCA1
GOCC_ENDOPLASMIC_RETICULUM_GOLGI_INTERMEDIATE_COMPARTMENT	0.00206581	0.0692102	0.431708	-0.638086	-1.48914	111	VMP1 TRAPPC5 TMED9 TMED3 TMED10 MYDGF ERP44 CTSZ BCAP31 YIF1A TMED4 ERGIC2 SEC22B TM6SF2 YIF1B ATP6AP1 HSPA5 LMAN1 VMA21 KDELR1 CNIH4 RAB2A PTPN2 LRPAP1 TAPBP CTSC RAB6B ERGIC3 TMEM199 GALNT1 GOSR2 TMED5 MCFD2 GNPNAT1 LMAN2 CD55 TMED2 SCYL1 TMED6 GBF1 TMED1 NUCB1 MGAT4B PDIA6 CCDC115 ROBO1 COPB1
GOCC_TERTIARY_GRANULE_LUMEN	0.0021912	0.0726176	0.431708	-0.770553	-1.58277	38	QSOX1 CTSH CST3 B2M ALDOA GGH CNN2 FTH1 DBNL CSTB CTSD ASAH1 NIT2 PGM1 GSDMD ORM1
GOCC_COPII_COATED_ER_TO_GOLGI_TRANSPORT_VESICLE	0.00226144	0.0745425	0.431708	-0.706175	-1.56284	67	TMED9 TMED3 TMED10 SAR1B CTSZ B2M APP TEX261 SAR1A YIF1A SEC13 TMED4 ERGIC2 SEC22B YIF1B LMAN1 VMA21 VTI1A CNIH4 CTSC ERGIC3 VTI1B GOSR2 TMED5 MCFD2 LMAN2 TMED2 TMED6 IER3IP1
GOBP_IMMUNE_EFFECTOR_PROCESS	0.0023457	0.0755446	0.431708	-0.528059	-1.33523	361	PRDX2 LGALS9 LGALS1 JAGN1 F2 CUEDC2 CTSH CLU C1QBP B2M APP TMBIM6 FCER1G KIT PHB2 IFI35 NFKBIZ VAMP8 BST2 CD81 CD47 SNX6 ANXA3 HMOX1 PRDX1 STX7 RBP4 MAD2L2 TUBB4B ARL8B KIF5B HSPD1 S100A13 RIPK3 JAG1 ADA CTSC STXBP2 SPON2 VAMP7 NDFIP1 IRF4 ST3GAL1 CR1L LBP IL2 WDR1 APOA2 GRN ANXA1 ERCC1 PKN1 MIF CD55 ENPP3 VAMP2 IRF7 TCIRG1 PGLYRP1 DUSP22 PVR IL18 PGC HMCES GBF1
GOBP_NEGATIVE_REGULATION_OF_INTERLEUKIN_1_BETA_PRODUCTION	0.00236578	0.0755446	0.431708	-0.876541	-1.54272	15	IGF1 GSTP1 ACP5
GOMF_IMMUNE_RECEPTOR_ACTIVITY	0.0023589	0.0755446	0.431708	-0.721103	-1.557	57	F3 CTSH CRLF2 FCER1G IFNGR2 LIFR PRLR CRLF1 CD44
GOMF_LIPASE_INHIBITOR_ACTIVITY	0.00238376	0.0757245	0.431708	-0.89131	-1.56149	14	ANXA4 ANXA2 APOC1 ANXA3 ANXA5 APOA2 ANXA1
GOCC_VACUOLAR_MEMBRANE	0.00248801	0.0786289	0.431708	-0.523565	-1.32623	374	VMP1 UBA52 SYNGR1 SLC3A2 PLD3 P2RX4 NEU1 NDUFC2 LAPTM4A IFITM3 GLMP GLIPR1 DRAM1 CTSA CHMP2A CD63 BLOC1S1 ATP6V1F ATP6V1E1 ANXA2 GABARAP VAPA SEC13 STX8 GAA VAMP8 BST2 ATP6V1D ITM2C DDOST MAP1LC3A GABARAPL2 HSPA8 LITAF ATP6V0B CHMP2B VNN1 MAP1LC3B STX7 RPN2 LAPTM4B ENPEP CTSD ATP6V0D1 ARL8B ENPP1 ATP6V1C1 KIF5B SH3GLB1 ABHD6 ATP6AP2 ATRAID FLOT1 THBD TMEM9B TMEM106B LAMTOR2 RAB2A PSAP HGSNAT CALC…
GOBP_NEGATIVE_REGULATION_OF_CYTOKINE_PRODUCTION_INVOLVED_IN_IMMUNE_RESPONSE	0.00263027	0.0818588	0.431708	-0.874187	-1.53858	15	CUEDC2 BST2 HMOX1 APOA2
GOBP_ACUTE_INFLAMMATORY_RESPONSE	0.00266284	0.0820396	0.431708	-0.698078	-1.52798	64	NUPR1 GSTP1 F3 F2 ADORA1 PTGER3 VNN1 EXT1 SELENOS PLSCR1 HAMP ORM1 LBP APOA2 CTNNBIP1 TRPV1
GOCC_ENDOPLASMIC_RETICULUM_LUMEN	0.0026538	0.0820396	0.431708	-0.564641	-1.396	235	TIMP1 SUMF1 RCN1 QSOX1 PDIA5 PDIA3 P4HA2 P3H2 MYDGF MFGE8 LGALS1 IGFBP4 F2 ERP44 DNAJB11 CTSZ CST3 CLU B2M APP MINPP1 FUCA2 EDEM2 DNAJC3 FKBP10 TOR3A COL4A1 SHISA5 HSPA5 DBI PPIB ERLEC1 STC2 TXNDC12 TMEM43 GPC3 PRKCSH LRPAP1 LTBP1 RCN2 CTSC PLAUR OS9 PLOD3 MAPK3 FSTL1 FKBP7 COLGALT1 ERP29 APOA2 TOR1A P4HA3 ARSI FMO1 SDF2L1
GOBP_REGULATION_OF_CILIUM_BEAT_FREQUENCY	0.00298769	0.0898718	0.431708	-0.901696	-1.54106	13	CFAP20 DNAAF1
GOBP_INNER_MITOCHONDRIAL_MEMBRANE_ORGANIZATION	0.00307736	0.0913858	0.431708	-0.781593	-1.5715	32	UQCC3 SAMM50 CHCHD3 CHCHD10 NDUFA13 IMMT ROMO1 TIMM10B TIMM10 MTX1 APOO CHCHD6 TIMM8B MTX2 LETM1 TMEM11 TIMM9 TIMM22 APOOL GHITM
GOBP_RESPONSE_TO_ISOQUINOLINE_ALKALOID	0.0032965	0.096242	0.431708	-0.837752	-1.54047	20	FOSB MAP1LC3A
GOMF_OXIDOREDUCTASE_ACTIVITY_ACTING_ON_A_SULFUR_GROUP_OF_DONORS	0.00336911	0.0978959	0.431708	-0.722009	-1.53705	50	TXNL1 SUMF1 QSOX1 PDIA5 PDIA3 IFI30 GLRX5 PRDX3 CCS SCO2 TXNDC17 MSRB1 TXN2 TXNDC12 TMX1 GSR TMX2 TXNRD2 DLD
GOBP_ENDOPLASMIC_RETICULUM_TO_GOLGI_VESICLE_MEDIATED_TRANSPORT	0.00366878	0.104047	0.431708	-0.617991	-1.45718	121	TRAPPC5 TMED9 TMED3 TMED10 SAR1B KDELR3 COPE BCAP31 TEX261 SAR1A VAPA YIF1A SEC13 TMED4 TFG TRAPPC1 ERGIC2 SEC22B YIF1B TRAPPC2L LMAN1 YIPF4 VTI1A ARF4 KDELR1 CNIH4 RAB2A ERGIC3 VAMP7 GOSR2 TMED5 CREB3L2 SCFD1 LMAN2 INSIG1 RANGRF TMED2 MIA2 TRAPPC6B TMED6 IER3IP1 GBF1
GOBP_MACROAUTOPHAGY	0.0036996	0.104047	0.431708	-0.541736	-1.3518	276	VMP1 SLC25A4 QSOX1 NUPR1 GAPDH CHMP2A CALM1 ATP6V1E1 GABARAP PHB2 MVB12A VAMP8 SQSTM1 ATP6V1D ATG3 MAP1LC3A SNX6 GABARAPL2 SEC22B ATP6V0B CHMP2B HMOX1 SLC25A5 MAP1LC3B ADPRH ATP6V0D1 ARL8B ATP6V1C1 SH3GLB1 VTI1A TMEM41B ARFIP2 HDAC6 CALCOCO2 CAPNS1 EMC6 VTI1B CHMP5 VAMP7 MAPK3 AUP1 LAMP2 SESN3 SPTLC2 TEX264 EXOC7 SCFD1 UBQLN2 BNIP3 PACS2 PRKAA2 POLDIP2 GBA UFM1 CDK5 TCIRG1 VTA1 VPS37A GABARAPL1
GOBP_PROTEIN_LOCALIZATION_TO_MITOCHONDRION	0.00379222	0.105204	0.431708	-0.632475	-1.47671	110	UBE2L3 SAMM50 PARL PAM16 HSP90AA1 BCAP31 TOMM40 MTCH2 PDCD5 BAX NDUFA13 DNAJA1 UBE2D3 LMAN1 NMT1 HSPD1 SH3GLB1 GRPEL1 TIMM50 ROMO1 TIMM10B TIMM21 HK2 TIMM10 TIMM17A TIMM23 PMPCB TIMM8B AIP RALA
GOMF_PHOSPHOLIPASE_INHIBITOR_ACTIVITY	0.00378839	0.105204	0.431708	-0.898141	-1.49628	11	ANXA4 ANXA2 APOC1 ANXA3 ANXA5 ANXA1
GOBP_CELLULAR_OXIDANT_DETOXIFICATION	0.00397997	0.106065	0.407018	-0.684313	-1.52329	69	PRDX5 PRDX4 PRDX2 GSTP1 GPX3 GPX2 GCH1 H19 PRDX3 CCS PXDN PRDX1 TXNDC17 MGST3 SELENOS FABP1 APOM GSR SOD2 GSTK1 TXNRD2 SOD1
GOBP_CELLULAR_RESPONSE_TO_TOXIC_SUBSTANCE	0.00386832	0.106065	0.431708	-0.648755	-1.47539	85	PRDX5 PRDX4 PRDX2 GSTP1 GPX3 GPX2 GCH1 H19 PRDX3 CCS PXDN PRDX1 TXNDC17 MGST3 ADH5 SELENOS FABP1 APOM GSR SOD2 GSTK1 TXNRD2 SOD1
GOBP_INFLAMMATORY_RESPONSE	0.00396744	0.106065	0.407018	-0.508224	-1.29363	491	ZYX WFDC1 TSPAN2 TMSB4X TIMP1 PSMA6 PRDX5 PRDX2 PLGRKT PLD3 NUPR1 LPCAT3 LGALS9 LGALS1 IGFBP4 IGF1 GSTP1 FOS F3 F2 CUEDC2 APP ACP5 H19 PSMA1 KIT ADORA1 IFI35 NFKBIZ VAMP8 CD81 CD47 PTGER3 SNX6 VNN1 HMOX1 CCL17 PSMB4 EXT1 PLA2G10 LY96 ABHD12 ZFP36 NFKBIA SELENOS LIPA PLSCR1 HAMP NINJ1 ADA NFKBIB CDH5 CHID1 PTPN2 CTSC TNFRSF1A GSDMD ORM1 CD200 VAMP7 NDFIP1 LBP IL2 APOA2 GRN CHUK CTNNBIP1 ANXA1 PTGI…
GOBP_ORGANELLE_MEMBRANE_FUSION	0.00401668	0.106065	0.407018	-0.664288	-1.51968	88	STX3 ANXA2 STX8 VAMP8 SEC22B CHMP2B RAB8A STX7 ARL8B YIPF4 VTI1A VTI1B VAMP7 STXBP6 RAB20 SNAP47 GOSR2 ANXA1 SPHK1 RAB34 VAMP2 RAB3A SNAP29 CLN3 YIPF5 BNIP1
GOMF_MYOSIN_HEAVY_CHAIN_BINDING	0.00403085	0.106065	0.407018	-0.896383	-1.49335	11	MYL3 MYL12B MYL12A MYL9
GOBP_PEPTIDYL_PROLINE_MODIFICATION	0.0041677	0.109197	0.407018	-0.717736	-1.52795	50	PRDX4 PPIA P4HA2 P3H2 FKBP4 FKBP3 FKBP2 FKBP11 FKBP10 PIN4 PPIB FKBP9 EGLN3 AIP FKBP7 P4HA3 PPIC PPID
GOCC_PLATELET_DENSE_GRANULE	0.0044454	0.114392	0.407018	-0.849127	-1.51473	17	FAM3C CD63 LGALS3BP SELENOP TIMP3 CTSW LAMP2 CDC37L1
GOBP_CARBOHYDRATE_DERIVATIVE_CATABOLIC_PROCESS	0.00450222	0.114585	0.407018	-0.606977	-1.44107	131	NEU1 NAGLU CTSL CST3 FUCA2 DUT ADAMTS9 NAGA EDEM2 NUDT9 FBXO6 FUCA1 HEXB HINT1 CEMIP NT5C ADA RENBP EDEM1 NT5M AMDHD2 NAGK NUDT19 CD44 NTHL1 GBA NUDT3 PGLYRP1 HYAL2 NT5E NT5C2 ABHD10 NUDT10 UPB1 GNS NUDT18 APOBEC2 PDE9A NUDT11 ENTPD7
GOBP_CARBOHYDRATE_METABOLIC_PROCESS	0.00474238	0.118794	0.407018	-0.505767	-1.28535	470	TPI1 TALDO1 ST3GAL6 SLC3A2 PGAM2 NUPR1 NEU1 MDH2 MDH1 LDHB IGFBP4 IGF1 GAPDH GALK1 FAM3C ATF3 ARL2 APP ST3GAL5 ALDOA FUCA2 SLC45A3 GAA PGP GNPTG NAGA TFF1 EDEM2 MGAT2 ATF4 PGLS EXT1 RBP4 B4GAT1 DCXR MAN1A2 ALDH2 PCK2 ENPP1 PPP1CA FUCA1 HEXB GPT SELENOS CHST15 PRKAG1 GSK3B DPM3 SDHAF3 GPD2 ARPP19 HK2 ME1 FOXA2 FUT8 CHID1 RENBP PTPN2 GALE FABP5 IDH3G EIF6 PGM1 BAD FUOM SLC25A10 B4GALT3 MAN2B1 G6PC3…
GOMF_OXIDOREDUCTASE_ACTIVITY_ACTING_ON_PEROXIDE_AS_ACCEPTOR	0.00486762	0.120823	0.407018	-0.753208	-1.54714	38	PRDX5 PRDX4 PRDX2 GSTP1 GPX3 GPX2 PRDX3 PXDN PRDX1 TXNDC17 MGST3 SESN3 GSTK1
GOCC_COATED_VESICLE	0.00495978	0.122477	0.407018	-0.56114	-1.38656	228	TMED9 TMED3 TMED10 SAR1B KDELR3 HBEGF CTSZ COPE CD9 BCAP31 B2M APP TEX261 SAR1A YIF1A SEC13 VAMP8 TMED4 ERGIC2 HSPA8 SEC22B RAB8A YIF1B DBNL LMAN1 VMA21 HSPD1 VTI1A CEMIP KDELR1 CNIH4 CTSC ERGIC3 TMEM199 VTI1B AP1M2 VAMP7 GOSR2 LMBRD1 TMED5 MCFD2 SLC28A2 LMAN2 NRGN AP2S1 VAMP2 TMED2 MYO6 M6PR SCYL1 TMED6 ADAM10 IER3IP1 AP1M1 RAB14 TMED1 RAB3A REEP6
GOBP_REGULATION_OF_INFLAMMATORY_RESPONSE	0.00510218	0.123223	0.407018	-0.557423	-1.38079	248	ZYX WFDC1 TMSB4X PSMA6 NUPR1 LPCAT3 LGALS1 IGF1 GSTP1 APP ACP5 PSMA1 ADORA1 IFI35 NFKBIZ VAMP8 CD81 CD47 PTGER3 SNX6 PSMB4 PLA2G10 ABHD12 ZFP36 NFKBIA SELENOS HAMP NINJ1 ADA CDH5 PTPN2 CTSC TNFRSF1A CD200 VAMP7 NDFIP1 LBP IL2 GRN ANXA1 PTGIS SOD1 SPHK1 SETD6 ENPP3 SOCS3 VAMP2 GBA TRADD PGLYRP1 IL18 GGT1 MGST2 RELA ETS1 CASP4 HYAL2 NT5E SETD4 NKG7
GOCC_AZUROPHIL_GRANULE	0.00510497	0.123223	0.407018	-0.610532	-1.4396	121	TTR SYNGR1 STX3 PLAC8 NDUFC2 GLIPR1 CTSA CD63 CCT8 ANXA2 AGA VAT1 ACTR10 VAPA FUCA2 GAA GGH VAMP8 BST2 TRAPPC1 DDOST DNAJC3 VNN1 STX7 TUBB4B FUCA1 HEXB FRK NPC2 PSAP FABP5 CTSC STXBP2 VAMP7 MAN2B1 GRN LAMP2
GOBP_SMALL_MOLECULE_BIOSYNTHETIC_PROCESS	0.00513223	0.123395	0.407018	-0.516905	-1.31327	425	TPI1 PGAM2 NDUFAB1 NDUFA9 MRI1 LPCAT3 GSTP1 GCH1 FAM3C EGR1 DEGS1 CBR1 ATF3 ASNS ELOVL7 PSAT1 APOC1 GLS2 SLC45A3 TECR DKKL1 PGP ATF4 BCAT1 FDPS SPTSSA FADS3 RBP4 PCK2 PLA2G10 MSMO1 MGST3 CYP27A1 RFK CTH APIP ACADVL ERLIN1 GPT SELENOS ALDH18A1 CHST15 PRKAG1 ASAH1 RBP1 SDHAF3 ARPP19 ADA CBR4 PTPN2 PSPH MECR FABP5 ACAA2 SPR EIF6 PGM1 FGFR4 HMGCL HACD2 SLC25A10 PLOD3 CRABP2 COQ10B COQ6 LIPH G6PC3 ADK…
GOBP_CELL_REDOX_HOMEOSTASIS	0.00538548	0.127484	0.407018	-0.776762	-1.56922	33	PRDX5 PRDX4 PRDX2 ERP44 PRDX3 BOLA2 PRDX1 TXN2 SELENOS GSR TXNRD2 DLD
GOCC_ASTROCYTE_PROJECTION	0.00547244	0.127875	0.407018	-0.889975	-1.52103	13	EIF2S1 APP
GOMF_THREONINE_TYPE_ENDOPEPTIDASE_ACTIVITY	0.00547244	0.127875	0.407018	-0.889761	-1.52066	13	PSMB6 PSMB3 PSMB2 PSMB7 PSMB4 PSMB1 PSMB5 PSMA4
GOBP_LYMPHOCYTE_MEDIATED_IMMUNITY	0.00552161	0.128062	0.407018	-0.582667	-1.4011	154	LGALS9 CTSH CLU C1QBP B2M FCER1G CD81 PRDX1 STX7 MAD2L2 TUBB4B ARL8B KIF5B HSPD1 RIPK3 JAG1 CTSC VAMP7 NDFIP1 CR1L IL2 ERCC1 CD55 VAMP2 IRF7 TCIRG1 DUSP22 PVR IL18 HMCES
GOBP_MYELOID_LEUKOCYTE_ACTIVATION	0.00556807	0.128062	0.407018	-0.582602	-1.408	161	LGALS9 JUN CRLF2 CLU APP FCER1G KIT IFI35 VAMP8 IFNGR2 SNX6 ANXA3 HMOX1 JUND PLA2G10 HSPD1 S100A13 PLSCR1 HAMP CTSC TMEM106A STXBP2 CD200 VAMP7 IRF4 LBP GRN ANXA1 SPHK1 MIF TRPV1 ENPP3 VAMP2 CRTC3 ITGB6 THBS1 ADAM10 IL18 LTBR SCNN1B
GOCC_CORE_MEDIATOR_COMPLEX	0.00553617	0.128062	0.407018	-0.786209	-1.53019	26	MED29 MED9 MED10 MED31 MED21 MED30 MED19 MED28 MED6
GOBP_REGULATION_OF_CELL_CELL_ADHESION_MEDIATED_BY_CADHERIN	0.00581229	0.131012	0.407018	-0.843026	-1.5324	18	EPCAM ADAM19 MAD2L2 FLOT1 VEGFA FOXA2
GOBP_REGULATION_OF_CILIUM_MOVEMENT	0.00579812	0.131012	0.407018	-0.813766	-1.56387	24	CFAP20 DNAAF1
GOBP_TRANSITION_METAL_ION_HOMEOSTASIS	0.00577755	0.131012	0.407018	-0.635589	-1.47565	102	HMOX2 FXN B2M APP EPAS1 BOLA2 SRI SCO2 HMOX1 FTH1 NUBP1 ATP6AP1 SLC39A4 ATP6V0D1 SLC31A2 SLC31A1 CUTC HAMP ISCU TMEM199 NDFIP1 SOD2 SOD1 COX19
GOBP_ANTIGEN_PROCESSING_AND_PRESENTATION_OF_EXOGENOUS_PEPTIDE_ANTIGEN_VIA_MHC_CLASS_II	0.00597243	0.133639	0.407018	-0.883307	-1.47801	12	LGMN IFI30 CTSL B2M FCER1G CTSD CTSF
GOBP_APOPTOTIC_MITOCHONDRIAL_CHANGES	0.00611113	0.136158	0.407018	-0.654659	-1.492	87	SLC25A4 PARL IGF1 FXN CLU CHCHD10 PDCD5 BAX ATG3 SLC25A5 BLOC1S2 SFN NMT1 HSPD1 VDAC2 NOL3 GSK3B TIMM50 HK2 ACAA2 PLAUR BAD SOD2 FAM162A BNIP3 SLC35F6 CIDEB PSMD10 BBC3 LMNA
GOBP_RESPONSE_TO_IRON_ION	0.00612943	0.136158	0.407018	-0.786064	-1.54501	27	FXN B2M TFF1 MAP1LC3A HMOX1 HAMP
GOMF_LIPASE_ACTIVITY	0.00620303	0.136801	0.407018	-0.639128	-1.46931	91	PLD3 PDIA3 GDPD3 GDE1 HMOX1 PLA2G10 ABHD12 ABHD5 PLA2G12B LYPLAL1 ABHD6 LIPA PLBD2 LIPH NCEH1 ABHD16A SMPD1 PNPLA3 ABHD2 GDPD1 SMPDL3A
GOBP_VACUOLAR_LOCALIZATION	0.00633193	0.137888	0.407018	-0.679051	-1.50281	67	LGALS9 BLOC1S1 KIT VAMP8 SNX6 HMOX1 BLOC1S2 ARL8B KIF5B S100A13 TMEM106B HDAC6 STXBP2 VAMP7 RAB34 VAMP2
GOMF_CATION_TRANSMEMBRANE_TRANSPORTER_ACTIVITY	0.00634226	0.137888	0.407018	-0.504441	-1.28136	438	UQCR10 TRPM6 SLC3A2 SLC25A4 P2RX4 KCNE3 CYC1 COX8A COX6B1 COX5A COX4I1 ATP6V1F ATP6V1E1 ATP1B1 AQP1 ANXA2 UQCRH SLC45A3 SLC25A3 COX7A1 UQCRC1 ATP6V1D MT-CO1 ATP6V0B COX5B ATP13A3 SLC25A5 TUSC3 SLC39A4 SLC44A4 ATP6V0D1 COX7B2 ATP6V1C1 SLC39A2 SLC31A2 SLC31A1 MT-CO2 PKD1L2 KCNK5 TRPC6 SLC34A2 UQCRFS1 SLC39A11 MT-ATP6 COX6A1 SLC1A3 SLC28A2 LRRC38 SLC25A20 SLC4A5 LETM1 SLC17A5 TRPV1 MT-ATP8 CDK5 TCIR…
GOBP_REGULATION_OF_PROTEIN_EXIT_FROM_ENDOPLASMIC_RETICULUM	0.0063819	0.138259	0.407018	-0.813865	-1.52645	22	UBAC2 SAR1B BCAP31 SAR1A DERL2 CD81 EDEM2 ERLEC1 OS9 EDEM1 INSIG1 TMEM30A
GOMF_QUINONE_BINDING	0.00657504	0.139971	0.407018	-0.880084	-1.47262	12	MT-ND4 NDUFS7 VKORC1 SDHD CBR4 SDHB COQ10B
GOBP_MYELOID_LEUKOCYTE_MIGRATION	0.0066232	0.140508	0.407018	-0.589518	-1.40587	138	PPIA P2RX4 LGMN JAGN1 FLT1 CD9 C1QBP FCER1G KIT CD81 CD47 CXADR MTUS1 CCL17 CKLF PPIB DUSP1 VEGFA DAPK2 DPP4 CD200 MAPK3 LBP WDR1 ANXA1 MIF THBS1 VEGFB GBF1 RIN3
GOBP_CELLULAR_RESPONSE_TO_MANGANESE_ION	0.00666141	0.140831	0.407018	-0.910695	-1.49456	10	EIF2S1 APP ATF4 HSPA5
GOBP_MITOCHONDRIAL_TRANSLATION	0.00675387	0.141379	0.407018	-0.672229	-1.49639	69	MRPS6 MRPS24 MRPL58 MRPL16 C1QBP MPV17L2 COA3 MRPL51 MRPS28 MALSU1 RPUSD3 MRPS17 MRPS34 MRPS18A MRPS11 MRPL47 TSFM
GOBP_ORGANIC_HYDROXY_COMPOUND_METABOLIC_PROCESS	0.0067565	0.141379	0.407018	-0.501315	-1.27111	396	TTR TPI1 LPCAT3 LGMN LDHB IGF1 GDPD3 GDE1 GCH1 GALK1 CYP26A1 CTSB CITED1 APP MINPP1 KIT PSAT1 EPAS1 COMT DKKL1 PGP DHRS3 SOAT1 FDPS SPTSSA RBP4 ALDH2 PCK2 MSMO1 CYP27A1 ADH5 DHRS13 ACADVL ERLIN1 LIPA SRD5A1 ASAH1 GPD2 NPC2 CBR4 ACAA2 SPR IDH3G FGFR4 PNKD DEGS2 APOA2 SPTLC2 ISYNA1 HPN SMPD1 SOD1 SPHK1 MTPN NPR1 IDH2 PRKAA2 EBP INSIG1 GBA NUDT3 ACO2 SYNJ1 VLDLR SPTSSB HMGCS2 DHRS4 PCBD2 GDPD1 SCNN1…
GOMF_BETA_TUBULIN_BINDING	0.00678106	0.14141	0.407018	-0.745755	-1.53183	38	EMD GABARAP PDCD5 GABARAPL2 CCT5 ARL8B HDAC6 TBCA UXT GABARAPL1 SLC6A2
GOBP_REGULATION_OF_RETROGRADE_PROTEIN_TRANSPORT_ER_TO_CYTOSOL	0.0070576	0.145202	0.407018	-0.879532	-1.47169	12	UBAC2 BCAP31 DERL2 EDEM2 ERLEC1 OS9 EDEM1
GOMF_CIS_TRANS_ISOMERASE_ACTIVITY	0.00709164	0.145358	0.407018	-0.743329	-1.52685	38	PPIA FKBP4 FKBP3 DEGS1 FKBP2 FKBP11 FKBP6 FKBP10 PIN4 PPIB FKBP9 AIP FKBP7 PPIC PPID
GOMF_ENDOPEPTIDASE_REGULATOR_ACTIVITY	0.00711259	0.145358	0.407018	-0.627547	-1.45921	101	WFDC1 TIMP1 TFPI SPOCK1 PSME2 PRDX5 GAPDH CST3 CRIM1 BIRC7 APP ANXA2 SPINT2 PRDX3 BST2 PSME1 SLPI CSTB SPINK2 PSMD14 SPINK1 NOL3 TIMP3 RENBP FETUB SPOCK2
GOCC_KERATIN_FILAMENT	0.00714827	0.145601	0.407018	-0.846731	-1.50272	16	KRT8 KRT18
GOBP_REGULATION_OF_MAST_CELL_ACTIVATION	0.00723246	0.146829	0.407018	-0.748427	-1.51554	34	LGALS9 CRLF2 VAMP8 HMOX1 PLSCR1 STXBP2 VAMP7 ENPP3
GOCC_CALYX_OF_HELD	0.0076142	0.152934	0.407018	-0.884856	-1.47415	11	ACTG1 ADORA1
GOCC_RESPIRATORY_CHAIN_COMPLEX_IV	0.00764154	0.152934	0.407018	-0.784212	-1.51477	25	UQCRC2 NDUFA4 COX8A COX6B1 COX5A COX4I1 COX6C COX7A1 MT-CO1 COX5B COX7B2 MT-CO2 UQCRFS1 COX6A1
GOCC_DENDRITE_MEMBRANE	0.00796321	0.157233	0.38073	-0.809512	-1.51828	22	SGCE ATF4 ATP6AP2 TRPV1
GOBP_RESPONSE_TO_OXIDATIVE_STRESS	0.00814778	0.160109	0.38073	-0.511127	-1.288	353	MT-ND5 RBX1 PRDX5 PRDX4 PRDX2 PPIA PDLIM1 NDUFS8 NDUFB4 NDUFA6 NDUFA12 JUN HMOX2 GSTP1 GPX3 GPX2 GCH1 FXN FOS EIF2S1 ARL6IP5 AQP1 APP H19 PRDX3 EPAS1 CCS PNPT1 MAP1LC3A RCAN1 ATF4 MT-CO1 VNN1 PXDN HMOX1 PRDX1 RHOB PSMB5 SELENOP TXN2 SELENOS RIPK3 NOL3 ROMO1 STC2 HDAC2 ENDOG TRAP1 FUT8 HDAC6 FABP1 PON2 UCP2 BAD GSR GSKIP MAPK3 PNKP SOD2 PDCD10 TOR1A CHUK SESN3 TXNRD2 CYB5B ANXA1 PCNA SOD1 ERCC1 BN…
GOBP_DEVELOPMENTAL_PIGMENTATION	0.00823042	0.160703	0.38073	-0.738395	-1.51671	38	CITED1 CD63 KIT BAX ADAMTS9 ENPP1 ATP6AP2 SOD2 AP1M1 MITF SPNS2 IHH
GOBP_CALCIUM_INDEPENDENT_CELL_CELL_ADHESION_VIA_PLASMA_MEMBRANE_CELL_ADHESION_MOLECULES	0.00832977	0.161742	0.38073	-0.86768	-1.52009	14	CLDN7 CLDN6
GOBP_REGULATION_OF_DIGESTIVE_SYSTEM_PROCESS	0.00833642	0.161742	0.38073	-0.752488	-1.51298	32	LPCAT3 AQP1 PTGER3 SGK1 SPINK1 HAMP APOA2 WNK4 TFF2 TRPV1
GOBP_ANTIGEN_PROCESSING_AND_PRESENTATION_OF_EXOGENOUS_PEPTIDE_ANTIGEN	0.00844792	0.1624	0.38073	-0.841924	-1.49419	16	LGMN IFI30 CTSL B2M FCER1G CTSD CTSF
GOBP_NEGATIVE_REGULATION_OF_INTERLEUKIN_1_PRODUCTION	0.00848227	0.162515	0.38073	-0.821029	-1.50868	19	IGF1 GSTP1 ACP5
GOCC_SPECIFIC_GRANULE_LUMEN	0.00880261	0.16657	0.38073	-0.728797	-1.51362	42	QSOX1 NEU1 ERP44 CTSZ B2M GGH CNN2 SLPI CTSD NIT2 FRK GSDMD ORM1
GOBP_NEGATIVE_REGULATION_OF_PEPTIDASE_ACTIVITY	0.00896628	0.167352	0.38073	-0.577079	-1.38101	146	WFDC1 TMED10 TIMP1 TFPI SPOCK1 PRDX5 GAPDH CTSB CST3 CRIM1 BIRC7 AQP1 APP ANXA2 SPINT2 PRDX3 BST2 SFN SLPI CSTB SPINK2 SPINK1 NOL3 VEGFA GPC3 TIMP3 RENBP FABP1 PLAUR FETUB SPOCK2
GOBP_PRIMARY_AMINO_COMPOUND_METABOLIC_PROCESS	0.00895428	0.167352	0.38073	-0.881594	-1.46872	11	GDE1 ALDH2 SRD5A1
GOMF_FATTY_ACID_BINDING	0.00901125	0.167406	0.38073	-0.756853	-1.529	33	STX3 NDUFAB1 GSTP1 APOC1 ADH5 PITPNA RBP1 FABP1 FABP5 CRABP2
GOCC_NEURON_PROJECTION_MEMBRANE	0.00912207	0.16795	0.38073	-0.748235	-1.52512	35	SGCE ADORA1 ROBO2 ATF4 ATP6AP2 SPTBN1 TRPV1 EPB41L3 MAPT
GOBP_IRON_ION_HOMEOSTASIS	0.00918175	0.168543	0.38073	-0.681434	-1.49326	65	HMOX2 FXN B2M EPAS1 BOLA2 SRI HMOX1 FTH1 NUBP1 ATP6AP1 ATP6V0D1 HAMP ISCU TMEM199 NDFIP1 SOD2 SOD1
GOBP_MONOCARBOXYLIC_ACID_METABOLIC_PROCESS	0.0092549	0.169379	0.38073	-0.499188	-1.26809	427	TPI1 PGAM2 NUPR1 NDUFAB1 LDHB IGF1 GSTP1 GAPDH GALK1 ETFB DEGS1 CYP26A1 CBR1 ARL2 APP ELOVL7 KIT APOC1 ALDOA SLC45A3 TECR VNN1 ME2 FADS3 ACSL5 PCK2 PLA2G10 MSMO1 CYP27A1 ADH5 DBI ABHD12 ABHD5 ACADVL ERLIN1 ABHD6 ETFA PRKAG1 ASAH1 RBP1 HK2 ME1 SCPEP1 CBR4 FABP1 MECR FABP5 ACAA2 EIF6 PGM1 TNFRSF1A FGFR4 PNKD HACD2 CRABP2 LIPH ACADS ECHS1 SLC1A3 ALKBH7 DLD ME3 ANXA1 ECH1 FBP1 PTGIS PHGDH MIF NUDT19 …
GOMF_UNFOLDED_PROTEIN_BINDING	0.00945181	0.171447	0.38073	-0.618035	-1.43681	100	PPIA PFDN1 HSP90AA1 DNAJB11 CLU CCT8 CCT7 PFDN5 DNAJA2 HSPA8 DNAJA1 CCT5 HSPA5 LMAN1 TUBB4B PPIB HSPD1 ERLEC1 GRPEL1 CHAF1B TIMM10B TRAP1 DNAJB1 TAPBP AIP RUVBL2 TOR1A CDC37L1 PFDN2 PET100 HSPA2 DNAJC4 HTRA2 SIL1 CCT3 HSP90B1 HSPA13 DNAJB13 CCDC115 DNAJA3 CCT4 HSPB6 HSPA1A CALR3 CRYAB NUDC GRPEL2 PDRG1 SPG7 TOMM20 SHQ1 DNAJB2 NPM1
GOBP_RELAXATION_OF_MUSCLE	0.00966343	0.173743	0.38073	-0.772495	-1.51835	27	P2RX4 GSN ATP1B1 ADORA1 SRI
GOBP_IRON_SULFUR_CLUSTER_ASSEMBLY	0.00975564	0.174378	0.38073	-0.817081	-1.5205	21	GLRX5 FXN BOLA2 NFU1 NUBP1 HSCB ISCU CIAPIN1 ISCA2 ISCA1
GOBP_REGULATION_OF_OXIDOREDUCTASE_ACTIVITY	0.010161	0.17655	0.38073	-0.652155	-1.44878	68	S100A1 NDUFA4 GCH1 FXN DDAH1 H19 PHB2 CCS DDAH2 RFK SDHAF4 RIPK3 HDAC6
GOBP_REGULATION_OF_PRESYNAPSE_ORGANIZATION	0.0102222	0.17655	0.38073	-0.80286	-1.50581	22	APP GPC6 DKK1 GPC4 CLSTN3
GOMF_ANTIOXIDANT_ACTIVITY	0.0100335	0.17655	0.38073	-0.682749	-1.48207	59	PRDX5 PRDX4 PRDX2 GSTP1 GPX3 GPX2 PRDX3 CCS PXDN PRDX1 TXNDC17 MGST3 SELENOS FABP1 APOM GSR SOD2 GSTK1 TXNRD2 SOD1
GOMF_HYDROLASE_ACTIVITY_HYDROLYZING_O_GLYCOSYL_COMPOUNDS	0.0100145	0.17655	0.38073	-0.687531	-1.4865	58	NEU1 NAGLU FUCA2 GAA NAGA EDEM2 MAN1A2 FUCA1 HEXB CEMIP MAN2B1 EDEM1 NAGPA MAN2B2 GBA
GOBP_B_CELL_MEDIATED_IMMUNITY	0.0103604	0.178427	0.38073	-0.646893	-1.45556	76	CLU C1QBP B2M FCER1G CD81 MAD2L2 HSPD1 NDFIP1 CR1L IL2 ERCC1 CD55 IRF7 TCIRG1 HMCES
GOBP_DETOXIFICATION	0.0104908	0.179162	0.38073	-0.638659	-1.47197	93	PRDX5 PRDX4 PRDX2 GSTP1 GPX3 GPX2 GCH1 H19 PRDX3 CCS PXDN PRDX1 TXNDC17 MGST3 ADH5 SELENOS FABP1 APOM GSR SOD2 GSTK1 TXNRD2 SOD1
GOBP_RESPONSE_TO_COLD	0.0106568	0.180488	0.38073	-0.721994	-1.49949	42	PLAC8 HSP90AA1 FOS DNAJC3 CIRBP NFKBIA HSPD1 ACADVL MT-CO2 CASP8 UCP2 SOD2 HSPA2 PCSK1N
GOMF_CARBOXYLIC_ESTER_HYDROLASE_ACTIVITY	0.0108823	0.18194	0.38073	-0.623645	-1.44045	97	MRPL58 GDPD3 GDE1 PAFAH1B3 PGLS ALDH2 PLA2G10 ABHD12 ABHD5 PLA2G12B LYPLAL1 ABHD6 LIPA ACOT9 PON2 PTRHD1 CHKA LIPH NCEH1 ABHD16A PNPLA3 ABHD2 GDPD1 APMAP ABHD10 PTRH2 ABHD8 PLA2G4A PTRH1 LIPG PON3 DTD2 ACOT1
GOMF_HYDROLASE_ACTIVITY_ACTING_ON_GLYCOSYL_BONDS	0.0108823	0.18194	0.38073	-0.624624	-1.44234	95	NEU1 NAGLU FUCA2 GAA NAGA EDEM2 ADPRH MAN1A2 FUCA1 HEXB MPG CEMIP MAN2B1 EDEM1 PCNA SMPD1 NAGPA MAN2B2 NTHL1 GBA
GOMF_VITAMIN_BINDING	0.0108529	0.18194	0.38073	-0.602801	-1.40579	112	TCN2 STRA6 S100G P4HA2 P3H2 GLDC PSAT1 OGFOD3 RBP4 CTH GPT RBP1 ALKBH3 EGLN3 PLOD3 CRABP2 LMBRD1 OAT SPTLC2 P4HA3 SDSL OGDH PHYH GOT1 GOT2 PYGL EGLN1 ALAS1 SHMT2 SHMT1 ILVBL OPN4 PLOD2 PCCA TYMS
GOBP_MICROGLIAL_CELL_ACTIVATION	0.0110781	0.184564	0.38073	-0.768358	-1.52188	28	JUN CLU APP IFNGR2 CTSC GRN SPHK1 TRPV1
GOMF_PEPTIDASE_REGULATOR_ACTIVITY	0.0112765	0.187362	0.38073	-0.573135	-1.36169	130	WFDC1 TIMP1 TFPI SPOCK1 PSME2 PRDX5 GAPDH CTSH CST3 CRIM1 BIRC7 APP ANXA2 SPINT2 PRDX3 BST2 PSME1 SLPI BEX3 CSTB SPINK2 PSMD14 SPINK1 NOL3 GPC3 TIMP3 RENBP CTSC FETUB SPOCK2 BAD
GOBP_ANTIGEN_PROCESSING_AND_PRESENTATION_OF_EXOGENOUS_ANTIGEN	0.0119455	0.195823	0.38073	-0.812099	-1.49227	19	LGMN IFI30 CTSL B2M FCER1G PSME1 CTSD CTSF
GOCC_ENDOPLASMIC_RETICULUM_GOLGI_INTERMEDIATE_COMPARTMENT_MEMBRANE	0.011941	0.195823	0.38073	-0.653876	-1.43123	64	VMP1 TMED9 TMED3 TMED10 CTSZ BCAP31 YIF1A ERGIC2 SEC22B TM6SF2 YIF1B ATP6AP1 LMAN1 VMA21 KDELR1 RAB2A TAPBP CTSC ERGIC3 TMEM199 GALNT1 GOSR2 TMED5 MCFD2 LMAN2 CD55 TMED2
GOBP_ADAPTIVE_IMMUNE_RESPONSE_BASED_ON_SOMATIC_RECOMBINATION_OF_IMMUNE_RECEPTORS_BUILT_FROM_IMMUNOGLOBULIN_SUPERFAMILY_DOMAINS	0.0121735	0.196226	0.38073	-0.555933	-1.34708	169	CTSH CLU C1QBP B2M FCER1G NFKBIZ CD81 STX7 MAD2L2 HSPD1 RIPK3 JAG1 ADA CTSC NDFIP1 IRF4 CR1L IL2 ANXA1 ERCC1 PKN1 CD55 IRF7 TCIRG1 DUSP22 PVR IL18 HMCES
GOBP_ENDOMEMBRANE_SYSTEM_ORGANIZATION	0.0121613	0.196226	0.38073	-0.501426	-1.27353	437	VMP1 USP50 UBL4A TMED9 TMED3 TMED10 SYNGR1 STX3 SRGN RTN3 REEP5 RAB11A MYOF LPCAT3 JAGN1 GSN EMD DEGS1 CLU CHMP2A CD9 BLOC1S1 BANF1 VAPA MVB12A TMED4 WDR83OS SQSTM1 EMC7 EMC9 EMC2 EMC3 SYNGR2 SEC22B CHMP2B MAP2K2 BLOC1S2 TMEM33 LAPTM4B SHTN1 LMAN1 ARL8B SPINK2 YIPF4 SH3GLB1 VTI1A PLSCR1 FLOT1 TMEM41B TMEM43 RAB18 NEK6 RAB2A EMC6 VTI1B CHMP5 MAPK3 SNAP47 SPTBN1 TANGO2 AQP11 RAB10 PDCD10 SNX10 TOR1…
GOBP_NEUROTRANSMITTER_RECEPTOR_TRANSPORT_TO_PLASMA_MEMBRANE	0.0120691	0.196226	0.38073	-0.872707	-1.49151	13	STX3 RAB11A RAB8A
GOMF_COPPER_ION_BINDING	0.0121941	0.196226	0.38073	-0.718387	-1.48691	40	SUMF1 P2RX4 LOXL2 CCS SCO2 S100A13 CUTC HAMP MT-CO2 SOD1 COX11 CUTA PRNP COMMD1 ATOX1 COA6
GOCC_FICOLIN_1_RICH_GRANULE_LUMEN	0.0123027	0.197455	0.38073	-0.612703	-1.42898	108	PSMD7 PRDX4 PPIA OSTF1 NME2 HSP90AA1 GSTP1 GSN CTSZ CTSH CTSB CST3 CSNK2B COTL1 COMMD3 CCT8 ACTR10 PSMD11 ALDOA PSMD6 PSMA2 PSMB7 HSPA8 SRP14 FTH1 DBNL PSMB1 CSTB CTSD PSMC2 PSMD13 PSMD12 PSMD14 PSMA5 ASAH1 PGM1 PSMC3 GSDMD PSMD2
GOCC_AUTOPHAGOSOME_MEMBRANE	0.012726	0.201187	0.38073	-0.718494	-1.49222	42	VMP1 CHMP2A GABARAP MAP1LC3A GABARAPL2 CHMP2B MAP1LC3B RPN2 SH3GLB1 ATP6AP2 CALCOCO2 CHMP5 LAMP2 TEX264
GOCC_SNARE_COMPLEX	0.0127436	0.201187	0.38073	-0.714304	-1.47313	39	STX3 NAPA STX8 VAMP8 SEC22B STX7 VTI1A VTI1B VAMP7 SNAP47 NAPG GOSR2 VAMP2 SNAP29 BNIP1 BET1L SNX4 VAMP4 STX17
GOBP_ANTIGEN_PROCESSING_AND_PRESENTATION	0.0130137	0.201992	0.38073	-0.675	-1.46525	59	SAR1B PDIA3 LGMN IFI30 CTSL CTSH B2M FCER1G PSME1 EXT1 CTSD ARL8B CTSF TAPBP RAB10 IDE RAB34 GBA THBS1
GOCC_ACROSOMAL_MEMBRANE	0.0130849	0.202585	0.38073	-0.801687	-1.47416	20	MFGE8 RND2
GOBP_PRESYNAPSE_ORGANIZATION	0.0131818	0.203525	0.38073	-0.744677	-1.5044	33	APP GPC6 DKK1 GPC4 SDCBP CLSTN3
GOBP_CELLULAR_TRANSITION_METAL_ION_HOMEOSTASIS	0.0133378	0.204948	0.38073	-0.638986	-1.44577	82	FXN APP BOLA2 SRI SCO2 HMOX1 FTH1 NUBP1 ATP6AP1 SLC39A4 ATP6V0D1 SLC31A2 SLC31A1 HAMP ISCU TMEM199 NDFIP1 SOD1 COX19
GOBP_MEMBRANE_LIPID_METABOLIC_PROCESS	0.013578	0.206567	0.38073	-0.550114	-1.3367	173	SUMF1 ST3GAL6 NEU1 DEGS1 PIGX ELOVL7 ST3GAL5 KIT VAPA TECR BAX NAGA SPTSSA FADS3 PIGF FUCA1 HEXB SGMS1 ASAH1 DPM3 ORMDL3 PSAP HACD2 DEGS2 B4GALT3 ST3GAL1 PIGS PPT1 TM9SF2 SPTLC2 PIGT SMPD1 SPHK1 PIGP GBA ELOVL1 B4GALNT1 SPTSSB MGST2 PLPP1 GPAA1 HACD1 HTRA2 CERS4 SMPDL3A GAL3ST1 PIGK TEX2 SPNS2 ASAH2 NAAA ALOX12B ST3GAL4 CERS6
GOBP_PROTEIN_TARGETING_TO_MITOCHONDRION	0.0135593	0.206567	0.38073	-0.615055	-1.41396	91	UBE2L3 SAMM50 PARL PAM16 HSP90AA1 BCAP31 TOMM40 PDCD5 NDUFA13 UBE2D3 LMAN1 HSPD1 SH3GLB1 GRPEL1 TIMM50 ROMO1 TIMM10B TIMM21 TIMM10 TIMM17A TIMM23 PMPCB TIMM8B AIP
GOMF_PROTEIN_CARRIER_CHAPERONE	0.0140405	0.209957	0.38073	-0.8209	-1.49219	18	CLU EMC7 EMC9 EMC2 HSPA8 EMC3 TIMM10 EMC6 EMC4 TIMM9
GOBP_NEUROMUSCULAR_PROCESS_CONTROLLING_POSTURE	0.0144589	0.214125	0.38073	-0.867467	-1.48256	13	GCH1 FXN GAA PNKD
GOMF_SOLUTE_ANION_ANTIPORTER_ACTIVITY	0.0144026	0.214125	0.38073	-0.784183	-1.49041	23	SLC25A4 SLC25A5 SLC26A2 SLC25A11 SLC25A31 SLC4A5 SLC37A3
GOBP_MITOCHONDRIAL_OUTER_MEMBRANE_PERMEABILIZATION	0.014539	0.214276	0.38073	-0.761012	-1.49578	27	CHCHD10 BAX SLC25A5 BLOC1S2 NMT1 VDAC2 GSK3B ACAA2 BNIP3 SLC35F6 BBC3 BID HSPA1A BOK
GOBP_ANTIGEN_PROCESSING_AND_PRESENTATION_OF_PEPTIDE_ANTIGEN	0.0150911	0.21898	0.38073	-0.747261	-1.48704	29	SAR1B PDIA3 LGMN IFI30 CTSL B2M FCER1G CTSD CTSF TAPBP IDE
GOCC_INTEGRAL_COMPONENT_OF_SYNAPTIC_VESICLE_MEMBRANE	0.015097	0.21898	0.38073	-0.788367	-1.47862	22	SYNGR1
GOCC_PROTEASOME_CORE_COMPLEX_BETA_SUBUNIT_COMPLEX	0.0151082	0.21898	0.38073	-0.894638	-1.46821	10	PSMB6 PSMB3 PSMB2 PSMB7 PSMB4 PSMB1 PSMB5
GOBP_MAST_CELL_ACTIVATION	0.0152229	0.219194	0.38073	-0.679685	-1.44695	50	LGALS9 CRLF2 KIT VAMP8 SNX6 HMOX1 S100A13 PLSCR1 STXBP2 VAMP7 ENPP3 VAMP2
GOBP_REGULATION_OF_MITOCHONDRIAL_MEMBRANE_PERMEABILITY_INVOLVED_IN_APOPTOTIC_PROCESS	0.0153852	0.219194	0.38073	-0.71731	-1.45253	34	CHCHD10 BAX SLC25A5 BLOC1S2 NMT1 VDAC2 NOL3 GSK3B ACAA2 BNIP3 SLC35F6 BBC3 BID HSPA1A BOK
GOCC_ACROSOMAL_VESICLE	0.015409	0.219194	0.38073	-0.62738	-1.41912	81	SLIRP MFGE8 DPEP3 RND2 KIT DKKL1 LY6K CXADR PLA2G10 HEXB SPINK2 VDAC2
GOBP_POSITIVE_REGULATION_OF_DIGESTIVE_SYSTEM_PROCESS	0.0156397	0.221448	0.352488	-0.857656	-1.43509	12	LPCAT3 AQP1 SPINK1 TRPV1
GOBP_NEGATIVE_REGULATION_OF_DEFENSE_RESPONSE	0.0158674	0.223127	0.352488	-0.559609	-1.35613	166	WFDC1 LPCAT3 LGALS9 IGF1 HTRA1 GSTP1 C1QBP BANF1 ACP5 PSMA1 ADORA1 PSMB4 PLA2G10 ZFP36 SELENOS HAMP ADA CDH5 PTPN2 TNFRSF1A CD200 NDFIP1 IL2 GRN PTGIS SOD1 TSPAN6 ENPP3 SOCS3 GBA PGLYRP1 SIRT2
GOBP_RESPONSE_TO_REACTIVE_OXYGEN_SPECIES	0.0160353	0.224972	0.352488	-0.553902	-1.33955	162	MT-ND5 RBX1 PRDX5 PRDX2 JUN GSTP1 GCH1 FXN FOS AQP1 H19 PRDX3 CCS MAP1LC3A HMOX1 PRDX1 RHOB RIPK3 ROMO1 HDAC2 ENDOG TRAP1 HDAC6 FABP1 UCP2 BAD MAPK3 SOD2 PDCD10 CHUK SESN3 TXNRD2 ANXA1 PCNA SOD1 BNIP3 SPHK1
GOBP_PROTEIN_REFOLDING	0.0163525	0.22734	0.352488	-0.800488	-1.47094	19	HSP90AA1 B2M DNAJA2 HSPA8 HSPA5 HSPD1
GOBP_NEGATIVE_REGULATION_OF_INFLAMMATORY_RESPONSE	0.0168331	0.23088	0.352488	-0.605486	-1.41163	109	WFDC1 LPCAT3 IGF1 GSTP1 ACP5 PSMA1 ADORA1 PSMB4 PLA2G10 ZFP36 SELENOS HAMP ADA CDH5 PTPN2 TNFRSF1A CD200 NDFIP1 IL2 GRN PTGIS SOD1 ENPP3 SOCS3 GBA PGLYRP1
GOMF_ISOMERASE_ACTIVITY	0.0169188	0.231539	0.352488	-0.567393	-1.35229	136	TPI1 QSOX1 PPIA PGAM2 PDIA5 PDIA3 MRI1 FKBP4 FKBP3 ERP44 DEGS1 FKBP2 FKBP11 FKBP6 FKBP10 RPUSD3 PIN4 PPIB HSPD1 FKBP9 RENBP GALE PGM1 FUOM AIP FKBP7 ERP29 PPIC ISYNA1 ECH1 PPID PTGIS MIF PUS1 EBP
GOBP_CELLULAR_RESPONSE_TO_REACTIVE_OXYGEN_SPECIES	0.0175541	0.237431	0.352488	-0.586131	-1.37659	116	PRDX5 PRDX2 JUN GCH1 FXN FOS AQP1 H19 PRDX3 CCS MAP1LC3A PRDX1 RHOB RIPK3 ROMO1 HDAC2 ENDOG TRAP1 HDAC6 FABP1 MAPK3 SOD2 PDCD10 CHUK ANXA1 PCNA SOD1 BNIP3 SPHK1 NQO1 BECN1 KLF2 PPARGC1B STK26 RELA
GOBP_PROTEIN_PROCESSING	0.0177367	0.237431	0.352488	-0.545198	-1.3307	186	TMPRSS2 SRGN SEC11A PLGRKT PARL LPCAT3 LGMN GSN FXN F3 CYCS CTSZ CTSL CTSH BACE2 ANXA2 SPCS1 ADAM19 PRSS12 RCE1 ENPEP SPCS2 ATP6AP2 NOL3 CASP8 PMPCB BAD DPP4 CPN1 HPN TMEM208 STOML2 PCSK1N THBS1 ADAM10 CIDEB S100A10 GGT1 PSENEN CHAC1 HTRA2 ECE2 CASP4 MYRF PRNP CLN3 YIPF5 GLG1
GOBP_PROTEIN_CATABOLIC_PROCESS_IN_THE_VACUOLE	0.0178212	0.237584	0.352488	-0.783538	-1.46957	22	RNF128 CD81 BLOC1S2 TPP1 LAPTM4B TMEM106B TMEM199 LAMP2 GBA TCIRG1 CLN3 CCDC115
GOBP_PROTEIN_PEPTIDYL_PROLYL_ISOMERIZATION	0.0179152	0.237584	0.352488	-0.725545	-1.47887	35	PPIA FKBP4 FKBP3 FKBP2 FKBP11 FKBP10 PIN4 PPIB FKBP9 AIP FKBP7 PPIC PPID
GOBP_RESPONSE_TO_CAMP	0.0178422	0.237584	0.352488	-0.642418	-1.44042	73	NDUFS4 FOSB FOS CITED1 AQP8 AQP1 APP PNPT1 HSPA5 SRD5A1 THBD
GOBP_REPRODUCTIVE_BEHAVIOR	0.0180149	0.237728	0.352488	-0.8331	-1.46627	15	APP HEXB HDAC2
GOBP_COMPLEMENT_ACTIVATION	0.0182313	0.238838	0.352488	-0.765379	-1.47839	25	CLU C1QBP PHB2 CR1L CD55
GOCC_ENDOPLASMIC_RETICULUM_PROTEIN_CONTAINING_COMPLEX	0.0182076	0.238838	0.352488	-0.584546	-1.36322	112	SSR4 SEC11A PDIA3 KRTCAP2 DNAJB11 B2M DERL2 SPCS1 EMC7 DERL1 EMC9 EMC2 DDOST EMC3 TMEM258 SPTSSA TUSC3 RPN2 DAD1 HSPA5 SPCS2 PPIB SELENOS PRKCSH ORMDL3 TAPBP RPN1 EMC6 OS9 PIGS AUP1 SPTLC2 PIGT SDF2L1 UBXN1 INSIG1 PIGP SRPRB EMC4
GOBP_ESTABLISHMENT_OF_PROTEIN_LOCALIZATION_TO_MITOCHONDRIAL_MEMBRANE	0.0185344	0.241202	0.352488	-0.782809	-1.50438	24	SAMM50 HSP90AA1 PDCD5 BAX NDUFA13 NMT1 ROMO1 TIMM10B TIMM10 TIMM8B TIMM9 BBC3 TIMM22
GOMF_RRNA_BINDING	0.0187265	0.241202	0.352488	-0.698202	-1.45085	41	MRPS6 MRPL16 EMG1 MRPL11 BRIX1 CIRBP MRPS17 MRPS18A MRPS11 MRPL20 RPF2
GOBP_PROCESS_UTILIZING_AUTOPHAGIC_MECHANISM	0.0188893	0.242282	0.352488	-0.485159	-1.23241	473	VMP1 SLC25A4 QSOX1 PARL NUPR1 HSP90AA1 GAPDH DRAM1 CTSA CLU CISD1 CHMP2A CALM1 ATP6V1E1 TMBIM6 GABARAP FUNDC2 PHB2 VPS29 MVB12A VAMP8 SQSTM1 ATP6V1D ATG3 MAP1LC3A SNX6 GABARAPL2 HSPA8 SEC22B ATP6V0B CHMP2B HMOX1 SLC25A5 MAP1LC3B RAB8A ADPRH RAB24 ATP6V0D1 ARL8B ATP6V1C1 SH3GLB1 VTI1A GSK3B TMEM41B ARFIP2 ENDOG HK2 ORMDL3 HDAC6 DAPK2 PSAP CALCOCO2 CAPNS1 EMC6 VTI1B BAD CHMP5 VAMP7 MAPK3 AUP1 LAMP2…
GOMF_WATER_TRANSMEMBRANE_TRANSPORTER_ACTIVITY	0.0190387	0.24318	0.352488	-0.887648	-1.45673	10	PDPN AQP8 AQP1 AQP11
GOMF_TETRAPYRROLE_BINDING	0.0190806	0.243208	0.352488	-0.626771	-1.40898	74	TCN2 HMOX2 CYP26A1 CYCS CYC1 MT-CO1 SDHD PXDN HMOX1 CYP27A1 STC2 LMBRD1 CYB5B PTGIS PGRMC2 CYB561D2 HCCS HEBP1 PTGES2 DUOX1 SUOX
GOBP_MELANOCYTE_DIFFERENTIATION	0.0193378	0.244959	0.352488	-0.787336	-1.44777	20	CITED1 KIT ADAMTS9 ENPP1
GOBP_RESPONSE_TO_OXYGEN_RADICAL	0.0196076	0.2459	0.352488	-0.795486	-1.48031	21	PRDX2 GCH1 H19 CCS PRDX1 UCP2 SOD2 TXNRD2 SOD1 NQO1
GOBP_ORGANIC_ACID_BIOSYNTHETIC_PROCESS	0.0196731	0.246154	0.352488	-0.532809	-1.31614	232	NDUFAB1 MRI1 GSTP1 DEGS1 CBR1 ASNS ELOVL7 PSAT1 APOC1 GLS2 SLC45A3 TECR BCAT1 FADS3 PLA2G10 MGST3 CYP27A1 CTH APIP ACADVL ERLIN1 ALDH18A1 PRKAG1 RBP1 CBR4 PSPH MECR FABP5 EIF6 FGFR4 HACD2 PLOD3 CRABP2 LIPH OAT SLC1A3 ANXA1 PTGIS PHGDH MIF SDSL PRKAA2 INSIG1 ELOVL1 AASDHPPT GGT1 PCBD2 ABHD2 FADS1 MGST2 ADI1 HACD1 LDHC GOT1 TRIB3 CLN3 GOT2 FADS2 PTGES2 ASAH2 UPB1 SHMT2 SHMT1 PLA2G4A ALOX12B LIPG GA…
GOBP_NEGATIVE_REGULATION_OF_RESPONSE_TO_EXTERNAL_STIMULUS	0.0197825	0.247019	0.352488	-0.51865	-1.29657	280	WFDC1 TSPAN8 TFPI PRDX2 LPCAT3 LGALS9 IGF1 HTRA1 GSTP1 F2 CD9 C1QBP BANF1 ACP5 PSMA1 ADORA1 ROBO2 CORO1B SEMA4G PSMB4 PLA2G10 ZFP36 SEMA3B SELENOS DUSP1 THBD HAMP ADA DUSP3 CDH5 PTPN2 TNFRSF1A DPP4 CD200 NDFIP1 IL2 GRN PTGIS SOD1 TSPAN6 MIF ENPP3 SOCS3 GBA PGLYRP1 THBS1 SIRT2
GOCC_OUTER_MEMBRANE	0.0200573	0.249435	0.352488	-0.54142	-1.32148	186	VDAC3 UBA52 TMEM109 SAMM50 RHOD PPP1R15A EMD CISD1 CHCHD3 IFI27 UBB TOMM40 VAT1 FUNDC2 PHB2 MTCH2 BAX IMMT HMOX1 ACSL5 NUTF2 RAB11FIP5 VDAC2 SH3GLB1 ATAD1 HK2 MTX1 APOO CASP8 CHCHD6 BAD LETMD1 MTX2 CYB5B CNP TOMM6 BNIP3
GOBP_DEFENSE_RESPONSE_TO_FUNGUS	0.0205275	0.252719	0.352488	-0.793928	-1.45889	19	JAGN1 GAPDH COTL1 HAMP SPON2
GOBP_CERAMIDE_BIOSYNTHETIC_PROCESS	0.0207584	0.253022	0.352488	-0.670187	-1.44707	57	DEGS1 ST3GAL5 SPTSSA SGMS1 ASAH1 ORMDL3 DEGS2 B4GALT3 ST3GAL1 SPTLC2 SMPD1 SPHK1 GBA ELOVL1 B4GALNT1 SPTSSB CERS4 GAL3ST1 ASAH2 ALOX12B CERS6
GOCC_MUSCLE_MYOSIN_COMPLEX	0.0207583	0.253022	0.352488	-0.885843	-1.45377	10	MYL3 MYL9
GOMF_MONOCARBOXYLIC_ACID_BINDING	0.02066	0.253022	0.352488	-0.685941	-1.45454	49	STX3 NDUFAB1 GSTP1 CYP26A1 APOC1 ADH5 PITPNA RBP1 FABP1 PSAP FABP5 CRABP2
GOMF_SNARE_BINDING	0.0207186	0.253022	0.352488	-0.616591	-1.42111	93	TMED9 TMED10 STX3 RAB11A NAPA STX8 VAMP8 GABARAPL2 STX7 VTI1A PTPN2 STXBP2 VTI1B VAMP7 SNAP47 NAPG GOSR2 SCFD1
GOBP_TIGHT_JUNCTION_ORGANIZATION	0.0211332	0.255557	0.352488	-0.642416	-1.39443	61	RAMP2 CLDN7 CLDN6 ARL2 ACTG1 ESAM OCEL1 EXT1 WNT11 CDH5
GOBP_MITOCHONDRIAL_TRANSMEMBRANE_TRANSPORT	0.0212898	0.256397	0.352488	-0.618998	-1.39779	80	SLC25A4 PAM16 TOMM40 SLC25A3 PNPT1 MPC1 SLC25A5 SMDT1 HSPD1 GRPEL1 TIMM50 ROMO1 TIMM21 TIMM17A TIMM23 PMPCB UCP2 MT-ATP6 SLC25A31 SLC25A20 LETM1 MT-ATP8 TIMM44 STOML2 DNAJC15
GOCC_PROTON_TRANSPORTING_TWO_SECTOR_ATPASE_COMPLEX	0.02142	0.256397	0.352488	-0.778017	-1.49517	24	ATP6V1F ATP6V1E1 ATP6V1D ATP6V0B ATP6AP1 ATP6V0D1 ATP6V1C1 ATP6AP2 TMEM199 MT-ATP6 MT-ATP8 TCIRG1
GOCC_PROTON_TRANSPORTING_V_TYPE_ATPASE_COMPLEX	0.0214535	0.256397	0.352488	-0.779087	-1.46122	22	ATP6V1F ATP6V1E1 ATP6V1D ATP6V0B ATP6AP1 ATP6V0D1 ATP6V1C1 ATP6AP2 TMEM199
GOMF_PHOSPHOLIPASE_ACTIVITY	0.0212898	0.256397	0.352488	-0.620036	-1.40013	80	PLD3 PDIA3 GDPD3 GDE1 HMOX1 PLA2G10 ABHD12 PLA2G12B LYPLAL1 ABHD6 PLBD2 LIPH ABHD16A SMPD1 PNPLA3 GDPD1 SMPDL3A
GOMF_CHLORIDE_CHANNEL_REGULATOR_ACTIVITY	0.021594	0.256834	0.352488	-0.8273	-1.45606	15	STX8 VAMP8 STX7 SGK1 VTI1B WNK4 TRPV1
GOBP_CELLULAR_IRON_ION_HOMEOSTASIS	0.0218873	0.257565	0.352488	-0.684385	-1.45124	49	FXN BOLA2 SRI HMOX1 FTH1 NUBP1 ATP6AP1 ATP6V0D1 HAMP ISCU TMEM199 NDFIP1 SOD1
GOBP_PHOSPHATIDYLCHOLINE_ACYL_CHAIN_REMODELING	0.0221065	0.259149	0.352488	-0.855412	-1.46195	13	LPCAT3 LPCAT4 DBI
GOMF_OXIDOREDUCTASE_ACTIVITY_ACTING_ON_CH_OH_GROUP_OF_DONORS	0.0223072	0.260506	0.352488	-0.594436	-1.38075	99	MDH2 MDH1 LDHB CBR1 DHRS3 VKORC1 ME2 DCXR CYP27A1 ADH5 DHRS13 GPD2 ME1 CBR4 ALDH3A1 SPR IDH3G HIBADH ME3 PHGDH TDH HSD17B14 IDH2 GRHPR DHRS4 DHRS7B LDHA HADH LDHC CBR3 HADHB
GOMF_MYOSIN_BINDING	0.0229614	0.267128	0.352488	-0.650419	-1.41189	59	RAB11A MYL3 GSN MYL12B MYL12A CALD1 RAB8A MYL9 RHOA RAB6B RALA RAB10 RAB14 GIPC1 RAB3A TRIM32
GOMF_INSULIN_LIKE_GROWTH_FACTOR_BINDING	0.0230078	0.26716	0.352488	-0.79123	-1.47239	21	IGFBP4 HTRA1 CRIM1
GOCC_PLATELET_DENSE_GRANULE_LUMEN	0.0232149	0.269056	0.352488	-0.883268	-1.44955	10	FAM3C LGALS3BP SELENOP TIMP3 CTSW CDC37L1
GOCC_FICOLIN_1_RICH_GRANULE	0.0234863	0.271137	0.352488	-0.56151	-1.34433	145	PSMD7 PRDX4 PPIA OSTF1 NME2 HSP90AA1 GSTP1 GSN CTSZ CTSH CTSB CST3 CSNK2B COTL1 COMMD3 CCT8 FCER1G ACTR10 PSMD11 ALDOA PSMD6 GAA PSMA2 PSMB7 HSPA8 SRP14 FTH1 DBNL PSMB1 CSTB CTSD PSMC2 PSMD13 PSMD12 PSMD14 ATP6AP2 PSMA5 ASAH1 RHOA PGM1 PSMC3 GSDMD PSMD2
GOMF_SCAVENGER_RECEPTOR_ACTIVITY	0.0237624	0.272928	0.352488	-0.753821	-1.45607	25	TMPRSS2 LOXL2 LGALS3BP PRSS12 ENPP1
GOBP_MITOCHONDRIAL_OUTER_MEMBRANE_PERMEABILIZATION_INVOLVED_IN_PROGRAMMED_CELL_DEATH	0.0241164	0.274318	0.352488	-0.716746	-1.44111	32	CHCHD10 BAX SLC25A5 BLOC1S2 NMT1 VDAC2 GSK3B ACAA2 BNIP3 SLC35F6 BBC3 BID HSPA1A BOK
GOBP_ANTIGEN_PROCESSING_AND_PRESENTATION_OF_PEPTIDE_OR_POLYSACCHARIDE_ANTIGEN_VIA_MHC_CLASS_II	0.0242187	0.274841	0.352488	-0.823669	-1.44967	15	LGMN IFI30 CTSL B2M FCER1G CTSD ARL8B CTSF
GOBP_CHAPERONE_MEDIATED_PROTEIN_FOLDING	0.0243208	0.275113	0.352488	-0.634518	-1.38178	63	SDF2 FKBP4 CLU CCT8 CCT7 FKBP2 FKBP11 PDCD5 HSPA8 CCT5 HSPA5 PPIB TRAP1 DNAJB1 TOR1A PPID SDF2L1 HSPA2 DNAJC18 TOR2A CCT3 HSPA13 DNAJB13 CCT4 HSPB6 DNAJC24 HSPA1A
GOBP_CELL_CELL_ADHESION_MEDIATED_BY_CADHERIN	0.0247605	0.278034	0.352488	-0.772626	-1.48481	24	EPCAM ADAM19 MAD2L2 FLOT1 VEGFA FOXA2 CDH5
GOMF_OXIDOREDUCTASE_ACTIVITY_ACTING_ON_A_HEME_GROUP_OF_DONORS	0.0249414	0.279315	0.352488	-0.787699	-1.44744	19	COX8A COX6B1 COX5A COX4I1 COX7A1 MT-CO1 COX5B COX7B2 MT-CO2 COX6A1
GOBP_ASPARTATE_FAMILY_AMINO_ACID_METABOLIC_PROCESS	0.0251944	0.279845	0.352488	-0.673893	-1.41374	44	MRI1 ASNS ATF4 APIP NIT2 PLOD3 PHGDH TDH SDSL SMS RIDA AASDHPPT ADI1 GOT1 GOT2 ASPA
GOBP_EXOCYTIC_PROCESS	0.0251584	0.279845	0.352488	-0.635816	-1.3801	61	STX3 NAPA VAMP8 SNX6 RAB8A RAB15 STXBP2 VTI1B VAMP7 SNAP47 RAB10 VAMP2 SYNJ1 RAB3A SNAP29
GOBP_NEGATIVE_REGULATION_OF_CHEMOTAXIS	0.0252632	0.279845	0.352488	-0.696088	-1.47771	48	ROBO2 CORO1B SEMA4G SEMA3B DUSP1 DUSP3 PTPN2 DPP4 MIF THBS1 RIN3
GOBP_PROTEIN_LOCALIZATION_TO_CILIUM	0.025391	0.279845	0.352488	-0.642699	-1.4002	62	BBIP1 ATP6V1D RAB8A EHD1 ARL3 ARF4 GSK3B SNX10 EXOC7 ROM1 TMEM107 RABEP1
GOCC_PROTON_TRANSPORTING_TWO_SECTOR_ATPASE_COMPLEX_CATALYTIC_DOMAIN	0.025345	0.279845	0.352488	-0.853721	-1.42228	11	ATP6V1F ATP6V1E1 ATP6V1D ATP6AP1 ATP6V1C1
GOCC_PROTON_TRANSPORTING_V_TYPE_ATPASE_V1_DOMAIN	0.025345	0.279845	0.352488	-0.853721	-1.42228	11	ATP6V1F ATP6V1E1 ATP6V1D ATP6AP1 ATP6V1C1
GOBP_EYELID_DEVELOPMENT_IN_CAMERA_TYPE_EYE	0.0255859	0.28012	0.352488	-0.84383	-1.41196	12	STRA6 JUN HDAC2
GOCC_TIM23_MITOCHONDRIAL_IMPORT_INNER_MEMBRANE_TRANSLOCASE_COMPLEX	0.0255859	0.28012	0.352488	-0.843652	-1.41166	12	PAM16 GRPEL1 TIMM50 ROMO1 TIMM21 TIMM10 TIMM17A TIMM23
GOBP_NEGATIVE_REGULATION_OF_GLUCONEOGENESIS	0.0258371	0.281499	0.352488	-0.852846	-1.42082	11	FAM3C PGP
GOBP_POSITIVE_REGULATION_OF_PROTEIN_EXIT_FROM_ENDOPLASMIC_RETICULUM	0.0258371	0.281499	0.352488	-0.852699	-1.42058	11	SAR1B BCAP31 SAR1A CD81 EDEM2
GOMF_CYTOKINE_RECEPTOR_ACTIVITY	0.0261384	0.282139	0.352488	-0.662803	-1.41101	50	F3 CRLF2 IFNGR2 LIFR PRLR CRLF1 CD44
GOBP_LEUKOCYTE_MIGRATION	0.0263066	0.282957	0.352488	-0.522407	-1.29681	251	PPIA P2RX4 LGMN LGALS9 JAGN1 FLT1 CD9 C1QBP APP FCER1G KIT ADORA1 CD81 CD47 CXADR MTUS1 HMOX1 CCL17 EXT1 CKLF PPIB RIPK3 DUSP1 VEGFA NINJ1 ADA RHOA DAPK2 DPP4 CD200 MAPK3 LBP WDR1 ANXA1 MIF AIMP1 F11R GBA THBS1 ADAM10 VEGFB DOCK8 GBF1 RIN3 EPS8 SELENOK GOLPH3 ITGB1 ADD2 CXCL12 SPNS2 PTGER4
GOMF_CARBOHYDRATE_BINDING	0.0263021	0.282957	0.352488	-0.548271	-1.32038	157	TALDO1 P4HA2 P3H2 LOXL2 LGALS9 LGALS1 GALK1 ALDOA LGALS2 GAA EMC7 OGFOD3 FBXO6 LMAN1 ENPP1 HK2 PKD1L2 CHID1 ALKBH3 EGLN3 FUOM OS9 PLOD3 IL2 MAN2B1 GALNT6 GALNT1 P4HA3 FBP1 GALNT18 GNPNAT1 LMAN2 MAN2B2
GOCC_SECRETORY_GRANULE_MEMBRANE	0.0266525	0.286175	0.287857	-0.525032	-1.29778	225	TMED10 SYNGR1 STX3 SPARC NDUFC2 MFGE8 HMOX2 GLIPR1 DEGS1 CYSTM1 CD9 CD63 RND2 FCER1G VAPA GAA VAMP8 BST2 SRI CD47 ATP6V1D DDOST VNN1 RAB24 ATP6AP2 RHOA RAB18 LAMTOR2 ORMDL3 PSAP FABP5 HGSNAT PLAUR VAMP7 ICA1 RAB10 LAMP2 RAB4B CD44 RAP1A CD55 VAMP2 TCIRG1 TMED2 ADAM10 PHACTR2 AP1M1 TMEM30A RAB14 TMEM184A TMBIM1 RAB3A SNAP29
GOBP_PIGMENT_CELL_DIFFERENTIATION	0.0267235	0.286437	0.352488	-0.736431	-1.46869	30	CITED1 CD63 KIT ADAMTS9 ENPP1 SOD2 AP1M1 MITF
GOBP_OUTER_DYNEIN_ARM_ASSEMBLY	0.0274032	0.289173	0.352488	-0.878235	-1.44128	10	DNAAF1
GOMF_CALCIUM_ION_BINDING	0.0273834	0.289173	0.276501	-0.472804	-1.20341	495	TPM4 SPOCK1 SPARC S100G S100A6 S100A1 RCN1 NDUFAB1 MYL3 LOXL2 HABP2 GSN GCH1 F2 CIB1 CALM1 ANXA4 ANXA2 MYL12B SMOC1 HPCAL1 MYL12A SRI EDEM2 FKBP10 ANXA3 PVALB EHD1 ANXA5 HSPA5 MAN1A2 PLA2G10 ENPP1 PLA2G12B S100A13 MYL9 PLSCR1 NOL3 FKBP9 SDF4 JAG1 GPD2 THBD PRKCSH FBLN2 PKD1L2 PGS1 CDH5 TESC LTBP1 RCN2 SPOCK2 SCUBE2 EFHD2 CAPNS1 PRRG2 FSTL1 FKBP7 CAPSL NID2 EDEM1 MCFD2 ANXA1 PLSCR2 CLSTN3 LETM1
GOBP_REGULATION_OF_MACROPHAGE_MIGRATION	0.028438	0.295514	0.352488	-0.735303	-1.45641	28	P2RX4 CD9 CD81 MTUS1 CD200 MAPK3 MIF THBS1
GOMF_CALCIUM_CHANNEL_INHIBITOR_ACTIVITY	0.0283907	0.295514	0.352488	-0.877055	-1.43935	10	CALM1 PHPT1
GOBP_PROTEIN_EXIT_FROM_ENDOPLASMIC_RETICULUM	0.0291594	0.301987	0.352488	-0.685278	-1.42928	43	UBAC2 TMED9 SAR1B BCAP31 SAR1A SEC13 DERL2 CD81 DERL1 EDEM2 LMAN1 SELENOS ERLEC1 OS9 AUP1 EDEM1 HERPUD1 INSIG1 RANGRF
GOBP_REGULATION_OF_MAST_CELL_ACTIVATION_INVOLVED_IN_IMMUNE_RESPONSE	0.0295363	0.305297	0.352488	-0.740864	-1.43104	25	LGALS9 VAMP8 HMOX1 STXBP2 VAMP7 ENPP3
GOBP_MYOBLAST_FUSION	0.0302016	0.309307	0.352488	-0.733021	-1.45189	28	MYOF CD9 SCGB3A1 CD81 EHD1 FLOT1
GOCC_ORGANELLE_ENVELOPE_LUMEN	0.0302194	0.309307	0.352488	-0.603919	-1.36605	81	NDUFB7 CYCS CHCHD10 BLOC1S1 ARL2 APP PNPT1 NDUFA8 FKBP10 IMMT NDUFS5 SDHAF3 TIMM10B TIMM10 TRAP1 TIMM23 CLPB TIMM8B CIAPIN1 SOD1 COX19 CACYBP STOML2 REXO2 TIMM9 CHCHD5 HTRA2 PRELID2 GOLPH3 MICU1 TRIAP1 ALPL SUOX NME4 HAX1 COA6 CAT
GOMF_EXOPEPTIDASE_ACTIVITY	0.0302194	0.309307	0.352488	-0.604978	-1.36845	81	XPNPEP1 DPEP3 CTSZ CTSH CTSA GGH RCE1 TPP1 ENPEP SCPEP1 MMP15 PEPD CTSC DPP4 CPN1 HPN ERMP1 LAP3
GOBP_POSITIVE_REGULATION_OF_BEHAVIOR	0.030308	0.309697	0.352488	-0.808678	-1.43519	16	STRA6 CFAP20 HDAC2
GOBP_GASTRIC_ACID_SECRETION	0.0314623	0.316072	0.321776	-0.840974	-1.43728	13	PTGER3 SGK1 SNX10 TFF2 TRPV1
GOBP_RESPONSE_TO_TOPOLOGICALLY_INCORRECT_PROTEIN	0.0313721	0.316072	0.321776	-0.552089	-1.32178	145	PPP1R15A HSP90AA1 ERP44 EIF2S1 CLU ATF3 TMBIM6 DERL2 BAX DERL1 EDEM2 HSPA8 ATF4 DNAJA1 DNAJC3 TMEM33 HSPA5 FBXO6 CTH HSPD1 SELENOS ERLEC1 STC2 CREB3L1 HDAC6 PTPN2 DNAJB1 BFAR OS9 AUP1 EDEM1 TOR1A SERP1 CREB3L2 SDF2L1 ERMP1 HERPUD1 HSPA2 DNAJC4 TMED2 DNAJC18 THBS1 ABCA7 CHAC1 CDK5RAP3 SERP2
GOBP_METAL_ION_HOMEOSTASIS	0.0326198	0.323089	0.252961	-0.478358	-1.21521	439	P2RX4 HMOX2 FXN F2 CALM1 BCAP31 B2M ATP1B1 APP TMBIM6 EPAS1 BOLA2 ADORA1 SRI BAX PTGER3 ATF4 SCO2 IMMT ATP13A3 HMOX1 FTH1 NUBP1 EXT1 ATP6AP1 SLC39A4 SMDT1 ATP6V0D1 HEXB SPINK1 SLC31A2 SLC31A1 NOL3 STC2 CEMIP CUTC NPTN HAMP NMB GRINA CDH5 ISCU TMEM199 TRPC6 NDFIP1 SLC35G1 TMEM203 IL2 SOD2 SNX10 SLC1A3 SOD1 COX19 BNIP3 PACS2 LETM1 NPR1 HERPUD1 COX11 PIK3CB CD55 TRPV1 CDK5 TCIRG1 TRPV3 STOML2 SCNN1B…
GOMF_SERINE_TYPE_ENDOPEPTIDASE_INHIBITOR_ACTIVITY	0.0327018	0.323379	0.321776	-0.679099	-1.41116	41	WFDC1 TFPI SPOCK1 CRIM1 APP ANXA2 SPINT2 SLPI SPINK2 SPINK1
GOBP_PROTEIN_N_LINKED_GLYCOSYLATION	0.0329815	0.325096	0.287857	-0.624824	-1.36921	65	KRTCAP2 DDOST MGAT2 TMEM258 TUSC3 RPN2 DAD1 NUDT14 ALG3 ALG1 FUT8 RPN1 ST3GAL1 ALG5 MPDU1 PMM2 ENTPD5 PMM1 MGAT4B B4GALNT2 GAL3ST1 ALG8
GOBP_RESPONSE_TO_TOXIC_SUBSTANCE	0.0337458	0.330504	0.261664	-0.531545	-1.2868	165	TRPM6 PRDX5 PRDX4 PRDX2 NUPR1 GSTP1 GPX3 GPX2 GCH1 FOS H19 PRDX3 CCS BAX ATF4 PXDN PRDX1 TXNDC17 MGST3 ADH5 SELENOS SRD5A1 FABP1 PON2 APOM GSR MBP SOD2 GSTK1 TXNRD2 SCFD1 CNP SOD1
GOBP_ESTABLISHMENT_OF_PROTEIN_LOCALIZATION_TO_MEMBRANE	0.0343716	0.333966	0.252961	-0.51626	-1.27166	214	UBL4A STX3 SAMM50 RAB11A KRT18 HSP90AA1 CIB1 ATP1B1 ADORA1 WDR83OS EMC7 PDCD5 BAX ATG3 EMC9 EMC2 EMC3 NDUFA13 SRP14 RAB8A YIF1B ATP6AP1 HSPA5 NMT1 SEC62 ATAD1 ROMO1 CEMIP TIMM10B VAMP5 TIMM10 TIMM8B EMC6 ZDHHC6 ZDHHC12 RTP4 SPTBN1 AQP11 RAB10 ITGB1BP1 SDCBP SSR2 RAB3IP RAB34 SYS1 VAMP2 EMC4 CDK5 VPS37A TIMM9 PEX16 SRP19 BBC3 SIL1 TCAF1 SGTA TIMM22 GOLPH3 PRNP CLN3 BID EMC8
GOBP_ICOSANOID_TRANSPORT	0.0343227	0.333966	0.321776	-0.702886	-1.43268	35	SLCO3A1 SLCO2A1 P2RX4 PLA2G10 PLA2G12B NMB ANXA1 MIF
GOBP_MYELOID_LEUKOCYTE_MEDIATED_IMMUNITY	0.0343075	0.333966	0.276501	-0.602664	-1.35604	76	LGALS9 JAGN1 F2 KIT VAMP8 SNX6 ANXA3 HMOX1 S100A13 STXBP2 SPON2 VAMP7 WDR1
GOBP_DENDRITIC_CELL_CYTOKINE_PRODUCTION	0.0347691	0.336229	0.321776	-0.814499	-1.43353	15	KIT BST2
GOBP_SYNCYTIUM_FORMATION	0.0347585	0.336229	0.321776	-0.676406	-1.40556	41	MYOF CD9 SCGB3A1 CD81 EHD1 FLOT1 SH3PXD2A ERCC1 CCNG1 ITGB1 GDF15
GOBP_TOXIN_TRANSPORT	0.0347439	0.336229	0.321776	-0.701046	-1.42893	35	CCT8 CCT7 CCT5 HSPA5 SCFD1 BNIP3 ADAM10 CCT3 SLC22A1 CCT4 DNAJC17 ATP6V0A1
GOBP_CELLULAR_LIPID_CATABOLIC_PROCESS	0.0355161	0.338617	0.252961	-0.52656	-1.2819	181	NEU1 GDPD3 GDE1 ETFB CYP26A1 APOC1 NAGA PCK2 PLA2G10 FUCA1 ABHD12 HEXB ABHD5 ACADVL ABHD6 ETFA ASAH1 PLBD2 FABP1 ACAA2 LIPH ACADS PPT1 APOA2 ABHD16A ECHS1 ECH1 SMPD1 SPHK1 NUDT19 GBA SIRT2 PNPLA3 ABHD2 MGST2 GDPD1 HADH PHYH HADHB GCDH SLC25A17 SMPDL3A CPT1A ECI2 ASAH2 PLA2G4A LIPG IVD CPT2 ILVBL ETFDH
GOBP_LIPID_CATABOLIC_PROCESS	0.0361318	0.338617	0.245042	-0.5064	-1.2544	245	NEU1 GDPD3 GDE1 FMC1 ETFB CYP26A1 APOC1 ADORA1 NAGA PAFAH1B3 PCK2 PLA2G10 FUCA1 CYP27A1 ABHD12 HEXB ABHD5 PLA2G12B ACADVL ABHD6 ETFA LIPA SRD5A1 ASAH1 IAH1 PLBD2 FABP1 ACAA2 LIPH NCEH1 ACADS PPT1 APOA2 ABHD16A ECHS1 ECH1 SMPD1 SPHK1 HSD17B14 NUDT19 GBA CRTC3 SIRT2 PNPLA3 ABHD2 MGST2 GDPD1 HADH PHYH HADHB GCDH SLC25A17 SMPDL3A CPT1A ECI2 HINT2 ASAH2 BSCL2 PLA2G4A NAAA LIPG IVD PLCD3 CPT2 ILVBL ETF…
GOBP_MAST_CELL_ACTIVATION_INVOLVED_IN_IMMUNE_RESPONSE	0.0355677	0.338617	0.282013	-0.666934	-1.38588	41	LGALS9 KIT VAMP8 SNX6 HMOX1 S100A13 STXBP2 VAMP7 ENPP3 VAMP2
GOBP_MONOVALENT_INORGANIC_ANION_HOMEOSTASIS	0.0356796	0.338617	0.321776	-0.843334	-1.40498	11	KCNE3 CKB
GOBP_NEGATIVE_REGULATION_OF_LEUKOCYTE_MIGRATION	0.0358166	0.338617	0.287857	-0.704687	-1.42361	33	ADORA1 HMOX1 DUSP1 ADA DPP4 CD200 MIF RIN3 CXCL12 PTGER4
GOBP_POSITIVE_REGULATION_OF_INFLAMMATORY_RESPONSE	0.036452	0.338617	0.261664	-0.587483	-1.34776	89	NUPR1 LGALS1 APP IFI35 NFKBIZ VAMP8 CD81 CD47 PTGER3 NFKBIA NINJ1 CTSC TNFRSF1A VAMP7 LBP IL2 GRN TRADD IL18 MGST2 ETS1 HYAL2 SETD4 NKG7 PTGER4
GOBP_PROTEIN_TARGETING	0.0359408	0.338617	0.245042	-0.500506	-1.24799	270	YWHAQ UBL4A UBE2L3 SYNGR1 SAMM50 PARL PAM16 HSP90AA1 CLU CIB1 BCAP31 TOMM40 GABARAP ADORA1 SPCS1 PDCD5 ATG3 HSPA8 NDUFA13 SRP14 YIF1B HSPA5 UBE2D3 LMAN1 SPCS2 SEC62 HSPD1 SH3GLB1 GRPEL1 TIMM50 ROMO1 CEMIP TIMM10B TIMM21 TIMM10 TIMM17A TIMM23 PMPCB TIMM8B ZDHHC6 ZDHHC12 AP1M2 RTP4 OS9 AIP AQP11 EDEM1 LAMP2 ITGB1BP1 SDCBP SSR2 SNX16 HERPUD1 NAGPA RAB3IP SRPRB TIMM44 CDK5 VPS37A M6PR TIMM9 PEX16 DNA…
GOBP_RESPONSE_TO_PURINE_CONTAINING_COMPOUND	0.0364078	0.338617	0.261664	-0.57899	-1.34559	106	P2RX4 NDUFS4 FOSB FOS CITED1 AQP8 AQP1 APP PNPT1 HSPA5 SRD5A1 THBD HDAC2
GOBP_XENOBIOTIC_METABOLIC_PROCESS	0.0364372	0.338617	0.276501	-0.635222	-1.36576	54	GSTP1 CYP26A1 CBR1 AS3MT GSTA4 VKORC1 ALDH3A1 AIP NCEH1 CYB5B FMO1 N6AMT1 NQO1 CBR3 CMBL GRIN1
GOCC_AZUROPHIL_GRANULE_LUMEN	0.0363636	0.338617	0.271289	-0.616411	-1.36418	67	TTR PLAC8 CTSA CCT8 ANXA2 AGA VAT1 ACTR10 FUCA2 GGH TRAPPC1 DNAJC3 TUBB4B FUCA1 HEXB FRK NPC2 FABP5 CTSC MAN2B1 GRN SDCBP
GOCC_EXOCYTIC_VESICLE	0.0355307	0.338617	0.321776	-0.537286	-1.30316	170	TMED9 SYNGR1 STX3 IGF1 APP SYNGR2 RAB8A STX7 ROGDI ATP6V0D1 RAB15 VTI1A RABAC1 VTI1B ICA1 RAB10 PPT1 TOR1A SLC17A5 RAB3IP VAMP2 DPYSL3 BDNF GIPC1 RAB3A DISC1 CLN3 GRIN1 PICK1 CLCN4
GOMF_PROTEIN_DISULFIDE_ISOMERASE_ACTIVITY	0.0356146	0.338617	0.321776	-0.794555	-1.41739	17	QSOX1 PDIA5 PDIA3 ERP44
GOMF_VITAMIN_B6_BINDING	0.0363908	0.338617	0.321776	-0.68085	-1.41404	42	GLDC PSAT1 CTH GPT OAT SPTLC2 SDSL GOT1 GOT2 PYGL ALAS1 SHMT2 SHMT1
GOCC_MULTIVESICULAR_BODY	0.0367649	0.339979	0.321776	-0.671641	-1.42581	48	RAB11A PGA5 CTSL CTSH CHMP2A CD63 BST2 CHMP2B LAPTM4B PRKAR1A HDAC6 CHMP5
GOCC_TRANSPORT_VESICLE	0.0367261	0.339979	0.24134	-0.496793	-1.24322	307	YIPF1 TMED9 TMED3 TMED10 SYNGR1 STX3 SAR1B RAB11A KDELR3 IGF1 COPE B2M APP SAR1A SEC13 SYNGR2 SEC22B RAB8A STX7 ROGDI LMAN1 ATP6V0D1 RAB11FIP5 VMA21 RAB15 VTI1A KDELR1 RABAC1 FGFR4 VTI1B YIPF3 VAMP7 ICA1 RAB10 PPT1 ERP29 TOR1A GOSR2 MCFD2 SLC17A5 CD55 NRGN RAB3IP VAMP2 TMED2 DPYSL3 M6PR BDNF TMEM30A RAB14 TMEM184A ECE2 GIPC1 RAB3A AP3S1 DISC1 CLN3 GRIN1
GOBP_NEGATIVE_REGULATION_OF_HYDROLASE_ACTIVITY	0.0370763	0.340326	0.24134	-0.507262	-1.25698	238	WFDC1 TMED10 TIMP1 TFPI SPOCK1 PRDX5 PPP1R15A GAPDH CTSB CST3 CRIM1 BIRC7 ARL2 AQP1 APP ANXA2 SPINT2 PRDX3 TMBIM6 APOC1 BST2 PPP1R11 SFN SLPI CSTB SPINK2 SPINK1 NOL3 GSK3B VEGFA GPC3 TIMP3 RENBP FABP1 PLAUR FETUB SPOCK2 AIP APOA2 ANXA1 CD44 UBXN1 RARRES1 F11R TMED2 PCSK1N THBS1 UCHL5 RFFL SPINT1 PI16 WFDC12 PRNP SPINK4 LAMTOR5 LXN EGLN1
GOBP_POSITIVE_REGULATION_OF_CELL_GROWTH	0.0368664	0.340326	0.252961	-0.546882	-1.30196	135	RAB11A IGF1 HBEGF FXN F2 CIB1 RND2 DERL2 EXOSC4 SFN DBNL SLC44A4 SHTN1 VEGFA HAMP RHOA CRABP2 IL2 HPN SDCBP SPHK1 MTPN N6AMT1 BDNF ADAM10 PSMD10 TRIM32 DISC1 LGI1 DDX49 CXCL12 ZFYVE27 MAPT
GOBP_PROTEIN_COMPLEX_OLIGOMERIZATION	0.0372399	0.340326	0.245042	-0.523536	-1.28082	190	TRPM6 CHMP2A B2M PEG10 ALDOA PNPT1 SSBP1 EHD1 ACOT13 HSCB PRMT1 CTH APIP NOL3 CUTC NINJ1 NUDT21 CBR4 HGSNAT GSDMD CLYBL AQP11 SOD2 MIF TMEM70 ROM1 LETM1 TRPV1 RRM2 ALDH9A1 CRTC3 STOML2 USP16 PRNP GRIN1 ISG15 MICU1 UPB1 SHMT2 EHD4 SHMT1 TRPM1 ATL3 BOK CBY1
GOMF_ATPASE_COUPLED_CATION_TRANSMEMBRANE_TRANSPORTER_ACTIVITY	0.0372634	0.340326	0.321776	-0.707026	-1.42834	33	ATP6V1F ATP6V1E1 ATP1B1 ATP6V1D ATP13A3 ATP6V0D1 ATP6V1C1
GOMF_ATPASE_COUPLED_ION_TRANSMEMBRANE_TRANSPORTER_ACTIVITY	0.037282	0.340326	0.321776	-0.830979	-1.39045	12	ATP6V1F ATP6V1E1 ATP6V1D ATP6V0D1 ATP6V1C1
GOMF_CARBOXYLIC_ACID_BINDING	0.0372149	0.340326	0.257206	-0.581029	-1.35511	108	STX3 P4HA2 P3H2 NDUFAB1 GSTP1 GLDC CYP26A1 APOC1 OGFOD3 ADH5 PITPNA RBP1 FABP1 PSAP FABP5 ALKBH3 EGLN3 PLOD3 CRABP2 P4HA3 SLC1A3 GRHPR RIDA PHYH RARA NR2F2 GRIN1 PYGL EGLN1 EPDR1 SHMT2 SHMT1
GOMF_VOLTAGE_GATED_CHANNEL_ACTIVITY	0.037037	0.340326	0.257206	-0.573548	-1.34114	114	VDAC3 TMEM109 KCNE3 CLIC6 CLIC1 VDAC2 KCNK5 CLIC5 LRRC38 TMEM266 TRPV1 CDK5 CACNB1 CLCN2 KCNQ5 GRIN1 KCNU1 ANO1 CLCN4 CLCNKA
GOMF_DISULFIDE_OXIDOREDUCTASE_ACTIVITY	0.0375	0.341623	0.276501	-0.690974	-1.41885	36	TXNL1 QSOX1 PDIA5 PDIA3 GLRX5 CCS SCO2 TXNDC17 TXN2 TXNDC12 TMX1 GSR TMX2 TXNRD2
GOMF_NF_KAPPAB_BINDING	0.0377358	0.342753	0.282013	-0.716435	-1.4257	29	PSMA6 CDKN2A ANXA4 NFKBIA GSK3B HDAC2 COMMD7 SETD6 BRMS1 CDK5RAP3 RELA
GOBP_CELLULAR_RESPONSE_TO_OXYGEN_RADICAL	0.0381794	0.343225	0.321776	-0.788402	-1.43311	18	PRDX2 GCH1 H19 CCS PRDX1 SOD2 SOD1 NQO1
GOBP_FAT_SOLUBLE_VITAMIN_METABOLIC_PROCESS	0.0382916	0.343225	0.282013	-0.735918	-1.43231	26	LGMN CYP26A1 CBR1 VKORC1 CYP27A1 RBP1
GOBP_MATING_BEHAVIOR	0.0381402	0.343225	0.321776	-0.840811	-1.40077	11	APP HEXB HDAC2
GOBP_VESICLE_ORGANIZATION	0.0380148	0.343225	0.237794	-0.498346	-1.24207	263	USP50 TMED9 TMED10 STX3 SRGN SAR1B RAB11A CHMP2A BLOC1S1 ANXA2 SAR1A VAPA SEC13 STX8 MVB12A VAMP8 SQSTM1 TFG SEC22B CHMP2B BLOC1S2 RAB8A STX7 LAPTM4B ARL8B SPINK2 YIPF4 VTI1A VTI1B CHMP5 BLOC1S4 VAMP7 STXBP6 RAB20 SNAP47 AQP11 SNX10 GOSR2 ANXA1 SDCBP SPHK1 INSIG1 RAB34 VAMP2 TMED2 VTA1 VPS37A SYNJ1 AP1M1 S100A10 GBF1 RAB14 HOOK2 RAB3A SNAP29 ARFGAP3 GOLPH3 CLN3 TSG101 YIPF5
GOCC_LATE_ENDOSOME_MEMBRANE	0.0382387	0.343225	0.248911	-0.553065	-1.31328	127	YIPF1 PLD3 LAPTM4A IFITM3 CHMP2A CD63 ANXA2 STX8 MVB12A VAMP8 LITAF CHMP2B ATP13A3 RHOB LAPTM4B ARL8B ABHD6 VTI1A TMEM106B LAMTOR2 VTI1B CHMP5 VAMP7 MVB12B LAMP2 GOSR2 SNX16 LAMTOR4 VPS37A TMEM30A SPPL2A ABCA5 SLC30A4 CLN3 TSG101 LAMTOR5
GOCC_PORE_COMPLEX	0.0378788	0.343225	0.287857	-0.758452	-1.4114	21	VDAC3 SLC25A4 TOMM40 BAX SLC25A5 VDAC2 SLC25A31 ADAM10
GOBP_MONOCYTE_CHEMOTACTIC_PROTEIN_1_PRODUCTION	0.0386673	0.344899	0.321776	-0.833457	-1.42443	13	LGALS9 GSTP1
GOBP_NEGATIVE_REGULATION_OF_LIPID_CATABOLIC_PROCESS	0.0387597	0.344899	0.287857	-0.782234	-1.4374	19	FMC1 APOC1 ADORA1 APOA2 CRTC3
GOCC_SARCOPLASM	0.03861	0.344899	0.261664	-0.60772	-1.35279	69	TMEM109 SPOCK1 S100A1 P3H2 GSN SRI NOL3 HK2 RASD1
GOMF_INTRAMOLECULAR_OXIDOREDUCTASE_ACTIVITY	0.0387275	0.344899	0.271289	-0.665684	-1.38254	42	TPI1 QSOX1 PDIA5 PDIA3 MRI1 ERP44 ERP29 ECH1 PTGIS MIF EBP PIGK ECI2 PDIA6 PTGES2
GOBP_ISOPRENOID_METABOLIC_PROCESS	0.0393401	0.347542	0.257206	-0.598702	-1.34588	74	TTR CYP26A1 DHRS3 FDPS RBP4 ADH5 DHRS13 SRD5A1 RBP1 NPC2 SCPEP1 CRABP2 HMGCS2 DHRS4 HTRA2 PHYH FDFT1 DGAT1
GOMF_STRUCTURAL_MOLECULE_ACTIVITY	0.0398773	0.351781	0.227987	-0.471406	-1.19751	427	UBA52 TPM4 TINAGL1 SPARC NUP62CL MYL3 MRPS6 MRPS25 MRPS24 MRPL43 MRPL34 MRPL33 MRPL21 MRPL16 MFGE8 KRT19 KRT18 CSRP2 COPE CLDN7 CLDN6 ACTG1 MRPL17 ARPC3 PSMD11 DCTN3 MRPL42 MRPL12 SEC13 TUBA1C MRPL22 MRPS35 CMTM8 TUBG1 MRPL11 MRPL52 MRPL51 PXDN MRPS33 HMOX1 MRPL19 COL4A1 TUBB2B MRPL13 TUBB2A MRPL35 TUBB4B MRPS17 NUTF2 LAMA4 MRPL46 PSMD13 MRPL27 MRPS31 MRPL36 MRPS34 MYL9 MRPS18A TUBA4A LAMC2 JAG1 …
GOMF_SNAP_RECEPTOR_ACTIVITY	0.0404624	0.355409	0.271289	-0.713464	-1.42289	30	STX3 STX8 VAMP8 SEC22B STX7 VTI1A VTI1B VAMP7 SNAP47 GOSR2 VAMP2 SNAP29 BNIP1 BET1L
GOBP_CELLULAR_KETONE_METABOLIC_PROCESS	0.040678	0.356281	0.237794	-0.535485	-1.28625	151	TPI1 NDUFA9 EGR1 CBR1 APOC1 SLC45A3 CRYZL1 DKKL1 VKORC1 NMT1 ACADVL ERLIN1 SRD5A1 GPD2 SLC7A7 CBR4 FABP1 FABP5 EIF6 FGFR4 PNKD COQ10B COQ6 ANXA1 INSIG1 COQ5 DHRS4 SCNN1B CLCN2 COQ7 CPT1A TRIB3 CLN3 GOT2
GOBP_CERAMIDE_METABOLIC_PROCESS	0.0411471	0.356651	0.248911	-0.586655	-1.32736	82	NEU1 DEGS1 ST3GAL5 NAGA SPTSSA HEXB SGMS1 ASAH1 ORMDL3 DEGS2 B4GALT3 ST3GAL1 TM9SF2 SPTLC2 SMPD1 SPHK1 GBA ELOVL1 B4GALNT1 SPTSSB PLPP1 HTRA2 CERS4 GAL3ST1
GOBP_EPITHELIAL_STRUCTURE_MAINTENANCE	0.0409091	0.356651	0.276501	-0.755373	-1.40567	21	STRAP TFF1 CXADR RBP4 TFF2
GOBP_PROTEIN_TETRAMERIZATION	0.0410256	0.356651	0.252961	-0.600646	-1.34334	71	TRPM6 B2M ALDOA SSBP1 ACOT13 CTH APIP CUTC NUDT21 CBR4 SOD2 TRPV1 RRM2 ALDH9A1 CRTC3 USP16 GRIN1 UPB1 SHMT2 SHMT1 TRPM1
GOMF_SULFATE_TRANSMEMBRANE_TRANSPORTER_ACTIVITY	0.041093	0.356651	0.321776	-0.838417	-1.39678	11	SLC26A2 SLC25A11 SLC25A10
GOBP_LIPID_LOCALIZATION	0.0417537	0.360045	0.224966	-0.485751	-1.21832	324	VMP1 STRA6 SLCO3A1 SLCO2A1 SAR1B PLIN2 P2RX4 LPCAT3 CLU ANXA2 APOC1 VAPA SOAT1 SPNS3 EHD1 RBP4 ACSL5 PLA2G10 ARL8B ENPP1 DBI HEXB NFKBIA ABHD5 PITPNA PLA2G12B STARD10 PLSCR1 HILPDA RBP1 TMEM41B NPC2 NMB SMIM22 PTPN2 FABP1 PSAP FABP5 APOO LRP10 APOM CHKA CRABP2 LBP AUP1 APOA2 EEPD1 ALKBH7 GRAMD1A ANXA1 PLSCR2 SLC25A20 MIF GDF9 GBA B4GALNT1 STOML2 VLDLR THBS1 TMEM30A ABCA7 ABCA5 SLC25A17 PRELID2 ME…
GOBP_REGULATION_OF_IMMUNE_EFFECTOR_PROCESS	0.0418904	0.36048	0.227987	-0.509735	-1.25558	214	LGALS9 CUEDC2 C1QBP B2M TMBIM6 KIT PHB2 NFKBIZ VAMP8 BST2 CD81 CD47 HMOX1 STX7 RBP4 MAD2L2 HSPD1 RIPK3 STXBP2 SPON2 VAMP7 NDFIP1 IRF4 CR1L LBP IL2 APOA2 GRN ANXA1 PKN1 MIF CD55 ENPP3 PGLYRP1 DUSP22 PVR IL18 PGC HMCES
GOBP_CELLULAR_ION_HOMEOSTASIS	0.0429887	0.360827	0.21925	-0.471866	-1.19852	443	P2RX4 KCNE3 FXN F2 CALM1 BCAP31 ATP1B1 APP TMBIM6 CKB BOLA2 ADORA1 SRI BAX PTGER3 ATF4 SCO2 IMMT ATP13A3 HMOX1 FTH1 NUBP1 ATP6AP1 SLC39A4 SMDT1 ATP6V0D1 ENPP1 HEXB ATP6AP2 SPINK1 SLC31A2 SLC31A1 NOL3 STC2 CEMIP NPTN HAMP TMEM106B NMB GRINA CDH5 ISCU TMEM199 TRPC6 NDFIP1 MAPK3 SLC35G1 RAB20 SLC34A2 TMEM203 IL2 AQP11 PPT1 GRN SLC1A3 WNK4 SOD1 COX19 BNIP3 SLC4A5 PACS2 LETM1 HERPUD1 PIK3CB CD55 TRPV1…
GOBP_CYTOKINE_MEDIATED_SIGNALING_PATHWAY	0.0430672	0.360827	0.222056	-0.492318	-1.23214	299	TMSB4X PLP2 KRT18 JAGN1 IFITM3 GSTP1 F3 EGR1 CSNK2B CRLF2 CIB1 BIRC7 IFI27 FCER1G KIT IFNGR2 PXDN CCL17 EXT1 GREM2 TXNDC17 NFKBIA NOL3 ILK LIFR PRLR PTPN2 CASP8 COMMD7 TNFRSF1A BAD CRLF1 MAPK3 CHUK RRAGA NKIRAS1 IFITM1 TFF2 SPHK1 CD44 IRF7 TRADD IL18 IRAK2 SPPL2A RELA CASP4 RFFL TRIM32 C1QTNF4 CSF2RA ISG15 CXCL12 ROBO1 IRF3
GOCC_PHAGOCYTIC_VESICLE	0.0424757	0.360827	0.24134	-0.570462	-1.32577	106	ZYX RAB11A PDIA3 GSN B2M ACTG1 STX8 VAMP8 SEC22B ATP6V0B ANXA3 RAB8A ATP6V0D1 RAB11FIP5 KIF5B TAPBP VAMP7 RAB20 RAB10 LAMP2 RAB34 TCIRG1 PGLYRP1 ITGB5 BECN1 RAB14
GOCC_PLATELET_ALPHA_GRANULE	0.0422535	0.360827	0.248911	-0.604583	-1.35258	72	TMSB4X TIMP1 SRGN SPARC QSOX1 IGF1 CLU CD9 APP ALDOA VEGFA VTI1B ORM1 VAMP7 TEX264 THBS1 PHACTR2 VEGFB OLA1
GOMF_MEMBRANE_INSERTASE_ACTIVITY	0.0428571	0.360827	0.276501	-0.812113	-1.42274	14	EMC7 EMC9 EMC2 EMC3 TIMM10 EMC6 EMC4 TIMM9 EMC8
GOMF_STRUCTURAL_CONSTITUENT_OF_MUSCLE	0.0430556	0.360827	0.257206	-0.681354	-1.3991	36	TPM4 MYL3 KRT19 CSRP2 MYL9
GOBP_REGULATION_OF_MITOCHONDRIAL_MEMBRANE_PERMEABILITY	0.0435374	0.361004	0.252961	-0.649	-1.37621	49	SLC25A4 CHCHD10 BAX SLC25A5 BLOC1S2 NMT1 VDAC2 NOL3 GSK3B HK2 ACAA2 BAD ALKBH7 SLC25A31 CNP BNIP3 SLC35F6
GOBP_TRANSEPITHELIAL_TRANSPORT	0.0435414	0.361004	0.261664	-0.712753	-1.41837	29	AQP1 ACTG1 CXADR SLC1A3 BEST1 SCNN1B SLC23A1
GOCC_U2_SNRNP	0.0433437	0.361004	0.271289	-0.766775	-1.40996	20	SNRPG SNRPD2 SF3B6 SNRPD1 SNRPB2 SNRPE SNRPA1 SF3B2 PHF5A HTATSF1
GOMF_GENERAL_TRANSCRIPTION_INITIATION_FACTOR_BINDING	0.0435374	0.361004	0.252961	-0.649692	-1.37768	49	JUN EDF1 PSMC5 ATF4 HHEX NOLC1 TAF1B DRAP1 PSMC1 TAF7 THAP7 RUVBL2 ERCC1 GTF2A2 GTF2F1 RELA
GOBP_PROTEIN_MATURATION_BY_IRON_SULFUR_CLUSTER_TRANSFER	0.0441904	0.363179	0.321776	-0.863988	-1.4179	10	GLRX5 BOLA2 NFU1 CISD3 HSCB ISCA2 ISCA1
GOBP_CRISTAE_FORMATION	0.0444444	0.36348	0.271289	-0.808835	-1.417	14	UQCC3 SAMM50 CHCHD3 CHCHD10 IMMT APOO CHCHD6 LETM1
GOBP_PROTEIN_OXIDATION	0.044335	0.36348	0.276501	-0.849982	-1.39492	10	SUMF1 LOXL2 PRDX3 APOA2
GOCC_TERTIARY_GRANULE	0.0444178	0.36348	0.234393	-0.564874	-1.31743	108	QSOX1 CYSTM1 CTSH CST3 B2M FCER1G ALDOA GAA GGH VAMP8 CD47 CNN2 FTH1 STX7 DBNL CSTB CTSD ATP6AP2 ASAH1 NIT2 RHOA LAMTOR2 HGSNAT STXBP2 PGM1 GSDMD ORM1
GOBP_RESPIRATORY_GASEOUS_EXCHANGE_BY_RESPIRATORY_SYSTEM	0.0445946	0.363576	0.248911	-0.637696	-1.36514	52	NDUFA12 ADORA1 GAA COX5B MAN1A2 ADH5 FUT8
GOMF_CHLORIDE_CHANNEL_INHIBITOR_ACTIVITY	0.0446841	0.363822	0.321776	-0.863656	-1.41736	10	STX8 VAMP8 STX7 VTI1B WNK4
GOBP_COLLAGEN_METABOLIC_PROCESS	0.0448143	0.364042	0.24134	-0.600903	-1.34435	72	P3H4 P3H2 F2 CTSL CTSB CST3 CREB3L1 HDAC2 MMP15 PEPD PLOD3
GOMF_PHOSPHORIC_DIESTER_HYDROLASE_ACTIVITY	0.0448718	0.364042	0.24134	-0.596764	-1.33465	71	PLD3 PDIA3 GDPD3 GDE1 HMOX1 ENPP1 CNP SMPD1 ENPP3 PDE1C GDPD1 SMPDL3A
GOBP_REGULATION_OF_MACROPHAGE_ACTIVATION	0.0452055	0.364677	0.248911	-0.663972	-1.37428	40	JUND PLA2G10 HSPD1 HAMP CTSC CD200 LBP GRN SPHK1 MIF THBS1
GOBP_REGULATION_OF_CALCIUM_MEDIATED_SIGNALING	0.0457725	0.365361	0.321776	-0.635568	-1.37232	57	P2RX4 IGF1 CIB1 CALM1 TMBIM4 RCAN1 FHL2 GSK3B HINT1 ADA
GOBP_REGULATION_OF_GASTRIC_ACID_SECRETION	0.0458265	0.365361	0.271289	-0.834326	-1.38997	11	PTGER3 SGK1 TFF2 TRPV1
GOBP_REGULATION_OF_REACTIVE_OXYGEN_SPECIES_METABOLIC_PROCESS	0.0455635	0.365361	0.231127	-0.562001	-1.31157	111	PRDX2 PARL GSTP1 GCH1 F2 CBR1 ACP5 H19 CDKN1A DCXR GADD45A RIPK3 ARF4 ROMO1 HK2 RHOA MT-CO2 TRAP1 HDAC6 EIF6 SOD2 SOD1 BNIP3 THBS1 SIRT2 BECN1 DHRS4 COQ7
GOBP_TERPENOID_METABOLIC_PROCESS	0.0457725	0.365361	0.321776	-0.634999	-1.37109	57	TTR CYP26A1 DHRS3 FDPS RBP4 ADH5 DHRS13 SRD5A1 RBP1 SCPEP1 CRABP2 HMGCS2 DHRS4 HTRA2 FDFT1 DGAT1
GOCC_SPERM_MIDPIECE	0.0454545	0.365361	0.261664	-0.750442	-1.39649	21	GABARAP SQSTM1 HSPD1 RAP1A
GOBP_CELLULAR_RESPONSE_TO_UNFOLDED_PROTEIN	0.0461725	0.365741	0.231127	-0.576517	-1.3226	89	PPP1R15A EIF2S1 ATF3 TMBIM6 DERL2 BAX DERL1 HSPA8 ATF4 TMEM33 HSPA5 CTH HSPD1 SELENOS ERLEC1 STC2 CREB3L1 PTPN2 BFAR OS9 SERP1 CREB3L2 ERMP1 HERPUD1 HSPA2 TMED2 ABCA7 CDK5RAP3 SERP2 HSPA13
GOBP_NEGATIVE_REGULATION_OF_LEUKOCYTE_CHEMOTAXIS	0.0460583	0.365741	0.321776	-0.816367	-1.43019	14	DUSP1 DPP4 MIF RIN3
GOBP_REGULATION_OF_PEPTIDASE_ACTIVITY	0.0461216	0.365741	0.213928	-0.492313	-1.23165	298	WFDC1 USP50 TMED10 TIMP1 TFPI SPOCK1 PSME2 PSMA3 PRDX5 LGMN LGALS9 GSN GAPDH F3 CYCS CTSH CTSB CST3 CRIM1 BIRC7 BCAP31 ARL6IP5 AQP1 APP ANXA2 SPINT2 PRDX3 BST2 PDCD5 BAX PSME1 NDUFA13 SFN SLPI BEX3 PDCD2 CSTB CTSD SPINK2 PSMD14 HSPD1 SPINK1 NOL3 VEGFA GPC3 RHOA TIMP3 RENBP FABP1 PLAUR CASP8 FETUB EGLN3 SPOCK2 BAD MBP
GOMF_PYROPHOSPHATE_HYDROLYSIS_DRIVEN_PROTON_TRANSMEMBRANE_TRANSPORTER_ACTIVITY	0.0460317	0.365741	0.266351	-0.808281	-1.41603	14	ATP6V1F ATP6V1E1 ATP6V1D ATP6V0D1 ATP6V1C1
GOBP_CELLULAR_RESPONSE_TO_LOW_DENSITY_LIPOPROTEIN_PARTICLE_STIMULUS	0.046252	0.365898	0.266351	-0.79717	-1.40303	15	CD9 FCER1G CD81
GOBP_ASSOCIATIVE_LEARNING	0.0468541	0.368285	0.24134	-0.613626	-1.33194	61	LGMN FOS BTG2 APP KIT EIF4A3 NPTN PPT1 NRGN CDK5 ABCA7 CLN3 GRIN1 ITGB1
GOCC_MITOCHONDRIAL_SMALL_RIBOSOMAL_SUBUNIT	0.0471281	0.369492	0.252961	-0.721465	-1.40418	26	MRPS6 MRPS24 MRPL42 MRPS35 MRPS33 MRPS28 MRPS17 MRPS34 MRPS18A MRPS11
GOBP_NEGATIVE_REGULATION_OF_PROTEIN_EXIT_FROM_ENDOPLASMIC_RETICULUM	0.047619	0.370498	0.266351	-0.843813	-1.3848	10	UBAC2 DERL2 ERLEC1 OS9 INSIG1
GOBP_POSITIVE_REGULATION_OF_TRANSCRIPTION_FROM_RNA_POLYMERASE_II_PROMOTER_IN_RESPONSE_TO_ENDOPLASMIC_RETICULUM_STRESS	0.047619	0.370498	0.266351	-0.844338	-1.38566	10	ATF3 ATF4 HSPA5 CREB3L1
GOCC_TRANSLATION_PREINITIATION_COMPLEX	0.047619	0.370498	0.261664	-0.793291	-1.40788	16	EIF3F EIF3E EIF2S1 EIF1 EIF3D EIF1B EIF3G
GOBP_GLYCOPROTEIN_CATABOLIC_PROCESS	0.0480741	0.373091	0.321776	-0.76307	-1.41999	21	CTSL CST3 ADAMTS9 EDEM2 FBXO6 EDEM1
GOBP_QUINONE_METABOLIC_PROCESS	0.0486009	0.37528	0.248911	-0.718986	-1.39936	26	NDUFA9 CBR1 CRYZL1 VKORC1 CBR4 COQ10B COQ6 COQ5 COQ7
GOBP_RESPONSE_TO_FUNGUS	0.0486009	0.37528	0.248911	-0.720715	-1.40272	26	JAGN1 GAPDH COTL1 HAMP SPON2
GOBP_SPHINGOLIPID_METABOLIC_PROCESS	0.0486674	0.375321	0.21925	-0.541718	-1.28676	134	SUMF1 NEU1 DEGS1 ELOVL7 ST3GAL5 KIT VAPA TECR BAX NAGA SPTSSA FADS3 HEXB SGMS1 ASAH1 ORMDL3 PSAP HACD2 DEGS2 B4GALT3 ST3GAL1 PPT1 TM9SF2 SPTLC2 SMPD1 SPHK1 GBA ELOVL1 B4GALNT1 SPTSSB PLPP1 HACD1 HTRA2 CERS4 SMPDL3A GAL3ST1 TEX2 SPNS2 ASAH2 NAAA ALOX12B CERS6
GOBP_AMYLOID_FIBRIL_FORMATION	0.0489614	0.376816	0.248911	-0.728766	-1.40052	24	PFDN1 GSN CLU B2M APP PFDN5 RIPK3
GOBP_POSITIVE_REGULATION_OF_NF_KAPPAB_TRANSCRIPTION_FACTOR_ACTIVITY	0.049238	0.377053	0.21925	-0.550636	-1.29837	121	SLCO3A1 PSMA6 PPIA LGALS9 CLU CIB1 APP PRDX3 CTH RIPK3 FLOT1 RIPK4 CHUK SPHK1 MTPN TRADD IL18 IRAK2 RELA TRIM32 LAMTOR5
GOMF_NUCLEOTIDE_RECEPTOR_ACTIVITY	0.0492611	0.377053	0.261664	-0.841559	-1.3811	10	P2RX4
GOMF_RETINAL_BINDING	0.0492611	0.377053	0.261664	-0.841081	-1.38031	10	STRA6 RBP4 RBP1 CRABP2
GOBP_MITOCHONDRION_MORPHOGENESIS	0.0511628	0.384781	0.248911	-0.76902	-1.41312	19	SLIRP PNPT1 SSBP1 BAX
GOBP_LEARNING	0.051374	0.38523	0.216543	-0.55521	-1.29826	114	STRA6 LGMN FOS BTG2 APP KIT EIF4A3 DKK1 ARF4 ATAD1 NPTN ATXN1 PPT1 AAAS NRGN CDK5 SYNJ1 PAK6 ABCA7 CLN3 GRIN1 ITGB1
GOBP_SARCOMERE_ORGANIZATION	0.0514604	0.38523	0.234393	-0.66748	-1.37105	38	KRT19 CSRP2 ACTG1 CFL2 PRKAR1A WDR1 FHOD3 ANKRD1 ITGB1
GOMF_ENZYME_INHIBITOR_ACTIVITY	0.0518519	0.386451	0.202072	-0.491565	-1.22271	256	WFDC1 TIMP1 TFPI SPOCK1 PRDX5 GAPDH CST3 CRIM1 CIB1 CDKN2A BIRC7 APP ANXA4 ANXA2 SPINT2 PRDX3 TMBIM6 APOC1 RNH1 CDKN1A BST2 PPP1R11 DNAJC3 ANXA3 SFN ANXA5 SLPI CSTB PRKAR1A SPINK2 SPINK1 NOL3 PRPSAP1 GPC3 ARPP19 TIMP3 TESC RENBP FETUB SPOCK2 GSKIP GPS1 PPP1R14B PARVA APOA2 ANXA1 SOCS3 RARRES1 PRKRIP1 PPP1R2 SH3RF2 OAZ2 PCSK1N PHACTR2 UCHL5 TAOK3 SPINT1 HYAL2 PI16 WFDC12 TRIB3 PRNP SPINK4 LXN
GOBP_PYRUVATE_METABOLIC_PROCESS	0.0522479	0.386874	0.216543	-0.571318	-1.31067	89	TPI1 PGAM2 NUPR1 LDHB IGF1 GAPDH GALK1 ARL2 APP ALDOA ME2 PCK2 PRKAG1 HK2 ME1 EIF6 PGM1 DLD ME3 FBP1 PRKAA2 OGDH PGAM1 ENTPD5 LDHA LDHC
GOMF_GUANYL_NUCLEOTIDE_BINDING	0.052521	0.388427	0.199915	-0.487729	-1.22046	302	SAR1B RHOD RHOC RAB11A NME2 NME1 GCH1 FKBP4 ARL2 ARF5 RND2 SAR1A TUBA1C TUBG1 GSPT1 RAB8A EHD1 RHOB TUBB2B TUBB2A RAB24 PCK2 TUBB4B ARL8B NOLC1 ARL3 RAB15 TUBA4A ARF4 ARFIP2 RHOA RASD1 RAB18 EIF5 RAB2A RAB6B RAB20 GNA14 RALA RAB10 TUBB6 RRAGA NKIRAS1 RAB4B NPR1 RAP1A EIF2B2 RAB34 SRPRB TUBA1A IFT22 DAP3 RHOJ AK3 OLA1 RAB14 GTPBP8 RND3
GOMF_LIPOPOLYSACCHARIDE_BINDING	0.0526316	0.388776	0.245042	-0.754908	-1.38814	20	F2 PSMA1 PSMB4 LY96 HSPD1 NINJ1 SPON2 LBP
GOBP_MONOCARBOXYLIC_ACID_BIOSYNTHETIC_PROCESS	0.0543601	0.398663	0.204295	-0.526967	-1.26484	150	NDUFAB1 GSTP1 DEGS1 CBR1 ELOVL7 APOC1 SLC45A3 TECR FADS3 PLA2G10 CYP27A1 ACADVL ERLIN1 PRKAG1 RBP1 CBR4 MECR FABP5 EIF6 FGFR4 HACD2 CRABP2 LIPH ANXA1 PTGIS MIF PRKAA2 INSIG1 ELOVL1 ABHD2 FADS1 HACD1 LDHC TRIB3 FADS2 PTGES2 ASAH2 PLA2G4A ALOX12B LIPG GAMT
GOMF_SYNTAXIN_BINDING	0.0544489	0.398836	0.222056	-0.617523	-1.34048	59	TMED9 TMED10 RAB11A NAPA STX8 VAMP8 STX7 PTPN2 STXBP2 SNAP47 NAPG SCFD1 VAMP2
GOBP_CELLULAR_AMINO_ACID_METABOLIC_PROCESS	0.0547798	0.399827	0.197822	-0.499837	-1.23243	220	MRI1 GLDC ETFB DDAH1 ASNS PSAT1 GLS2 DDAH2 CARNMT1 ATF4 BCAT1 CTH APIP GPT ETFA ALDH18A1 NIT2 SLC7A7 PSPH PEPD HMGCL HIBADH PLOD3 ECHS1 OAT SLC1A3 DLD PHGDH TDH SDSL SMS RIDA AASDHPPT GGT1 PCBD2 ADI1 GCDH GOT1 CLN3 GOT2 FN3K GSTZ1 UPB1 ASPA SHMT2 SHMT1 GSS IVD ILVBL PLOD2 YARS2 FAH GFPT1 BCAT2 SEPHS2 CARS2 SERINC3 CTNS PYCR2 GPT2 QRSL1 SLC39A8
GOBP_RESPONSE_TO_METAL_ION	0.0549102	0.400303	0.195789	-0.491494	-1.225	263	PGAM2 P2RX4 LOXL2 LGMN JUNB JUN FXN FOSB FOS EIF2S1 CRIP1 CALM1 B2M AQP1 APP ACTG1 KIT TFF1 MAP1LC3A ATF4 MT-CO1 HMOX1 JUND HSPA5 PPP1CA PLSCR1 ENDOG HAMP CASP8 BAD MBP MAPK3 SOD2 CHUK FBP1 PCNA SMPD1 SOD1 ERCC1 BNIP3 PRKAA2 TCIRG1 CDH1 CUTA THBS1 HMGCS2 KHK NQO1 BECN1
GOBP_CARBOHYDRATE_DERIVATIVE_BIOSYNTHETIC_PROCESS	0.055102	0.400938	0.191892	-0.460835	-1.17169	486	UQCC3 TPI1 TMSB4X ST3GAL6 NME2 NME1 KRTCAP2 IGF1 HBEGF BACE2 PIGX H19 ELOVL7 ST3GAL5 ALDOA TECR DUT HS6ST2 ITM2C DDOST MGAT2 SOAT1 TCF7L2 TMEM258 TUSC3 EXT1 SLC26A2 PIGF RPN2 DAD1 B4GAT1 ACSL5 MAN1A2 ADSL NUDT14 ALG3 RFK ITM2B ALG1 CHST15 DPM3 CEMIP PRPSAP1 HS3ST1 ADA MT-CO2 FUT8 RPN1 UMPS TMEM106A HACD2 PPT2 B4GALT3 PLOD3 ST3GAL1 PIGS GALNT6 UAP1L1 GALNT1 AQP11 PPT1 MT-ATP6 ADK TM9SF2 AMDHD2 ALG…
GOBP_IMMUNOGLOBULIN_PRODUCTION	0.0551282	0.400938	0.216543	-0.591196	-1.3222	71	B2M TMBIM6 PHB2 RBP4 MAD2L2 HSPD1 NDFIP1 YY1 IL2 ERCC1 PKN1 POLB HMCES
GOBP_POSITIVE_REGULATION_OF_CALCIUM_ION_TRANSPORT_INTO_CYTOSOL	0.0554017	0.401498	0.224966	-0.660647	-1.36247	39	P2RX4 F2 CALM1 SRI BAX CEMIP
GOBP_RETINAL_GANGLION_CELL_AXON_GUIDANCE	0.0556439	0.401736	0.24134	-0.780992	-1.39319	17	ROBO2 VEGFA
GOBP_RIBOSE_PHOSPHATE_METABOLIC_PROCESS	0.0556723	0.401736	0.193813	-0.486239	-1.21611	304	UQCC3 TPI1 TMSB4X PGAM2 NUPR1 NME2 NME1 IGF1 GAPDH GALK1 ARL2 APP H19 ELOVL7 ALDOA TECR NUDT9 SLC26A2 ACSL5 ADSL ENPP1 NUDT14 RFK PRKAG1 HINT1 PRPSAP1 NT5C HK2 ADA RHOA MT-CO2 ACOT9 UMPS EIF6 PGM1 BAD HACD2 PPT2 PPT1 MT-ATP6 ADK DLD FBP1 DGUOK NPR1 NUDT19 PRKAA2 MT-ATP8 OGDH NUDT3 ELOVL1 STOML2 THEM5 HMGCS2 PGAM1 AK3 ENTPD5 HACD1 LDHA LDHC GCDH BPNT1 NT5E PYGL NT5C2 TIGAR NUDT10 SLC35B3 NUDT5 DGA…
GOBP_GOLGI_VESICLE_TRANSPORT	0.0559072	0.401837	0.193813	-0.488871	-1.22043	275	TRAPPC5 TMED9 TMED3 TMED10 SAR1B NAPA KRT18 KDELR3 COPE BCAP31 ARF5 TEX261 SAR1A VAPA YIF1A SEC13 TMED4 TFG TRAPPC1 ERGIC2 GABARAPL2 SEC22B RAB8A YIF1B TRAPPC2L LMAN1 ARL3 YIPF4 VTI1A EXOC6 ARF4 VAMP5 KDELR1 CNIH4 RAB2A TAPBP RAB6B ERGIC3 VTI1B VAMP7 STXBP6 SPTBN1 RAB10 NAPG GOSR2 TMED5 CREB3L2 SCFD1 LMAN2 INSIG1 RAB34 RABEP1 SYS1 VAMP2 RANGRF TMED2 SCYL1 MIA2 TRAPPC6B TMED6 IER3IP1 GBF1 RAB14 TM…
GOMF_CYCLIN_DEPENDENT_PROTEIN_SERINE_THREONINE_KINASE_INHIBITOR_ACTIVITY	0.0567261	0.406294	0.24134	-0.822705	-1.37661	12	CDKN2A CDKN1A
GOBP_ALCOHOL_METABOLIC_PROCESS	0.0570222	0.407463	0.191892	-0.490115	-1.22156	263	TTR TPI1 LPCAT3 IGF1 GDPD3 GDE1 GCH1 GALK1 APP MINPP1 PGP DHRS3 SOAT1 FDPS SPTSSA RBP4 ALDH2 PCK2 MSMO1 CYP27A1 ADH5 DHRS13 ACADVL ERLIN1 ASAH1 GPD2 NPC2 CBR4 ACAA2 SPR IDH3G DEGS2 APOA2 SPTLC2 ISYNA1 SMPD1 SOD1 SPHK1 IDH2 PRKAA2 EBP INSIG1 GBA NUDT3 ACO2 SYNJ1 VLDLR SPTSSB HMGCS2 DHRS4 PCBD2 GDPD1 SCNN1B PLPP1 ABCA5 CLCN2 BPNT1 GOT1 PTH1R FDFT1 TKFC NUDT10 ASAH2 DGAT1 ITPKB
GOBP_CELLULAR_RESPONSE_TO_TOPOLOGICALLY_INCORRECT_PROTEIN	0.0569697	0.407463	0.206588	-0.557019	-1.29571	107	PPP1R15A EIF2S1 ATF3 TMBIM6 DERL2 BAX DERL1 HSPA8 ATF4 TMEM33 HSPA5 CTH HSPD1 SELENOS ERLEC1 STC2 CREB3L1 HDAC6 PTPN2 BFAR OS9 AUP1 TOR1A SERP1 CREB3L2 SDF2L1 ERMP1 HERPUD1 HSPA2 TMED2 DNAJC18 ABCA7 CDK5RAP3 SERP2
GOBP_REGULATION_OF_CELL_COMMUNICATION_BY_ELECTRICAL_COUPLING	0.0572831	0.408376	0.24134	-0.826741	-1.37733	11	CALM1 SRI
GOBP_PROTEIN_INSERTION_INTO_MITOCHONDRIAL_INNER_MEMBRANE	0.0574713	0.408766	0.24134	-0.831504	-1.36459	10	NDUFA13 ROMO1 TIMM10B TIMM10 TIMM8B TIMM9 TIMM22
GOMF_INTRAMOLECULAR_TRANSFERASE_ACTIVITY_PHOSPHOTRANSFERASES	0.0574713	0.408766	0.24134	-0.832081	-1.36554	10	PGAM2 PGM1 PGAM1 PMM2 PMM1
GOBP_REGULATION_OF_LIGASE_ACTIVITY	0.0580541	0.412433	0.321776	-0.854718	-1.40269	10	TMSB4X RIPK3 AIMP2
GOBP_PEPTIDE_CATABOLIC_PROCESS	0.0588235	0.417416	0.231127	-0.750046	-1.3792	20	XPNPEP1 CTSH TPP1 ENPEP IDE CPN1 GGT1 CHAC1 CHAC2
GOBP_PROTEIN_HYDROXYLATION	0.0589102	0.417434	0.224966	-0.711402	-1.3846	26	PRDX4 P4HA2 P3H4 P3H2 FKBP10 EGLN3 PLOD3 P4HA3
GOCC_SPECIFIC_GRANULE	0.0589623	0.417434	0.199915	-0.547681	-1.28628	116	STX3 QSOX1 NEU1 HMOX2 ERP44 DEGS1 CTSZ B2M GGH VAMP8 CD47 ATP6V1D CNN2 ANXA3 SLPI CTSD NIT2 FRK LAMTOR2 ORMDL3 HGSNAT PLAUR STXBP2 GSDMD ORM1
GOBP_REGULATION_OF_MITOCHONDRION_ORGANIZATION	0.0590962	0.417549	0.197822	-0.538997	-1.27632	124	SLC25A4 PARL IGF1 FXN CLU CHCHD10 VAT1 MTCH2 SQSTM1 PDCD5 BAX SLC25A5 NMT1 NOL3 GSK3B HDAC6 ACAA2 PLAUR BAD ZDHHC6 RALA FAM162A BNIP3 SIRT7 SLC35F6 CIDEB PSMD10 BBC3 LMNA HTRA2 GOLPH3 BID TIGAR PLSCR3 TRIAP1 GHITM MAPT CAMKK2 TFRC HAX1 HSPA1A BOK
GOBP_CARBOHYDRATE_BIOSYNTHETIC_PROCESS	0.0599548	0.422509	0.193813	-0.522296	-1.259	159	TPI1 ST3GAL6 PGAM2 IGF1 FAM3C ATF3 PGP MGAT2 ATF4 EXT1 RBP4 B4GAT1 PCK2 ENPP1 PPP1CA GPT SELENOS CHST15 GSK3B SDHAF3 ARPP19 FUT8 PTPN2 PGM1 SLC25A10 G6PC3 ISYNA1 FBP1 SIRT7 MPDU1
GOBP_ANION_TRANSPORT	0.0602285	0.423308	0.184706	-0.470951	-1.18574	350	VDAC3 SLCO3A1 SLCO2A1 SLC3A2 SLC25A4 PDPN P2RX4 FXYD3 CLIC6 CLIC1 ARL6IP5 ADORA1 SLC25A3 CD47 ATF4 MPC1 SLC25A5 SLC26A2 SLC44A4 PLA2G10 PRAF2 ENPP1 PLA2G12B VDAC2 NMB SLC7A7 SLC25A11 PSAP SLC25A10 SLC35B1 CLIC5 SLC34A2 CLNS1A SLC1A3 WNK4 SLC25A31 SLC52A2 ANXA1 SLC4A5 MIF SLC17A5 LRRC8B TRPV1 ENPP3 TRH SLC37A3 BEST1 SLC43A1 SLC35A2 CLCN2 SLC13A5 GIPC1 SLC25A17 SLC7A6 TCAF1 SLC23A1 SLC7A3 PRNP CLN3…
GOBP_NEGATIVE_REGULATION_OF_BLOOD_PRESSURE	0.0601719	0.423308	0.21925	-0.677922	-1.36954	33	GCH1 ADORA1 SCPEP1 SOD2 TRPV1 ADRB3 ADM2
GOBP_NEGATIVE_REGULATION_OF_IMMUNE_EFFECTOR_PROCESS	0.0603675	0.423308	0.208955	-0.599994	-1.31873	66	LGALS9 CUEDC2 TMBIM6 BST2 CD47 HMOX1 NDFIP1 CR1L IL2 APOA2 GRN ANXA1 CD55 ENPP3 PGLYRP1 DUSP22
GOBP_NEGATIVE_REGULATION_OF_NECROTIC_CELL_DEATH	0.0604134	0.423308	0.231127	-0.776519	-1.38521	17	SLC25A4 NUPR1 NOL3 CASP8
GOMF_MYOSIN_V_BINDING	0.0603175	0.423308	0.231127	-0.799553	-1.40074	14	RAB11A RAB8A RAB6B RAB10 RAB14 RAB3A
GOBP_MITOCHONDRIAL_TRANSCRIPTION	0.0606061	0.424173	0.231127	-0.785098	-1.38178	15	CHCHD10 MRPL12
GOBP_CELLULAR_RESPONSE_TO_THYROID_HORMONE_STIMULUS	0.0619048	0.430583	0.227987	-0.796286	-1.39501	14	CTSL CTSH CTSB KIT
GOBP_RECEPTOR_LOCALIZATION_TO_SYNAPSE	0.0618982	0.430583	0.2114	-0.642425	-1.33991	43	STX3 RAB11A GPC6 RAB8A STX7 KIF5B GPC4 NPTN RAP1A ADAM10 KIF5C LGI1
GOBP_REGULATION_OF_MACROAUTOPHAGY	0.0632184	0.437463	0.190023	-0.530772	-1.26606	142	SLC25A4 QSOX1 NUPR1 GAPDH ATP6V1E1 ATP6V1D SNX6 SEC22B ATP6V0B HMOX1 SLC25A5 ATP6V0D1 ATP6V1C1 SH3GLB1 HDAC6 CALCOCO2 CAPNS1 MAPK3 SESN3 SPTLC2 EXOC7 SCFD1 UBQLN2 BNIP3 PRKAA2 POLDIP2 GBA CDK5
GOBP_SYNAPTIC_VESICLE_MEMBRANE_ORGANIZATION	0.0634675	0.438691	0.222056	-0.744424	-1.36886	20	SYNGR1 STX3 SYNGR2 SNAP47 TOR1A RAB3A SNAP29
GOBP_NEGATIVE_REGULATION_OF_PROTEOLYSIS	0.0637149	0.439905	0.183024	-0.50293	-1.23752	212	WFDC1 TMED10 TIMP1 TFPI SPOCK1 PRDX5 GAPDH F2 CTSZ CTSB CST3 CRIM1 BIRC7 AQP1 APP ANXA2 SPINT2 PRDX3 BST2 GABARAPL2 SFN SLPI CSTB SPINK2 SPINK1 NOL3 VEGFA GPC3 TIMP3 HDAC6 RENBP FABP1 PLAUR FETUB SPOCK2 AQP11 SDCBP CD44 UBXN1 RARRES1 QRICH2 CDK5 DNAJC1 PCSK1N THBS1 UCHL5 CHAC1 GIPC1 RFFL SPINT1 PI16 SGTA WFDC12 PRNP CLN3 SPINK4 LAMTOR5 LXN GLG1 HIPK2 SERPINI1 TRIAP1
GOBP_NEGATIVE_REGULATION_OF_TUMOR_NECROSIS_FACTOR_SUPERFAMILY_CYTOKINE_PRODUCTION	0.0639456	0.440012	0.206588	-0.638595	-1.34766	46	LGALS9 IGF1 GSTP1 ACP5 SELENOS ORM1 LBP
GOBP_MITOCHONDRIAL_RNA_METABOLIC_PROCESS	0.0640327	0.440117	0.206588	-0.639631	-1.34186	44	SLIRP CHCHD10 MRPL12 PNPT1 TRNT1 PUS1 PPARGC1B TRMT10C FASTK YARS2
GOBP_RESPONSE_TO_CHEMOKINE	0.065097	0.445932	0.206588	-0.656156	-1.35321	39	CIB1 CCL17 DUSP1 RHOA TFF2 DOCK8 CXCL12 ROBO1
GOCC_PLATELET_ALPHA_GRANULE_LUMEN	0.0656836	0.447949	0.202072	-0.623117	-1.33662	53	TMSB4X TIMP1 SRGN SPARC QSOX1 IGF1 CLU APP ALDOA VEGFA VTI1B ORM1 TEX264 THBS1 VEGFB OLA1
GOCC_INTRINSIC_COMPONENT_OF_ENDOPLASMIC_RETICULUM_MEMBRANE	0.0666667	0.450643	0.184706	-0.528216	-1.25953	137	PDIA3 BCAP31 B2M ELOVL7 TEX261 TECR DERL2 SPCS1 WDR83OS EMC7 DERL1 EMC9 EMC2 EMC3 TMEM33 RCE1 EXT1 HSPA5 SGMS1 SEC62 SELENOS DPM3 TAPBP ERGIC3 EMC6 HACD2 BFAR SLC35B1 PIGS AUP1 EDEM1 GRAMD1A PIGT EBP INSIG1 EMC4 SLC37A3 ELOVL1 SPPL2A GPAA1 HACD1 CLN3 EMC8 PIGK BNIP1 SLC35B3 ZFYVE27 TRAM2 BSCL2
GOBP_RETINOL_METABOLIC_PROCESS	0.0667656	0.450815	0.2114	-0.695466	-1.36694	27	TTR DHRS3 RBP4 DHRS13
GOBP_ACUTE_PHASE_RESPONSE	0.0671642	0.453007	0.2114	-0.725849	-1.37954	23	F2 PTGER3 PLSCR1 HAMP ORM1 LBP TRPV1 TFRC AHSG
GOBP_INTERLEUKIN_1_PRODUCTION	0.0672823	0.453305	0.197822	-0.5975	-1.30933	65	USP50 TMED10 LGALS9 IGF1 GSTP1 EGR1 APP ACP5 S100A13 HDAC2 CASP8 TMEM106A GSDMD ORM1 ANXA1 SPHK1
GOMF_CHAPERONE_BINDING	0.0675676	0.453731	0.190023	-0.557812	-1.28683	96	UBL4A PDPN CLU DNAJA2 BAX HSPA8 DNAJA1 DNAJC3 HSPA5 HSCB AHSA1 HSPD1 GRPEL1 HES1 TIMM10 DNAJB1 CTSC DNAJC9 TBCA ERP29 GRN SUGT1 SOD1 SDF2L1 CDC37L1 TIMM44 OGDH HSPA2 DNAJC1 TIMM9 SLC25A17 PRNP ATP1A1 DNAJB13 MAPT TFRC HSPB6
GOBP_FATTY_ACID_BIOSYNTHETIC_PROCESS	0.0681818	0.454359	0.186433	-0.544784	-1.27217	113	NDUFAB1 GSTP1 DEGS1 CBR1 ELOVL7 APOC1 SLC45A3 TECR FADS3 PLA2G10 ACADVL ERLIN1 PRKAG1 CBR4 MECR FABP5 EIF6 HACD2 LIPH ANXA1 PTGIS MIF PRKAA2 INSIG1 ELOVL1 ABHD2 FADS1 HACD1 TRIB3 FADS2 PTGES2 ASAH2 PLA2G4A ALOX12B LIPG
GOBP_HYPOTHALAMUS_DEVELOPMENT	0.068254	0.454359	0.216543	-0.79378	-1.39062	14	UQCRQ UBB BAX SRD5A1
GOBP_MACROPHAGE_MIGRATION	0.0681502	0.454359	0.202072	-0.655263	-1.34595	38	P2RX4 CD9 CD81 MTUS1 CKLF CD200 MAPK3 MIF THBS1
GOBP_MATING	0.0682493	0.454359	0.208955	-0.709109	-1.36275	24	APP HEXB HDAC2 ADA
GOBP_NEGATIVE_REGULATION_OF_SMOOTH_MUSCLE_CONTRACTION	0.0680713	0.454359	0.21925	-0.817324	-1.3676	12	ADORA1 SOD1
GOMF_MISFOLDED_PROTEIN_BINDING	0.0682493	0.454359	0.208955	-0.708515	-1.36161	24	SDF2 DNAJB11 CLU DERL2 DERL1 HSPA8 DNAJC3 HSPA5 HDAC6 EDEM1 TOR1A SDF2L1 HSPA2
GOMF_OXIDOREDUCTASE_ACTIVITY_ACTING_ON_THE_ALDEHYDE_OR_OXO_GROUP_OF_DONORS_NAD_OR_NADP_AS_ACCEPTOR	0.0679191	0.454359	0.206588	-0.681251	-1.35864	30	GAPDH ALDH2 CYP27A1 ADH5 ALDH18A1 ALDH3A1 DLD OGDH ALDH9A1
GOBP_MONOSACCHARIDE_BIOSYNTHETIC_PROCESS	0.0686016	0.455684	0.195789	-0.595413	-1.30326	64	TPI1 PGAM2 FAM3C ATF3 PGP ATF4 RBP4 PCK2 GPT SELENOS CHST15 SDHAF3 ARPP19 PTPN2 PGM1 SLC25A10 G6PC3 FBP1 SIRT7
GOBP_INNER_DYNEIN_ARM_ASSEMBLY	0.0687398	0.455852	0.21925	-0.821004	-1.36778	11	DNAAF1
GOBP_NUCLEOTIDE_PHOSPHORYLATION	0.0692213	0.457816	0.188204	-0.566527	-1.28838	85	TPI1 PGAM2 NUPR1 NME2 NME1 IGF1 GAPDH GALK1 ARL2 APP ALDOA PRKAG1 HK2 EIF6 PGM1 PNKP FBP1 PRKAA2 OGDH PGAM1 ENTPD5 LDHA
GOBP_FATTY_ACID_METABOLIC_PROCESS	0.0695469	0.45898	0.172324	-0.479099	-1.1967	282	NDUFAB1 GSTP1 ETFB DEGS1 CBR1 ELOVL7 APOC1 SLC45A3 TECR FADS3 ACSL5 PCK2 PLA2G10 MSMO1 ADH5 DBI ABHD12 ABHD5 ACADVL ERLIN1 ABHD6 ETFA PRKAG1 ASAH1 CBR4 FABP1 MECR FABP5 ACAA2 EIF6 TNFRSF1A HACD2 LIPH ACADS ECHS1 ALKBH7 ANXA1 ECH1 PTGIS MIF NUDT19 PRKAA2 INSIG1 ELOVL1 THEM5 PNPLA3 GGT1 ABHD2 FADS1 ACBD4 HACD1 HADH PHYH HADHB GCDH SLC25A17 CPT1A TRIB3 FADS2 ECI2 PTGES2 ASAH2 PLA2G4A NAAA ALOX12B PT…
GOBP_ARACHIDONIC_ACID_SECRETION	0.0696594	0.459228	0.2114	-0.740333	-1.36134	20	PLA2G10 PLA2G12B NMB ANXA1 MIF
GOBP_SULFUR_COMPOUND_METABOLIC_PROCESS	0.0697674	0.459446	0.172324	-0.481956	-1.20173	270	ST3GAL6 MRI1 GSTP1 GLRX5 FXN CLIC1 ARL6IP5 ELOVL7 BOLA2 TECR NFU1 GSTA4 NUBP1 EXT1 SLC26A2 B4GAT1 ACSL5 HSCB ENPP1 CTH APIP CHST15 ACOT9 ISCU SPOCK2 CIAPIN1 GSTM5 HACD2 GSR PPT2 SLC25A10 CLIC5 ST3GAL1 SOD2 PPT1 GSTK1 DLD SOD1 PHGDH B3GALT6 NUDT19 OGDH SMS ISCA2 ELOVL1 ISCA1 THEM5 HMGCS2 GGT1 MGST2 CHAC1 ADI1 HACD1 GCDH BPNT1
GOMF_PROTEASE_BINDING	0.0702179	0.461466	0.184706	-0.551107	-1.27642	98	TIMP1 NDUFS7 F3 CST3 ANXA2 KIT RAD23A DERL2 SRI DERL1 CSTB SELENOS NOL3 GSK3B FLOT1 TIMP3 PSAP BFAR MBP DPP4 OS9 SH3PXD2A MIF
GOCC_CYTOPLASMIC_UBIQUITIN_LIGASE_COMPLEX	0.0713128	0.465622	0.213928	-0.814412	-1.36273	12	DERL2 DERL1 ATG3 OS9 AUP1
GOBP_COPPER_ION_TRANSPORT	0.071885	0.466378	0.2114	-0.80669	-1.37869	13	FKBP4 SLC31A2 SLC31A1 CUTC
GOBP_MAINTENANCE_OF_GASTROINTESTINAL_EPITHELIUM	0.071885	0.466378	0.2114	-0.806842	-1.37895	13	STRAP TFF1 RBP4 TFF2
GOBP_RELAXATION_OF_CARDIAC_MUSCLE	0.0717703	0.466378	0.2114	-0.779147	-1.37131	15	P2RX4 GSN ATP1B1
GOBP_RESPONSE_TO_INCREASED_OXYGEN_LEVELS	0.0716418	0.466378	0.204295	-0.718049	-1.36471	23	PDPN ATP6AP1 ATP6V0D1 HDAC2 TMEM199 SOD2 MT-ATP6 TXNRD2 BNIP3 POLB CCDC115 CAT ATP6V1G1 ATP6V1A
GOMF_TBP_CLASS_PROTEIN_BINDING	0.0716418	0.466378	0.204295	-0.718257	-1.36511	23	PSMC5 HHEX TAF1B DRAP1 PSMC1 RUVBL2 GTF2A2
GOBP_ANTIGEN_PROCESSING_AND_PRESENTATION_OF_PEPTIDE_ANTIGEN_VIA_MHC_CLASS_I	0.0725552	0.466578	0.208955	-0.757356	-1.37668	18	SAR1B PDIA3 IFI30 B2M FCER1G TAPBP IDE
GOBP_RESPONSE_TO_ENDOPLASMIC_RETICULUM_STRESS	0.0723404	0.466578	0.169571	-0.487002	-1.20299	232	UBAC2 PPP1R15A PDIA3 NUPR1 LPCAT3 JUN ERP44 EIF2S1 CLU BCAP31 ATF3 TMBIM6 DERL2 BAX DERL1 EDEM2 ATF4 DNAJC3 TMEM33 HSPA5 PSMC6 FBXO6 CTH ERLIN1 SELENOS ERLEC1 GSK3B FLOT1 STC2 CREB3L1 TXNDC12 TMX1 GRINA PTPN2 BFAR RNF121 OS9 AUP1 AQP11 EDEM1 ERP29 TOR1A SERP1 CREB3L2 UBQLN2 SDF2L1 ERMP1 HERPUD1 UBXN1 UFM1 TMED2 DNAJC18 THBS1 ABCA7 BBC3 CHAC1 CDK5RAP3 SERP2 CASP4 SELENOK HSP90B1 SGTA TRIB3 EIF2B5
GOCC_EXTERNAL_ENCAPSULATING_STRUCTURE	0.072314	0.466578	0.166934	-0.466056	-1.17753	360	TINAGL1 TIMP1 SPARC S100A6 P3H2 MFGE8 LOXL2 LGALS9 LGALS1 HTRA1 F3 F2 CTSZ CTSL CTSH CTSB CLU ANXA4 ANXA2 SMOC1 LGALS3BP GPC6 ADAMTS9 ADAM19 CD151 PXDN COL4A1 ANXA5 SLPI LMAN1 CSTB CTSD LAMA4 SEMA3B HAPLN4 FCGBP LAMC2 PLSCR1 GPC4 VEGFA GPC3 HAPLN3 CTSF FBLN2 WNT11 TIMP3 MMP15 PSAP LTBP1 CTSC SPON2 SPOCK2 ORM1 PTPRZ1 PLOD3 NID2
GOBP_WOUND_HEALING	0.0732218	0.467628	0.166934	-0.472853	-1.18635	327	WFDC1 TSPAN8 TIMP1 TFPI RHOC PRDX2 PPIA PDPN MYOF IGF1 HBEGF F3 F2 CLIC1 CHMP2A CD9 ACTG1 TNFRSF12A FCER1G FUNDC2 CDKN1A CORO1B MYL12A PROCR FGFR1OP2 VKORC1 CNN2 CHMP2B FKBP10 CD151 HMOX1 EXT1 ANXA5 LMAN1 ARL8B MYL9 PLSCR1 PLET1 VEGFA THBD ILK FOXA2 RHOA PLAUR CHMP5 BLOC1S4 FIBP PDCD10 TOR1A ANXA1 SMPD1 CD44 PIK3CB TEC F11R DDR1 ITGB6
GOCC_CHAPERONE_COMPLEX	0.0735931	0.468535	0.197822	-0.674637	-1.34903	31	SDF2 DNAJB11 CCT8 CCT7 HSPA8 CCT5 STIP1 PSMG2 DNAJC9 RUVBL2 SDF2L1 PSMG1
GOBP_VESICLE_DOCKING	0.0737705	0.468824	0.191892	-0.623085	-1.32273	48	STX3 STX8 RAB8A STX7 RAB15 STXBP2 VTI1B RAB10
GOBP_MATERNAL_PROCESS_INVOLVED_IN_FEMALE_PREGNANCY	0.0745257	0.470084	0.190023	-0.623243	-1.32334	47	LGALS9 JUNB CTSB PRDX3 TCF23 STC2 LIF TMED2 NR2F2 MEN1 IHH
GOBP_NUCLEOSIDE_DIPHOSPHATE_METABOLIC_PROCESS	0.0743405	0.470084	0.17822	-0.543286	-1.26699	112	TPI1 PGAM2 NUPR1 NME2 NME1 IGF1 GAPDH GALK1 ARL2 APP ALDOA NUDT9 PRKAG1 HK2 UMPS EIF6 PGM1 BAD FBP1 PRKAA2 RRM2 OGDH PGAM1 AK3 ENTPD5 LDHA
GOBP_POSITIVE_REGULATION_OF_SYNCYTIUM_FORMATION_BY_PLASMA_MEMBRANE_FUSION	0.0746032	0.470084	0.206588	-0.770167	-1.36684	16	SCGB3A1 EHD1 FLOT1
GOBP_REGULATION_OF_APOPTOTIC_PROCESS_INVOLVED_IN_DEVELOPMENT	0.0745543	0.470084	0.208955	-0.813079	-1.3605	12	BAX TNFRSF1A
GOCC_TRANSPORT_VESICLE_MEMBRANE	0.0742009	0.470084	0.173748	-0.523109	-1.25193	144	TMED10 SYNGR1 SAR1B B2M SAR1A SEC13 SYNGR2 SEC22B LMAN1 RAB11FIP5 VMA21 VTI1A VTI1B VAMP7 ICA1 GOSR2 MCFD2 SLC17A5 NRGN VAMP2 TMED2 TMEM30A TMEM184A ECE2 RAB3A
GOBP_PRIMARY_ALCOHOL_METABOLIC_PROCESS	0.0748663	0.470292	0.188204	-0.599174	-1.30482	63	TTR IGF1 GDPD3 GDE1 DHRS3 RBP4 ALDH2 ADH5 DHRS13 GPD2 CBR4
GOMF_ORGANIC_HYDROXY_COMPOUND_TRANSMEMBRANE_TRANSPORTER_ACTIVITY	0.0751445	0.471557	0.195789	-0.674037	-1.34426	30	STRA6 AQP1 RBP4 AQP11 SLC6A2 SLC22A1
GOBP_REGULATION_OF_EPIDERMAL_GROWTH_FACTOR_ACTIVATED_RECEPTOR_ACTIVITY	0.0753323	0.472252	0.197822	-0.702778	-1.35747	25	HBEGF APP ADORA1 SNX6
GOBP_ENDOPLASMIC_RETICULUM_ORGANIZATION	0.0762389	0.473098	0.181383	-0.574069	-1.2917	76	UBL4A RTN3 REEP5 LPCAT3 JAGN1 VAPA WDR83OS EMC7 EMC9 EMC2 EMC3 TMEM33 SHTN1 LMAN1 RAB18 EMC6 RAB10 LMAN2 EMC4 TMED2 SPTSSB REEP6 SGTA EMC8 BNIP1 ZFYVE27 TRAM2
GOBP_POSITIVE_REGULATION_OF_CREB_TRANSCRIPTION_FACTOR_ACTIVITY	0.0761905	0.473098	0.204295	-0.785691	-1.37645	14	VEGFA CD200 CRTC3
GOBP_POSITIVE_REGULATION_OF_LIPID_STORAGE	0.0758725	0.473098	0.199915	-0.724183	-1.35824	22	PLIN2 EHD1 PLA2G10 HILPDA
GOBP_VACUOLE_ORGANIZATION	0.0764045	0.473168	0.169571	-0.516174	-1.24937	164	VMP1 NUPR1 NAGLU ANXA2 GABARAP GAA ATG3 MAP1LC3A GABARAPL2 SEC22B CHMP2B MAP1LC3B EXT1 TPP1 LAPTM4B ADPRH ARL8B HEXB SH3GLB1 ATP6AP2 TMEM41B ARFIP2 TMEM106B TMEM199 EMC6 RAB20 PPT1 GRN SCFD1 UBQLN2 PACS2 NAGPA RAB34 GBA TCIRG1 GABARAPL1 BECN1 RAB14 HOOK2 FEZ2
GOBP_MYELOID_CELL_ACTIVATION_INVOLVED_IN_IMMUNE_RESPONSE	0.0766234	0.473725	0.183024	-0.588155	-1.30165	67	LGALS9 FCER1G KIT IFI35 VAMP8 SNX6 ANXA3 HMOX1 S100A13 STXBP2 VAMP7 LBP GRN ENPP3 VAMP2
GOMF_CYSTEINE_TYPE_PEPTIDASE_ACTIVITY	0.0768362	0.47375	0.169571	-0.519085	-1.24686	151	USP50 TINAGL1 PSMD7 PDIA3 LGMN EIF3F CTSZ CTSL CTSH CTSB GGH OTUB1 RCE1 USP39 CTSD PSMD14 HINT1 CTSF CTSC CASP8 CTSW CAPNS1
GOBP_POSITIVE_REGULATION_OF_RELEASE_OF_SEQUESTERED_CALCIUM_ION_INTO_CYTOSOL	0.0771513	0.474223	0.195789	-0.689723	-1.35566	27	F2 CALM1 SRI BAX CEMIP
GOBP_HYDROGEN_PEROXIDE_METABOLIC_PROCESS	0.0780142	0.474622	0.190023	-0.659563	-1.3356	34	PRDX5 PRDX4 PRDX2 GPX3 PRDX3 PXDN PRDX1 MT-CO2 HDAC6 SOD2 SOD1
GOBP_RELEASE_OF_CYTOCHROME_C_FROM_MITOCHONDRIA	0.0778689	0.474622	0.186433	-0.621003	-1.31831	48	PARL IGF1 FXN CLU PDCD5 BAX SFN NOL3 TIMM50 PLAUR BAD SOD2 FAM162A BNIP3 CIDEB PSMD10 BBC3 LMNA BID PLSCR3 TRIAP1 GHITM
GOMF_METALLOENDOPEPTIDASE_INHIBITOR_ACTIVITY	0.0782748	0.475151	0.202072	-0.800666	-1.36839	13	TIMP1 SPOCK1 BST2 TIMP3 FETUB SPOCK2 RARRES1
GOBP_BEHAVIOR	0.0788934	0.478287	0.158514	-0.455929	-1.15831	431	STRA6 P2RX4 NAGLU LGMN FXN FOS EGR1 BTG2 B2M ARL6IP5 APP KIT ADORA1 GAA DERL2 BBIP1 CFAP20 RCAN1 MYG1 EIF4A3 EXT1 CSTB SGK1 DKK1 ABHD12 HEXB SELENOP NPB ARF4 SRD5A1 ATAD1 NPTN HDAC2 FOXA2 ATXN1 ORMDL3 PTPRZ1 DPP4 SOD2 PPT1 PAIP2 SLC1A3 CNP SOD1 AAAS NRGN TRPV1 EIF4E PREX2 TRH GBA CDK5 SYNJ1 VLDLR BDNF THBS1 LGI4 PAK6 MORC1 ABCA7 HTRA2 FEN1 EPS8 CPT1A CEND1 PRNP TPGS1 CLN3 GRIN1 ITGB1
GOBP_NEGATIVE_REGULATION_OF_DIGESTIVE_SYSTEM_PROCESS	0.0794165	0.478293	0.202072	-0.810855	-1.35678	12	PTGER3 HAMP WNK4 TFF2
GOBP_REGULATION_OF_SYNAPSE_ASSEMBLY	0.0791457	0.478293	0.176694	-0.569274	-1.28409	79	APP GPC6 ROBO2 DKK1 GPC4 CLSTN3 BDNF
GOBP_TERPENOID_BIOSYNTHETIC_PROCESS	0.0794165	0.478293	0.202072	-0.810665	-1.35646	12	FDPS RBP1 CRABP2 HMGCS2
GOCC_SMN_SM_PROTEIN_COMPLEX	0.0793651	0.478293	0.199915	-0.767617	-1.36232	16	SNRPG SNRPD2 STRAP SNRPD1 SNRPE
GOBP_NEGATIVE_REGULATION_OF_MULTICELLULAR_ORGANISM_GROWTH	0.0801964	0.479841	0.202072	-0.813481	-1.35524	11	PLAC8 LGMN FXN STC2
GOBP_REGULATION_OF_IMMUNOGLOBULIN_PRODUCTION	0.0802213	0.479841	0.184706	-0.630841	-1.31018	42	TMBIM6 PHB2 RBP4 MAD2L2 NDFIP1 IL2 PKN1 HMCES
GOMF_ENDOPEPTIDASE_ACTIVATOR_ACTIVITY	0.0801964	0.479841	0.202072	-0.81206	-1.35287	11	PSME2 PSME1 PSMD14
GOBP_PHOSPHOLIPID_METABOLIC_PROCESS	0.0804598	0.480686	0.158514	-0.469932	-1.17805	323	TMEM150A LPCAT3 GDPD3 GDE1 PIGX AGPAT3 APOC1 PHB2 VAPA LPCAT4 PGP FDPS PIGF SLC44A4 PIP5K1B PLA2G10 DBI ABHD12 HEXB ABHD5 SGMS1 PLA2G12B ABHD6 PLSCR1 DPM3 PGS1 ORMDL3 PLBD2 FABP5 CHKA ACP6 PCYT2 PIGS LIPH APOA2 MBOAT1 ABHD16A SPTLC2 ISYNA1 PIGT SMPD1 PIK3CB SOCS3 PIGP AGPAT4 PLPP5 STOML2 SYNJ1 THEM5 PNPLA3 HMGCS2 BECN1 DHRS7B FADS1 SELENOI GDPD1 PLPP1 GPAA1 BPNT1 SMPDL3A MTMR10 CHKB PCYT1A CLN3 P…
GOMF_CELL_CELL_ADHESION_MEDIATOR_ACTIVITY	0.0806011	0.480706	0.183024	-0.619375	-1.31485	48	PDLIM1 KRT18 EPCAM ANXA2 ESAM ROBO2 CD47 CXADR PALLD PPP1CA NPTN CD200 STXBP6 RAB10 ANXA1 JUP
GOCC_GOLGI_ASSOCIATED_VESICLE	0.0807692	0.480773	0.176694	-0.571717	-1.27864	71	TMED9 TMED3 TMED10 KDELR3 COPE APP RAB8A ITM2B KDELR1 TMEM199 SCFD1 NRGN TMED2 SCYL1 ADAM10 SPPL2A RAB14 STK26
GOBP_T_CELL_LINEAGE_COMMITMENT	0.0809524	0.480929	0.197822	-0.76614	-1.35969	16	CTSL RHOA IRF4
GOBP_MAINTENANCE_OF_PROTEIN_LOCALIZATION_IN_ENDOPLASMIC_RETICULUM	0.0810373	0.480968	0.199915	-0.808285	-1.35248	12	KDELR3 HSPA5 KDELR1 OS9 INSIG1 GPAA1
GOBP_OLIGOSACCHARIDE_METABOLIC_PROCESS	0.0811554	0.481203	0.183024	-0.629358	-1.31265	43	ST3GAL6 NEU1 GAA NAGA MGAT2 HEXB FUT8 FBP1 MPDU1
GOBP_CELLULAR_MODIFIED_AMINO_ACID_METABOLIC_PROCESS	0.081448	0.482005	0.164406	-0.516592	-1.24206	153	MTHFD2 LPCAT3 GSTP1 GCH1 CTSB CLIC1 ARL6IP5 CKB LPCAT4 GSTA4 GGH VNN1 PLA2G10 ABHD12 PLSCR1 GSTM5 GSR PLOD3 CLIC5 SOD2 MBOAT1 ABHD16A GSTK1 HPN SOD1 ALDH9A1 AASDHPPT GGT1 MGST2 CHAC1 SLC16A10 CPT1A CHAC2 GOT2 PTDSS2 PTGES2 GSTZ1 SHMT2 DUOX1 SHMT1 GSS HAGH GAMT CPT2 ACADL PLOD2 GGACT TYMS SERINC1 CTSK SERINC3 CTNS GLRX2
GOBP_NEUTROPHIL_ACTIVATION_INVOLVED_IN_IMMUNE_RESPONSE	0.0820189	0.483285	0.195789	-0.754109	-1.37078	18	FCER1G VAMP8 ANXA3 STXBP2 VAMP7 VAMP2 SCNN1B
GOMF_4_IRON_4_SULFUR_CLUSTER_BINDING	0.0820584	0.483285	0.183024	-0.645262	-1.32541	38	NDUFV1 NDUFS8 NDUFS7 NFU1 NUBP1 SDHB CIAPIN1 NTHL1 ISCA2 ACO2
GOBP_LIPOSACCHARIDE_METABOLIC_PROCESS	0.082716	0.485759	0.170932	-0.557079	-1.26961	87	SUMF1 ST3GAL6 NEU1 PIGX ST3GAL5 KIT BAX NAGA PIGF FUCA1 HEXB DPM3 B4GALT3 ST3GAL1 PIGS TM9SF2 PIGT SMPD1 PIGP GBA B4GALNT1
GOBP_ACID_SECRETION	0.0830861	0.485935	0.188204	-0.68422	-1.34484	27	PTGER3 SGK1 SNX10 TFF2 TRPV1 TRH SLC9A3R1 P2RX7 HIP1R ABAT MYC
GOBP_APICAL_JUNCTION_ASSEMBLY	0.0829987	0.485935	0.17822	-0.596199	-1.28903	58	RHOC RAMP2 CLDN7 CLDN6 ARL2 ESAM OCEL1 RHOA WNT11 CDH5 WDR1
GOBP_NEGATIVE_REGULATION_OF_CALCIUM_ION_TRANSPORT_INTO_CYTOSOL	0.0830671	0.485935	0.195789	-0.79403	-1.35705	13	CALM1 TMBIM6 SRI
GOBP_PROTEIN_HOMOOLIGOMERIZATION	0.0832383	0.485935	0.16318	-0.519562	-1.2439	145	CHMP2A B2M PEG10 ALDOA PNPT1 SSBP1 EHD1 ACOT13 PRMT1 CTH APIP NINJ1 CBR4 GSDMD CLYBL AQP11 SOD2 MIF TMEM70 ROM1 LETM1 TRPV1 ALDH9A1 CRTC3 USP16 PRNP MICU1 UPB1 SHMT2 EHD4 SHMT1
GOBP_PROTEIN_TRANSMEMBRANE_IMPORT_INTO_INTRACELLULAR_ORGANELLE	0.0830946	0.485935	0.184706	-0.660325	-1.33399	33	PAM16 TOMM40 HSPD1 GRPEL1 TIMM50 ROMO1 TIMM21 TIMM17A TIMM23 TIMM44 PEX16 DNAJC15
GOBP_LYSOSOMAL_PROTEIN_CATABOLIC_PROCESS	0.0835962	0.486105	0.193813	-0.751595	-1.36621	18	BLOC1S2 TPP1 LAPTM4B TMEM106B TMEM199 LAMP2 GBA CLN3 CCDC115
GOBP_CELLULAR_ANION_HOMEOSTASIS	0.0842788	0.486247	0.195789	-0.804468	-1.34609	12	KCNE3 CKB ENPP1 SLC34A2
GOBP_FOAM_CELL_DIFFERENTIATION	0.083947	0.486247	0.186433	-0.69011	-1.34316	26	SOAT1 PLA2G10 NFKBIA IL18 ABCA5 SELENOK SOAT2 PPARG
GOCC_CHROMAFFIN_GRANULE	0.0842788	0.486247	0.195789	-0.804771	-1.3466	12	CTSL CLU SRI
GOCC_TRAPP_COMPLEX	0.084127	0.486247	0.193813	-0.782535	-1.37092	14	TRAPPC5 TRAPPC1 TRAPPC2L
GOMF_HYDROLASE_ACTIVITY_ACTING_ON_CARBON_NITROGEN_BUT_NOT_PEPTIDE_BONDS	0.0840336	0.486247	0.166934	-0.539379	-1.25797	108	MTHFD2 GCH1 DDAH1 AGA GLS2 DDAH2 VNN1 ASAH1 HINT1 NIT2 HDAC2 ADA HDAC6 AMDHD2 SIRT7 RIDA DPYSL3 PGLYRP1 HINT3 SIRT2 HINT2 ASAH2 TGM2 UPB1 ASPA NAAA FHIT APOBEC2 ACY3 CAT
GOBP_PEPTIDYL_ASPARAGINE_MODIFICATION	0.0845697	0.486395	0.186433	-0.698151	-1.34169	24	DDOST MGAT2 TUSC3 RPN2 DAD1 NUDT14 FUT8 RPN1 ALG5
GOBP_POSITIVE_REGULATION_OF_CD4_POSITIVE_ALPHA_BETA_T_CELL_ACTIVATION	0.0845697	0.486395	0.186433	-0.697711	-1.34084	24	LGALS9 NFKBIZ CD81 ANXA1 CD55 IL18 RARA
GOBP_CELLULAR_RESPONSE_TO_COPPER_ION	0.0857143	0.48885	0.191892	-0.780938	-1.36813	14	AQP1 APP MAP1LC3A
GOBP_NEGATIVE_REGULATION_OF_ANION_TRANSPORT	0.0857143	0.48885	0.191892	-0.76505	-1.35776	16	ARL6IP5 ADORA1 TRH SLC43A1
GOBP_PHOSPHATIDYLCHOLINE_CATABOLIC_PROCESS	0.0857143	0.48885	0.191892	-0.763978	-1.35586	16	GDPD3 APOC1 PLA2G10
GOBP_PRENYLATION	0.0851064	0.48885	0.195789	-0.808202	-1.34645	11	RCE1 RABGGTB PTAR1 FNTA
GOBP_SIALYLATION	0.0857143	0.48885	0.191892	-0.762954	-1.35404	16	ST3GAL6 ST3GAL5 ST3GAL1 ST3GAL4 ST8SIA5 ST6GALNAC2
GOMF_NUCLEOSIDE_DIPHOSPHATE_KINASE_ACTIVITY	0.0857143	0.48885	0.191892	-0.764066	-1.35601	16	NME2 NME1
GOMF_SIALYLTRANSFERASE_ACTIVITY	0.0857143	0.48885	0.191892	-0.762954	-1.35404	16	ST3GAL6 ST3GAL5 ST3GAL1 ST3GAL4 ST8SIA5 ST6GALNAC2
GOCC_OLIGOSACCHARYLTRANSFERASE_COMPLEX	0.086262	0.490515	0.191892	-0.792956	-1.35521	13	KRTCAP2 DDOST TMEM258 TUSC3 RPN2 DAD1 RPN1
GOMF_MONOSACCHARIDE_BINDING	0.0863698	0.490515	0.175204	-0.601073	-1.29234	54	TALDO1 P4HA2 P3H2 LGALS9 GALK1 ALDOA OGFOD3 LMAN1 HK2 ALKBH3 EGLN3 FUOM PLOD3 P4HA3 FBP1 GNPNAT1 LMAN2
GOMF_PASSIVE_TRANSMEMBRANE_TRANSPORTER_ACTIVITY	0.0864979	0.490515	0.153159	-0.47477	-1.18522	275	VDAC3 TRPM6 TMEM109 PDPN P2RX4 KCNE3 FXYD3 CLIC6 CLIC1 AQP8 AQP1 ANXA2 TOMM40 TMC4 BAX VDAC2 PKD1L2 KCNK5 TRPC6 CLIC5 AQP11 MT-ATP6 LRRC38 TMEM266 LRRC8B TRPV1 MT-ATP8 CDK5 TRPV3 BEST1 CACNB1 SCNN1B CLCN2 KCNQ5
GOBP_ER_NUCLEUS_SIGNALING_PATHWAY	0.0871369	0.490936	0.176694	-0.626344	-1.30084	42	PPP1R15A LPCAT3 EIF2S1 ATF4 TMEM33 HSPA5 ERLIN1 SELENOS GSK3B PTPN2 INSIG1 TMED2 ABCA7
GOCC_EXTRINSIC_COMPONENT_OF_ORGANELLE_MEMBRANE	0.0870748	0.490936	0.175204	-0.621507	-1.31159	46	USP50 PAM16 UBB EMC2 ACADVL COQ6 SNX10 TOR1A ANXA1 SNX16 COQ5 COQ7
GOBP_ATP_TRANSPORT	0.0875203	0.49105	0.191892	-0.803519	-1.3445	12	SLC25A4 CD47 SLC25A5 SLC25A31 SLC25A17
GOBP_DE_NOVO_PROTEIN_FOLDING	0.0876217	0.49105	0.176694	-0.643871	-1.32196	37	SDF2 HSPA8 HSPA5 HSPD1 DNAJB1 TOR1A SDF2L1 HSPA2 DNAJC18 ENTPD5 TOR2A HSPA13 DNAJB13 HSPA1A BAG1 CHCHD4 HSPA14 UGGT1 TOR1B HSPA9
GOBP_GLYCOPROTEIN_METABOLIC_PROCESS	0.0873684	0.49105	0.152145	-0.47286	-1.18189	305	ST3GAL6 KRTCAP2 IGF1 HBEGF ERP44 CTSL CST3 BACE2 AGA ST3GAL5 HS6ST2 ADAMTS9 ITM2C DDOST EDEM2 MGAT2 SOAT1 TCF7L2 TMEM258 TUSC3 EXT1 RPN2 DAD1 B4GAT1 FBXO6 MAN1A2 NUDT14 ALG3 ITM2B ALG1 CHST15 DPM3 PRKCSH FUT8 RPN1 TMEM106A SPOCK2 B4GALT3 PLOD3 ST3GAL1 MAN2B1 GALNT6 GALNT1 AQP11 EDEM1 TM9SF2 ALG5 RAMP1 SERP1 GALNT18 PHLDA1 B3GALT6 MPDU1 NAGPA TET3 C1GALT1 EOGT VEGFB ABCA7 PMM2 ENTPD5 SERP2 PMM1 FU…
GOCC_MYOSIN_II_COMPLEX	0.0874404	0.49105	0.190023	-0.752045	-1.34155	17	MYL3 MYL12B MYL12A MYL9
GOMF_OXIDOREDUCTASE_ACTIVITY_ACTING_ON_THE_ALDEHYDE_OR_OXO_GROUP_OF_DONORS	0.0876217	0.49105	0.176694	-0.64334	-1.32087	37	GAPDH ALDH2 CYP27A1 ADH5 ALDH18A1 ALDH3A1 DLD OGDH ALDH9A1
GOMF_ANTIPORTER_ACTIVITY	0.087969	0.492546	0.169571	-0.577025	-1.28188	68	SLC3A2 SLC25A4 SLC25A5 SLC26A2 SLC25A11 SLC25A10 SLC25A31 SLC4A5 LETM1 SLC37A3 SLC7A6 SLC35E4 CLCN4 SLC4A2
GOBP_NEGATIVE_REGULATION_OF_MAST_CELL_ACTIVATION	0.0883797	0.494394	0.191892	-0.8054	-1.34178	11	LGALS9 HMOX1 ENPP3
GOBP_MITOCHONDRIAL_FUSION	0.0885341	0.494492	0.179782	-0.674361	-1.34197	29	PARL CHCHD3 VAT1 MTCH2 BAX ZDHHC6 BNIP3 STOML2
GOCC_SM_LIKE_PROTEIN_FAMILY_COMPLEX	0.0887199	0.494492	0.166934	-0.56367	-1.26895	75	SNRPG SNRPD2 STRAP SF3B6 USP39 TXNL4A SNRPD1 SNRPB2 SNRPE SNRPA1 SF3B2 SNRPC CD2BP2 CLNS1A PHF5A LSM5 HTATSF1 LSM1 GEMIN2 LSM11 LARP7 SART1 LSM6
GOMF_MONOOXYGENASE_ACTIVITY	0.0886427	0.494492	0.175204	-0.638262	-1.31631	39	HMOX2 CYP26A1 HMOX1 MSMO1 CYP27A1 COQ6 FMO1 PTGIS PCBD2 COQ7
GOBP_POLYOL_METABOLIC_PROCESS	0.0890244	0.495739	0.16318	-0.547225	-1.25557	90	TPI1 GCH1 GALK1 MINPP1 PGP SPTSSA PCK2 CYP27A1 ASAH1 GPD2 SPR DEGS2 SPTLC2 ISYNA1 SPHK1 GBA NUDT3 SYNJ1 SPTSSB PCBD2 PLPP1 BPNT1 GOT1 PTH1R TKFC NUDT10 ASAH2 ITPKB PLA2G4A NAAA
GOBP_ARGININE_METABOLIC_PROCESS	0.0893142	0.495946	0.188204	-0.768845	-1.35318	15	DDAH1 DDAH2 SLC7A7 OAT CLN3 FAH SLC39A8 ASL
GOBP_EXCITATORY_SYNAPSE_ASSEMBLY	0.0893939	0.495946	0.183024	-0.72021	-1.34023	21	NPTN ZDHHC12 PLXNB2
GOBP_SUBSTANTIA_NIGRA_DEVELOPMENT	0.0893617	0.495946	0.176694	-0.650394	-1.31703	34	YWHAQ S100A1 NDUFS3 COX6B1 CALM1 CKB HSPA5 RHOA MBP CNP
GOBP_VIRAL_PROTEIN_PROCESSING	0.0894661	0.495946	0.17822	-0.666642	-1.33305	31	SPCS1 EDEM2 MGAT2 PRMT1 GSK3B FUT8 ST3GAL1 GALNT1 PARP10 MGAT4B
GOMF_TRANSFERASE_ACTIVITY_TRANSFERRING_ALKYL_OR_ARYL_OTHER_THAN_METHYL_GROUPS	0.0896921	0.49675	0.170932	-0.592813	-1.27974	56	GSTP1 GSTA4 FDPS RABGGTB MGST3 SRM GSTM5 GSTK1 SMS PTAR1 MGST2 LANCL1 FNTA FDFT1 GSTZ1
GOBP_PROTEIN_INSERTION_INTO_ER_MEMBRANE	0.0897833	0.496806	0.184706	-0.730565	-1.34338	20	UBL4A WDR83OS EMC7 EMC9 EMC2 EMC3 EMC6 EMC4 SGTA EMC8 TRAM2
GOCC_ENDOSOME_MEMBRANE	0.0899796	0.497038	0.147331	-0.453355	-1.15124	441	YIPF1 USP50 UBA52 RHOD RAB11A PLD3 PDIA3 LAPTM4A IFITM3 CHMP2A CD63 B2M ANXA2 UBB VPS29 STX8 MVB12A VAMP8 SNX6 PDLIM4 LITAF ATP6V0B CHMP2B ATP13A3 RAB8A STX7 EHD1 RHOB ATP6AP1 SLC39A4 LAPTM4B UBE2D3 PRAF2 CTSD ATP6V0D1 DKK1 ARL8B RAB11FIP5 LY96 ITM2B RAB15 ABHD6 ATP6AP2 VTI1A TMEM9B TMEM106B LAMTOR2 VTI1B CHMP5 VAMP7 NDFIP1 MVB12B RAB10 LAMP2 TM9SF2 SNX10 GOSR2 RAB11FIP2 ANXA1 SPHK1 SNX16 LAMTOR4…
GOMF_ATPASE_COUPLED_TRANSMEMBRANE_TRANSPORTER_ACTIVITY	0.0899873	0.497038	0.165657	-0.563143	-1.26777	75	ATP6V1F ATP6V1E1 ATP1B1 ATP6V1D ATP13A3 SLC26A2 ATP6V0D1 ATP6V1C1 TAPBP
GOBP_NEGATIVE_REGULATION_OF_CARBOHYDRATE_METABOLIC_PROCESS	0.0904033	0.497466	0.173748	-0.638727	-1.31199	38	NUPR1 FAM3C PGP ENPP1 SELENOS GSK3B FOXA2 FBP1 COX11
GOMF_INORGANIC_ANION_TRANSMEMBRANE_TRANSPORTER_ACTIVITY	0.0904704	0.497466	0.160801	-0.539992	-1.25429	99	VDAC3 FXYD3 CLIC6 CLIC1 SLC26A2 VDAC2 SLC25A11 SLC25A10 CLIC5 SLC4A5 LRRC8B SLC37A3 BEST1 SLC6A2 CLCN2 SLC22A1 ANO1 CLCN4 CLCNKA SLC4A2 SLC12A7 MFSD5 ABCC5 SLC1A4 ABCC4 ABCC1 SLC37A1 SLC39A8 ABCC2 SLC12A4 ANO10 CLIC3 CLDN4
GOBP_PLASMA_MEMBRANE_ORGANIZATION	0.0911271	0.497507	0.159647	-0.534727	-1.24792	111	VMP1 MYOF GSN DEGS1 CLU CHMP2A CD9 CHMP2B ARL8B SH3GLB1 PLSCR1 FLOT1 TMEM41B CHMP5 SPTBN1 SERP1 PLSCR2 SMPD1 SOD1 ABCA7 BAIAP2L2 RAB3A MYRF SNX9 CLN3 EPB41L3 PLSCR3 SLC9A3R1
GOBP_REGULATION_OF_ION_TRANSPORT	0.091002	0.497507	0.146416	-0.453614	-1.15155	449	VMP1 TMSB4X TMEM109 P2RX4 NKAIN4 NDUFA4 KCNE3 FXYD3 F2 CLIC6 CLIC1 CD63 CALM1 B2M ATP1B1 ARL6IP5 APP TMBIM6 PHB2 ADORA1 VAMP8 IFNGR2 SRI BAX SNX6 ATF4 FHL1 PLA2G10 KIF5B SPINK1 SLC31A2 HES1 STC2 CEMIP HAMP RHOA TESC ISCU KCNK5 TRPC6 VAMP7 CLIC5 WDR1 TOR1A WNK4 LRRC38 MIF TRH VAMP2 RANGRF CDK5 TCIRG1 HSPA2 TRPV3 BEST1 SLC43A1 CACNB1
GOBP_STRIATED_MUSCLE_CONTRACTION	0.0909091	0.497507	0.156312	-0.524949	-1.2472	130	PGAM2 P2RX4 MYL3 KCNE3 GSN CALM1 ATP1B1 ALDOA ADORA1 GAA SRI
GOCC_VESICLE_TETHERING_COMPLEX	0.0913978	0.498098	0.169571	-0.593164	-1.27582	55	TRAPPC5 TRAPPC1 TRAPPC2L EXOC6 STXBP6 EXOC7 TRAPPC6B
GOBP_CELL_COMMUNICATION_BY_ELECTRICAL_COUPLING	0.0915805	0.49865	0.17822	-0.686008	-1.32508	25	CALM1 ATP1B1 SRI
GOCC_ZYMOGEN_GRANULE	0.091954	0.499687	0.188204	-0.818319	-1.34296	10	TMED10 STX3 VAMP2 TMED2
GOBP_NEGATIVE_REGULATION_OF_ORGANIC_ACID_TRANSPORT	0.092504	0.501535	0.184706	-0.761936	-1.34102	15	ARL6IP5 ADORA1 TRH SLC43A1 THBS1
GOMF_CYTOKINE_BINDING	0.0926829	0.501535	0.159647	-0.543106	-1.24612	90	PLP2 PDPN CRLF2 KIT PXDN GREM2 ZFP36 LIFR PRLR LTBP1 TNFRSF1A CRLF1
GOCC_ENDOCYTIC_VESICLE	0.0934183	0.505068	0.147331	-0.477281	-1.18372	249	ZYX UBA52 SPARC RAB11A PDIA3 HSP90AA1 HBEGF GSN CTSL CD9 B2M ACTG1 UBB STX8 VAMP8 SEC22B ATP6V0B ANXA3 RAB8A STX7 EHD1 RAB24 ATP6V0D1 RAB11FIP5 KIF5B CEMIP TAPBP DPP4 VAMP7 RAB20 RALA RAB10 LAMP2 LMBRD1 SPHK1 AP2S1 RAB34 RABEP1 VAMP2 TCIRG1 MYO6 M6PR PGLYRP1 ITGB5 BECN1 RAB14 RIN3 UNC93B1 HSP90B1 HYAL2
GOBP_REGULATION_OF_ACUTE_INFLAMMATORY_RESPONSE	0.0938416	0.506464	0.175204	-0.6767	-1.34033	28	GSTP1 ADORA1 PTGER3 SELENOS
GOBP_MEMBRANE_DOCKING	0.0943878	0.50807	0.161979	-0.562499	-1.26123	73	VMP1 STX3 CALM1 STX8 VAMP8 RAB8A STX7 RAB15 STXBP2 VTI1B RAB10 PACS2 RAB3IP PEX16 RAB3A SNAP29 CLN3
GOCC_COLLAGEN_CONTAINING_EXTRACELLULAR_MATRIX	0.0945378	0.508431	0.145516	-0.471625	-1.17879	284	TINAGL1 TIMP1 SPARC S100A6 P3H2 MFGE8 LOXL2 LGALS9 LGALS1 HTRA1 F3 F2 CTSZ CTSL CTSH CTSB CLU ANXA4 ANXA2 SMOC1 LGALS3BP GPC6 ADAMTS9 ADAM19 CD151 PXDN COL4A1 ANXA5 SLPI LMAN1 CSTB CTSD LAMA4 SEMA3B LAMC2 PLSCR1 GPC4 GPC3 CTSF FBLN2 TIMP3 PSAP LTBP1 CTSC ORM1 PTPRZ1 PLOD3 NID2
GOBP_CELLULAR_COPPER_ION_HOMEOSTASIS	0.0952381	0.509259	0.181383	-0.77475	-1.35728	14	APP SCO2 SLC31A2 SLC31A1 COX19 ANKRD9 PRNP ATOX1
GOBP_NEGATIVE_REGULATION_OF_SYNAPSE_ORGANIZATION	0.0952381	0.509259	0.184706	-0.816305	-1.33965	10	ROBO2 DKK1
GOBP_POSITIVE_REGULATION_OF_VIRAL_LIFE_CYCLE	0.0956938	0.509259	0.181383	-0.760164	-1.3379	15	TMPRSS2 LGALS9 LGALS1
GOBP_REGULATION_OF_MITOCHONDRIAL_GENE_EXPRESSION	0.095729	0.509259	0.173748	-0.678784	-1.32111	26	CHCHD10 C1QBP MPV17L2 COA3 MALSU1 RPUSD3 TSFM
GOCC_SMALL_RIBOSOMAL_SUBUNIT	0.0953757	0.509259	0.172324	-0.658019	-1.32304	32	UBA52 MRPS6 MRPS24 MRPL42 MRPS35 MRPS33 MRPS28 MRPS17 MRPS34 MRPS18A MRPS11
GOBP_ANATOMICAL_STRUCTURE_HOMEOSTASIS	0.0968085	0.510436	0.144631	-0.480529	-1.18652	234	P2RX4 CTSH B2M ACTG1 ACP5 ESAM EPAS1 ALDOA ADORA1 GAA STRAP BAX TFF1 CFL2 CHMP2B CXADR PRDX1 EXT1 RBP4 TPP1 LIPA VEGFA HAMP CDH5 MBP LAMP2 SNX10 NKIRAS1 SLC28A2 TFF2 SOD1 F11R CDK5 TCIRG1 ITGB6 DRAM2
GOBP_PURINE_CONTAINING_COMPOUND_METABOLIC_PROCESS	0.0964361	0.510436	0.143759	-0.465942	-1.16688	315	UQCC3 TTR TPI1 TMSB4X PGAM2 NUPR1 NME2 NME1 IGF1 GAPDH GALK1 ARL2 APP H19 ELOVL7 ALDOA TECR NUDT9 SLC26A2 ACSL5 ADSL ENPP1 PRKAG1 HINT1 PRPSAP1 NT5C HK2 ADA RHOA MT-CO2 ACOT9 EIF6 PGM1 BAD HACD2 PPT2 PPT1 MT-ATP6 ADK DLD FBP1 DGUOK NPR1 NUDT19 PRKAA2 MT-ATP8 OGDH NUDT3 ELOVL1 STOML2 THEM5 HMGCS2 PGAM1 AK3 ENTPD5 HACD1 LDHA LDHC GCDH BPNT1
GOBP_RESPONSE_TO_CORTICOSTERONE	0.096563	0.510436	0.183024	-0.803204	-1.33812	11	FOSB FOS
GOBP_TAIL_ANCHORED_MEMBRANE_PROTEIN_INSERTION_INTO_ER_MEMBRANE	0.0968254	0.510436	0.179782	-0.77225	-1.3529	14	UBL4A EMC7 EMC9 EMC2 EMC3 EMC6 EMC4 SGTA EMC8
GOBP_REGULATION_OF_T_CELL_DIFFERENTIATION_IN_THYMUS	0.0969793	0.510808	0.179782	-0.748976	-1.33608	17	VNN1 ADA PTPN2 CLPTM1 SOD1
GOBP_INORGANIC_ANION_TRANSPORT	0.0976744	0.513146	0.151149	-0.522041	-1.23507	123	VDAC3 FXYD3 CLIC6 CLIC1 SLC25A3 ATF4 SLC26A2 ENPP1 VDAC2 SLC25A11 SLC25A10 CLIC5 SLC34A2 CLNS1A SLC1A3 WNK4 SLC4A5 LRRC8B ENPP3 SLC37A3 BEST1 CLCN2 PRNP ANO1 CLCN4 CLCNKA
GOBP_CARBOHYDRATE_CATABOLIC_PROCESS	0.0979021	0.513827	0.151149	-0.521598	-1.23272	122	TPI1 PGAM2 NUPR1 NEU1 IGF1 GAPDH GALK1 ARL2 APP ALDOA GAA NAGA PPP1CA HEXB PRKAG1 GPD2 HK2 FUT8 GALE EIF6 PGM1 BAD
GOBP_EXOCYTOSIS	0.0983087	0.514745	0.142901	-0.471165	-1.17571	276	TMED10 SYNGR1 STX3 RAB11A NAPA LGALS9 JAGN1 CHMP2A KIT VAMP8 SNX6 SYNGR2 ANXA3 HMOX1 PRSS12 RAB8A ARL8B RAB11FIP5 RAB15 S100A13 EXOC6 GSK3B SDF4 STXBP2 VTI1B VAMP7 STXBP6 SNAP47 RALA RAB10 RAB11FIP2 ANXA1 SDCBP EXOC7 RAP1A RAB3IP VAMP2 CDK5 SYNJ1
GOBP_NEGATIVE_REGULATION_OF_FIBROBLAST_PROLIFERATION	0.098966	0.516832	0.170932	-0.683873	-1.32096	25	NUPR1 IFI30 GSTP1 EMD BAX FTH1 MED31 SOD2 FBXO4
GOBP_POSITIVE_REGULATION_OF_LIPID_CATABOLIC_PROCESS	0.0990712	0.516941	0.175204	-0.722999	-1.32946	20	ADORA1 ABHD5 FABP1 APOA2 CPT1A
GOBP_REGULATION_OF_HEART_CONTRACTION	0.099435	0.51766	0.147331	-0.512163	-1.23023	151	S100A1 P2RX4 MYL3 KCNE3 HBEGF GCH1 CALM1 ATP1B1 EPAS1 ADORA1 GAA SRI CXADR
GOBP_PHOSPHATIDIC_ACID_METABOLIC_PROCESS	0.0995671	0.517766	0.168238	-0.659571	-1.31891	31	AGPAT3 LPCAT4 PLA2G10 ABHD5 ACP6 LIPH AGPAT4 PNPLA3
GOBP_AMINE_METABOLIC_PROCESS	0.100124	0.517797	0.154191	-0.551333	-1.25282	84	GDPD3 GDE1 GCH1 SAT1 EPAS1 COMT ALDH2 SRM SLC7A7 HDAC6 PNKD MTPN NPR1 TRH SMS PAOX OAZ2 GDPD1 GCDH CLN3
GOBP_GTP_BIOSYNTHETIC_PROCESS	0.100164	0.517797	0.179782	-0.812179	-1.33288	10	NME2 NME1
GOBP_NEGATIVE_REGULATION_OF_PROGRAMMED_NECROTIC_CELL_DEATH	0.1	0.517797	0.176694	-0.769554	-1.34818	14	SLC25A4 NUPR1 CASP8
GOBP_ORGANOPHOSPHATE_BIOSYNTHETIC_PROCESS	0.100102	0.517797	0.138805	-0.44961	-1.14265	445	UQCC3 TPI1 TMSB4X TMEM150A NME2 NME1 LPCAT3 GCH1 PIGX H19 ELOVL7 AGPAT3 ALDOA VAPA CKB TECR LPCAT4 DUT FDPS SLC26A2 PIGF SLC44A4 PIP5K1B ACSL5 NAXD ADSL RFK HEXB ABHD5 SGMS1 PLSCR1 DPM3 PRPSAP1 ME1 ADA MT-CO2 PGS1 ORMDL3 FABP5 UMPS AK6 CHKA HACD2 PPT2 ACP6 PCYT2 PIGS LIPH PPT1 MT-ATP6 APOA2 ADK MBOAT1 SPTLC2 ISYNA1 DLD PTGIS PIGT DGUOK NPR1 PIK3CB SOCS3 PIGP AGPAT4 MT-ATP8 RRM2 ELOVL1 STOML2 SYNJ…
GOBP_REGULATION_OF_TRANSLATIONAL_INITIATION_IN_RESPONSE_TO_STRESS	0.1	0.517797	0.176694	-0.769049	-1.3473	14	PPP1R15A EIF2S1 DNAJC3 PPP1CA
GOBP_RESPONSE_TO_MANGANESE_ION	0.1	0.517797	0.176694	-0.75451	-1.33905	16	EIF2S1 APP ATF4 HSPA5 SOD2
GOBP_PRODUCTION_OF_MOLECULAR_MEDIATOR_INVOLVED_IN_INFLAMMATORY_RESPONSE	0.100402	0.517843	0.160801	-0.585551	-1.26406	56	PRDX2 PLD3 F2 CUEDC2 H19 VAMP8 SNX6 PLA2G10 CHID1 VAMP7 LBP GRN
GOMF_EXCITATORY_EXTRACELLULAR_LIGAND_GATED_ION_CHANNEL_ACTIVITY	0.100619	0.5184	0.173748	-0.721405	-1.32653	20	P2RX4 TRPV1 P2RX3 P2RX7
GOBP_CHLORIDE_TRANSPORT	0.101299	0.519216	0.157403	-0.573505	-1.26923	67	FXYD3 CLIC6 CLIC1 SLC26A2 CLIC5 CLNS1A SLC1A3 WNK4 BEST1 CLCN2 PRNP ANO1 CLCN4 CLCNKA
GOBP_MEMBRANE_LIPID_CATABOLIC_PROCESS	0.101156	0.519216	0.166934	-0.65935	-1.31497	30	NEU1 NAGA FUCA1 HEXB ASAH1 PPT1 SMPD1 SPHK1 GBA MGST2 SMPDL3A ASAH2
GOCC_COATED_VESICLE_MEMBRANE	0.101266	0.519216	0.147331	-0.522061	-1.24034	130	TMED3 TMED10 SAR1B KDELR3 HBEGF COPE CD9 B2M SAR1A SEC13 VAMP8 HSPA8 SEC22B DBNL LMAN1 VMA21 VTI1A CEMIP KDELR1 TMEM199 VTI1B VAMP7 GOSR2 MCFD2 NRGN AP2S1 VAMP2 TMED2 MYO6 M6PR SCYL1
GOBP_REGULATION_OF_CILIUM_DEPENDENT_CELL_MOTILITY	0.101587	0.519893	0.175204	-0.753371	-1.33703	16	CFAP20
GOBP_HUMORAL_IMMUNE_RESPONSE_MEDIATED_BY_CIRCULATING_IMMUNOGLOBULIN	0.10192	0.521162	0.168238	-0.680679	-1.31479	25	CLU C1QBP CD81 CR1L CD55
GOBP_PROTEIN_IMPORT_INTO_MITOCHONDRIAL_MATRIX	0.102524	0.522504	0.173748	-0.741899	-1.34858	18	PAM16 TOMM40 GRPEL1 TIMM50 ROMO1 TIMM21 TIMM17A TIMM23 TIMM44 DNAJC15
GOCC_EXTERNAL_SIDE_OF_PLASMA_MEMBRANE	0.102397	0.522504	0.142057	-0.487155	-1.19687	199	MFGE8 F3 F2 CTSB CRLF2 CD9 B2M FCER1G KIT ANXA5 ENPEP ATP6AP2 GPC4 FLOT1 PLET1 THBD ADA LIFR CDH5 PRLR CLPTM1 GSR CRLF1 IDE ANXA1 TRPV1 ENPP3 ITGB6 THBS1 SCNN1B HYAL2 PRNP NT5E VTCN1 CSF2RA ITGB1 CXCL12 TFRC IL3RA VCAM1 TMEM123 LY6G6C B4GALT1 SLC38A1 TGFBR2 CTSK SDC1 ACKR3 CDH13 FGB ABCC4 P2RX7 ABCG2 LRP2
GOMF_ANION_TRANSMEMBRANE_TRANSPORTER_ACTIVITY	0.102784	0.523231	0.140406	-0.479873	-1.18398	221	VDAC3 SLCO3A1 SLCO2A1 SLC3A2 SLC25A4 PDPN FXYD3 CLIC6 CLIC1 MPC1 SLC25A5 SLC26A2 SLC44A4 VDAC2 SLC25A11 SLC25A10 SLC35B1 CLIC5 SLC1A3 SLC25A31 SLC52A2 SLC4A5 LRRC8B SLC37A3 BEST1 SLC6A2 CLCN2 SLC13A5 SLC25A17 SLC22A1 SLC23A1 SLC7A3 ANO1 SFXN3 CLCN4 SLC35B3 SLC9A3R1 CLCNKA SLC4A2 SLC7A9 SLC12A7 SLC38A6 MFSD5 SLC38A1 SLC35B4 ABCC5 SLC9A6 SERINC3 SLC1A4 CTNS ABCC4 ABCC1 ABCG2 MFSD10 SLC37A1 SLC39A8 …
GOBP_RESPONSE_TO_INORGANIC_SUBSTANCE	0.103378	0.524242	0.13649	-0.450561	-1.14403	404	MT-ND5 PRDX2 PGAM2 P2RX4 MIEN1 LOXL2 LGMN JUNB JUN GCH1 FXN FOSB FOS EIF2S1 CRIP1 CALM1 B2M AQP1 APP ACTG1 H19 PRDX3 KIT CCS TFF1 MAP1LC3A ATF4 MT-CO1 HMOX1 EIF4A3 PRDX1 JUND RHOB HSPA5 PPP1CA RIPK3 PLSCR1 HDAC2 ENDOG HAMP TRAP1 HDAC6 FABP1 CASP8 UCP2 BAD MBP MAPK3 SOD2 PDCD10 CHUK TXNRD2 ANXA1 FBP1 PCNA SMPD1 SOD1 ERCC1 BNIP3 SPHK1 PRKAA2 TCIRG1 CDH1 CUTA THBS1 HMGCS2 KHK NQO1 BECN1 KLF2 SLC13A5…
GOMF_ANION_CHANNEL_ACTIVITY	0.103217	0.524242	0.158514	-0.594935	-1.27617	53	VDAC3 FXYD3 CLIC6 CLIC1 VDAC2 CLIC5 LRRC8B BEST1 CLCN2 ANO1 CLCN4 CLCNKA
GOBP_INDOLE_CONTAINING_COMPOUND_METABOLIC_PROCESS	0.103668	0.524414	0.173748	-0.756066	-1.33069	15	ALDH2 SRD5A1 GCDH
GOBP_PROTEIN_LOCALIZATION_TO_ENDOPLASMIC_RETICULUM	0.103586	0.524414	0.157403	-0.584301	-1.26837	59	UBL4A UBAC2 PPP1R15A KDELR3 BCAP31 VAPA SPCS1 GABARAPL2 SRP14 HSPA5 SPCS2 SEC62 KDELR1 OS9 RAB10 EDEM1 HERPUD1 INSIG1 SRPRB GBF1 SRP19 GPAA1
GOBP_DOPAMINE_METABOLIC_PROCESS	0.103858	0.524939	0.166934	-0.66695	-1.3109	27	GCH1 COMT ALDH2 PNKD NPR1
GOBP_NEURAL_NUCLEUS_DEVELOPMENT	0.104336	0.526923	0.158514	-0.606969	-1.28879	47	YWHAQ S100A1 NDUFS3 COX6B1 CALM1 CKB HSPA5 RHOA MBP CNP
GOMF_CHEMOKINE_BINDING	0.104762	0.528203	0.172324	-0.751034	-1.33288	16	PLP2 PDPN ZFP36
GOBP_MITOCHONDRIAL_ELECTRON_TRANSPORT_CYTOCHROME_C_TO_OXYGEN	0.105263	0.528507	0.172324	-0.755047	-1.32889	15	CYCS COX5A COX4I1 COX7A1 MT-CO1 COX5B MT-CO2 COX6A1
GOBP_RESPONSE_TO_INTERFERON_GAMMA	0.104938	0.528507	0.15017	-0.546092	-1.24457	87	ZYX LGALS9 IFITM3 GSN GCH1 GAPDH CITED1 ACTG1 STX8 BST2 CD47 CCL17 KIF5B PTPN2 CALCOCO2 RAB20 IFITM1
GOCC_PHAGOCYTIC_VESICLE_MEMBRANE	0.105756	0.5293	0.156312	-0.583432	-1.25949	56	B2M VAMP8 SEC22B ATP6V0B ANXA3 RAB8A ATP6V0D1 TAPBP VAMP7 RAB20 RAB10 LAMP2 RAB34 TCIRG1
GOBP_NUCLEOBASE_CONTAINING_SMALL_MOLECULE_METABOLIC_PROCESS	0.106014	0.530158	0.134273	-0.449232	-1.14122	439	UQCC3 TTR TPI1 TMSB4X PGAM2 NUPR1 NME2 NME1 IGF1 GAPDH GALK1 ARL2 APP H19 ELOVL7 ALDOA TECR DUT NUDT9 SLC26A2 ACSL5 NAXD ADSL ENPP1 NUDT14 RFK PRKAG1 HINT1 PRPSAP1 NT5C HK2 ME1 ADA RHOA MT-CO2 FUT8 ACOT9 UMPS EIF6 PGM1 AK6 BAD HACD2 PPT2 UAP1L1 PPT1 NT5M MT-ATP6 ADK AMDHD2 NT5C3B DLD FBP1 CNP PTGIS DGUOK NPR1 NUDT19 GNPNAT1 PRKAA2 ENPP3 MT-ATP8 NTHL1 RRM2 OGDH NUDT3 ELOVL1 DPYSL3 STOML2 REXO2 TGD…
GOBP_POSITIVE_REGULATION_OF_INTERLEUKIN_1_PRODUCTION	0.106501	0.530544	0.158514	-0.61859	-1.28473	42	USP50 TMED10 LGALS9 EGR1 APP S100A13 HDAC2 CASP8 TMEM106A GSDMD ORM1
GOBP_PROTEIN_INSERTION_INTO_ER_MEMBRANE_BY_STOP_TRANSFER_MEMBRANE_ANCHOR_SEQUENCE	0.106732	0.530544	0.173748	-0.80952	-1.32852	10	EMC7 EMC9 EMC2 EMC3 EMC6 EMC4 EMC8
GOBP_REGULATION_OF_RELEASE_OF_CYTOCHROME_C_FROM_MITOCHONDRIA	0.106648	0.530544	0.158514	-0.623441	-1.28574	39	PARL IGF1 FXN CLU PDCD5 BAX NOL3 PLAUR BAD FAM162A BNIP3 CIDEB PSMD10 BBC3 LMNA BID PLSCR3 TRIAP1 GHITM
GOCC_AZUROPHIL_GRANULE_MEMBRANE	0.106557	0.530544	0.157403	-0.604377	-1.28302	48	SYNGR1 NDUFC2 GLIPR1 CD63 VAPA GAA VAMP8 BST2 DDOST VNN1 PSAP VAMP7 LAMP2
GOCC_EMC_COMPLEX	0.106732	0.530544	0.173748	-0.80952	-1.32852	10	EMC7 EMC9 EMC2 EMC3 EMC6 EMC4 EMC8
GOCC_DYNACTIN_COMPLEX	0.106969	0.530605	0.172324	-0.790092	-1.32204	12	ACTR10 DCTN3 DCTN6 DCTN2 ACTA2 ACTR1A ACTA1
GOBP_ASPARTATE_FAMILY_AMINO_ACID_BIOSYNTHETIC_PROCESS	0.107576	0.532752	0.165657	-0.708874	-1.31914	21	MRI1 ASNS APIP PLOD3 AASDHPPT ADI1 GOT1 GOT2
GOBP_AUTOPHAGY_OF_MITOCHONDRION	0.10804	0.53462	0.149208	-0.551177	-1.24132	78	SLC25A4 PARL GABARAP FUNDC2 PHB2 SQSTM1 ATG3 MAP1LC3A GABARAPL2 SLC25A5 MAP1LC3B ARFIP2 HK2 HDAC6
GOBP_POSITIVE_REGULATION_OF_MYOBLAST_FUSION	0.108374	0.534979	0.172324	-0.808057	-1.32612	10	SCGB3A1 EHD1 FLOT1
GOBP_REGULATION_OF_MITOCHONDRIAL_OUTER_MEMBRANE_PERMEABILIZATION_INVOLVED_IN_APOPTOTIC_SIGNALING_PATHWAY	0.108833	0.535947	0.168238	-0.736761	-1.33924	18	CHCHD10 SLC25A5 NMT1 GSK3B ACAA2 SLC35F6 BBC3 HSPA1A BOK
GOBP_PROTEIN_HOMOTETRAMERIZATION	0.10929	0.537765	0.155242	-0.600729	-1.27527	48	B2M ALDOA SSBP1 ACOT13 CTH APIP CBR4 SOD2 TRPV1 ALDH9A1 CRTC3 USP16 UPB1 SHMT2 SHMT1 CBY1
GOBP_LEUKOCYTE_MEDIATED_CYTOTOXICITY	0.109499	0.538361	0.152145	-0.569795	-1.24862	65	LGALS9 F2 CTSH B2M PRDX1 STX7 TUBB4B ARL8B KIF5B RIPK3 CTSC STXBP2 VAMP7 VAMP2 PVR IL18 SCNN1B CEBPG NKG7
GOBP_FATTY_ACID_BETA_OXIDATION_USING_ACYL_COA_DEHYDROGENASE	0.109656	0.538704	0.170932	-0.798627	-1.33049	11	ETFB ACADVL ETFA ACADS GCDH IVD ETFDH ACADL
GOBP_INTRACELLULAR_STEROL_TRANSPORT	0.109792	0.53894	0.161979	-0.661656	-1.30049	27	ANXA2 ARL8B NPC2 GRAMD1A
GOBP_HEART_TRABECULA_FORMATION	0.110211	0.539698	0.169571	-0.78932	-1.32075	12	RBP4 FHL2
GOBP_CHAPERONE_COFACTOR_DEPENDENT_PROTEIN_REFOLDING	0.111437	0.543532	0.159647	-0.661587	-1.3104	28	SDF2 HSPA8 HSPA5 DNAJB1 TOR1A SDF2L1 HSPA2 DNAJC18 TOR2A HSPA13 DNAJB13 HSPA1A
GOCC_U1_SNRNP	0.111987	0.544332	0.165657	-0.735979	-1.33782	18	SNRPG SNRPD2 SNRPD1 SNRPB2 SNRPE SNRPC
GOBP_LEUKOCYTE_CHEMOTAXIS	0.113014	0.546733	0.138022	-0.510729	-1.2223	144	PPIA LGMN LGALS9 FLT1 C1QBP FCER1G KIT CXADR MTUS1 CCL17 CKLF PPIB DUSP1 VEGFA NINJ1 DAPK2 DPP4 MAPK3 LBP ANXA1 MIF THBS1 ADAM10 VEGFB GBF1 RIN3
GOBP_OLEFINIC_COMPOUND_METABOLIC_PROCESS	0.112864	0.546733	0.142901	-0.532787	-1.22697	92	TTR GSTP1 EGR1 CBR1 DKKL1 DHRS3 RBP4 PLA2G10 DHRS13 ABHD12 ABHD6 SRD5A1 PTGIS ELOVL1 DHRS4 FADS1 SCNN1B CLCN2 GRIN1 FADS2 PTGES2 DGAT1 ADM PLA2G4A ALOX12B
GOBP_PHOSPHATIDYLCHOLINE_METABOLIC_PROCESS	0.113032	0.546733	0.15017	-0.577019	-1.25711	62	LPCAT3 GDPD3 APOC1 LPCAT4 SLC44A4 PLA2G10 DBI FABP5 CHKA APOA2 MBOAT1
GOBP_REGULATION_OF_BLOOD_PRESSURE	0.113208	0.546872	0.140406	-0.519845	-1.22091	116	RAMP2 P2RX4 GCH1 DDAH1 CTSZ ADORA1 HMOX1 EXT1 ENPEP SGK1 ADH5 ATP6AP2 SCPEP1 RHOA RENBP SOD2 SOD1 SLC4A5 NPR1 TRPV1
GOCC_MULTIVESICULAR_BODY_MEMBRANE	0.113737	0.548209	0.158514	-0.671601	-1.29725	25	CHMP2A CD63 CHMP2B LAPTM4B CHMP5
GOBP_DIGESTION	0.114957	0.549177	0.142901	-0.543448	-1.2349	84	PGA5 LPCAT3 GKN1 AQP1 STRAP TFF1 PTGER3 RBP4 SGK1 SPINK1 HAMP FABP1 APOA2 SNX10 WNK4 TFF2 TRPV1 F11R
GOBP_INORGANIC_ION_IMPORT_ACROSS_PLASMA_MEMBRANE	0.115237	0.549177	0.145516	-0.555837	-1.24352	72	ATP1B1 SLC39A4 ISCU KCNK5 WNK4 TRPV1 TRPV3 SCNN1B PRNP ATP1A1 SLC12A7 SLC39A6 SLC9A6 SLC39A8 SLC39A5 SLC5A2 SLC12A4
GOBP_PHOSPHATIDYLSERINE_METABOLIC_PROCESS	0.115152	0.549177	0.159647	-0.706101	-1.31398	21	LPCAT3 LPCAT4 PLA2G10 ABHD12 PLSCR1 MBOAT1 ABHD16A
GOBP_POSITIVE_REGULATION_OF_ALPHA_BETA_T_CELL_PROLIFERATION	0.114833	0.549177	0.164406	-0.750418	-1.32075	15	LGALS9 CD81 CD55 IL18
GOBP_SULFATE_TRANSPORT	0.115073	0.549177	0.165657	-0.787305	-1.31737	12	SLC26A2 SLC25A11 SLC25A10
GOCC_GOLGI_CISTERNA	0.114957	0.549177	0.142901	-0.544375	-1.23801	85	YIPF1 TMED3 SAR1B BCAP31 SGMS1 FUT8 B4GALT3 ST3GAL1 GALNT1 SCFD1 B3GALT6 NAGPA RAB34 TMED2 PSENEN FUT11 GOLPH3 BET1L YIPF6 ST3GAL4 GOLT1A B4GALT1 ASAP2
GOBP_PHENOL_CONTAINING_COMPOUND_METABOLIC_PROCESS	0.115578	0.550162	0.143759	-0.54892	-1.23623	78	GCH1 CTSB CITED1 EPAS1 COMT ALDH2 SRD5A1 PNKD HPN MTPN NPR1
GOBP_POSITIVE_REGULATION_OF_CHONDROCYTE_DIFFERENTIATION	0.115873	0.550507	0.16318	-0.741378	-1.31575	16	LOXL2
GOMF_ISOPRENOID_BINDING	0.116099	0.550507	0.160801	-0.71392	-1.31277	20	STRA6 CYP26A1 RBP4 RBP1 FABP5 CRABP2 RARA NR2F2
GOMF_PRENYLTRANSFERASE_ACTIVITY	0.116057	0.550507	0.16318	-0.741996	-1.32363	17	FDPS RABGGTB PTAR1 FNTA FDFT1
GOBP_GLYCEROLIPID_CATABOLIC_PROCESS	0.116622	0.55089	0.148262	-0.588315	-1.26197	53	GDPD3 GDE1 APOC1 PLA2G10 ABHD12 ABHD5 ABHD6 LIPH APOA2 ABHD16A PNPLA3 ABHD2 GDPD1
GOBP_VESICLE_TARGETING_TO_FROM_OR_WITHIN_GOLGI	0.116667	0.55089	0.158514	-0.704998	-1.31192	21	TMED9 TMED10 SAR1B SAR1A TFG
GOMF_NUCLEOTIDE_DIPHOSPHATASE_ACTIVITY	0.116719	0.55089	0.161979	-0.731211	-1.32915	18	ENPP1 ENPP3 NUDT3 NUDT6 NUDT10 FHIT NUDT11 ITPA NUDT17 ENPP5 ENPP2
GOBP_ADAPTIVE_IMMUNE_RESPONSE	0.119022	0.555465	0.128789	-0.472252	-1.1699	242	CTSL CTSH CLU C1QBP B2M FCER1G NFKBIZ CD81 OTUB1 STX7 DBNL MAD2L2 HSPD1 RIPK3 JAG1 ADA CTSC NDFIP1 IRF4 CR1L IL2 ANXA1 ERCC1 PKN1 CD55 TEC IRF7 TCIRG1 DUSP22 PVR IL18 HMCES PAG1 UNC93B1 VTCN1 SIPA1 NFKB2 TFRC RAP1GAP RELB PLA2G4A CD7 PRR7 ENTPD7 CRACR2A BATF
GOBP_ANION_HOMEOSTASIS	0.119013	0.555465	0.153159	-0.653843	-1.30114	29	KCNE3 CKB ENPP1 FGFR4 SLC34A2 CYB561D2
GOBP_CELL_MIGRATION_INVOLVED_IN_SPROUTING_ANGIOGENESIS	0.118529	0.555465	0.148262	-0.611672	-1.28321	44	CIB1 HMOX1 VEGFA RHOA PDCD10 ITGB1BP1 ANXA1 TDGF1 THBS1 RHOJ ITGB1 ROBO1 KLF4 PLK2
GOBP_NEGATIVE_REGULATION_OF_OXIDOREDUCTASE_ACTIVITY	0.119048	0.555465	0.160801	-0.758628	-1.32904	14	H19 HDAC6
GOBP_REGULATION_OF_LEUKOCYTE_MIGRATION	0.119048	0.555465	0.133555	-0.504686	-1.21068	149	P2RX4 LGMN LGALS9 CD9 C1QBP APP ADORA1 CD81 CD47 MTUS1 HMOX1 RIPK3 DUSP1 VEGFA ADA RHOA DAPK2 DPP4 CD200 MAPK3 LBP ANXA1 MIF THBS1 ADAM10 VEGFB DOCK8 RIN3 SELENOK
GOBP_ENDOPLASMIC_RETICULUM_UNFOLDED_PROTEIN_RESPONSE	0.119231	0.555474	0.142901	-0.558741	-1.24962	71	PPP1R15A EIF2S1 ATF3 DERL2 BAX DERL1 ATF4 TMEM33 HSPA5 CTH SELENOS ERLEC1 STC2 CREB3L1 PTPN2 BFAR OS9 SERP1 CREB3L2 ERMP1 HERPUD1 TMED2 ABCA7 CDK5RAP3 SERP2
GOCC_GOLGI_CISTERNA_MEMBRANE	0.119143	0.555474	0.146416	-0.575173	-1.24734	60	TMED3 SAR1B BCAP31 FUT8 B4GALT3 ST3GAL1 GALNT1 SCFD1 B3GALT6 NAGPA TMED2 PSENEN FUT11 GOLPH3 ST3GAL4 B4GALT1 ASAP2
GOBP_AUTOPHAGOSOME_MATURATION	0.119624	0.555489	0.146416	-0.577906	-1.243	55	VMP1 CHMP2A CALM1 VAMP8 MAP1LC3A CHMP2B MAP1LC3B CALCOCO2 VTI1B CHMP5 VAMP7 LAMP2
GOBP_NEGATIVE_REGULATION_OF_SPROUTING_ANGIOGENESIS	0.119476	0.555489	0.16318	-0.79321	-1.32147	11	ADAMTS9 CREB3L1 PIK3CB THBS1 KLF2 SYNJ2BP EPN2 SEMA6A
GOBP_CELLULAR_AMINO_ACID_BIOSYNTHETIC_PROCESS	0.120053	0.556344	0.144631	-0.566236	-1.2394	64	MRI1 ASNS PSAT1 GLS2 BCAT1 CTH APIP ALDH18A1 PSPH PLOD3 OAT SLC1A3 PHGDH SDSL AASDHPPT GGT1 PCBD2 ADI1 GOT1 CLN3 GOT2 UPB1 SHMT2 SHMT1 ILVBL PLOD2 BCAT2 SEPHS2 SERINC3
GOCC_MIB_COMPLEX	0.121113	0.558303	0.161979	-0.79094	-1.31769	11	SAMM50 CHCHD3 IMMT MTX1 APOO CHCHD6 MTX2
GOBP_ADP_METABOLIC_PROCESS	0.121365	0.558685	0.140406	-0.549768	-1.23644	77	TPI1 PGAM2 NUPR1 IGF1 GAPDH GALK1 ARL2 APP ALDOA NUDT9 PRKAG1 HK2 EIF6 PGM1 BAD FBP1 PRKAA2 OGDH PGAM1 AK3 ENTPD5 LDHA
GOBP_NEGATIVE_REGULATION_OF_RESPONSE_TO_ENDOPLASMIC_RETICULUM_STRESS	0.121751	0.558685	0.146416	-0.614579	-1.27709	41	PPP1R15A LPCAT3 CLU TMBIM6 HSPA5 SELENOS CREB3L1 TXNDC12 GRINA BFAR AQP11 HERPUD1 UBXN1
GOBP_POSITIVE_REGULATION_OF_CELL_CELL_ADHESION_MEDIATED_BY_CADHERIN	0.121511	0.558685	0.161979	-0.802736	-1.31738	10	ADAM19 FLOT1 FOXA2
GOBP_RRNA_METHYLATION	0.121451	0.558685	0.158514	-0.72668	-1.32092	18	TRMT112 EMG1
GOCC_PIGMENT_GRANULE	0.121834	0.558685	0.13649	-0.527253	-1.2247	99	TMED10 SYNGR1 STX3 SLC3A2 PDIA3 HSP90AA1 CTSB CD63 ANXA2 GGH HSPA8 SEC22B TMEM33 PRDX1 TPP1 HSPA5 CTSD PPIB FLOT1 RAB2A RPN1 ERP29 SDCBP CNP
GOBP_MAINTENANCE_OF_PROTEIN_LOCATION_IN_CELL	0.122312	0.558788	0.144631	-0.577751	-1.24267	55	TMSB4X SRGN KDELR3 GSN CHCHD10 ARL2 HSPA5 HK2 KDELR1 OS9 INSIG1 CDK5
GOMF_MANNOSIDASE_ACTIVITY	0.122222	0.558788	0.158514	-0.756973	-1.32614	14	EDEM2 MAN1A2 MAN2B1 EDEM1 MAN2B2
GOBP_MONOSACCHARIDE_METABOLIC_PROCESS	0.122581	0.559159	0.127505	-0.478625	-1.17881	213	TPI1 PGAM2 IGFBP4 IGF1 GAPDH GALK1 FAM3C ATF3 ALDOA FUCA2 SLC45A3 GAA PGP ATF4 RBP4 DCXR PCK2 ENPP1 PPP1CA FUCA1 GPT SELENOS CHST15 GSK3B SDHAF3 ARPP19 HK2 FOXA2 FUT8 PTPN2 GALE FABP5 PGM1 BAD FUOM SLC25A10 MAN2B1 G6PC3 SERP1 FBP1 SIRT7 COX11 MAN2B2
GOBP_FOREBRAIN_NEURON_DIFFERENTIATION	0.122832	0.559499	0.15017	-0.641779	-1.29038	32	UQCRQ B2M UBB HES1
GOBP_CELLULAR_DEFENSE_RESPONSE	0.123145	0.559677	0.152145	-0.670293	-1.28815	24	LGALS3BP LY96 LBP TCIRG1 BECN1 RELA ITGB1
GOBP_RESPONSE_TO_COPPER_ION	0.123145	0.559677	0.152145	-0.670323	-1.28821	24	LOXL2 AQP1 APP MAP1LC3A MT-CO1
GOBP_RESPONSE_TO_PAIN	0.123145	0.559677	0.152145	-0.670634	-1.28881	24	P2RX4 GCH1 TRPV1 THBS1 SLC6A2
GOBP_REGULATION_OF_NITRIC_OXIDE_SYNTHASE_ACTIVITY	0.123711	0.560587	0.151149	-0.663925	-1.29219	26	S100A1 GCH1 DDAH1 DDAH2
GOBP_RIBONUCLEOSIDE_DIPHOSPHATE_METABOLIC_PROCESS	0.123472	0.560587	0.13649	-0.5284	-1.22046	97	TPI1 PGAM2 NUPR1 IGF1 GAPDH GALK1 ARL2 APP ALDOA NUDT9 PRKAG1 HK2 UMPS EIF6 PGM1 BAD FBP1 PRKAA2 RRM2 OGDH PGAM1 AK3 ENTPD5 LDHA
GOBP_PURINERGIC_NUCLEOTIDE_RECEPTOR_SIGNALING_PATHWAY	0.124031	0.56162	0.155242	-0.716111	-1.31589	19	P2RX4 ADORA1 ADA
GOBP_NEURON_REMODELING	0.124386	0.562055	0.159647	-0.789667	-1.31557	11	APP NTN4
GOMF_DELAYED_RECTIFIER_POTASSIUM_CHANNEL_ACTIVITY	0.124402	0.562055	0.157403	-0.746412	-1.3137	15	KCNE3
GOMF_RECEPTOR_ANTAGONIST_ACTIVITY	0.124386	0.562055	0.159647	-0.789303	-1.31496	11	DKKL1 IGSF1 PXDN DKK1 LRPAP1
GOBP_REGULATION_OF_MEMBRANE_PERMEABILITY	0.124498	0.562075	0.142901	-0.573133	-1.24292	60	SLC25A4 CHCHD10 BAX SLC25A5 BLOC1S2 LAPTM4B NMT1 VDAC2 NOL3 GSK3B HK2 ACAA2 BAD ALKBH7 SLC25A31 CNP BNIP3 F11R SLC35F6
GOBP_REGULATION_OF_LEUKOCYTE_MEDIATED_IMMUNITY	0.124714	0.562271	0.130777	-0.510704	-1.21945	139	LGALS9 B2M KIT VAMP8 BST2 CD81 HMOX1 STX7 MAD2L2 HSPD1 RIPK3 STXBP2 VAMP7 NDFIP1 CR1L IL2 CD55 DUSP22 PVR IL18 HMCES
GOCC_INTRINSIC_COMPONENT_OF_GOLGI_MEMBRANE	0.125	0.562271	0.142057	-0.572366	-1.24697	62	QSOX1 TEX261 YIF1A YIF1B B4GAT1 SGMS1 ERGIC3 TVP23B SLC35B1 SYS1 B4GALNT1 IER3IP1 SLC35A2 B4GALNT2 BET1L SLC35B3
GOBP_RETROGRADE_VESICLE_MEDIATED_TRANSPORT_GOLGI_TO_ENDOPLASMIC_RETICULUM	0.12517	0.562623	0.143759	-0.594043	-1.25967	49	TMED10 KDELR3 COPE ARF5 ERGIC2 SEC22B ARF4 KDELR1 TAPBP RAB6B ERGIC3 SCFD1 LMAN2 SCYL1 GBF1 GOLPH3 BNIP1 PICK1 BET1L
GOBP_FC_RECEPTOR_SIGNALING_PATHWAY	0.126027	0.562763	0.143759	-0.614589	-1.27207	40	FCER1G KIT CD47
GOBP_NEGATIVE_REGULATION_OF_MITOCHONDRION_ORGANIZATION	0.125864	0.562763	0.144631	-0.611053	-1.26908	42	PARL IGF1 FXN CLU VAT1 SLC25A5 NOL3 ACAA2 BNIP3 SLC35F6 PSMD10 LMNA TIGAR TRIAP1 GHITM MAPT TFRC HSPA1A BOK
GOBP_PULMONARY_VALVE_MORPHOGENESIS	0.125997	0.562763	0.156312	-0.743823	-1.30914	15	STRA6 ROBO2 JAG1
GOBP_RESPONSE_TO_TUMOR_NECROSIS_FACTOR	0.125975	0.562763	0.128143	-0.492269	-1.19569	172	TMSB4X KRT18 GSTP1 GCH1 CIB1 BIRC7 CCL17 EXT1 TXNDC17 PCK2 ZFP36 NFKBIA ASAH1 NOL3 HES1 ILK ENDOG HAMP PTPN2 CASP8 COMMD7 TNFRSF1A MBP MAPK3 CHUK RRAGA NKIRAS1 SMPD1 SPHK1 TRPV1 TDGF1 GBA TRADD THBS1 ADAM10 SPPL2A KLF2 RELA CASP4 RFFL TRIM32 HYAL2 ANKRD1
GOBP_SENSORY_PERCEPTION_OF_TEMPERATURE_STIMULUS	0.125581	0.562763	0.154191	-0.715193	-1.3142	19	ADORA1 TRPV1 LXN ANO1 CXCL12 OPN4
GOCC_APICAL_PART_OF_CELL	0.125786	0.562763	0.123842	-0.459236	-1.14926	310	TRPM6 STX3 SLC3A2 S100G PODXL PDPN LGMN EPCAM CTSL CTSB CIB1 ATP6V1E1 ATP1B1 AQP8 AQP1 APP ACTG1 MYL12B BST2 OCEL1 TUBG1 SLC26A2 SLC39A4 SLC44A4 ENPEP ATP6V0D1 ATP6V1C1 ATP6AP2 SLC9A3R2 JAG1 FLOT1 PLET1 HAMP RAB18 FABP1 DPP4 CLIC5 SLC34A2 SNX10 ANXA1 HPN SLC4A5 CD44 ENPP3 TDGF1 TCIRG1 DRAM2 CLDND1 PARD6G TMEM30A SCNN1B PLPP1 STK26 SLC22A1 HYAL2 SLC23A1 PTH1R ATP1A1 ANO1 MYO5B PARD6A SLC9A3R1 DUOX…
GOMF_THIOLESTER_HYDROLASE_ACTIVITY	0.126389	0.563626	0.144631	-0.627495	-1.28851	36	ACOT13 ABHD12 LYPLAL1 ACOT9 ACAA2 PNKD PPT2 PPT1 ABHD16A THEM5 ABHD10 HAGH HAGHL ACOT1
GOBP_MONOCARBOXYLIC_ACID_TRANSPORT	0.126779	0.564884	0.138805	-0.555347	-1.23372	68	SLCO3A1 SLCO2A1 P2RX4 MPC1 PLA2G10 PLA2G12B NMB ANXA1 MIF
GOBP_CELL_KILLING	0.127182	0.565976	0.135741	-0.541818	-1.22591	82	LGALS9 GAPDH F2 CTSH B2M PRDX1 STX7 TUBB4B ARL8B KIF5B RIPK3 ROMO1 HAMP CTSC STXBP2 VAMP7 CR1L CD55 VAMP2 PGLYRP1 PVR IL18 SCNN1B
GOBP_TRANSITION_METAL_ION_TRANSPORT	0.127341	0.566154	0.135741	-0.542474	-1.22706	81	TCN2 FKBP4 B2M FTH1 SLC39A4 SLC39A2 SLC31A2 SLC31A1 CUTC HAMP ISCU TRPC6 SLC39A11 PGRMC2
GOBP_MEMBRANE_LIPID_BIOSYNTHETIC_PROCESS	0.127462	0.566284	0.130106	-0.510213	-1.2103	126	DEGS1 PIGX ELOVL7 ST3GAL5 VAPA SPTSSA PIGF SGMS1 ASAH1 DPM3 ORMDL3 HACD2 DEGS2 B4GALT3 ST3GAL1 PIGS TM9SF2 SPTLC2 PIGT SMPD1 SPHK1 PIGP GBA ELOVL1 B4GALNT1 SPTSSB PLPP1 GPAA1 HACD1 CERS4 GAL3ST1 PIGK SPNS2 ASAH2 ALOX12B ST3GAL4 CERS6
GOBP_GLYCEROPHOSPHOLIPID_CATABOLIC_PROCESS	0.127566	0.566334	0.148262	-0.651976	-1.29136	28	GDPD3 GDE1 APOC1 PLA2G10 ABHD12 ABHD16A
GOCC_PROTON_TRANSPORTING_TWO_SECTOR_ATPASE_COMPLEX_PROTON_TRANSPORTING_DOMAIN	0.12766	0.566339	0.157403	-0.786378	-1.31009	11	ATP6V0B ATP6V0D1 ATP6AP2 MT-ATP6 MT-ATP8 TCIRG1 ATP6V0E2 ATP6V0A1
GOBP_BONE_MINERALIZATION	0.128049	0.566968	0.133555	-0.527862	-1.21661	93	SRGN IGF1 MINPP1 ATF4 ENPP1 ATRAID GPC3 WNT11 SNX10 LGR4 RFLNB TUFT1 FBXL15 PTH1R ISG15 FAM20C ALPL AHSG
GOBP_CARBOXYLIC_ACID_TRANSPORT	0.128035	0.566968	0.126254	-0.487119	-1.19038	189	SLCO3A1 SLCO2A1 SLC3A2 PDPN P2RX4 ARL6IP5 ADORA1 MPC1 SLC26A2 PLA2G10 PRAF2 PLA2G12B NMB SLC7A7 SLC25A11 PSAP SLC25A10 SLC1A3 ANXA1 MIF SLC17A5 TRPV1 TRH SLC43A1 SLC13A5 GIPC1 SLC7A6 SLC23A1 SLC7A3 CLN3 ITGB1 SFXN3 SLC9A3R1 PLA2G4A SLC7A9 SLC38A6 SLC38A1 ABCC5 DTNBP1 SERINC3 SLC1A4 CTNS ABCC4 ABCC1 P2RX7 ABCG2 LRP2 SLC25A32 PER2 ATP8B1 SLC36A4
GOBP_REGULATION_OF_PERK_MEDIATED_UNFOLDED_PROTEIN_RESPONSE	0.128079	0.566968	0.157403	-0.798983	-1.31122	10	PPP1R15A TMEM33 HSPA5 PTPN2
GOBP_ANION_TRANSMEMBRANE_TRANSPORT	0.128746	0.567463	0.126254	-0.490014	-1.19281	180	VDAC3 SLC3A2 SLC25A4 ARL6IP5 SLC25A3 MPC1 SLC25A5 SLC26A2 SLC44A4 PRAF2 VDAC2 SLC25A11 SLC25A10 SLC35B1 SLC1A3 SLC25A31 SLC4A5 LRRC8B SLC37A3 BEST1 SLC43A1 SLC35A2 SLC13A5 SLC25A17 TCAF1 SLC23A1 SLC7A3 PRNP CLN3 ITGB1 ANO1 SFXN3 SLC35B3 SLC4A2 SLC12A7 SLC35B4 ABCC5 SLC9A6 SLC1A4 ABCC4 ABCC1 MFSD10 LRP2 SLC37A1 SLC39A8 SLC25A32 PER2 SLC36A4
GOBP_SENSORY_PERCEPTION_OF_SMELL	0.128483	0.567463	0.152145	-0.707677	-1.30129	20	B2M
GOBP_NEUROINFLAMMATORY_RESPONSE	0.128983	0.567693	0.15017	-0.687424	-1.2893	22	NUPR1 IGF1 CTSC CD200 GRN SPHK1 IL18 ITGB1
GOBP_REGULATION_OF_COMPLEMENT_ACTIVATION	0.129721	0.569712	0.156312	-0.797991	-1.3096	10	C1QBP PHB2 CR1L CD55
GOBP_PIGMENTATION	0.129902	0.570099	0.132846	-0.533754	-1.22106	88	RAB11A CITED1 CD63 BLOC1S1 KIT BAX ADAMTS9 BLOC1S2 ENPP1 ATP6AP2 BLOC1S4 SOD2 DCTN2 AP1M1 VANGL1 MITF
GOBP_CELL_COMMUNICATION_BY_ELECTRICAL_COUPLING_INVOLVED_IN_CARDIAC_CONDUCTION	0.130303	0.570593	0.149208	-0.699959	-1.30255	21	CALM1 ATP1B1 SRI
GOBP_POSITIVE_REGULATION_OF_ION_TRANSPORT	0.130387	0.570593	0.125033	-0.486508	-1.18752	187	VMP1 TMSB4X P2RX4 NDUFA4 F2 CALM1 ATP1B1 ADORA1 VAMP8 IFNGR2 SRI BAX ATF4 FHL1 PLA2G10 KIF5B CEMIP TESC TRPC6 VAMP7 WNK4 LRRC38 MIF TRH CDK5 HSPA2 TRPV3
GOBP_POSITIVE_REGULATION_OF_NITRIC_OXIDE_METABOLIC_PROCESS	0.130564	0.570961	0.147331	-0.655469	-1.28833	27	P2RX4 HSP90AA1 DDAH1 CLU DDAH2 TMEM106A SOD2 TRPV1 KLF2
GOBP_B_CELL_PROLIFERATION	0.131191	0.571241	0.138805	-0.573392	-1.23781	56	CDKN1A CD81 BAX HSPD1 ADA IL2 PKN1 MIF
GOBP_MACROPHAGE_ACTIVATION_INVOLVED_IN_IMMUNE_RESPONSE	0.130933	0.571241	0.155242	-0.784999	-1.30779	11	IFI35 LBP GRN
GOBP_NEGATIVE_REGULATION_OF_BONE_MINERALIZATION	0.131746	0.571241	0.152145	-0.749025	-1.31222	14	SRGN ENPP1 RFLNB AHSG
GOBP_RESPONSE_TO_NICOTINE	0.131507	0.571241	0.140406	-0.612864	-1.2685	40	MT-ND4 B2M HMOX1 HDAC2 BAD
GOMF_MUSCLE_ALPHA_ACTININ_BINDING	0.131746	0.571241	0.152145	-0.750239	-1.31434	14	PDLIM1 PDLIM4 PALLD
GOBP_AUTOPHAGOSOME_ORGANIZATION	0.132029	0.571258	0.131458	-0.521848	-1.20532	97	VMP1 NUPR1 GABARAP ATG3 MAP1LC3A GABARAPL2 SEC22B MAP1LC3B ADPRH SH3GLB1 TMEM41B ARFIP2 EMC6 SCFD1 UBQLN2 PACS2 GBA TCIRG1 GABARAPL1 BECN1
GOBP_POSITIVE_REGULATION_OF_T_CELL_MEDIATED_IMMUNITY	0.131965	0.571258	0.145516	-0.649923	-1.2873	28	B2M CD81 STX7 HSPD1 CD55 PVR IL18
GOBP_REGULATION_OF_DNA_BINDING_TRANSCRIPTION_FACTOR_ACTIVITY	0.13188	0.571258	0.119888	-0.453245	-1.14086	347	TMSB4X SLCO3A1 PSMA6 PRDX2 PPIA NUPR1 LGALS9 CLU CIB1 CDKN2A APP ANXA4 PRDX3 KIT PHB2 SRI BEX1 BHLHE40 TCF7L2 ANXA3 HMOX1 MAD2L2 PLA2G10 SGK1 ENPP1 CTH NFKBIA RIPK3 HES1 FLOT1 VEGFA HDAC2 FOXA2 NFKBIB TAX1BP1 RIPK4 COMMD7 CD200 MAPK3 CHUK CTNNBIP1 PTGIS SPHK1 MTPN SETD6 BRMS1 JUP HES6 CRTC3 TRADD IL18 IRAK2 PSMD10 PPARGC1B CDK5RAP3 NR0B1 RELA PARP10 TRIM32 PRNP CEBPG LAMTOR5 EGLN1 MEN1 HIPK2
GOBP_SINGLE_FERTILIZATION	0.132353	0.571448	0.131458	-0.532739	-1.21873	88	SLIRP MFGE8 CD9 CCT8 CCT7 ALDOA DKKL1 LY6K CCT5 PLA2G10 HEXB VDAC2 SPINK1 FETUB TRPC6
GOBP_POSITIVE_REGULATION_OF_HETEROTYPIC_CELL_CELL_ADHESION	0.133005	0.57253	0.154191	-0.794074	-1.30317	10	FLOT1 CD44 GCNT2 FGB
GOBP_PRO_B_CELL_DIFFERENTIATION	0.133005	0.57253	0.154191	-0.793591	-1.30237	10	HES1 NUDT21
GOBP_ZYMOGEN_ACTIVATION	0.132877	0.57253	0.1396	-0.599874	-1.26153	45	PLGRKT LGMN CYCS CTSZ CTSL CTSH ANXA2 PRSS12 CASP8 BAD HPN THBS1 CIDEB S100A10 GGT1
GOBP_MATERNAL_PLACENTA_DEVELOPMENT	0.133527	0.573688	0.143759	-0.643419	-1.2804	29	JUNB CTSB PRDX3 TCF23 STC2 LIF TMED2 NR2F2 MEN1
GOBP_MULTI_MULTICELLULAR_ORGANISM_PROCESS	0.134243	0.576348	0.125033	-0.50222	-1.2046	148	VMP1 TIMP1 LGALS9 JUNB FOSB FOS FKBP4 CTSB C1QBP PRDX3 DKKL1 TCF23 HEXB STC2 VEGFA THBD PRLR UMPS UCP2 CLIC5 SOD1 LIF DDR1 TMED2
GOCC_CLATHRIN_SCULPTED_VESICLE	0.134522	0.576348	0.152145	-0.778088	-1.30195	12	HSPA8 VAMP2 RAB3A
GOMF_PHOSPHOLIPID_SCRAMBLASE_ACTIVITY	0.134522	0.576348	0.152145	-0.778305	-1.30231	12	VMP1 PLSCR1 TMEM41B PLSCR2
GOBP_DETECTION_OF_TEMPERATURE_STIMULUS	0.135135	0.577764	0.15017	-0.72885	-1.30017	17	ADORA1 TRPV1 LXN ANO1 CXCL12 OPN4
GOBP_GLYCEROPHOSPHOLIPID_METABOLIC_PROCESS	0.13545	0.578705	0.119348	-0.465	-1.15663	256	TMEM150A LPCAT3 GDPD3 GDE1 PIGX AGPAT3 APOC1 PHB2 LPCAT4 PGP PIGF SLC44A4 PIP5K1B PLA2G10 DBI ABHD12 ABHD5 ABHD6 PLSCR1 DPM3 PGS1 FABP5 CHKA ACP6 PCYT2 PIGS LIPH APOA2 MBOAT1 ABHD16A PIGT PIK3CB SOCS3 PIGP AGPAT4 STOML2 SYNJ1 THEM5 PNPLA3 BECN1 DHRS7B SELENOI GDPD1 GPAA1 BPNT1 MTMR10 CHKB PCYT1A CLN3 PTDSS2 PIGK
GOBP_HORMONE_METABOLIC_PROCESS	0.135845	0.579691	0.124434	-0.504296	-1.20683	146	TTR EGR1 CYP26A1 CTSZ CTSL CTSB BACE2 DHRS3 TCF7L2 RBP4 ENPEP DHRS13 ATP6AP2 SRD5A1 RBP1 STC2 SCPEP1 DPP4 CRABP2 TIPARP IDE HPN ALDH9A1 PCSK1N DHRS4 SCNN1B CLCN2 ECE2 SLC16A10 ATP1A1 YIPF5 DGAT1 ADM DUOX1 FDX1 HSD17B2
GOBP_SULFUR_AMINO_ACID_METABOLIC_PROCESS	0.136364	0.580991	0.142901	-0.645713	-1.27896	28	MRI1 CTH APIP SMS GGT1 ADI1
GOBP_MUSCLE_CELL_CELLULAR_HOMEOSTASIS	0.136508	0.581201	0.149208	-0.730261	-1.29602	16	ALDOA GAA CFL2 LAMP2 SOD1 TRIM32
GOBP_CELLULAR_METABOLIC_COMPOUND_SALVAGE	0.136966	0.581545	0.142901	-0.658471	-1.28158	26	MRI1 ADSL APIP ADA ADK DGUOK ADI1
GOBP_HEART_PROCESS	0.136865	0.581545	0.121543	-0.481753	-1.17727	189	S100A1 P2RX4 MYL3 KCNE3 HBEGF GSN GCH1 CALM1 ATP1B1 EPAS1 ADORA1 GAA SRI CXADR EXT1
GOBP_NECROTIC_CELL_DEATH	0.136968	0.581545	0.135002	-0.580766	-1.24473	51	SLC25A4 NUPR1 BAX RIPK3 ASAH1 NOL3 NINJ1 MT-CO2 CASP8 ALKBH7 BNIP3
GOCC_MAIN_AXON	0.137552	0.582878	0.137251	-0.604861	-1.26156	43	SPOCK1 APP ADORA1 ROBO2 NAV1 MBP SPTBN1
GOBP_REGULATION_OF_CELL_FATE_SPECIFICATION	0.137763	0.582904	0.15017	-0.77723	-1.30052	12	SOX17 DKK1 WNT11
GOBP_CARBOHYDRATE_PHOSPHORYLATION	0.138806	0.586102	0.142901	-0.670899	-1.2751	23	GALK1 GNPTG HK2 NAGK KHK TKFC FGGY HKDC1
GOBP_CELLULAR_RESPONSE_TO_ESTROGEN_STIMULUS	0.138756	0.586102	0.148262	-0.739771	-1.30201	15	SRA1 SFR1
GOBP_MACROMOLECULE_DEPALMITOYLATION	0.139384	0.586111	0.149208	-0.773881	-1.29491	12	ABHD12 LYPLAL1 PPT2 PPT1 ABHD16A ABHD10
GOCC_METHYLOSOME	0.139384	0.586111	0.149208	-0.775147	-1.29703	12	SNRPG SNRPD2 PRMT1 SNRPD1 SNRPE CLNS1A ERH
GOMF_FK506_BINDING	0.139573	0.586111	0.15017	-0.789182	-1.29514	10	FKBP4 FKBP3 FKBP2 FKBP6 FKBP10 FKBP7
GOMF_MACROLIDE_BINDING	0.139573	0.586111	0.15017	-0.789182	-1.29514	10	FKBP4 FKBP3 FKBP2 FKBP6 FKBP10 FKBP7
GOMF_PALMITOYL_PROTEIN_HYDROLASE_ACTIVITY	0.139384	0.586111	0.149208	-0.773881	-1.29491	12	ABHD12 LYPLAL1 PPT2 PPT1 ABHD16A ABHD10
GOBP_POSITIVE_REGULATION_OF_ADAPTIVE_IMMUNE_RESPONSE	0.139842	0.586436	0.132846	-0.557624	-1.22055	64	B2M NFKBIZ CD81 STX7 MAD2L2 HSPD1 ADA IL2 CD55 PVR IL18 HMCES
GOBP_TUMOR_NECROSIS_FACTOR_MEDIATED_SIGNALING_PATHWAY	0.139825	0.586436	0.128789	-0.539109	-1.21945	81	TMSB4X KRT18 GSTP1 BIRC7 EXT1 TXNDC17 NFKBIA NOL3 ILK PTPN2 CASP8 COMMD7 TNFRSF1A CHUK RRAGA NKIRAS1 SPHK1 TRADD SPPL2A RELA CASP4 RFFL TRIM32
GOBP_REGULATION_OF_CYSTEINE_TYPE_ENDOPEPTIDASE_ACTIVITY_INVOLVED_IN_APOPTOTIC_SIGNALING_PATHWAY	0.140351	0.586965	0.147331	-0.737607	-1.2982	15	LGALS9 GSN BAX PLAUR
GOCC_ENDOLYSOSOME	0.141123	0.588411	0.142901	-0.6785	-1.27256	22	LGMN CTSL CTSB SMPD1 AP2S1
GOBP_ALPHA_AMINO_ACID_METABOLIC_PROCESS	0.142857	0.5902	0.119888	-0.49383	-1.19346	161	MRI1 GLDC DDAH1 ASNS PSAT1 GLS2 DDAH2 ATF4 BCAT1 CTH APIP GPT ALDH18A1 NIT2 SLC7A7 PSPH HMGCL HIBADH PLOD3 OAT PHGDH TDH SDSL SMS RIDA AASDHPPT GGT1 PCBD2 ADI1 GCDH GOT1 CLN3 GOT2 GSTZ1 ASPA SHMT2 SHMT1
GOBP_MIDBRAIN_DEVELOPMENT	0.142308	0.5902	0.129443	-0.548206	-1.22605	71	YWHAQ UQCRQ S100A1 NDUFS3 COX6B1 CALM1 CKB HSPA5 DKK1 HES1 RHOA MBP
GOBP_POSITIVE_REGULATION_OF_CALCIUM_ION_TRANSMEMBRANE_TRANSPORT	0.142857	0.5902	0.133555	-0.583145	-1.23656	49	VMP1 F2 CALM1 ATP1B1 SRI BAX CEMIP
GOCC_PLATELET_ALPHA_GRANULE_MEMBRANE	0.142857	0.5902	0.145516	-0.743908	-1.30325	14	SPARC CD9
GOMF_METALLOPEPTIDASE_ACTIVITY	0.142361	0.5902	0.122108	-0.50341	-1.19477	133	XPNPEP1 UQCRC2 PSMD7 EIF3F DPEP3 ADAMTS9 ADAM19 RCE1 ENPEP PSMD14 MMP15 PEPD PMPCB IDE CPN1 ERMP1 LAP3 ADAM10 STAMBP ECE2 COPS6
GOMF_LYSOPHOSPHOLIPID_ACYLTRANSFERASE_ACTIVITY	0.143939	0.592277	0.141225	-0.692585	-1.28882	21	LPCAT3 AGPAT3 LPCAT4 ABHD5 MBOAT1 AGPAT4 PNPLA3
GOBP_NEGATIVE_REGULATION_OF_ASTROCYTE_DIFFERENTIATION	0.144499	0.594048	0.147331	-0.787067	-1.29167	10	F2
GOBP_COPPER_ION_HOMEOSTASIS	0.144674	0.594104	0.144631	-0.725531	-1.29425	17	APP SCO2 SLC31A2 SLC31A1 CUTC COX19 ANKRD9 PRNP COMMD1 ATOX1
GOBP_REGULATION_OF_DNA_TEMPLATED_TRANSCRIPTION_IN_RESPONSE_TO_STRESS	0.144809	0.59412	0.132846	-0.585446	-1.24283	48	JUN EGR1 ATF3 TMBIM6 EPAS1 ATF4 HMOX1 HSPA5 VEGFA CREB3L1 DNAJB1
GOMF_ATPASE_BINDING	0.144872	0.59412	0.128143	-0.542616	-1.21355	71	S100A1 ATP6V1E1 ATP1B1 DERL1 GABARAPL2 SELENOS CLPP TMEM106B DNAJB1 RALA RUVBL2 SNX10 SDF2L1 UBXN1 TCIRG1 BBC3 RAB3A RUVBL1 TOR1AIP1 FBL ANK2 ATP6V1G1 ATP6V0A1 METTL21A PPP3CA
GOMF_GTPASE_ACTIVITY	0.145127	0.594769	0.114751	-0.461955	-1.14888	257	SAR1B RHOD RHOC RAB11A GCH1 ARL2 ARF5 RND2 SAR1A TUBA1C TUBG1 GSPT1 RAB8A RHOB TUBB2B TUBB2A RAB24 TUBB4B ARL8B ARL3 RAB15 TUBA4A ARF4 RHOA RASD1 RAB18 RAB2A RAB6B RAB20 GNA14 RALA RAB10 TUBB6 RRAGA NKIRAS1 RAB4B RAP1A RAB34 TUBA1A IFT22
GOBP_NEUTROPHIL_MIGRATION	0.146718	0.598938	0.127505	-0.546111	-1.21565	69	PPIA JAGN1 C1QBP FCER1G CXADR CCL17 CKLF PPIB DAPK2 DPP4 LBP WDR1
GOBP_SERINE_FAMILY_AMINO_ACID_BIOSYNTHETIC_PROCESS	0.14673	0.598938	0.143759	-0.733176	-1.2904	15	PSAT1 CTH PSPH PHGDH GGT1 SHMT2 SHMT1 SEPHS2 SERINC3
GOBP_COGNITION	0.146965	0.599135	0.114267	-0.467474	-1.15388	233	STRA6 LGMN FOS BTG2 B2M ARL6IP5 APP KIT ADORA1 RCAN1 CHMP2B EIF4A3 TUSC3 SGK1 DKK1 ARF4 ATAD1 NPTN ATXN1 PTPRZ1 GTF2A1L PPT1 PAIP2 AAAS NRGN CDK5 SYNJ1 VLDLR BDNF PAK6 ABCA7 FEN1 CBR3 PRNP CLN3 GRIN1 ITGB1
GOBP_L_ALPHA_AMINO_ACID_TRANSMEMBRANE_TRANSPORT	0.147696	0.599135	0.130777	-0.583033	-1.23796	47	SLC3A2 ARL6IP5 PRAF2 SLC7A7 SLC1A3 SLC43A1 SLC7A6 SLC7A3 CLN3 ITGB1 SLC7A9 SLC38A1 SLC1A4 PER2 SLC36A4 PSEN1
GOBP_NEGATIVE_REGULATION_OF_LEUKOCYTE_MEDIATED_IMMUNITY	0.147222	0.599135	0.132846	-0.617398	-1.26777	36	LGALS9 BST2 HMOX1 NDFIP1 CR1L CD55 DUSP22
GOBP_POSITIVE_REGULATION_OF_MITOCHONDRIAL_TRANSLATION	0.147619	0.599135	0.142901	-0.741068	-1.29828	14	C1QBP MPV17L2 COA3 RPUSD3
GOBP_REGULATION_OF_PROTEIN_CATABOLIC_PROCESS_IN_THE_VACUOLE	0.1473	0.599135	0.145516	-0.781281	-1.3016	11	RNF128 CD81 LAPTM4B GBA
GOBP_REGULATION_OF_VESICLE_FUSION	0.147854	0.599135	0.142901	-0.720406	-1.28511	17	ANXA2 ANXA1 SPHK1 RAB3A
GOBP_TYROSINE_PHOSPHORYLATION_OF_STAT_PROTEIN	0.147696	0.599135	0.130777	-0.583099	-1.2381	47	IGF1 KIT HES1 VEGFA HDAC2 PTPN2 TNFRSF1A CRLF1 IL2 SOCS3 LIF IL18 PTK6
GOCC_ER_TO_GOLGI_TRANSPORT_VESICLE_MEMBRANE	0.147427	0.599135	0.132846	-0.609226	-1.25139	38	TMED10 SAR1B B2M SAR1A SEC13 SEC22B LMAN1 VMA21 VTI1A VTI1B GOSR2 MCFD2
GOCC_U4_SNRNP	0.147783	0.599135	0.145516	-0.78602	-1.28995	10	SNRPG SNRPD2 SNRPD1 SNRPE
GOBP_AMINOGLYCAN_CATABOLIC_PROCESS	0.148837	0.599842	0.140406	-0.705332	-1.29609	19	NAGLU FUCA1 CEMIP CD44 PGLYRP1 HYAL2 GNS
GOBP_CD4_POSITIVE_ALPHA_BETA_T_CELL_ACTIVATION	0.148909	0.599842	0.126254	-0.545994	-1.2177	70	LGALS9 CTSL NFKBIZ CD81 IRF4 IL2 ANXA1 CD55 TCIRG1 STOML2 IL18 RARA NKG7 PTGER4 RELB ENTPD7 CRACR2A BATF TGFBR2 SOCS1
GOBP_PYRIMIDINE_RIBONUCLEOSIDE_TRIPHOSPHATE_BIOSYNTHETIC_PROCESS	0.148562	0.599842	0.142901	-0.757908	-1.29531	13	NME2 NME1
GOCC_BLOC_COMPLEX	0.148562	0.599842	0.142901	-0.758511	-1.29635	13	BLOC1S1 BLOC1S2 BLOC1S4
GOBP_RESPONSE_TO_HYPEROXIA	0.149206	0.600077	0.142057	-0.720844	-1.2793	16	PDPN HDAC2 SOD2 MT-ATP6 TXNRD2 BNIP3 POLB
GOBP_RESPONSE_TO_TEMPERATURE_STIMULUS	0.149425	0.600077	0.118288	-0.501002	-1.19485	141	PLAC8 IGF1 HSP90AA1 HSBP1 FOS EIF2S1 ADORA1 DNAJA2 DNAJA1 DNAJC3 HMOX1 CIRBP NFKBIA HSPD1 ACADVL GSK3B HDAC2 MT-CO2 DNAJB1 TFEC CASP8 CLPB UCP2 SOD2 SOD1 EIF2B2 TRPV1 HSPA2 TRPV3 PCSK1N THBS1 HMGCS2 HTRA2 EIF2B3 EIF2B5 LXN ANO1 CXCL12 DNAJA3 MAPT ADM
GOMF_ATP_TRANSMEMBRANE_TRANSPORTER_ACTIVITY	0.149425	0.600077	0.144631	-0.784926	-1.28816	10	SLC25A4 SLC25A5 SLC25A31 SLC25A17
GOBP_DEOXYRIBONUCLEOSIDE_TRIPHOSPHATE_METABOLIC_PROCESS	0.150794	0.604259	0.141225	-0.738696	-1.29412	14	DUT ADA ADK DGUOK DTYMK TBPL1 TYMS ITPA DCTPP1
GOBP_SIGNAL_PEPTIDE_PROCESSING	0.151067	0.604565	0.143759	-0.783381	-1.28562	10	SEC11A PARL SPCS1 SPCS2
GOBP_RIBOSOME_ASSEMBLY	0.151599	0.605509	0.130777	-0.604872	-1.24245	38	C1QBP MRPL22 MPV17L2 NIP7 BRIX1 MRPS11 MRPL20 RPF2 EIF6
GOMF_CELL_ADHESION_MEDIATOR_ACTIVITY	0.151882	0.606241	0.128143	-0.567054	-1.21966	55	PDLIM1 KRT18 EPCAM ANXA2 ESAM ROBO2 CD47 CXADR PALLD PPP1CA NPTN NINJ1 CD200 STXBP6 RAB10 ANXA1 JUP
GOBP_REGULATION_OF_ANION_TRANSPORT	0.15261	0.607567	0.127505	-0.566653	-1.22327	56	P2RX4 ARL6IP5 ADORA1 ATF4 PLA2G10 MIF TRH SLC43A1 TCAF1 PRNP ITGB1 PDZK1 PLA2G4A
GOMF_FMN_BINDING	0.152709	0.607567	0.142901	-0.779831	-1.27979	10	NDUFV1
GOBP_CELL_ACTIVATION_INVOLVED_IN_IMMUNE_RESPONSE	0.153422	0.608234	0.113787	-0.478741	-1.1699	189	LGALS9 LGALS1 APP FCER1G KIT IFI35 NFKBIZ VAMP8 CD81 SNX6 ANXA3 HMOX1 MAD2L2 HSPD1 S100A13 ADA STXBP2 VAMP7 NDFIP1 IRF4 ST3GAL1 LBP IL2 GRN ANXA1 ERCC1 ENPP3 VAMP2 PGLYRP1 IL18 HMCES GBF1 SCNN1B
GOBP_CYTOKINE_PRODUCTION_INVOLVED_IN_INFLAMMATORY_RESPONSE	0.155125	0.608234	0.128789	-0.600614	-1.23867	39	PLD3 F2 CUEDC2 H19 PLA2G10 CHID1
GOBP_DETECTION_OF_TEMPERATURE_STIMULUS_INVOLVED_IN_SENSORY_PERCEPTION	0.153968	0.608234	0.1396	-0.737339	-1.29174	14	ADORA1 TRPV1 LXN ANO1 CXCL12 OPN4
GOBP_GLOMERULAR_EPITHELIUM_DEVELOPMENT	0.153263	0.608234	0.13649	-0.674403	-1.26488	22	PODXL EXT1 JAG1
GOBP_MAINTENANCE_OF_PROTEIN_LOCATION	0.154806	0.608234	0.121543	-0.533677	-1.20717	81	TMSB4X SRGN KDELR3 GSN CHCHD10 ARL2 SRI HSPA5 NFKBIA HK2 KDELR1 NFKBIB LTBP1 OS9 INSIG1 CDK5 PSMD10 GPAA1 GOLPH3 IGSF11
GOBP_NEGATIVE_REGULATION_OF_REACTIVE_OXYGEN_SPECIES_METABOLIC_PROCESS	0.153191	0.608234	0.131458	-0.62387	-1.26332	34	ACP5 H19 HK2 RHOA TRAP1 HDAC6 BNIP3 SIRT2 BECN1 TIGAR PON3 CRYAB CTNS ATG5 AATF
GOBP_PIGMENT_METABOLIC_PROCESS	0.153543	0.608234	0.12564	-0.546683	-1.20156	66	TMEM14C HMOX2 FXN CITED1 BLVRB HMOX1 ADA BLVRA
GOBP_REGULATION_OF_CALCIUM_ION_TRANSPORT_INTO_CYTOSOL	0.155019	0.608234	0.122679	-0.535616	-1.20517	76	P2RX4 F2 CALM1 TMBIM6 SRI BAX CEMIP
GOBP_REGULATION_OF_HUMORAL_IMMUNE_RESPONSE	0.153731	0.608234	0.135002	-0.666569	-1.26687	23	C1QBP PHB2 CR1L CD55 PGC SPNS2
GOBP_REGULATION_OF_LIPASE_ACTIVITY	0.154255	0.608234	0.126254	-0.556459	-1.21232	62	RHOC FLT1 KIT APOC1 PHB2 ABHD5 ARF4 RHOA ARHGAP6 PPT1 APOA2 ANXA1
GOBP_REGULATION_OF_MONOOXYGENASE_ACTIVITY	0.155462	0.608234	0.129443	-0.619069	-1.26184	35	S100A1 GCH1 DDAH1 DDAH2
GOBP_RESPONSE_TO_CADMIUM_ION	0.155125	0.608234	0.128789	-0.599848	-1.23709	39	JUN FOS KIT HMOX1 MAPK3 SOD2 CHUK PCNA SOD1 ERCC1
GOBP_SUCKLING_BEHAVIOR	0.154351	0.608234	0.142057	-0.77924	-1.27882	10	APP DERL2
GOMF_FATTY_ACID_DERIVATIVE_BINDING	0.154799	0.608234	0.137251	-0.694326	-1.27674	20	SOAT1 ACBD6 DBI PITPNA ACADVL PNPLA3 ACBD4 GCDH ECI2 SOAT2 ACADL
GOMF_GLUTATHIONE_PEROXIDASE_ACTIVITY	0.154799	0.608234	0.137251	-0.694658	-1.27735	20	GSTP1 GPX3 GPX2 MGST3 GSTK1
GOMF_OXIDOREDUCTASE_ACTIVITY_ACTING_ON_PAIRED_DONORS_WITH_INCORPORATION_OR_REDUCTION_OF_MOLECULAR_OXYGEN_NAD_P_H_AS_ONE_DONOR_AND_INCORPORATION_OF_ONE_ATOM_OF_OXYGEN	0.154799	0.608234	0.137251	-0.694314	-1.27672	20	CYP26A1 MSMO1 CYP27A1 COQ6 FMO1 COQ7
GOBP_DETECTION_OF_TEMPERATURE_STIMULUS_INVOLVED_IN_SENSORY_PERCEPTION_OF_PAIN	0.15655	0.608466	0.138805	-0.75288	-1.28672	13	ADORA1 TRPV1 LXN ANO1 CXCL12
GOBP_NUCLEOTIDE_SUGAR_BIOSYNTHETIC_PROCESS	0.1563	0.608466	0.138805	-0.723492	-1.27336	15	UAP1L1 AMDHD2 GNPNAT1 PMM2 PMM1 GMDS GFPT1 GMPPB MPI
GOBP_POSITIVE_REGULATION_OF_P38MAPK_CASCADE	0.156573	0.608466	0.132846	-0.650882	-1.25723	25	GADD45G GADD45A PRMT1 VEGFA SPHK1 RELL1 GADD45B
GOBP_RESPONSE_TO_THYROID_HORMONE	0.156297	0.608466	0.135002	-0.673096	-1.26243	22	CTSL CTSH CTSB KIT HES1 HPN GBA
GOBP_SEQUESTERING_OF_TRIGLYCERIDE	0.1563	0.608466	0.138805	-0.722565	-1.27172	15	PLIN2 ENPP1 ABHD5
GOMF_CARBOXYPEPTIDASE_ACTIVITY	0.155844	0.608466	0.131458	-0.627165	-1.25411	31	CTSZ CTSA SCPEP1 PEPD CPN1 LAP3
GOMF_HYDROLASE_ACTIVITY_ACTING_ON_CARBON_NITROGEN_BUT_NOT_PEPTIDE_BONDS_IN_LINEAR_AMIDES	0.156707	0.608466	0.125033	-0.564592	-1.22559	59	AGA GLS2 VNN1 ASAH1 HINT1 NIT2 HDAC2 HDAC6 AMDHD2 SIRT7 PGLYRP1 HINT3 SIRT2 HINT2 ASAH2 TGM2 UPB1 ASPA NAAA FHIT ACY3 CAT
GOBP_POSITIVE_REGULATION_OF_MAST_CELL_ACTIVATION	0.157143	0.609774	0.138022	-0.719147	-1.27629	16	CRLF2 VAMP8 VAMP7
GOBP_COLLAGEN_CATABOLIC_PROCESS	0.158358	0.611588	0.131458	-0.633967	-1.25569	28	CTSL CTSB CST3 MMP15 PEPD
GOBP_MONONUCLEAR_CELL_MIGRATION	0.158508	0.611588	0.11524	-0.500397	-1.18261	122	LGMN LGALS9 FLT1 C1QBP APP CD47 CCL17 EXT1 CKLF RIPK3 DUSP1 RHOA CD200 MAPK3 ANXA1 F11R GBA THBS1 ADAM10 DOCK8 EPS8 SELENOK CXCL12 SPNS2
GOBP_REGULATION_OF_PRODUCTION_OF_MOLECULAR_MEDIATOR_OF_IMMUNE_RESPONSE	0.158463	0.611588	0.11725	-0.509058	-1.18725	108	CUEDC2 B2M TMBIM6 KIT PHB2 BST2 CD81 HMOX1 RBP4 MAD2L2 SPON2 NDFIP1 IL2 APOA2 PKN1 MIF CD55 IL18 PGC HMCES
GOMF_CYSTEINE_TYPE_ENDOPEPTIDASE_ACTIVITY	0.15822	0.611588	0.119348	-0.524742	-1.1924	84	PDIA3 LGMN CTSZ CTSL CTSH CTSB RCE1 CTSD CTSF CTSC CASP8 CTSW CAPNS1
GOBP_POSITIVE_REGULATION_OF_VASCULOGENESIS	0.158833	0.61179	0.138805	-0.764146	-1.27862	12	RAMP2 RAP1A ADM RRAS HIF1AN
GOBP_REGULATION_OF_T_CELL_MIGRATION	0.15896	0.61179	0.130106	-0.629573	-1.25558	30	APP RIPK3 RHOA CD200 ADAM10 DOCK8 SELENOK CXCL12
GOBP_SODIUM_ION_HOMEOSTASIS	0.15896	0.61179	0.130106	-0.623507	-1.25364	32	ATP1B1 ADORA1 EXT1 SLC1A3 NPR1 SCNN1B ATP1A1
GOCC_AMPHISOME	0.158833	0.61179	0.138805	-0.763686	-1.27785	12	CHMP2A SQSTM1 CHMP2B CHMP5
GOCC_CILIARY_ROOTLET	0.159278	0.612245	0.1396	-0.778732	-1.27799	10	APP KIF5B
GOBP_CALCIUM_MEDIATED_SIGNALING	0.160735	0.613196	0.113313	-0.496662	-1.18443	138	P2RX4 IGF1 CIB1 CALM1 BCAP31 ATP1B1 TMBIM4 RCAN1 FHL2 GSK3B HINT1 ADA
GOBP_CELL_RECOGNITION	0.159856	0.613196	0.116739	-0.514856	-1.19717	101	MFGE8 CD9 CCT8 CCT7 APP ALDOA ROBO2 LY6K CD81 CCT5 EXT1 PALLD VDAC2 NPTN FETUB SPON2 LBP
GOBP_POSITIVE_REGULATION_OF_OXIDOREDUCTASE_ACTIVITY	0.160274	0.613196	0.12564	-0.587232	-1.23495	45	S100A1 NDUFA4 GCH1 FXN CCS RFK SDHAF4 RIPK3
GOBP_RECEPTOR_SIGNALING_PATHWAY_VIA_STAT	0.160479	0.613196	0.116234	-0.50649	-1.18256	110	IGF1 F2 CRLF2 KIT GADD45A HES1 VEGFA HDAC2 HAMP PRLR PTPN2 TNFRSF1A CRLF1 OCIAD1 IL2 SOCS3 LIF CDK5 IL18 PTK6 STAMBP
GOBP_REGULATION_OF_CELL_MIGRATION_INVOLVED_IN_SPROUTING_ANGIOGENESIS	0.160405	0.613196	0.129443	-0.620793	-1.24819	32	CIB1 HMOX1 VEGFA RHOA PDCD10 ITGB1BP1 ANXA1 THBS1 RHOJ KLF4 PLK2
GOBP_REGULATION_OF_GLYCOLYTIC_PROCESS	0.159944	0.613196	0.126876	-0.607627	-1.24755	37	NUPR1 IGF1 ARL2 APP PRKAG1 EIF6 FBP1 PRKAA2 PGAM1 ENTPD5
GOBP_SYNAPTIC_TRANSMISSION_GABAERGIC	0.161103	0.613196	0.129443	-0.633695	-1.26105	29	ADORA1 KIF5B ZDHHC12 CLSTN3 CLN3
GOBP_T_CELL_MEDIATED_IMMUNITY	0.160643	0.613196	0.123842	-0.561523	-1.21406	58	CTSH B2M CD81 STX7 HSPD1 RIPK3 JAG1 CTSC CD55 DUSP22 PVR IL18
GOBP_VOCALIZATION_BEHAVIOR	0.159744	0.613196	0.137251	-0.75082	-1.2832	13	EXT1
GOBP_PROGRAMMED_NECROTIC_CELL_DEATH	0.161335	0.613234	0.126254	-0.599747	-1.23192	38	SLC25A4 NUPR1 BAX RIPK3 ASAH1 CASP8 ALKBH7
GOBP_REGULATION_OF_MACROPHAGE_DERIVED_FOAM_CELL_DIFFERENTIATION	0.16124	0.613234	0.134273	-0.700424	-1.28707	19	PLA2G10 NFKBIA IL18 ABCA5
GOBP_GLYCOPROTEIN_BIOSYNTHETIC_PROCESS	0.161905	0.613497	0.107554	-0.459274	-1.14133	253	ST3GAL6 KRTCAP2 IGF1 HBEGF BACE2 ST3GAL5 HS6ST2 ITM2C DDOST MGAT2 SOAT1 TCF7L2 TMEM258 TUSC3 EXT1 RPN2 DAD1 B4GAT1 MAN1A2 NUDT14 ALG3 ITM2B ALG1 CHST15 DPM3 FUT8 RPN1 TMEM106A B4GALT3 PLOD3 ST3GAL1 GALNT6 GALNT1 AQP11 TM9SF2 ALG5 RAMP1 SERP1 GALNT18 PHLDA1 B3GALT6 MPDU1 NAGPA TET3 C1GALT1 EOGT VEGFB ABCA7 PMM2 ENTPD5 SERP2 PMM1 FUT11 MGAT4B B4GALNT2 GAL3ST1 GOLPH3
GOBP_GRANULOCYTE_MIGRATION	0.161604	0.613497	0.116739	-0.519943	-1.19281	89	PPIA JAGN1 C1QBP FCER1G CXADR CCL17 CKLF PPIB DAPK2 DPP4 MAPK3 LBP WDR1 ANXA1
GOBP_POSITIVE_REGULATION_OF_CATION_CHANNEL_ACTIVITY	0.161905	0.613497	0.124434	-0.581106	-1.22633	46	TMSB4X CALM1 IFNGR2 LRRC38 CDK5
GOBP_REGULATION_OF_INCLUSION_BODY_ASSEMBLY	0.161905	0.613497	0.135741	-0.71651	-1.27161	16	CLU PSMC5 PSMC6 DNAJB1 HSPA2 HSPA1A DNAJB2 BAG5 SORL1
GOBP_SPHINGOLIPID_BIOSYNTHETIC_PROCESS	0.162592	0.614485	0.116739	-0.515996	-1.18898	94	DEGS1 ELOVL7 ST3GAL5 VAPA SPTSSA SGMS1 ASAH1 ORMDL3 HACD2 DEGS2 B4GALT3 ST3GAL1 TM9SF2 SPTLC2 SMPD1 SPHK1 GBA ELOVL1 B4GALNT1 SPTSSB PLPP1 HACD1 CERS4 GAL3ST1 SPNS2 ASAH2 ALOX12B CERS6
GOCC_GOLGI_STACK	0.162485	0.614485	0.11524	-0.50572	-1.18254	114	YIPF1 TMED3 SAR1B BCAP31 TMBIM4 MGAT2 SGMS1 FUT8 B4GALT3 ST3GAL1 GALNT1 SCFD1 B3GALT6 NAGPA RAB34 TMED2 PSENEN RAB14 FUT11 MGAT4B GOLPH3 CLN3 TOM1L1 BET1L YIPF6 ST3GAL4 GOLT1A B4GALT1 ASAP2
GOBP_REGULATION_OF_PRESYNAPTIC_CYTOSOLIC_CALCIUM_ION_CONCENTRATION	0.164204	0.615362	0.137251	-0.774702	-1.27138	10	ADORA1 CDK5
GOBP_RESPONSE_TO_STARVATION	0.163861	0.615362	0.110565	-0.483647	-1.17204	166	EIF2S1 ATF3 ASNS GABARAP CDKN1A COMT MAP1LC3A GABARAPL2 HSPA8 ATF4 MAP1LC3B SLC39A4 HSPA5 PCK2 ADSL ZFP36 GPT SH3GLB1 SRD5A1 PRKAG1 HAMP FOXA3 UCP2 MAPK3 LAMP2 SESN3 RRAGA PRKAA2 GBA GABARAPL1 NPRL3 HMGCS2 DNAJC15 BECN1 FADS1 STK26 DSC2
GOBP_SPHINGOMYELIN_METABOLIC_PROCESS	0.163752	0.615362	0.135002	-0.715028	-1.27552	17	VAPA SGMS1 ORMDL3 SPTLC2 SMPD1 SMPDL3A
GOBP_VITAMIN_D_METABOLIC_PROCESS	0.164537	0.616222	0.135002	-0.749217	-1.28046	13	LGMN CYP27A1
GOBP_GLYCOSAMINOGLYCAN_CATABOLIC_PROCESS	0.165079	0.616759	0.134273	-0.714402	-1.26787	16	NAGLU FUCA1 CEMIP CD44 PGLYRP1 HYAL2 GNS
GOCC_SECONDARY_LYSOSOME	0.165079	0.616759	0.134273	-0.725289	-1.27063	14	SQSTM1 MAP1LC3A FTH1 LAMP2
GOBP_GLYCOSYL_COMPOUND_CATABOLIC_PROCESS	0.165436	0.616813	0.128789	-0.647658	-1.251	25	FUCA2 NAGA FUCA1 ADA GBA ABHD10 UPB1 APOBEC2
GOBP_LATE_ENDOSOME_TO_LYSOSOME_TRANSPORT	0.165342	0.616813	0.134273	-0.713892	-1.27349	17	CHMP2A CHMP2B ARL8B CHMP5
GOBP_LIPID_STORAGE	0.165597	0.616813	0.118815	-0.535521	-1.19435	70	PLIN2 SOAT1 EHD1 PLA2G10 ENPP1 HEXB NFKBIA ABHD5 HILPDA SMIM22 PTPN2 AUP1 ALKBH7 GBA B4GALNT1 MEST CPT1A DGAT1 BSCL2
GOBP_PORPHYRIN_CONTAINING_COMPOUND_METABOLIC_PROCESS	0.165527	0.616813	0.123257	-0.596041	-1.23856	41	TMEM14C HMOX2 FXN BLVRB HMOX1
GOBP_TRANSCRIPTION_INITIATION_FROM_RNA_POLYMERASE_II_PROMOTER	0.165597	0.616813	0.118815	-0.534669	-1.19245	70	SUB1 POLR2G TAF6L PSMC6 GTF2H5 TAF7 GTF2E2 MED30 GTF2A1L POLR2I CTNNBIP1 ERCC1 CCNH GTF2A2 GTF2F2 TAF7L GTF2F1
GOBP_PROTEIN_NEDDYLATION	0.165869	0.617452	0.134273	-0.718352	-1.26431	15	RBX1 EPAS1 DCUN1D5 UBE2F NAE1 UBA3
GOBP_CELLULAR_RESPONSE_TO_EXTERNAL_STIMULUS	0.166138	0.617633	0.10592	-0.457979	-1.13917	256	FOS EIF2S1 ATF3 ASNS AQP1 GABARAP CDKN1A COMT MAP1LC3A GABARAPL2 HSPA8 ATF4 CNN2 HMOX1 MAP1LC3B SLC39A4 HSPA5 GADD45A TXN2 SH3GLB1 SRD5A1 PRKAG1 FOXA2 WNT11 FOXA3 CASP8 TNFRSF1A GSDMD UCP2 BAD MAPK3 LAMP2 SNW1 SESN3 RRAGA BNIP3 MTPN PRKAA2 F11R GBA GABARAPL1 NPRL3 LTBR DNAJC15 BECN1 FADS1 STK26 DSC2 ANKRD1 PICK1 STK24 SIPA1 PTGER4
GOMF_RNA_POLYMERASE_II_GENERAL_TRANSCRIPTION_INITIATION_FACTOR_ACTIVITY	0.166667	0.618543	0.123842	-0.603717	-1.23968	36	TAF6L DRAP1 TAF7 GTF2E2 CCNH GTF2A2 GTF2F2 TAF7L SNAPC1 GTF2F1 SNAPC2 GTF2B TBPL1
GOBP_ALPHA_BETA_T_CELL_PROLIFERATION	0.167155	0.618996	0.127505	-0.630951	-1.24972	28	LGALS9 CD81 CD55 IL18 IL15 TGFBR2 VSIR CD28
GOBP_GPI_ANCHOR_METABOLIC_PROCESS	0.166909	0.618996	0.126876	-0.62922	-1.25214	29	PIGX PIGF DPM3 PIGS PIGT PIGP GPAA1 PIGK
GOBP_INTERLEUKIN_17_PRODUCTION	0.167164	0.618996	0.128789	-0.661996	-1.25818	23	IL2 SPHK1 IL18 PRNP DDIT3 IL15 RFTN1 TUSC2 VSIR NCKAP1L
GOBP_REGULATION_OF_FEEDING_BEHAVIOR	0.167192	0.618996	0.132846	-0.705707	-1.28279	18	CFAP20
GOBP_MITOCHONDRIAL_CYTOCHROME_C_OXIDASE_ASSEMBLY	0.167442	0.619545	0.131458	-0.69815	-1.28289	19	COA3 SCO2 COX14 TIMM21 COX19 PET100 TACO1 SURF1
GOBP_SYNAPSE_ASSEMBLY	0.168009	0.619774	0.110565	-0.496346	-1.17925	130	APP GPC6 ROBO2 DBNL DKK1 GPC4 NPTN SPOCK2 ZDHHC12 PLXNB1 PLXNB2 SDCBP CLSTN3 CDK5 CDH1 BDNF
GOBP_REGULATION_OF_EPITHELIAL_CELL_APOPTOTIC_PROCESS	0.168176	0.619817	0.118288	-0.535729	-1.19014	68	RAMP2 NUPR1 GSN EIF2S1 H19 TCF7L2 HMOX1 ZFP36 CDH5 BAD
GOCC_OUTER_MITOCHONDRIAL_MEMBRANE_PROTEIN_COMPLEX	0.168992	0.620043	0.130777	-0.693596	-1.27452	19	SAMM50 CHCHD3 TOMM40 IMMT MTX1 APOO CHCHD6 MTX2
GOBP_REGULATION_OF_CHEMOTAXIS	0.169473	0.621433	0.108394	-0.484906	-1.17269	162	TMSB4X STX3 P2RX4 LGMN LGALS9 F3 C1QBP ROBO2 CORO1B SEMA4G MTUS1 TUBB2B SEMA3B DUSP1 VEGFA DUSP3 DAPK2 PTPN2 DPP4 MAPK3 LBP
GOBP_VESICLE_TARGETING_ROUGH_ER_TO_CIS_GOLGI	0.169841	0.622041	0.132147	-0.720108	-1.26156	14	TMED10 SAR1B SAR1A TFG
GOBP_NEGATIVE_REGULATION_OF_CYTOKINE_PRODUCTION	0.169978	0.62217	0.10714	-0.472753	-1.15527	189	TMSB4X SRGN LGALS9 IGF1 GSTP1 F2 CUEDC2 C1QBP BANF1 ANXA4 ACP5 RNF128 BST2 PPP1R11 HMOX1 LAPTM4B PLA2G10 ZFP36 SELENOS NPTN WNT11 CHID1 ORM1 CD200 NDFIP1 YY1 LBP APOA2 KAT5 ANXA1
GOBP_PHENOL_CONTAINING_COMPOUND_BIOSYNTHETIC_PROCESS	0.170487	0.62275	0.124434	-0.612581	-1.23754	33	GCH1 CITED1 ALDH2
GOBP_REGULATION_OF_SYNCYTIUM_FORMATION_BY_PLASMA_MEMBRANE_FUSION	0.170543	0.62275	0.130106	-0.693315	-1.274	19	SCGB3A1 EHD1 FLOT1
GOBP_LIPOPROTEIN_LOCALIZATION	0.170654	0.622785	0.132147	-0.712816	-1.25457	15	VMP1 SAR1B
GOBP_FIBROBLAST_PROLIFERATION	0.171171	0.623386	0.116739	-0.531925	-1.18407	69	S100A6 NUPR1 NDUFS4 JUN IGF1 IFI30 GSTP1 EMD AQP1 CDKN1A BAX FTH1 MED31
GOCC_SPLICEOSOMAL_SNRNP_COMPLEX	0.171352	0.623386	0.119348	-0.559287	-1.20737	56	SNRPG SNRPD2 SF3B6 USP39 TXNL4A SNRPD1 SNRPB2 SNRPE SNRPA1 SF3B2 SNRPC CD2BP2 PHF5A LSM5 HTATSF1
GOBP_FATTY_ACID_TRANSPORT	0.171916	0.623568	0.117766	-0.536086	-1.17827	66	PLIN2 P2RX4 ACSL5 PLA2G10 PLA2G12B RBP1 NMB FABP1 FABP5 CRABP2 ANXA1 SLC25A20 MIF THBS1 SLC25A17 CPT1A GOT2
GOBP_GLYCOSIDE_METABOLIC_PROCESS	0.171799	0.623568	0.132846	-0.757535	-1.26756	12	FUCA2 NAGA FUCA1 CBR4 GBA ABHD10
GOMF_TITIN_BINDING	0.171799	0.623568	0.132846	-0.757681	-1.2678	12	CALM1
GOBP_BRANCHING_INVOLVED_IN_LABYRINTHINE_LAYER_MORPHOGENESIS	0.17342	0.62617	0.132147	-0.755984	-1.26497	12	SPINT2 ST14 SOCS3 TMED2 SPINT1 ADM
GOBP_POSITIVE_REGULATION_OF_B_CELL_PROLIFERATION	0.17341	0.62617	0.123842	-0.61373	-1.23399	32	CDKN1A CD81 ADA IL2 MIF
GOBP_CARDIAC_MUSCLE_CONTRACTION	0.174489	0.627947	0.111011	-0.509301	-1.18402	100	P2RX4 MYL3 KCNE3 GSN CALM1 ATP1B1 ADORA1 GAA SRI
GOBP_CELLULAR_RESPONSE_TO_XENOBIOTIC_STIMULUS	0.174489	0.627947	0.111011	-0.50898	-1.1817	102	GSTP1 CYP26A1 CBR1 AS3MT GSTA4 VKORC1 HSPA5 ALDH3A1 UMPS AIP NCEH1 CYB5B FBP1 PCNA FMO1 PRKAA2 N6AMT1 NQO1 CBR3 CMBL PRNP ANKRD1 GRIN1 NAT2 TFRC
GOBP_MONOCYTE_CHEMOTAXIS	0.174487	0.627947	0.124434	-0.625584	-1.23909	28	LGMN FLT1 CCL17 DUSP1 ANXA1
GOBP_PRODUCTION_OF_MOLECULAR_MEDIATOR_OF_IMMUNE_RESPONSE	0.174713	0.627947	0.107972	-0.492214	-1.17369	137	CUEDC2 B2M TMBIM6 KIT PHB2 BST2 CD81 HMOX1 RBP4 MAD2L2 HSPD1 SPON2 NDFIP1 YY1 IL2 APOA2 ERCC1 PKN1 MIF CD55 IL18 POLB PGC HMCES
GOMF_TRIGLYCERIDE_LIPASE_ACTIVITY	0.174603	0.627947	0.130106	-0.719468	-1.26044	14	ABHD5 LIPH PNPLA3 ABHD2 LIPG PNPLA2 PLA1A
GOBP_APOPTOTIC_SIGNALING_PATHWAY	0.176351	0.628411	0.0999277	-0.432116	-1.09867	478	TMEM109 PRDX2 PPP1R15A PPIA PDIA3 PARL P2RX4 NUPR1 NDUFS3 KRT18 IGF1 GSTP1 FXN CTSH CRIP1 CLU CIB1 CHCHD10 BCAP31 ATF3 ARL6IP5 IFI27 UBB TNFRSF12A TMBIM6 GABARAP ADORA1 CDKN1A PDCD5 BAX ITM2C ATF4 NDUFA13 DNAJA1 TCF7L2 VNN1 HMOX1 SLC25A5 BLOC1S2 SFN PTTG1IP ING2 SHISA5 BEX3 NMT1 PPP1CA CTH SGMS1 VDAC2 SELENOS RIPK3 NOL3 GSK3B HINT1 TIMM50 CREB3L1 TXNDC12 CUL1 TRAP1 GRINA TIMP3 DAPK2 PTPN2 ACAA2 C…
GOBP_CD4_POSITIVE_OR_CD8_POSITIVE_ALPHA_BETA_T_CELL_LINEAGE_COMMITMENT	0.175719	0.628411	0.130106	-0.737352	-1.26018	13	CTSL IRF4
GOBP_CYTOKINE_PRODUCTION	0.175456	0.628411	0.0999277	-0.430645	-1.09624	497	USP50 TMSB4X TMED10 SRGN PLD3 LGALS9 IGF1 HSP90AA1 GSTP1 GAPDH F3 F2 EGR1 CUEDC2 CRLF2 CLU C1QBP BANF1 B2M APP ANXA4 ACP5 H19 FCER1G KIT RNF128 BST2 CD81 CD47 PPP1R11 ATF4 LITAF HMOX1 LAPTM4B PLA2G10 LY96 ZFP36 HSPD1 S100A13 SELENOS ATP6AP2 RIPK3 HILPDA FLOT1 NPTN HDAC2 WNT11 CHID1 LTBP1 CASP8 TMEM106A SPON2 GSDMD ORM1 MBP CD200 NDFIP1 IRF4 YY1 LBP IL2 SPTBN1 APOA2 CHUK KAT5 ANXA1 SOD1 SPHK1 MIF …
GOBP_NEGATIVE_REGULATION_OF_LIPID_TRANSPORT	0.176024	0.628411	0.126254	-0.663935	-1.24525	22	APOC1 PLA2G10 APOA2 THBS1
GOBP_REGULATED_EXOCYTOSIS	0.176471	0.628411	0.105125	-0.475576	-1.15778	181	TMED10 SYNGR1 STX3 NAPA LGALS9 KIT VAMP8 SNX6 SYNGR2 ANXA3 HMOX1 ARL8B RAB11FIP5 RAB15 S100A13 GSK3B SDF4 STXBP2 VAMP7 SNAP47 RAB10 RAB11FIP2 RAP1A VAMP2 CDK5 SYNJ1 GIPC1 RAB3A SNAP29
GOBP_REGULATION_OF_SYNAPTIC_TRANSMISSION_GABAERGIC	0.175758	0.628411	0.126254	-0.6732	-1.25275	21	ADORA1 KIF5B ZDHHC12 CLN3
GOBP_REGULATION_OF_T_HELPER_1_TYPE_IMMUNE_RESPONSE	0.175439	0.628411	0.130106	-0.70848	-1.24694	15	ANXA1 IL18 PLA2G4A
GOBP_SULFUR_AMINO_ACID_BIOSYNTHETIC_PROCESS	0.17619	0.628411	0.129443	-0.706808	-1.2544	16	MRI1 CTH APIP GGT1 ADI1
GOCC_AXOLEMMA	0.175698	0.628411	0.132147	-0.767932	-1.26027	10	ADORA1 ROBO2 SPTBN1 EPB41L3 MAPT
GOCC_ESCRT_COMPLEX	0.175775	0.628411	0.124434	-0.643644	-1.24325	25	CHMP2A MVB12A CHMP2B MVB12B VPS37A TSG101 VPS37C
GOCC_EXTRINSIC_COMPONENT_OF_ENDOSOME_MEMBRANE	0.175698	0.628411	0.132147	-0.767731	-1.25994	10	USP50 SNX10 ANXA1 SNX16
GOMF_ACYL_COA_DEHYDROGENASE_ACTIVITY	0.176661	0.628411	0.130777	-0.751704	-1.2578	12	TECR ACADVL ACADS GCDH IVD ACADL
GOMF_HISTONE_ACETYLTRANSFERASE_BINDING	0.175758	0.628411	0.126254	-0.672757	-1.25193	21	EGR1 EID1 TAF7 PCNA SIRT2
GOBP_CELLULAR_RESPONSE_TO_STARVATION	0.178161	0.628716	0.10673	-0.49037	-1.16929	137	EIF2S1 ATF3 ASNS GABARAP CDKN1A COMT MAP1LC3A GABARAPL2 HSPA8 ATF4 MAP1LC3B SLC39A4 HSPA5 SH3GLB1 SRD5A1 PRKAG1 FOXA3 UCP2 MAPK3 LAMP2 SESN3 RRAGA PRKAA2 GBA GABARAPL1 NPRL3 DNAJC15 BECN1 FADS1 STK26 DSC2
GOBP_FATTY_ACID_CATABOLIC_PROCESS	0.177696	0.628716	0.111011	-0.512179	-1.1717	88	ETFB PCK2 ACADVL ETFA FABP1 ACAA2 ACADS ECHS1 ECH1 NUDT19 ABHD2 HADH PHYH HADHB GCDH SLC25A17 CPT1A ECI2 IVD CPT2 ILVBL ETFDH ACADL PCCA AIG1 MCEE ACOX1 HSD17B4 CRAT ECHDC1 ACAT1 LONP2 DECR1 PEX7 ABCD3 EHHADH MCAT ABCD4 PEX5 ACAD10 PEX13
GOBP_GLUCOSE_METABOLIC_PROCESS	0.178733	0.628716	0.105521	-0.482471	-1.163	159	TPI1 PGAM2 IGFBP4 IGF1 GAPDH FAM3C ATF3 SLC45A3 GAA PGP ATF4 RBP4 DCXR PCK2 ENPP1 PPP1CA GPT SELENOS GSK3B SDHAF3 ARPP19 HK2 FOXA2 PTPN2 FABP5 PGM1 BAD SLC25A10 G6PC3 SERP1 FBP1 SIRT7 COX11
GOBP_GOLGI_VESICLE_BUDDING	0.180624	0.628716	0.130106	-0.766767	-1.25835	10	TMED9 TMED10 TMED2 GBF1 ARFGAP3 GOLPH3
GOBP_HEPATOCYTE_APOPTOTIC_PROCESS	0.180952	0.628716	0.127505	-0.697359	-1.23763	16	KRT18 GSN H19
GOBP_MONOCARBOXYLIC_ACID_CATABOLIC_PROCESS	0.178528	0.628716	0.109684	-0.509351	-1.18312	99	ETFB CYP26A1 PCK2 ACADVL ETFA FABP1 ACAA2 ACADS ECHS1 ECH1 NUDT19 ABHD2 HADH PHYH HADHB GCDH SLC25A17 CPT1A ECI2 LDHD IVD CPT2 ILVBL ETFDH PON3 ACADL PCCA FAH AIG1 MCEE ACOX1 HSD17B4 CRAT ECHDC1 ACAT1 LONP2 DECR1 PEX7 ABCD3 EHHADH MCAT ABCD4 PEX5 ACAD10 PEX13
GOBP_NEGATIVE_REGULATION_OF_CALCIUM_MEDIATED_SIGNALING	0.179811	0.628716	0.127505	-0.694474	-1.26238	18	RCAN1 FHL2 GSK3B
GOBP_NEUTROPHIL_DEGRANULATION	0.179903	0.628716	0.129443	-0.749975	-1.25491	12	VAMP8 ANXA3 STXBP2 VAMP7 VAMP2
GOBP_ORGANOPHOSPHATE_CATABOLIC_PROCESS	0.180876	0.628716	0.10592	-0.490103	-1.16359	131	GDPD3 GDE1 APOC1 DUT NUDT9 PLA2G10 ENPP1 ABHD12 ABHD6 HINT1 NT5C ADA PLBD2 NT5M APOA2 ABHD16A CNP SMPD1 NUDT19 ENPP3 NTHL1 NUDT3 SYNJ1 GDPD1 ENTPD5 BPNT1 SMPDL3A NT5E NT5C2 NUDT10 NUDT5 UPB1 NUDT18 PLA2G4A FHIT LIPG PDE9A NUDT11 ENTPD7
GOBP_POSITIVE_REGULATION_OF_DENDRITIC_CELL_CYTOKINE_PRODUCTION	0.180624	0.628716	0.130106	-0.76603	-1.25714	10	KIT
GOBP_POSITIVE_REGULATION_OF_MACROPHAGE_ACTIVATION	0.17965	0.628716	0.128143	-0.700752	-1.25005	17	JUND HSPD1 HAMP CTSC LBP THBS1
GOBP_PROTEIN_POLYGLUTAMYLATION	0.179903	0.628716	0.129443	-0.747924	-1.25148	12	CFAP20 TPGS1 CEP41 TTLL1
GOBP_PYRIMIDINE_NUCLEOSIDE_TRIPHOSPHATE_METABOLIC_PROCESS	0.179567	0.628716	0.126254	-0.679882	-1.25018	20	NME2 NME1 DUT AK3 NME4 DTYMK ENTPD7 TBPL1 TYMS UCKL1 DCTPP1
GOBP_REACTIVE_NITROGEN_SPECIES_METABOLIC_PROCESS	0.179625	0.628716	0.116234	-0.554	-1.1962	57	P2RX4 HSP90AA1 GCH1 DDAH1 CLU ACP5 DDAH2 CD47 SELENOS SPR TMEM106A SOD2 CYB5B PTGIS TRPV1 NQO1 KLF2
GOBP_REGULATION_OF_LYMPHOCYTE_MEDIATED_IMMUNITY	0.179268	0.628716	0.110122	-0.510016	-1.17548	93	LGALS9 B2M CD81 STX7 MAD2L2 HSPD1 RIPK3 NDFIP1 CR1L IL2 CD55 DUSP22 PVR IL18 HMCES
GOBP_REGULATION_OF_NMDA_RECEPTOR_ACTIVITY	0.17965	0.628716	0.128143	-0.703762	-1.25542	17	APP IFNGR2
GOBP_RESPONSE_TO_MECHANICAL_STIMULUS	0.180995	0.628716	0.104733	-0.483943	-1.16522	158	STRA6 JUN GSN FOSB FOS BTG2 AQP1 ACTG1 KIT CNN2 JUND GADD45A ABHD12 NFKBIA ENDOG RHOA PKD1L2 WNT11 PSPH CASP8 TNFRSF1A BAD MAPK3 SLC1A3 HPN BNIP3 MTPN JUP F11R THBS1 LTBR
GOBP_SYNAPTIC_VESICLE_PRIMING	0.17806	0.628716	0.128789	-0.707037	-1.26126	17	NAPA SNAP47 SYNJ1 RAB3A SNAP29
GOBP_VESICLE_BUDDING_FROM_MEMBRANE	0.180723	0.628716	0.115734	-0.554029	-1.19786	58	TMED9 TMED10 SAR1B ANXA2 SAR1A VAPA SEC13 TFG
GOMF_ACYLGLYCEROL_O_ACYLTRANSFERASE_ACTIVITY	0.178203	0.628716	0.123257	-0.635677	-1.23721	26	LPCAT3 AGPAT3 LPCAT4 ABHD5 MBOAT1 AGPAT4 PNPLA3
GOMF_C_ACYLTRANSFERASE_ACTIVITY	0.180033	0.628716	0.130106	-0.763044	-1.27121	11	SPTSSA ACAA2 SPTLC2 SPTSSB HADHB
GOMF_MYOSIN_II_BINDING	0.179903	0.628716	0.129443	-0.748097	-1.25177	12	MYL3 GSN
GOMF_O_ACYLTRANSFERASE_ACTIVITY	0.180193	0.628716	0.117766	-0.590431	-1.23146	43	LPCAT3 AGPAT3 LPCAT4 SOAT1 ABHD5 MBOAT1 AGPAT4 PNPLA3 CPT1A DGAT1 PLA2G4A CPT2 SOAT2
GOBP_NEGATIVE_REGULATION_OF_NF_KAPPAB_TRANSCRIPTION_FACTOR_ACTIVITY	0.181122	0.628801	0.112379	-0.529375	-1.18696	73	TMSB4X PRDX2 CDKN2A ANXA4 NFKBIA NFKBIB TAX1BP1 COMMD7 CD200 CHUK PTGIS SETD6 BRMS1 IRAK2 PSMD10 CDK5RAP3 PARP10 DDIT3 KLF4 COMMD1
GOBP_ORGANIC_ACID_CATABOLIC_PROCESS	0.181619	0.629789	0.102449	-0.468968	-1.14848	191	GLDC ETFB DDAH1 CYP26A1 GLS2 DDAH2 CARNMT1 PCK2 ACADVL GPT ETFA RENBP FABP1 ACAA2 HMGCL HIBADH ACADS AMDHD2 ECHS1 OAT DLD ECH1 NAGK TDH NUDT19 SDSL RIDA AASDHPPT ABHD2 HADH PHYH HADHB GCDH SLC25A17 GOT1 CPT1A GOT2 ECI2 GSTZ1 ASPA SHMT2 SHMT1 LDHD IVD CPT2 ILVBL ETFDH PON3 ACADL PCCA FAH BCAT2
GOCC_TERMINAL_BOUTON	0.182197	0.630747	0.117766	-0.590557	-1.21304	38	P2RX4 ADORA1 HSPA8 PRSS12 SYNJ1 RAB3A PRNP GRIN1
GOBP_ENDOPLASMIC_RETICULUM_TO_CYTOSOL_TRANSPORT	0.183161	0.630876	0.121543	-0.642141	-1.24035	25	UBAC2 BCAP31 DERL2 DERL1 EDEM2 SELENOS ERLEC1 OS9 AUP1 EDEM1 HERPUD1
GOBP_REGULATION_OF_NEUROTRANSMITTER_UPTAKE	0.183144	0.630876	0.128143	-0.747042	-1.25	12	FLOT1 TOR1A ITGB1 PER2
GOMF_GABA_RECEPTOR_BINDING	0.183144	0.630876	0.128143	-0.747159	-1.2502	12	GABARAP GABARAPL2
GOBP_NEGATIVE_REGULATION_OF_ERBB_SIGNALING_PATHWAY	0.183284	0.630947	0.120985	-0.619718	-1.22747	28	LGMN SNX6 PTPN18 DUSP3 PTPN2
GOBP_PROSTAGLANDIN_TRANSPORT	0.183706	0.631689	0.126876	-0.73163	-1.2504	13	SLCO3A1 SLCO2A1 P2RX4 PLA2G10
GOBP_RESPONSE_TO_AMINO_ACID_STARVATION	0.183673	0.631689	0.115734	-0.57182	-1.20674	46	EIF2S1 ATF3 CDKN1A MAP1LC3A ATF4 SH3GLB1 UCP2 MAPK3 SESN3 RRAGA NPRL3 BECN1
GOBP_PEPTIDYL_PROLINE_HYDROXYLATION	0.184127	0.632002	0.126254	-0.711785	-1.24698	14	PRDX4 P4HA2 P3H2 EGLN3 P4HA3
GOBP_PYRIMIDINE_RIBONUCLEOTIDE_METABOLIC_PROCESS	0.183976	0.632002	0.121543	-0.625044	-1.22853	27	NME2 NME1 NT5C UMPS AK3 UPB1 NME4 ENTPD7
GOBP_MYELIN_MAINTENANCE	0.185714	0.63362	0.12564	-0.710685	-1.24505	14	DEGS1 CLU SOD1 MYRF EPB41L3
GOMF_METALLOENDOPEPTIDASE_ACTIVITY	0.186136	0.634705	0.111011	-0.525895	-1.17288	70	UQCRC2 ADAMTS9 ADAM19 RCE1 MMP15 PMPCB IDE ADAM10 ECE2 ADAMTS1 MMP14 SPG7 THOP1 ADAM32 ADAMTS14 ADAMTS15
GOBP_GLOMERULAR_EPITHELIAL_CELL_DIFFERENTIATION	0.187597	0.63475	0.123257	-0.681229	-1.2518	19	PODXL EXT1 JAG1
GOBP_POSITIVE_REGULATION_OF_REACTIVE_OXYGEN_SPECIES_METABOLIC_PROCESS	0.186486	0.63475	0.114267	-0.559075	-1.19683	52	GSTP1 F2 CBR1 H19 CDKN1A DCXR GADD45A RIPK3 ROMO1 MT-CO2 SOD2 SOD1 THBS1 DHRS4
GOBP_REGULATION_OF_ORGANIC_ACID_TRANSPORT	0.186395	0.63475	0.114751	-0.571454	-1.20596	46	P2RX4 ARL6IP5 ADORA1 ACSL5 PLA2G10 MIF TRH SLC43A1 THBS1
GOBP_REGULATION_OF_RESPONSE_TO_ENDOPLASMIC_RETICULUM_STRESS	0.187105	0.63475	0.109684	-0.525219	-1.18123	77	PPP1R15A NUPR1 LPCAT3 CLU BCAP31 TMBIM6 BAX TMEM33 HSPA5 SELENOS CREB3L1 TXNDC12 GRINA PTPN2 BFAR AQP11 ERP29 UBQLN2 HERPUD1 UBXN1
GOBP_REGULATION_OF_T_CELL_MEDIATED_IMMUNITY	0.187671	0.63475	0.114751	-0.572041	-1.203	45	B2M CD81 STX7 HSPD1 RIPK3 CD55 DUSP22 PVR IL18
GOBP_RESPONSE_TO_AMINE	0.186416	0.63475	0.118815	-0.616323	-1.22915	30	GLDC HDAC2 SOD1 NQO1
GOBP_TRICARBOXYLIC_ACID_CYCLE	0.187228	0.63475	0.118815	-0.615331	-1.2245	29	SUCLG1 MDH2 MDH1 SDHD SDHB IDH3G SDHAF2 IDH2 MRPS36 OGDH ACO2
GOCC_TRANS_GOLGI_NETWORK_TRANSPORT_VESICLE	0.186944	0.63475	0.120433	-0.62251	-1.22355	27	TMED9 TMED10 RAB8A NRGN RAB14
GOMF_CHLORIDE_TRANSMEMBRANE_TRANSPORTER_ACTIVITY	0.186579	0.63475	0.127505	-0.760064	-1.26625	11	SLC26A2
GOMF_ORGANIC_ACID_BINDING	0.188107	0.63539	0.10673	-0.507087	-1.16779	92	STX3 P4HA2 P3H2 GLDC DDAH1 CYP26A1 DDAH2 OGFOD3 PITPNA FABP1 FABP5 ALKBH3 EGLN3 PLOD3 CRABP2 SESN3 P4HA3 SLC1A3
GOBP_RIBOSOME_BIOGENESIS	0.188559	0.636245	0.0982123	-0.458317	-1.1344	237	TRMT112 EXOSC1 EMG1 C1QBP NPM3 NOP10 EXOSC4 MRPL22 MPV17L2 NIP7 EIF4A3 MALSU1 BRIX1 RPUSD3 RPP30 FCF1 NOLC1 DCAF13 PIN4 MRPL36 RSL1D1 FRG1 MRPS11 GTF2H5 RPP25 MRPL20 ISG20 LTV1 RPF2 EIF6 MPHOSPH10 PAK1IP1 RBFA WDR18 ERI3 MRPL1 SIRT7 EXOSC8 MPHOSPH6 IMP4 PA2G4 DDX52 RCL1 NOP2 RPP40 SART1 DDX56 LSM6 DIMT1 NOP16 DDX49 NOP56 TBL3 EXOSC7 BYSL ERI1 NHP2 FBL MTERF3 NMD3 POP5 DDX47 MRTO4 PINX1 UTP23 NOC4…
GOBP_DETECTION_OF_CALCIUM_ION	0.188834	0.636822	0.126876	-0.763785	-1.25346	10	CALM1
GOBP_NATURAL_KILLER_CELL_MEDIATED_IMMUNITY	0.189152	0.637542	0.11524	-0.593383	-1.2183	37	LGALS9 PRDX1 TUBB4B ARL8B KIF5B VAMP7 VAMP2 PVR IL18 CEBPG NKG7
GOBP_NEGATIVE_REGULATION_OF_CANONICAL_WNT_SIGNALING_PATHWAY	0.189858	0.639573	0.104344	-0.493086	-1.16008	120	UBAC2 SOX17 RBX1 IGFBP4 EMD EGR1 PFDN5 DKKL1 TCF7L2 MAD2L2 DKK1 GSK3B GPC3 WNT11 MCC LZTS2 SDHAF2 SOX13 RUVBL2 CTNNBIP1
GOBP_REGULATION_OF_AMYLOID_FIBRIL_FORMATION	0.190096	0.639669	0.124434	-0.72849	-1.24504	13	PFDN1 CLU APP PFDN5
GOBP_REGULATION_OF_RECEPTOR_SIGNALING_PATHWAY_VIA_STAT	0.190094	0.639669	0.112379	-0.545371	-1.18378	61	F2 CRLF2 KIT GADD45A HES1 PRLR PTPN2 OCIAD1 SOCS3 LIF CDK5
GOBP_POLYOL_BIOSYNTHETIC_PROCESS	0.190411	0.640027	0.113787	-0.570098	-1.19892	45	GCH1 PGP SPTSSA PCK2 CYP27A1 ASAH1 SPR SPTLC2 ISYNA1 SPHK1 GBA SPTSSB PCBD2 GOT1 PTH1R ASAH2 ITPKB
GOBP_CELLULAR_RESPONSE_TO_EXTRACELLULAR_STIMULUS	0.19084	0.640449	0.0992333	-0.46388	-1.13944	207	FOS EIF2S1 ATF3 ASNS GABARAP CDKN1A COMT MAP1LC3A GABARAPL2 HSPA8 ATF4 HMOX1 MAP1LC3B SLC39A4 HSPA5 TXN2 SH3GLB1 SRD5A1 PRKAG1 FOXA2 FOXA3 GSDMD UCP2 MAPK3 LAMP2 SNW1 SESN3 RRAGA PRKAA2 GBA GABARAPL1 NPRL3 DNAJC15 BECN1 FADS1 STK26 DSC2
GOBP_ENDOPLASMIC_RETICULUM_CALCIUM_ION_HOMEOSTASIS	0.192024	0.640449	0.118288	-0.639287	-1.23483	25	BCAP31 APP TMBIM6 BAX GRINA PACS2 HERPUD1
GOBP_METHIONINE_METABOLIC_PROCESS	0.191388	0.640449	0.123842	-0.696729	-1.22625	15	MRI1 APIP SMS ADI1
GOBP_PHAGOCYTOSIS_RECOGNITION	0.192063	0.640449	0.123257	-0.693795	-1.2313	16	MFGE8 SPON2 LBP
GOBP_PLASMA_MEMBRANE_PHOSPHOLIPID_SCRAMBLING	0.190852	0.640449	0.123257	-0.689964	-1.25418	18	VMP1 PLSCR1 TMEM41B PLSCR2
GOBP_PROTEASOME_ASSEMBLY	0.191489	0.640449	0.12564	-0.752473	-1.2536	11	PSMD11 PSMG4 PSMG2 PSMG1 PSMD10 PSMG3
GOBP_REGULATION_OF_DEFENSE_RESPONSE	0.191402	0.640449	0.095288	-0.43059	-1.09385	429	ZYX WFDC1 TMSB4X PSMA6 NUPR1 LPCAT3 LGALS9 LGALS1 IGF1 HTRA1 HSP90AA1 GSTP1 C1QBP BANF1 APP ACP5 PSMA1 ADORA1 IFI35 NFKBIZ VAMP8 CD81 CD47 PTGER3 SNX6 PSMB4 PLA2G10 ABHD12 ZFP36 NFKBIA SELENOS PLSCR1 HAMP NINJ1 ADA CDH5 PTPN2 CTSC CASP8 TNFRSF1A CD200 VAMP7 NDFIP1 MAPK3 LBP IL2 GRN ANXA1 PTGIS SOD1 SPHK1 TSPAN6 SETD6 ENPP3 SOCS3 VAMP2 GBA IRF7 TRADD PGLYRP1 PVR IL18 SIRT2 PGC GGT1 MGST2 RELA ETS1…
GOBP_REGULATION_OF_INFLAMMATORY_RESPONSE_TO_ANTIGENIC_STIMULUS	0.191582	0.640449	0.11725	-0.612724	-1.21931	29	PSMA1 CD81 PSMB4 SELENOS
GOBP_REGULATION_OF_INSULIN_LIKE_GROWTH_FACTOR_RECEPTOR_SIGNALING_PATHWAY	0.191693	0.640449	0.123842	-0.726056	-1.24088	13	IGFBP4 IGF1
GOBP_SPHINGOSINE_BIOSYNTHETIC_PROCESS	0.191248	0.640449	0.125033	-0.741862	-1.24134	12	SPTSSA ASAH1 SPTLC2 SPHK1 GBA SPTSSB ASAH2
GOMF_ACTININ_BINDING	0.191582	0.640449	0.11725	-0.610602	-1.21509	29	PDLIM1 CSRP2 PDLIM4 PALLD
GOBP_GRANULOCYTE_CHEMOTAXIS	0.192893	0.641477	0.107972	-0.523006	-1.17571	74	PPIA C1QBP FCER1G CXADR CCL17 CKLF PPIB DAPK2 DPP4 MAPK3 LBP ANXA1 THBS1 GBF1
GOBP_REGULATION_OF_MYOBLAST_FUSION	0.193291	0.642312	0.123257	-0.72442	-1.23808	13	SCGB3A1 EHD1 FLOT1
GOBP_POSITIVE_REGULATION_OF_LIPASE_ACTIVITY	0.193638	0.64242	0.113313	-0.582521	-1.20982	42	RHOC FLT1 KIT PHB2 ABHD5 ARF4 RHOA ARHGAP6
GOBP_NEGATIVE_REGULATION_OF_PROTEIN_AUTOPHOSPHORYLATION	0.19376	0.642479	0.125033	-0.758965	-1.24555	10	JUN ENPP1
GOBP_INORGANIC_ANION_TRANSMEMBRANE_TRANSPORT	0.19411	0.642943	0.111011	-0.548991	-1.18696	58	SLC25A3 SLC26A2 SLC25A11 SLC25A10 SLC1A3 SLC37A3 BEST1 PRNP ANO1
GOBP_NEURON_CELLULAR_HOMEOSTASIS	0.194404	0.642973	0.11725	-0.629901	-1.22597	26	ADORA1 CHMP2B CDK5 SLC6A2
GOBP_NUCLEOSIDE_TRIPHOSPHATE_METABOLIC_PROCESS	0.194724	0.642973	0.10673	-0.517075	-1.16635	79	UQCC3 TMSB4X NME2 NME1 H19 ALDOA DUT ENPP1 ADA RHOA MT-CO2 MT-ATP6 ADK DGUOK ENPP3 MT-ATP8 STOML2 AK3 LDHC SMPDL3A
GOBP_VASCULAR_ASSOCIATED_SMOOTH_MUSCLE_CELL_DEVELOPMENT	0.194763	0.642973	0.124434	-0.750903	-1.25099	11	RAMP2 HES1 VEGFA EFEMP2 ADM
GOBP_VESICLE_TARGETING	0.194444	0.642973	0.113313	-0.591919	-1.21545	36	TMED9 TMED10 SAR1B SAR1A TFG AP1M2 TMED2 GBF1 SNAP29 ARFGAP3
GOBP_NEGATIVE_REGULATION_OF_CALCINEURIN_MEDIATED_SIGNALING	0.195238	0.643897	0.122108	-0.707304	-1.23913	14	RCAN1 FHL2 GSK3B
GOBP_RESPONSE_TO_ISCHEMIA	0.195622	0.644471	0.111918	-0.581816	-1.20901	41	P2RX4 EGR1 CIB1 SQSTM1 RCAN1 NOL3 HK2
GOMF_ACYL_COA_BINDING	0.195522	0.644471	0.117766	-0.651401	-1.23804	23	SOAT1 ACBD6 DBI PITPNA ACADVL PNPLA3 ACBD4 GCDH ECI2 SOAT2 ACADL
GOBP_MAINTENANCE_OF_LOCATION	0.195975	0.644532	0.0959207	-0.452282	-1.12482	257	TMSB4X SRGN PLIN2 KDELR3 GSN F2 CHCHD10 CALM1 ARL2 GAA SRI BAX SOAT1 FTH1 EHD1 HSPA5 PLA2G10 ENPP1 HEXB NFKBIA ABHD5 NOL3 HILPDA CEMIP HK2 KDELR1 NFKBIB SMIM22 PTPN2 LTBP1 OS9 AUP1 ALKBH7 LETM1 INSIG1 TRPV1 GBA CDK5 B4GALNT1 PSMD10 GPAA1 MEST HSP90B1 CPT1A SLC30A4 GOLPH3
GOBP_POSITIVE_REGULATION_OF_LIPID_KINASE_ACTIVITY	0.195846	0.644532	0.11725	-0.615337	-1.20945	27	FLT1 F2 KIT CD81
GOBP_CHEMICAL_SYNAPTIC_TRANSMISSION_POSTSYNAPTIC	0.19695	0.64469	0.10673	-0.519461	-1.16882	76	P2RX4 APP ADORA1 EIF4A3 GSK3B TRPV1 CDK5 GRIN1 IGSF11
GOBP_NEGATIVE_REGULATION_OF_GLYCOPROTEIN_METABOLIC_PROCESS	0.196825	0.64469	0.121543	-0.703365	-1.23223	14	HBEGF CST3 BACE2 ITM2C ITM2B
GOBP_NEUROTRANSMITTER_RECEPTOR_TRANSPORT	0.197138	0.64469	0.121543	-0.689045	-1.22917	17	STX3 RAB11A RAB8A
GOBP_NEUTROPHIL_MEDIATED_IMMUNITY	0.196481	0.64469	0.116234	-0.60971	-1.20765	28	JAGN1 F2 VAMP8 ANXA3 STXBP2 VAMP7 WDR1 VAMP2 SCNN1B
GOBP_REGULATION_OF_HETEROTYPIC_CELL_CELL_ADHESION	0.197161	0.64469	0.120985	-0.686406	-1.24771	18	FLOT1 MBP CD44 KLF4 GCNT2 FGB
GOBP_REGULATION_OF_PROTON_TRANSPORT	0.196899	0.64469	0.119888	-0.675534	-1.24133	19	TMSB4X NDUFA4 PHB2 TESC TCIRG1 SLC9A3R1 TACO1
GOBP_REGULATION_OF_T_HELPER_17_TYPE_IMMUNE_RESPONSE	0.197161	0.64469	0.120985	-0.686358	-1.24762	18	NFKBIZ IL2
GOBP_TYPE_B_PANCREATIC_CELL_PROLIFERATION	0.197161	0.64469	0.120985	-0.684923	-1.24501	18	NUPR1 IGFBP4 FMC1 BAD
GOBP_GLYCOSYL_COMPOUND_METABOLIC_PROCESS	0.197875	0.644954	0.10925	-0.542337	-1.17728	59	FUCA2 NAGA FUCA1 ADA CBR4 UMPS ADK DGUOK GBA ERH NT5E NT5C2 ABHD10 UPB1 NME4 DTYMK APOBEC2
GOBP_IMMUNOGLOBULIN_PRODUCTION_INVOLVED_IN_IMMUNOGLOBULIN_MEDIATED_IMMUNE_RESPONSE	0.198061	0.644954	0.111918	-0.579138	-1.19438	39	B2M MAD2L2 HSPD1 NDFIP1 IL2 ERCC1 HMCES
GOBP_POSITIVE_REGULATION_OF_IMMUNE_EFFECTOR_PROCESS	0.19863	0.644954	0.0995791	-0.484797	-1.16034	147	LGALS9 B2M KIT PHB2 NFKBIZ VAMP8 CD81 HMOX1 STX7 RBP4 MAD2L2 HSPD1 STXBP2 SPON2 VAMP7 LBP IL2 ANXA1 MIF CD55 ENPP3 PVR IL18 PGC HMCES ANKRD17 RARA
GOCC_ACTOMYOSIN	0.19793	0.644954	0.107554	-0.522727	-1.16125	68	ZYX TPM4 PDLIM1 ABLIM1 MYL12B CORO1B CNN2 PDLIM4 PALLD MYL9 ILK
GOCC_RECYCLING_ENDOSOME	0.19774	0.644954	0.0992333	-0.476426	-1.14939	160	RAB11A PDIA3 B2M APP STX8 VAMP8 TUBG1 PDLIM4 ATP13A3 RAB8A STX7 EHD1 TPP1 SLC39A4 ADPRH RAB11FIP5 RAB15 SLC31A2 SLC31A1 VTI1B RAB10 RAB11FIP2 RAB4B AVL9 RABEP1 LZTR1 TUBA1A RAB14 RFFL CLN3 ITGB1 MYO5B CLCN4 ZFYVE27 TFRC COMMD1 EHD4
GOMF_CALCIUM_CHANNEL_REGULATOR_ACTIVITY	0.198582	0.644954	0.113313	-0.59994	-1.21486	34	CALM1 PHPT1 SRI SGK1
GOBP_CHAPERONE_MEDIATED_AUTOPHAGY	0.199362	0.645076	0.120985	-0.6937	-1.22092	15	HSP90AA1 CTSA CLU HSPA8
GOBP_T_HELPER_17_TYPE_IMMUNE_RESPONSE	0.199413	0.645076	0.11524	-0.608981	-1.2062	28	NFKBIZ IRF4 IL2
GOBP_POSITIVE_REGULATION_OF_TYROSINE_PHOSPHORYLATION_OF_STAT_PROTEIN	0.2	0.645639	0.112843	-0.598476	-1.2119	34	IGF1 KIT HES1 VEGFA HDAC2 TNFRSF1A CRLF1 IL2 LIF IL18 PTK6
GOBP_REGULATION_OF_COLLAGEN_METABOLIC_PROCESS	0.20029	0.645639	0.114267	-0.60889	-1.21168	29	F2 CST3 CREB3L1 HDAC2
GOBP_RESPONSE_TO_INTERLEUKIN_6	0.20029	0.645639	0.114267	-0.608603	-1.21111	29	ST3GAL6 CITED1 HAMP FOXA2 PTPN2 PTGIS TDGF1 RELA C1QTNF4
GOCC_SMOOTH_ENDOPLASMIC_RETICULUM	0.200295	0.645639	0.11524	-0.624024	-1.21453	26	APP GABARAP DNAJC3 HSPA5 PPIB ERP29
GOCC_BLOOD_MICROPARTICLE	0.200798	0.646922	0.108394	-0.536969	-1.16986	62	GSN F2 CLU CLIC1 ACTG1 LGALS3BP PSMC5 HSPA8 ANXA5 ORM1 APOA2 SDCBP
GOBP_DIGESTIVE_SYSTEM_PROCESS	0.20154	0.647145	0.10592	-0.520678	-1.16124	70	LPCAT3 AQP1 STRAP TFF1 PTGER3 RBP4 SGK1 SPINK1 HAMP FABP1 APOA2 SNX10 WNK4 TFF2 TRPV1 F11R
GOBP_HETEROTYPIC_CELL_CELL_ADHESION	0.201635	0.647145	0.109684	-0.570186	-1.19618	44	CD47 CXADR FLOT1 NINJ1 MBP CD200 PARVA CD44 JUP DSC2 ITGB1 KLF4 VCAM1 GCNT2 PKP2 FGB
GOBP_ORGANIC_ACID_TRANSPORT	0.201278	0.647145	0.0946646	-0.455895	-1.12626	223	SLC3A2 PLIN2 PDPN P2RX4 ARL6IP5 ADORA1 MPC1 SLC26A2 ACSL5 PLA2G10 PRAF2 PLA2G12B RBP1 NMB SLC7A7 SLC25A11 FABP1 FABP5 SLC25A10 CRABP2 SLC1A3 ANXA1 SLC25A20 MIF SLC17A5 TRPV1 TRH SLC43A1 SLC25A48 THBS1 SLC13A5 GIPC1 SLC16A10 SLC25A17 SLC7A6 CPT1A SLC23A1 SLC7A3 CLN3 ITGB1 GOT2 SFXN3 SLC9A3R1 PLA2G4A CPT2 SLC7A9 SLC38A6 SLC38A1 ABCC5 DTNBP1 PPARG SERINC3 SLC1A4 CTNS ABCC4 ABCC1 FIS1 P2RX7 ABCG2 LRP…
GOBP_REGULATION_OF_GLYCOPROTEIN_METABOLIC_PROCESS	0.201936	0.647145	0.110565	-0.574919	-1.19403	42	IGF1 HBEGF CST3 BACE2 ITM2C SOAT1 TCF7L2 ITM2B TM9SF2 RAMP1
GOBP_SECONDARY_METABOLIC_PROCESS	0.202006	0.647145	0.112843	-0.59956	-1.21123	33	CITED1 AS3MT CBR4 FMO1 N6AMT1 GIPC1
GOBP_SPERM_EGG_RECOGNITION	0.202006	0.647145	0.112843	-0.600373	-1.21288	33	CD9 CCT8 CCT7 ALDOA LY6K CCT5 VDAC2 FETUB
GOMF_CORECEPTOR_ACTIVITY	0.202006	0.647145	0.112843	-0.600999	-1.21414	33	RAMP2 GPC6 IGSF1 LY96 GPC4 RAMP1
GOBP_ALDITOL_METABOLIC_PROCESS	0.203175	0.648058	0.119348	-0.690484	-1.22542	16	TPI1 GALK1 PGP PCK2 GPD2
GOBP_GLOMERULAR_MESANGIUM_DEVELOPMENT	0.203175	0.648058	0.119348	-0.700772	-1.22768	14	EGR1
GOBP_MYELOID_CELL_APOPTOTIC_PROCESS	0.203264	0.648058	0.114751	-0.637205	-1.22456	24	CTSL CDKN2A SELENOS ANXA1 MIF PIK3CB IRF7 IRF3 ITPKB
GOBP_NEGATIVE_REGULATION_OF_SYSTEMIC_ARTERIAL_BLOOD_PRESSURE	0.203175	0.648058	0.119348	-0.699837	-1.22605	14	ADORA1 SOD2 TRPV1 ADRB3
GOBP_CELLULAR_AMINO_ACID_CATABOLIC_PROCESS	0.203956	0.648193	0.102822	-0.505469	-1.14953	85	GLDC ETFB DDAH1 GLS2 DDAH2 CARNMT1 GPT ETFA HMGCL HIBADH ECHS1 OAT DLD TDH SDSL RIDA GOT1 GOT2 GSTZ1 ASPA SHMT2 SHMT1
GOBP_CELLULAR_SODIUM_ION_HOMEOSTASIS	0.204762	0.648193	0.118815	-0.699228	-1.22498	14	ATP1B1 SLC1A3 SCNN1B ATP1A1
GOBP_PROTEIN_TRIMERIZATION	0.204762	0.648193	0.118815	-0.697645	-1.2222	14	PNPT1 CLYBL MIF
GOBP_UTP_METABOLIC_PROCESS	0.204583	0.648193	0.120985	-0.747799	-1.24582	11	NME2 NME1
GOBP_NEUTROPHIL_CHEMOTAXIS	0.205094	0.648813	0.107554	-0.54322	-1.17292	57	PPIA C1QBP FCER1G CXADR CCL17 CKLF PPIB DAPK2 DPP4 LBP
GOBP_NEGATIVE_REGULATION_OF_LIPID_LOCALIZATION	0.206304	0.649116	0.111463	-0.594811	-1.20164	33	APOC1 PLA2G10 NFKBIA ABHD5 PTPN2 APOA2 THBS1
GOBP_NITRIC_OXIDE_MEDIATED_SIGNAL_TRANSDUCTION	0.206349	0.649116	0.118288	-0.689342	-1.2234	16	DDAH1 DDAH2 SPINK1 VEGFA RASD1
GOBP_POSITIVE_REGULATION_OF_DNA_BINDING_TRANSCRIPTION_FACTOR_ACTIVITY	0.205464	0.649116	0.0949752	-0.459579	-1.1282	206	SLCO3A1 PSMA6 PPIA LGALS9 CLU CIB1 APP PRDX3 KIT PHB2 BEX1 ANXA3 CTH RIPK3 FLOT1 VEGFA RIPK4 CD200 CHUK SPHK1 MTPN JUP CRTC3 TRADD IL18 IRAK2 PPARGC1B RELA TRIM32 CEBPG LAMTOR5 HIPK2
GOBP_PYRIMIDINE_RIBONUCLEOSIDE_TRIPHOSPHATE_METABOLIC_PROCESS	0.205742	0.649116	0.118815	-0.691441	-1.21695	15	NME2 NME1
GOCC_FILAMENTOUS_ACTIN	0.206096	0.649116	0.112379	-0.604978	-1.2039	29	PDLIM1 ACTG1 PDLIM4 MYO6 DPYSL3 DUSP22 SMTNL1
GOBP_COPII_COATED_VESICLE_BUDDING	0.206647	0.649186	0.111918	-0.605032	-1.20664	30	TMED10 SAR1B SAR1A VAPA SEC13 TFG
GOBP_NEGATIVE_REGULATION_OF_T_CELL_APOPTOTIC_PROCESS	0.207337	0.649186	0.118288	-0.690949	-1.21608	15	TSC22D3 ADA ST3GAL1 DOCK8
GOBP_PIRNA_METABOLIC_PROCESS	0.20743	0.649186	0.116234	-0.664438	-1.22178	20	FKBP6 TEX15 TDRD5
GOBP_POSITIVE_REGULATION_OF_CD4_POSITIVE_ALPHA_BETA_T_CELL_DIFFERENTIATION	0.20743	0.649186	0.116234	-0.665235	-1.22325	20	LGALS9 NFKBIZ ANXA1 IL18 RARA
GOBP_RESPONSE_TO_AUDITORY_STIMULUS	0.20743	0.649186	0.116234	-0.666034	-1.22472	20	STRA6 ABHD12 SLC1A3
GOBP_SECOND_MESSENGER_MEDIATED_SIGNALING	0.206972	0.649186	0.0943564	-0.458476	-1.12699	208	P2RX4 IGF1 DDAH1 CIB1 CALM1 BCAP31 ATP1B1 AQP1 TMBIM4 DDAH2 RCAN1 FHL2 SPINK1 GSK3B HINT1 VEGFA ADA RASD1 UBE2B
GOMF_AMIDE_BINDING	0.20715	0.649186	0.0922597	-0.445839	-1.11309	274	RAMP2 PPIA PFDN1 KDELR3 FKBP4 FKBP3 CST3 CRIP1 CLU FKBP2 PHB2 PFDN5 ITM2C SOAT1 FKBP6 FKBP10 SRP14 MAP1LC3B TPP1 LAPTM4B ENPEP ACBD6 NOLC1 DBI ITM2B NFKBIA PPIB PITPNA ACADVL VDAC2 SRD5A1 CEMIP KDELR1 PRLR LRPAP1 PSAP TAPBP FKBP7 LBP IDE RAMP1 PPIC PPID NPR1 PFDN2 KPNA2 SCTR PNPLA3 MGST2 ACBD4 LANCL1 RELA GCDH TIMM22 PRNP PTH1R GRIN1 SSTR2 ECI2 PPIL2 PTGES2
GOBP_CELLULAR_RESPONSE_TO_LIPOPROTEIN_PARTICLE_STIMULUS	0.207715	0.649746	0.113313	-0.610394	-1.19973	27	CD9 FCER1G CD81
GOMF_RNA_CAP_BINDING	0.208267	0.650477	0.117766	-0.683626	-1.2195	17	EIF4A1 NCBP2 EIF3D EIF4E2 EIF4E LSM1
GOBP_DNA_DAMAGE_RESPONSE_SIGNAL_TRANSDUCTION_RESULTING_IN_TRANSCRIPTION	0.209076	0.650805	0.118815	-0.73711	-1.23338	12	CDKN1A MAD2L2 COPS3 KAT5 HIPK2 MUC1
GOBP_REGULATION_OF_HIGH_VOLTAGE_GATED_CALCIUM_CHANNEL_ACTIVITY	0.208539	0.650805	0.119888	-0.752801	-1.23543	10	CALM1 SRI
GOBP_TRNA_5_LEADER_REMOVAL	0.209076	0.650805	0.118815	-0.736471	-1.23231	12	RPP30 RPP25 SSB RPP21 RPP40 POP5
GOBP_LYMPH_NODE_DEVELOPMENT	0.209524	0.650902	0.11725	-0.69499	-1.21755	14	PDPN RIPK3 POLB SPNS2 IL15
GOBP_PEPTIDYL_HISTIDINE_MODIFICATION	0.209493	0.650902	0.119348	-0.7459	-1.24265	11	NME2
GOCC_MYOSIN_COMPLEX	0.209809	0.650902	0.10714	-0.565203	-1.18572	44	MYL3 DYNLL2 MYL12B MYL12A MYL9 MYH7B MYO6 MYO5B MYO10 CGNL1
GOBP_ANTIVIRAL_INNATE_IMMUNE_RESPONSE	0.211129	0.651779	0.118815	-0.74517	-1.24144	11	PHB2 CLPB
GOBP_NUCLEAR_MEMBRANE_ORGANIZATION	0.210959	0.651779	0.10714	-0.575303	-1.19075	40	EMD CHMP2A BANF1 CHMP2B TMEM43 NEK6 CHMP5 TOR1A UBE2I SIRT2
GOBP_REGULATION_OF_TYPE_B_PANCREATIC_CELL_PROLIFERATION	0.211129	0.651779	0.118815	-0.745311	-1.24167	11	NUPR1 FMC1
GOCC_EUKARYOTIC_TRANSLATION_INITIATION_FACTOR_3_COMPLEX	0.210863	0.651779	0.11725	-0.717845	-1.22684	13	EIF3F EIF3E EIF3D EIF3G EIF3M
GOCC_GABA_ERGIC_SYNAPSE	0.210959	0.651779	0.10714	-0.575125	-1.19039	40	C1QBP PHB2 ABHD6 FLOT1 NPTN CLSTN3
GOCC_PROTEIN_COMPLEX_INVOLVED_IN_CELL_ADHESION	0.210983	0.651779	0.110565	-0.597687	-1.20173	32	LGALS1 LGALS2 PLAUR ITGB6 ITGB5 ITGB1 ITGB4
GOBP_INTRACELLULAR_LIPID_TRANSPORT	0.211405	0.652301	0.107972	-0.581448	-1.1938	37	ANXA2 ARL8B TMEM41B NPC2 GRAMD1A SLC25A20
GOBP_AMMONIUM_ION_METABOLIC_PROCESS	0.212698	0.652353	0.116234	-0.687564	-1.22024	16	ALDH2 SRD5A1 TRH
GOBP_CELLULAR_RESPONSE_TO_CAMP	0.211618	0.652353	0.107554	-0.569488	-1.18275	42	AQP8 AQP1 APP HSPA5 SRD5A1
GOBP_GANGLIOSIDE_BIOSYNTHETIC_PROCESS	0.212698	0.652353	0.116234	-0.692837	-1.21378	14	ST3GAL5 ST3GAL1 B4GALNT1
GOBP_PHOSPHATIDYLGLYCEROL_METABOLIC_PROCESS	0.212428	0.652353	0.110122	-0.600957	-1.19851	30	PHB2 LPCAT4 PLA2G10 PGS1 STOML2 THEM5 PLSCR3 PLA2G4A
GOBP_POSITIVE_REGULATION_OF_TRANSFORMING_GROWTH_FACTOR_BETA_PRODUCTION	0.212698	0.652353	0.116234	-0.687074	-1.21937	16	LGALS9 ATP6AP2 WNT11 CD200 THBS1 FERMT1
GOBP_PYRIMIDINE_NUCLEOSIDE_TRIPHOSPHATE_BIOSYNTHETIC_PROCESS	0.212698	0.652353	0.116234	-0.687993	-1.221	16	NME2 NME1
GOBP_REGULATION_OF_T_HELPER_17_CELL_DIFFERENTIATION	0.21246	0.652353	0.116739	-0.716327	-1.22425	13	NFKBIZ IL2
GOBP_RESPONSE_TO_DEXAMETHASONE	0.212428	0.652353	0.110122	-0.602835	-1.20226	30	AQP1 PCK2 SRD5A1 PCNA EIF4E GBA
GOBP_TOLL_LIKE_RECEPTOR_4_SIGNALING_PATHWAY	0.212034	0.652353	0.109684	-0.593166	-1.19832	33	LGALS9 IFI35 LY96 NFKBIA FLOT1 NINJ1 LBP RAB11FIP2
GOBP_DIOL_BIOSYNTHETIC_PROCESS	0.213953	0.653066	0.114267	-0.670247	-1.23161	19	GCH1 SPTSSA ASAH1 SPR SPTLC2 SPHK1 GBA SPTSSB PCBD2
GOBP_GLYCOSPHINGOLIPID_METABOLIC_PROCESS	0.213605	0.653066	0.10592	-0.555721	-1.17841	49	SUMF1 NEU1 ST3GAL5 KIT BAX NAGA HEXB B4GALT3 ST3GAL1 TM9SF2 SMPD1 GBA B4GALNT1
GOBP_MEMBRANE_RAFT_ORGANIZATION	0.213953	0.653066	0.114267	-0.668617	-1.22862	19	GSN ANXA2 FLOT1 PPT1 S100A10 ABCA7 CLN3
GOBP_REGULATION_OF_STRIATED_MUSCLE_CONTRACTION	0.214103	0.653066	0.10208	-0.514832	-1.15142	71	P2RX4 MYL3 CALM1 ATP1B1 ADORA1 SRI
GOBP_REGULATION_OF_WOUND_HEALING	0.213759	0.653066	0.0995791	-0.498771	-1.15063	96	WFDC1 TSPAN8 TFPI PRDX2 HBEGF F3 F2 CD9 ACTG1 TNFRSF12A VKORC1 THBD FOXA2
GOBP_VESICLE_FUSION_TO_PLASMA_MEMBRANE	0.213716	0.653066	0.116234	-0.685573	-1.20662	15	STX3 SNAP47 RAB3A SNAP29
GOMF_L_ASCORBIC_ACID_BINDING	0.213953	0.653066	0.114267	-0.671182	-1.23333	19	P4HA2 P3H2 OGFOD3 ALKBH3 EGLN3 PLOD3 P4HA3 PHYH EGLN1
GOCC_CILIARY_MEMBRANE	0.214286	0.6533	0.105125	-0.554358	-1.18014	50	BBIP1 DHRS3 TXNDC15 EHD1
GOBP_EPITHELIAL_CILIUM_MOVEMENT_INVOLVED_IN_DETERMINATION_OF_LEFT_RIGHT_ASYMMETRY	0.215107	0.654331	0.117766	-0.751736	-1.23369	10	DNAAF1
GOBP_LATE_ENDOSOME_TO_VACUOLE_TRANSPORT	0.215478	0.654331	0.112379	-0.649988	-1.21909	22	LEPROTL1 CHMP2A CHMP2B CHMP5 VTA1 BECN1
GOBP_NEGATIVE_REGULATION_OF_TRANSCRIPTION_FROM_RNA_POLYMERASE_II_PROMOTER_IN_RESPONSE_TO_STRESS	0.215559	0.654331	0.116739	-0.733348	-1.22709	12	JUN TMBIM6 DNAJB1 SIRT2
GOBP_NUCLEOSIDE_TRIPHOSPHATE_CATABOLIC_PROCESS	0.215559	0.654331	0.116739	-0.733276	-1.22697	12	DUT ENPP1 ADA ENPP3 SMPDL3A ENTPD7 ITPA DCTPP1
GOCC_PRESYNAPTIC_ACTIVE_ZONE	0.215529	0.654331	0.104344	-0.531803	-1.15433	61	STX3 C1QBP APP PHB2 ADORA1 FLOT1 NPTN
GOBP_SIGNALING_RECEPTOR_LIGAND_PRECURSOR_PROCESSING	0.216495	0.656444	0.110122	-0.617426	-1.20169	26	CTSZ CTSL BACE2 ENPEP ATP6AP2 DPP4 PCSK1N ECE2 YIPF5
GOBP_CYTOPLASMIC_SEQUESTERING_OF_TRANSCRIPTION_FACTOR	0.21746	0.6566	0.114751	-0.692158	-1.21259	14	TMSB4X SRI NFKBIA NFKBIB
GOBP_DENDRITE_SELF_AVOIDANCE	0.217252	0.6566	0.11524	-0.715254	-1.22242	13	EXT1 PALLD NPTN
GOBP_DICARBOXYLIC_ACID_TRANSPORT	0.217335	0.6566	0.101714	-0.514301	-1.14254	68	PDPN ARL6IP5 ADORA1 SLC26A2 PRAF2 SLC25A11 SLC25A10 SLC1A3 TRPV1 TRH SLC13A5 GIPC1 ITGB1 ABCC5 DTNBP1 SLC1A4 P2RX7 LRP2 SLC25A32 PER2 PSEN1 ABCC2
GOBP_GLYCOSYLATION	0.217012	0.6566	0.0916795	-0.454538	-1.11649	207	ST3GAL6 KRTCAP2 ST3GAL5 DDOST MGAT2 TMEM258 TUSC3 EXT1 RPN2 DAD1 B4GAT1 MAN1A2 NUDT14 ALG3 ALG1 DPM3 FUT8 RPN1 FUOM B4GALT3 PLOD3 ST3GAL1 GALNT6 GALNT1 AQP11 ALG5 RAMP1 SERP1 GALNT18 B3GALT6 MPDU1 NAGPA GBA B4GALNT1 TET3 C1GALT1 EOGT VEGFB PMM2 ENTPD5 SERP2 PMM1 FUT11 MGAT4B B4GALNT2 GAL3ST1 ALG8 B3GNT9 C1GALT1C1 GCNT3 B3GAT3 ST3GAL4 IL15 ST8SIA5 B4GALT1 GCNT2 PLOD2 B3GNT7 ST6GALNAC2 LARGE1
GOBP_PURINE_CONTAINING_COMPOUND_CATABOLIC_PROCESS	0.21751	0.6566	0.105125	-0.570521	-1.18554	41	NUDT9 HINT1 NT5C ADA NUDT19 NUDT3 NT5E NT5C2 NUDT10 NUDT18 PDE9A NUDT11
GOBP_INSULIN_SECRETION_INVOLVED_IN_CELLULAR_RESPONSE_TO_GLUCOSE_STIMULUS	0.219048	0.660043	0.104344	-0.559617	-1.18098	46	JAGN1 SRI RAB11FIP5 FOXA2 UCP2 BAD RAB11FIP2
GOBP_POSITIVE_REGULATION_OF_PROTEIN_MATURATION	0.219403	0.660363	0.110122	-0.642138	-1.22044	23	PLGRKT LPCAT3 GSN ANXA2
GOBP_PROTEIN_TRANSMEMBRANE_TRANSPORT	0.219545	0.660466	0.103197	-0.536021	-1.15892	58	TMED10 PAM16 TOMM40 HSPA5 SEC62 HSPD1 GRPEL1 TIMM50 ROMO1 TIMM21 TIMM17A TIMM23
GOBP_POSITIVE_REGULATION_OF_TRANSPORTER_ACTIVITY	0.219753	0.660768	0.0982123	-0.499112	-1.1375	87	VMP1 TMSB4X NDUFA4 CALM1 ATP1B1 IFNGR2 SGK1 TESC TRPC6 WNK4 LRRC38 CDK5 HSPA2
GOBP_SKELETAL_MUSCLE_CELL_DIFFERENTIATION	0.219945	0.661022	0.104344	-0.555384	-1.17901	48	NUPR1 FOS EMD EGR1 BTG2 ATF3
GOBP_ACTIN_FILAMENT_SEVERING	0.220635	0.661421	0.113787	-0.683935	-1.2138	16	GSN CFL1 CFL2 AVIL
GOBP_POSITIVE_REGULATION_OF_INTERLEUKIN_1_BETA_PRODUCTION	0.220833	0.661421	0.105125	-0.57739	-1.18562	36	USP50 LGALS9 EGR1 APP CASP8 TMEM106A GSDMD ORM1
GOBP_REGULATION_OF_T_CELL_MEDIATED_CYTOTOXICITY	0.220635	0.661421	0.113787	-0.691745	-1.21187	14	B2M STX7 RIPK3 PVR
GOCC_RETROMER_COMPLEX	0.220421	0.661421	0.11524	-0.728003	-1.21814	12	VPS29 SNX6
GOMF_TRNA_SPECIFIC_RIBONUCLEASE_ACTIVITY	0.220447	0.661421	0.114267	-0.712515	-1.21773	13	RPP30 RPP25 RPP21 RPP40 TSEN2 POP5
GOBP_NEGATIVE_REGULATION_OF_RELEASE_OF_CYTOCHROME_C_FROM_MITOCHONDRIA	0.220986	0.661554	0.113787	-0.677345	-1.2083	17	PARL IGF1 FXN CLU NOL3
GOCC_APICAL_PLASMA_MEMBRANE	0.221164	0.661765	0.0888945	-0.44452	-1.10569	256	TRPM6 STX3 SLC3A2 S100G PODXL PDPN EPCAM CTSL CTSB CIB1 ATP6V1E1 ATP1B1 AQP1 BST2 OCEL1 SLC26A2 SLC39A4 SLC44A4 ENPEP ATP6V0D1 ATP6AP2 SLC9A3R2 JAG1 FLOT1 PLET1 RAB18 DPP4 CLIC5 SLC34A2 ANXA1 HPN SLC4A5 CD44 ENPP3 TDGF1 TCIRG1 DRAM2 CLDND1 PARD6G TMEM30A SCNN1B PLPP1 STK26 SLC22A1 HYAL2 SLC23A1 PTH1R ATP1A1
GOBP_ERROR_PRONE_TRANSLESION_SYNTHESIS	0.221675	0.66297	0.115734	-0.749329	-1.22974	10	MAD2L2
GOBP_ORGANIC_ANION_TRANSPORT	0.223167	0.665484	0.0886261	-0.447561	-1.10865	248	SLCO3A1 SLCO2A1 SLC3A2 SLC25A4 PDPN P2RX4 ARL6IP5 ADORA1 CD47 MPC1 SLC25A5 SLC26A2 SLC44A4 PLA2G10 PRAF2 PLA2G12B NMB SLC7A7 SLC25A11 PSAP SLC25A10 SLC35B1 SLC1A3 SLC25A31 SLC52A2 ANXA1 SLC4A5 MIF SLC17A5 TRPV1 TRH BEST1 SLC43A1 SLC35A2 SLC13A5 GIPC1 SLC25A17 SLC7A6 SLC23A1 SLC7A3 CLN3 ITGB1 SFXN3 SLC35B3 SLC9A3R1 PLA2G4A SLC4A2 SLC7A9 SLC38A6 SLC38A1 SLC35B4 ABCC5 DTNBP1 SERINC3 SLC1A4 CTNS ABCC…
GOBP_REGULATION_OF_HEART_MORPHOGENESIS	0.223317	0.665608	0.11524	-0.748131	-1.22777	10	ROBO2 DKK1 WNT11
GOBP_PHOSPHOLIPID_CATABOLIC_PROCESS	0.223433	0.665631	0.103197	-0.559848	-1.17449	44	GDPD3 GDE1 APOC1 PLA2G10 ABHD12 ABHD6 PLBD2 APOA2 ABHD16A SMPD1
GOBP_CELLULAR_RESPONSE_TO_DEXAMETHASONE_STIMULUS	0.224242	0.666312	0.109684	-0.652167	-1.21361	21	AQP1 PCK2 SRD5A1 EIF4E
GOBP_PURINE_NUCLEOTIDE_CATABOLIC_PROCESS	0.223922	0.666312	0.104344	-0.576149	-1.18292	37	NUDT9 HINT1 NT5C ADA NUDT19 NUDT3 NT5E NT5C2 NUDT10 NUDT18 PDE9A NUDT11
GOBP_REGULATION_OF_ION_TRANSMEMBRANE_TRANSPORT	0.224319	0.666312	0.0875697	-0.438112	-1.09671	312	VMP1 TMSB4X TMEM109 NDUFA4 KCNE3 FXYD3 F2 CLIC6 CLIC1 CD63 CALM1 ATP1B1 ARL6IP5 APP PHB2 IFNGR2 SRI BAX FHL1 SLC31A2 CEMIP HAMP TESC ISCU KCNK5 TRPC6 CLIC5 WDR1 WNK4 LRRC38 VAMP2 RANGRF CDK5 TCIRG1 HSPA2 SLC43A1 CACNB1
GOBP_RIBONUCLEOTIDE_CATABOLIC_PROCESS	0.224377	0.666312	0.103958	-0.571596	-1.17882	39	NUDT9 HINT1 NT5C ADA NUDT19 NUDT3 NT5E NT5C2 NUDT10 UPB1 NUDT18 PDE9A NUDT11 ENTPD7
GOMF_ALDO_KETO_REDUCTASE_NADP_ACTIVITY	0.224165	0.666312	0.112843	-0.675006	-1.20412	17	DHRS3 DHRS13 ALDH3A1 SPR DHRS4
GOMF_GATED_CHANNEL_ACTIVITY	0.224422	0.666312	0.0902635	-0.457573	-1.12005	196	VDAC3 TMEM109 P2RX4 KCNE3 CLIC6 CLIC1 AQP1 TMC4 VDAC2 KCNK5 CLIC5 LRRC38 TMEM266 TRPV1 CDK5 BEST1 CACNB1 SCNN1B CLCN2 KCNQ5 GRIN1 KCNU1 ANO1 CLCN4 TMC6 CLCNKA
GOBP_NEGATIVE_REGULATION_OF_BIOMINERALIZATION	0.225373	0.668302	0.108394	-0.637066	-1.2108	23	SRGN ENPP1 RFLNB AHSG
GOBP_POSITIVE_REGULATION_OF_ION_TRANSMEMBRANE_TRANSPORT	0.22542	0.668302	0.0949752	-0.485813	-1.13377	111	VMP1 TMSB4X NDUFA4 F2 CALM1 ATP1B1 IFNGR2 SRI BAX CEMIP TESC TRPC6 WNK4 LRRC38 CDK5 HSPA2
GOBP_BINDING_OF_SPERM_TO_ZONA_PELLUCIDA	0.227003	0.669006	0.107554	-0.601625	-1.1825	27	CCT8 CCT7 ALDOA LY6K CCT5 VDAC2 FETUB ZP1
GOBP_FUCOSE_METABOLIC_PROCESS	0.226837	0.669006	0.112379	-0.710235	-1.21384	13	FUCA2 FUCA1 FUT8 FUOM
GOBP_NEGATIVE_REGULATION_OF_IMMUNE_SYSTEM_PROCESS	0.226316	0.669006	0.0873098	-0.439361	-1.09836	280	PRDX2 LGALS9 CUEDC2 BANF1 PSMA1 TMBIM6 ADORA1 PHPT1 BST2 CD47 HMGB3 HMOX1 PSMB4 PRKAR1A SELENOS DUSP1 TSC22D3 TMEM176B ADA TMEM176A DUSP3 PTPN2 DPP4 CD200 NDFIP1 CR1L IL2 APOA2 GRN ANXA1 PKN1 MIF CD55 ENPP3 PGLYRP1 DUSP22 THBS1 PAG1 RIN3 RARA PRNP VTCN1 ISG15 CXCL12 PTGER4 IHH
GOBP_REGULATION_OF_PIGMENTATION	0.226837	0.669006	0.112379	-0.710361	-1.21405	13	BAX ADAMTS9
GOMF_MOLECULAR_FUNCTION_ACTIVATOR_ACTIVITY	0.227003	0.669006	0.107554	-0.602118	-1.18347	27	ATP1B1 DNAJA2 DNAJA1 HSCB AHSA1 DNAJB1 LRRC38 DNAJC1 DNAJC15 RAB3A DNAJC24 TOR1AIP1
GOBP_CHEMICAL_HOMEOSTASIS_WITHIN_A_TISSUE	0.228571	0.669793	0.111463	-0.689026	-1.20711	14	CTSH EPAS1 VEGFA NKIRAS1 ITGB6
GOBP_LIPID_HOMEOSTASIS	0.229044	0.669793	0.0931455	-0.48187	-1.13286	119	SAR1B FUNDC2 MTCH2 ADORA1 SOAT1 TM6SF2 EHD1 CNBP PLA2G10 ABHD5 PLA2G12B RBP1 NPC2 ORMDL3 APOM FGFR4 APOA2 COMMD9 PRKAA2 INSIG1 ITGB6 IL18 PNPLA3 ABCA5
GOBP_NEUROMUSCULAR_PROCESS	0.228196	0.669793	0.0940503	-0.484573	-1.13309	114	STRA6 GCH1 FXN APP GAA TPP1 HEXB VTI1A PNKD BLOC1S4 SLC1A3
GOBP_REGULATION_OF_LIPID_STORAGE	0.228336	0.669793	0.102449	-0.565506	-1.17948	43	PLIN2 EHD1 PLA2G10 NFKBIA ABHD5 HILPDA PTPN2 ALKBH7 MEST CPT1A
GOBP_RIBOSE_PHOSPHATE_BIOSYNTHETIC_PROCESS	0.228311	0.669793	0.0913924	-0.473945	-1.1342	146	UQCC3 TMSB4X NME2 NME1 H19 ELOVL7 ALDOA TECR SLC26A2 ACSL5 ADSL RFK PRPSAP1 ADA MT-CO2 UMPS HACD2 PPT2 PPT1 MT-ATP6 ADK DLD DGUOK NPR1 MT-ATP8 ELOVL1 STOML2 AK3 HACD1 LDHC GCDH
GOBP_VITAMIN_METABOLIC_PROCESS	0.229346	0.670221	0.0956031	-0.50108	-1.13801	83	MTHFD2 LGMN CYP26A1 CBR1 PSAT1 VKORC1 VNN1 CYP27A1 RFK RBP1 CLYBL LMBRD1 SLC52A2
GOBP_ENTRY_INTO_HOST	0.231138	0.670593	0.0934449	-0.483559	-1.12902	110	TMPRSS2 SLC3A2 LGALS9 LGALS1 IFITM3 GSN CTSL CTSB CLDN6 FUCA2 VAMP8 CD81 CXADR PLSCR1 IDE IFITM1 SLC52A2 EXOC7 SMPD1 CD55 F11R ITGB6 PVR ITGB5
GOBP_ICOSANOID_BIOSYNTHETIC_PROCESS	0.230556	0.670593	0.102449	-0.572936	-1.17647	36	CBR1 PLA2G10 MGST3 FABP5 ANXA1 PTGIS MIF GGT1 FADS1 MGST2 PTGES2 PLA2G4A
GOBP_MOTOR_BEHAVIOR	0.231527	0.670593	0.112843	-0.745749	-1.22386	10	EXT1 ORMDL3 DPP4 GBA
GOBP_NEGATIVE_REGULATION_OF_ACTIVATED_T_CELL_PROLIFERATION	0.231527	0.670593	0.112843	-0.744759	-1.22224	10	LGALS9 PRKAR1A
GOBP_NEGATIVE_REGULATION_OF_LEUKOCYTE_DEGRANULATION	0.231527	0.670593	0.112843	-0.744849	-1.22238	10	LGALS9 HMOX1
GOBP_PERK_MEDIATED_UNFOLDED_PROTEIN_RESPONSE	0.230525	0.670593	0.111011	-0.673489	-1.20142	17	PPP1R15A EIF2S1 ATF4 TMEM33 HSPA5 PTPN2 TMED2 ABCA7
GOBP_PROTEIN_DEPALMITOYLATION	0.231527	0.670593	0.112843	-0.744926	-1.22251	10	ABHD12 LYPLAL1 PPT1 ABHD10
GOBP_RESPONSE_TO_WOUNDING	0.23132	0.670593	0.0845557	-0.425398	-1.08067	429	WFDC1 TSPAN8 TIMP1 TFPI RHOC PRDX2 PPIA PDPN P2RX4 MYOF JUN IGF1 HBEGF F3 F2 CLIC1 CHMP2A CD9 ACTG1 TNFRSF12A FCER1G FUNDC2 PHB2 CDKN1A CORO1B MYL12A PROCR BAX FGFR1OP2 VKORC1 CNN2 CHMP2B FKBP10 CD151 HMOX1 EXT1 ANXA5 LMAN1 ARL8B ZFP36 TXN2 MYL9 PLSCR1 NOL3 PLET1 VEGFA THBD ILK FOXA2 RHOA PLAUR CHMP5 PLLP BLOC1S4 FIBP SOD2 PDCD10 GRN TOR1A SLC1A3 ANXA1 CREB3L2 SMPD1 SOD1 BNIP3 CD44 PIK3CB TEC F11…
GOBP_TRANSFORMING_GROWTH_FACTOR_BETA1_PRODUCTION	0.230769	0.670593	0.112843	-0.736004	-1.22617	11	LAPTM4B ATP6AP2 THBS1
GOCC_CYTOSOLIC_RIBOSOME	0.230769	0.670593	0.112843	-0.738307	-1.23	11	UBA52 MRPS11 MRPL1 ISG15
GOBP_NEGATIVE_REGULATION_OF_TRANSCRIPTION_REGULATORY_REGION_DNA_BINDING	0.232114	0.671905	0.110565	-0.671665	-1.19816	17	TMSB4X SRI MAD2L2
GOBP_NEGATIVE_REGULATION_OF_INTERLEUKIN_12_PRODUCTION	0.232406	0.672113	0.112379	-0.733784	-1.22247	11	C1QBP ACP5
GOBP_CALCIUM_ION_IMPORT_INTO_CYTOSOL	0.236508	0.673014	0.10925	-0.676881	-1.20128	16	TRPV1 TRPV3 PRNP
GOBP_CELLULAR_RESPONSE_TO_CADMIUM_ION	0.237879	0.673014	0.10592	-0.645264	-1.20077	21	JUN FOS HMOX1 MAPK3 CHUK SOD1
GOBP_CENTRAL_NERVOUS_SYSTEM_NEURON_DIFFERENTIATION	0.239631	0.673014	0.0891647	-0.476305	-1.13083	131	UQCRQ SPOCK1 HSP90AA1 BTG2 B2M UBB BLOC1S2 HES1 MTPN OGDH CDK5 SCYL1
GOBP_CIRCADIAN_SLEEP_WAKE_CYCLE	0.233387	0.673014	0.111463	-0.721866	-1.20788	12	ADORA1 SRD5A1
GOBP_EPITHELIAL_CELL_APOPTOTIC_PROCESS	0.238153	0.673014	0.0925529	-0.494544	-1.13454	89	RAMP2 NUPR1 KRT18 GSN EIF2S1 H19 TCF7L2 HMOX1 ZFP36 CDH5 BAD
GOBP_ESTABLISHMENT_OF_MITOCHONDRION_LOCALIZATION	0.237537	0.673014	0.103958	-0.590133	-1.16887	28	HSBP1 UBB ACTR10 HDAC6 UXT
GOBP_GAMMA_DELTA_T_CELL_ACTIVATION	0.236453	0.673014	0.111463	-0.743142	-1.21958	10	CXADR SOX13
GOBP_GLYCOLIPID_CATABOLIC_PROCESS	0.236422	0.673014	0.109684	-0.704644	-1.20428	13	NEU1 NAGA FUCA1 HEXB
GOBP_INTRACELLULAR_PROTEIN_TRANSMEMBRANE_TRANSPORT	0.237705	0.673014	0.0995791	-0.549992	-1.16756	48	PAM16 TOMM40 HSPA5 SEC62 HSPD1 GRPEL1 TIMM50 ROMO1 TIMM21 TIMM17A TIMM23 TIMM44 PEX16 DNAJC15
GOBP_LIPID_DROPLET_ORGANIZATION	0.234421	0.673014	0.105521	-0.62582	-1.20268	24	PPIA RAB18 SMIM22 AUP1 PPID PNPLA3 BSCL2 SQLE
GOBP_MAINTENANCE_OF_SYNAPSE_STRUCTURE	0.23876	0.673014	0.10714	-0.658642	-1.21029	19	CHCHD10 SDF4
GOBP_NEGATIVE_REGULATION_OF_MONONUCLEAR_CELL_MIGRATION	0.239683	0.673014	0.108394	-0.685579	-1.20107	14	DUSP1 CD200
GOBP_NEGATIVE_REGULATION_OF_MUSCLE_CELL_APOPTOTIC_PROCESS	0.233766	0.673014	0.103958	-0.589416	-1.17862	31	NUPR1 IGF1 HMOX1 NOL3 LYPD3
GOBP_POSITIVE_REGULATION_OF_ALPHA_BETA_T_CELL_ACTIVATION	0.236735	0.673014	0.0995791	-0.5511	-1.16301	46	LGALS9 NFKBIZ CD81 ADA RHOA ANXA1 CD55 IL18 RARA IHH ITPKB
GOBP_POSITIVE_REGULATION_OF_CYTOKINE_PRODUCTION_INVOLVED_IN_INFLAMMATORY_RESPONSE	0.238095	0.673014	0.10882	-0.676199	-1.20007	16	H19
GOBP_POSITIVE_REGULATION_OF_DNA_TEMPLATED_TRANSCRIPTION_INITIATION	0.239782	0.673014	0.0988903	-0.552636	-1.15936	44	SUB1 JUN PSMC6 TAF7 MED30 ERCC1 GTF2A2 MITF
GOBP_POSITIVE_REGULATION_OF_INTERLEUKIN_17_PRODUCTION	0.238095	0.673014	0.10882	-0.686364	-1.20244	14	IL2 SPHK1 IL18 IL15 RFTN1
GOBP_POSITIVE_T_CELL_SELECTION	0.238872	0.673014	0.104344	-0.622683	-1.19666	24	CTSL PTPN2 IRF4
GOBP_PURINE_CONTAINING_COMPOUND_SALVAGE	0.237316	0.673014	0.111011	-0.731674	-1.21895	11	ADSL ADA ADK DGUOK
GOBP_PYRIMIDINE_RIBONUCLEOTIDE_BIOSYNTHETIC_PROCESS	0.239394	0.673014	0.105521	-0.644371	-1.1991	21	NME2 NME1 UMPS
GOBP_RECEPTOR_INTERNALIZATION	0.236938	0.673014	0.0928481	-0.495657	-1.1371	89	RAMP2 CD9 CD63 ANXA2 FCER1G CD81 DKK1 ATAD1 FLOT1 VEGFA LRPAP1 LMBRD1 RAMP1 SDCBP UBQLN2 MKLN1 RIN3 WDR54 ITGB1 PICK1 TFRC ADM
GOBP_REGULATION_OF_BLOOD_CIRCULATION	0.235294	0.673014	0.0880945	-0.459775	-1.11932	181	S100A1 P2RX4 MYL3 KCNE3 HBEGF GCH1 CALM1 ATP1B1 EPAS1 ADORA1 GAA SRI CXADR ADA RHOA
GOBP_REGULATION_OF_BODY_FLUID_LEVELS	0.238397	0.673014	0.0845557	-0.43894	-1.09578	275	TSPAN8 TFPI PRDX2 PPIA PDPN NME1 F3 F2 CLIC1 CD9 AQP1 ACTG1 FCER1G FUNDC2 ADORA1 VAMP8 MYL12A PROCR VKORC1 SFN EXT1 ANXA5 LMAN1 MYL9 SPINK1 PLSCR1 VEGFA THBD ILK HK2 ADA FOXA2 MT-CO2 MTX1 PRLR PLAUR UMPS BLOC1S4 FIBP WNK4 SLC4A5 NPR1 PIK3CB TEC F11R VAMP2 GBA DDR1 ELOVL1
GOBP_REGULATION_OF_MULTICELLULAR_ORGANISM_GROWTH	0.233468	0.673014	0.0999277	-0.540642	-1.16241	54	PLAC8 LGMN IGF1 FXN APP PPIB STC2
GOBP_REGULATION_OF_NEURONAL_SYNAPTIC_PLASTICITY	0.239612	0.673014	0.0999277	-0.56471	-1.16462	39	SYNGR1 APP KIT RAB8A NPTN
GOBP_SELECTIVE_AUTOPHAGY	0.238961	0.673014	0.0962406	-0.511158	-1.13125	67	SLC25A4 PHB2 SQSTM1 SLC25A5 MAP1LC3B ARFIP2 HDAC6 CALCOCO2 MAPK3 AUP1 SPTLC2 TEX264 UFM1 BECN1 HTRA2
GOBP_STEROL_TRANSPORT	0.238153	0.673014	0.0925529	-0.494256	-1.13388	89	LPCAT3 CLU ANXA2 APOC1 VAPA SOAT1 PLA2G10 ARL8B NFKBIA NPC2 APOM APOA2 EEPD1 GRAMD1A
GOBP_SUPEROXIDE_METABOLIC_PROCESS	0.237705	0.673014	0.0995791	-0.550989	-1.16968	48	PRDX2 GSTP1 GCH1 ACP5 H19 CCS PRDX1 SOD2 SH3PXD2A SOD1
GOBP_VESICLE_DOCKING_INVOLVED_IN_EXOCYTOSIS	0.235549	0.673014	0.103576	-0.584974	-1.17617	32	RAB8A RAB15 STXBP2 VTI1B RAB10 RAB3A
GOCC_AUTOLYSOSOME	0.236453	0.673014	0.111463	-0.743572	-1.22029	10	SQSTM1 MAP1LC3A FTH1 LAMP2
GOCC_DENDRITIC_SPINE_MEMBRANE	0.233169	0.673014	0.112379	-0.74436	-1.22158	10	ATP6AP2 TRPV1
GOCC_EXORIBONUCLEASE_COMPLEX	0.23876	0.673014	0.10714	-0.659096	-1.21112	19	EXOSC1 EXOSC4 PNPT1 EXOSC8 MPHOSPH6
GOMF_ALANINE_TRANSMEMBRANE_TRANSPORTER_ACTIVITY	0.235679	0.673014	0.111463	-0.732769	-1.22078	11	SLC3A2
GOMF_AMINOPEPTIDASE_ACTIVITY	0.239255	0.673014	0.10208	-0.581034	-1.17381	33	XPNPEP1 CTSH ENPEP MMP15 PEPD DPP4 LAP3
GOMF_CARBON_NITROGEN_LYASE_ACTIVITY	0.235679	0.673014	0.111463	-0.731917	-1.21936	11	ADSL SDSL CHAC1 CHAC2 APMAP GGACT ASL GGCT HAL
GOMF_PALMITOYL_COA_HYDROLASE_ACTIVITY	0.236422	0.673014	0.109684	-0.704575	-1.20416	13	ACOT13 ACOT9 ACAA2 PPT1 THEM5
GOBP_ENDOTHELIAL_CELL_CHEMOTAXIS	0.240299	0.673502	0.104344	-0.631673	-1.20055	23	TMSB4X P2RX4 LGMN CORO1B VEGFA
GOMF_GLUTATHIONE_TRANSFERASE_ACTIVITY	0.240356	0.673502	0.103958	-0.621929	-1.19521	24	GSTP1 GSTA4 MGST3 GSTM5 GSTK1 MGST2 LANCL1 GSTZ1
GOBP_EPIBOLY	0.240688	0.67401	0.101714	-0.57963	-1.17097	33	RHOC PDPN HBEGF CD151 PLET1 RHOA PDCD10 TOR1A CD44 DDR1
GOBP_EXTERNAL_ENCAPSULATING_STRUCTURE_ORGANIZATION	0.241747	0.67401	0.0843144	-0.448982	-1.10918	223	RAMP2 QSOX1 PRDX4 PDPN P3H4 LOXL2 GSN CST3 APP SMOC1 SPINT2 ADAMTS9 FKBP10 PXDN COL4A1 EXT1 FLOT1 CREB3L1 FBLN2 MMP15 SPOCK2 TNFRSF1A FGFR4 DPP4 PLOD3 NID2 COLGALT1 HPN NTN4 COL27A1 DDR1 EFEMP2 ADAM10 IER3IP1
GOBP_POSITIVE_REGULATION_OF_WOUND_HEALING	0.241096	0.67401	0.0988903	-0.561883	-1.16298	40	PRDX2 HBEGF F3 F2 ACTG1 THBD
GOCC_CHLORIDE_CHANNEL_COMPLEX	0.241329	0.67401	0.10208	-0.588124	-1.17292	30	CLIC6 CLIC1 CLIC5 BEST1 CLCN2 ANO1 CLCNKA
GOBP_AMINE_CATABOLIC_PROCESS	0.242902	0.674957	0.10714	-0.663693	-1.20642	18	SAT1 COMT
GOBP_NEGATIVE_REGULATION_OF_TRANSPORT	0.242678	0.674957	0.0831291	-0.432616	-1.08433	320	UBAC2 LGALS9 KCNE3 JAGN1 CALM1 ARL6IP5 APP ANXA2 TMBIM6 APOC1 ADORA1 DERL2 VAMP8 SRI CD47 ATG3 PTGER3 ATF4 CNN2 HMOX1 LMAN1 PLA2G10 ENPP1 RAB11FIP5 SELENOS ERLEC1 SPINK1 PLSCR1 HES1 HAMP ADA NMB ISCU LRPAP1 FABP5 TNFRSF1A PNKD UCP2 CD200 NDFIP1 OS9 STXBP6 FRMD4A ERP29 APOA2 ITGB1BP1 WNK4 ANXA1 SDCBP TFF2 UBQLN2 RAP1A INSIG1 LIF TRH UFM1 CDK5 OAZ2 SLC43A1 THBS1
GOBP_POSITIVE_REGULATION_OF_CALCIUM_ION_TRANSPORT	0.24291	0.674957	0.0922597	-0.498061	-1.13115	83	VMP1 P2RX4 F2 CALM1 ATP1B1 SRI BAX CEMIP TRPC6 CDK5 HSPA2 TRPV3
GOCC_EXOCYST	0.242812	0.674957	0.107972	-0.699396	-1.19531	13	EXOC6 STXBP6 EXOC7
GOCC_MITOCHONDRIA_ASSOCIATED_ENDOPLASMIC_RETICULUM_MEMBRANE	0.242902	0.674957	0.10714	-0.663644	-1.20633	18	BCAP31 TOMM40 TMEM41B TMX2
GOBP_NEGATIVE_REGULATION_OF_MUSCLE_CONTRACTION	0.243411	0.674967	0.10592	-0.655194	-1.20395	19	ADORA1 SRI SOD1
GOBP_POSITIVE_REGULATION_OF_MEMBRANE_PERMEABILITY	0.243394	0.674967	0.0992333	-0.566783	-1.16369	37	CHCHD10 BAX SLC25A5 BLOC1S2 NMT1 VDAC2 GSK3B ACAA2 BNIP3 SLC35F6 BBC3 BID
GOCC_ANCHORED_COMPONENT_OF_PLASMA_MEMBRANE	0.243394	0.674967	0.0992333	-0.566512	-1.16365	38	GPC6 GPC4 GPC3 LYPD3 EEPD1 HYAL2 PRNP
GOBP_RIBOSOMAL_SMALL_SUBUNIT_BIOGENESIS	0.243537	0.675013	0.0978773	-0.546093	-1.158	49	EMG1 DCAF13 MRPS11 GTF2H5 LTV1 DDX52 RCL1 RPP40 LSM6 TBL3 BYSL UTP23 NGDN NPM1 TSR3 SRFBP1 NOB1
GOBP_UV_PROTECTION	0.244409	0.676816	0.107554	-0.693676	-1.18554	13	SDF4 ERCC1 XPA FEN1 CAT
GOBP_SERINE_FAMILY_AMINO_ACID_METABOLIC_PROCESS	0.24531	0.678699	0.100991	-0.584891	-1.16957	31	GLDC PSAT1 CTH PSPH PHGDH RIDA GGT1 SHMT2 SHMT1 SEPHS2 SERINC3
GOMF_IRON_ION_BINDING	0.245636	0.679294	0.0922597	-0.499464	-1.13009	82	P4HA2 P3H2 FXN CYP26A1 ACP5 NFU1 OGFOD3 FTH1 MSMO1 CYP27A1 ISCU ALKBH3 EGLN3 PLOD3 P4HA3 PTGIS RRM2 ISCA2 ACO2 ADI1 PHYH EGLN1 ALKBH2 FDX1 DNAJC24 ALOX12B
GOBP_VERY_LOW_DENSITY_LIPOPROTEIN_PARTICLE_ASSEMBLY	0.246305	0.680531	0.10882	-0.738172	-1.21143	10	LPCAT3 APOC1 SOAT1
GOBP_POSITIVE_REGULATION_OF_RECEPTOR_SIGNALING_PATHWAY_VIA_STAT	0.246677	0.680542	0.10208	-0.612241	-1.18259	25	F2 CRLF2 KIT HES1 PRLR OCIAD1
GOBP_PROTEIN_LOCALIZATION_TO_CILIARY_MEMBRANE	0.246423	0.680542	0.10673	-0.666436	-1.18884	17	BBIP1 ARL3 EXOC7 RABEP1
GOBP_REGULATION_OF_CD4_POSITIVE_ALPHA_BETA_T_CELL_ACTIVATION	0.246575	0.680542	0.0975449	-0.547848	-1.15212	45	LGALS9 NFKBIZ CD81 IRF4 IL2 ANXA1 CD55 IL18 RARA
GOBP_CARDIOLIPIN_METABOLIC_PROCESS	0.247209	0.680574	0.10673	-0.674607	-1.18732	15	PHB2 PGS1 STOML2 THEM5 PLSCR3
GOBP_DNA_DOUBLE_STRAND_BREAK_PROCESSING	0.247209	0.680574	0.10673	-0.675077	-1.18815	15	UBE2V2
GOBP_URETER_DEVELOPMENT	0.247209	0.680574	0.10673	-0.674979	-1.18797	15	SOX17 LZTS2
GOBP_PYRIDINE_CONTAINING_COMPOUND_BIOSYNTHETIC_PROCESS	0.247774	0.681235	0.10208	-0.617461	-1.18662	24	PSAT1 NAXD PTGIS PARP10
GOBP_REGULATION_OF_NECROTIC_CELL_DEATH	0.248227	0.681235	0.0992333	-0.571872	-1.15802	34	SLC25A4 NUPR1 RIPK3 ASAH1 NOL3 MT-CO2 CASP8 BNIP3
GOBP_REGULATION_OF_TRANSFORMING_GROWTH_FACTOR_BETA1_PRODUCTION	0.247947	0.681235	0.108394	-0.73755	-1.2104	10	LAPTM4B ATP6AP2 THBS1
GOCC_INTRINSIC_COMPONENT_OF_SYNAPTIC_VESICLE_MEMBRANE	0.248196	0.681235	0.100279	-0.584122	-1.16804	31	SYNGR1
GOCC_SMALL_SUBUNIT_PROCESSOME	0.248196	0.681235	0.100279	-0.583732	-1.16726	31	EMG1 FCF1 DCAF13 MPHOSPH10 IMP4 NOP56 TBL3 FBL UTP23 NOC4L NGDN UTP18 NOP58
GOMF_TRANSFERASE_ACTIVITY_TRANSFERRING_NITROGENOUS_GROUPS	0.248062	0.681235	0.104733	-0.652956	-1.19984	19	GAPDH PSAT1 BCAT1 GPT OAT GOT1 GOT2
GOBP_LEUKOCYTE_APOPTOTIC_PROCESS	0.249688	0.682435	0.0913924	-0.498546	-1.1277	81	LGALS9 CTSL CDKN2A BIRC7 BAX SELENOS RIPK3 TSC22D3 ADA KDELR1 ORMDL3 ST3GAL1 IL2 ANXA1 PKN1 MIF PIK3CB IRF7 DOCK8 HSH2D CXCL12 IRF3 ITPKB DNAJA3
GOBP_POSITIVE_REGULATION_OF_DOUBLE_STRAND_BREAK_REPAIR_VIA_NONHOMOLOGOUS_END_JOINING	0.249595	0.682435	0.10714	-0.716298	-1.19856	12	MAD2L2 PNKP
GOBP_REGULATION_OF_HEART_RATE	0.24968	0.682435	0.0928481	-0.503297	-1.12598	72	KCNE3 GCH1 CALM1 EPAS1 SRI ADA JUP TRPV1 RANGRF
GOBP_UNSATURATED_FATTY_ACID_BIOSYNTHETIC_PROCESS	0.249645	0.682435	0.0988903	-0.570355	-1.15495	34	DEGS1 CBR1 ELOVL7 FADS3 PLA2G10 FABP5 ANXA1 PTGIS MIF ELOVL1 FADS1 FADS2 PTGES2 PLA2G4A
GOBP_GLUTAMINE_FAMILY_AMINO_ACID_METABOLIC_PROCESS	0.250335	0.682741	0.095288	-0.520574	-1.12894	60	DDAH1 ASNS GLS2 DDAH2 ALDH18A1 NIT2 SLC7A7 OAT PHGDH GGT1 GOT1 CLN3 GOT2
GOBP_REGULATION_OF_ADAPTIVE_IMMUNE_RESPONSE	0.250299	0.682741	0.0888945	-0.480055	-1.12083	110	B2M NFKBIZ CD81 STX7 MAD2L2 HSPD1 RIPK3 ADA NDFIP1 CR1L IL2 ANXA1 PKN1 CD55 IRF7 DUSP22 PVR IL18 HMCES
GOBP_CELLULAR_POTASSIUM_ION_HOMEOSTASIS	0.251216	0.683666	0.10673	-0.716071	-1.19818	12	ATP1B1
GOBP_MUSCLE_CONTRACTION	0.251059	0.683666	0.0819779	-0.439533	-1.09311	257	TPM4 PGAM2 P2RX4 MYOF MYL3 KCNE3 HSBP1 GSN EMD CALM1 ATP1B1 KIT ALDOA ADORA1 GAA SRI PTGER3 CALD1 MYL9 ADA RHOA ORMDL3
GOBP_POTASSIUM_ION_EXPORT_ACROSS_PLASMA_MEMBRANE	0.251232	0.683666	0.107554	-0.73696	-1.20944	10	KCNE3 KCNK5
GOBP_POSITIVE_REGULATION_OF_B_CELL_ACTIVATION	0.251673	0.683958	0.0949752	-0.525389	-1.13593	58	CDKN1A CD81 MAD2L2 ADA BAD IL2 MIF HMCES
GOBP_LYMPHOID_PROGENITOR_CELL_DIFFERENTIATION	0.252366	0.684929	0.104733	-0.659891	-1.19951	18	KIT HES1 NUDT21
GOBP_REGULATION_OF_NITRIC_OXIDE_METABOLIC_PROCESS	0.253112	0.68597	0.096563	-0.553472	-1.14949	42	P2RX4 HSP90AA1 DDAH1 CLU ACP5 DDAH2 CD47 SELENOS TMEM106A SOD2 PTGIS TRPV1
GOBP_ORGANELLE_DISASSEMBLY	0.25393	0.687348	0.0886261	-0.486497	-1.13034	105	SLC25A4 PARL GABARAP FUNDC2 PHB2 SQSTM1 ATG3 MAP1LC3A GABARAPL2 SLC25A5 MAP1LC3B KIF5B ARFIP2 HK2 HDAC6 TEX264 PELO BNIP3 GBA UFM1 GABARAPL1 BECN1 GBF1 HTRA2
GOBP_T_HELPER_17_CELL_DIFFERENTIATION	0.254264	0.687948	0.103197	-0.648163	-1.19103	19	NFKBIZ IRF4 IL2 ENTPD7 BATF
GOBP_REGULATION_OF_RECEPTOR_MEDIATED_ENDOCYTOSIS	0.255164	0.689471	0.0886261	-0.489758	-1.12356	89	CLU CD63 B2M APP ANXA2 APOC1 DKK1 ATAD1 FLOT1 VEGFA LRPAP1 PPT1 SDCBP UBQLN2 PIK3CB SYNJ1 MKLN1 RIN3 WDR54
GOBP_FOREBRAIN_NEURON_DEVELOPMENT	0.255521	0.689618	0.103958	-0.658504	-1.19699	18	UQCRQ UBB
GOBP_G_PROTEIN_COUPLED_RECEPTOR_SIGNALING_PATHWAY_COUPLED_TO_CYCLIC_NUCLEOTIDE_SECOND_MESSENGER	0.255556	0.689618	0.104344	-0.669722	-1.18858	16	ANXA1 ADRB3 PTH1R SSTR2
GOMF_COA_HYDROLASE_ACTIVITY	0.255521	0.689618	0.103958	-0.658037	-1.19614	18	ACOT13 ACOT9 ACAA2 PPT1 THEM5
GOBP_ISOPRENOID_BIOSYNTHETIC_PROCESS	0.256716	0.691986	0.100279	-0.626335	-1.1904	23	FDPS RBP1 CRABP2 HMGCS2
GOBP_RESPONSE_TO_L_GLUTAMATE	0.256956	0.691986	0.10592	-0.725686	-1.20898	11	TMBIM6 PCNA
GOBP_REGULATION_OF_INSULIN_SECRETION_INVOLVED_IN_CELLULAR_RESPONSE_TO_GLUCOSE_STIMULUS	0.257302	0.692335	0.0959207	-0.560431	-1.15116	38	JAGN1 SRI FOXA2 UCP2 BAD
GOBP_NEGATIVE_REGULATION_OF_RYANODINE_SENSITIVE_CALCIUM_RELEASE_CHANNEL_ACTIVITY	0.2578	0.692928	0.10592	-0.734361	-1.20517	10	CALM1 SRI
GOBP_ASTROCYTE_DEVELOPMENT	0.259531	0.693721	0.09855	-0.583671	-1.15607	28	TSPAN2 APP GRN EIF2B5 VIM MAPT
GOBP_CELLULAR_MODIFIED_AMINO_ACID_BIOSYNTHETIC_PROCESS	0.258693	0.693721	0.0956031	-0.559914	-1.1501	38	GCH1 CKB PLSCR1 PLOD3 ALDH9A1 GGT1 MGST2 CHAC1 CHAC2 PTDSS2 GSS HAGH GAMT PLOD2
GOBP_MANNOSYLATION	0.258671	0.693721	0.0978773	-0.580614	-1.15794	30	B4GAT1 ALG3 ALG1 DPM3
GOBP_REGULATION_OF_PROGRAMMED_NECROTIC_CELL_DEATH	0.259484	0.693721	0.100633	-0.634627	-1.19028	22	SLC25A4 NUPR1 RIPK3 ASAH1 CASP8
GOBP_RESPONSE_TO_BACTERIUM	0.259566	0.693721	0.078921	-0.426743	-1.07702	356	PRDX2 PLAC8 LGALS9 GSTP1 GKN2 GCH1 FOS F2 CITED1 B2M AQP1 ACP5 PRDX3 FCER1G FUCA2 ADAMTS9 PPP1R11 LITAF ANXA3 JUND SLPI PCK2 ADH5 LY96 ZFP36 NFKBIA SELENOS ROMO1 THBD HDAC2 GPC3 HAMP RHOA NFKBIB PRLR CASP8 SPON2 TNFRSF1A GSDMD CHMP5 MAPK3 LBP SOD2 GRN LSM5 CNP FMO1 BNIP3 MIF SLC17A5 CD55 PGLYRP1 IL18 IRAK2 SIRT2 PGC HMGCS2 RAB14 SCNN1B RELA ANKRD17 RARA WFDC12 ANKRD1 ISG15 PYGL PLSCR3 OCIAD2 PTGE…
GOBP_RHYTHMIC_BEHAVIOR	0.259531	0.693721	0.09855	-0.583867	-1.15646	28	NAGLU EGR1 ADORA1 SRD5A1
GOBP_S_ADENOSYLMETHIONINE_METABOLIC_PROCESS	0.258373	0.693721	0.103958	-0.670785	-1.18059	15	MRI1 APIP
GOCC_AMPHISOME_MEMBRANE	0.259442	0.693721	0.105521	-0.732328	-1.20183	10	CHMP2A CHMP2B CHMP5
GOCC_ESCRT_I_COMPLEX	0.259442	0.693721	0.105521	-0.73289	-1.20276	10	MVB12A MVB12B VPS37A TSG101 VPS37C
GOBP_SPROUTING_ANGIOGENESIS	0.259976	0.694515	0.0873098	-0.484674	-1.1261	104	S100A1 RAMP2 LOXL2 CIB1 ADAMTS9 HMOX1 VEGFA CREB3L1 RHOA PARVA PDCD10 ITGB1BP1 ANXA1 PPP1R16B PIK3CB TDGF1 THBS1 VEGFB RHOJ KLF2
GOBP_INTEGRATED_STRESS_RESPONSE_SIGNALING	0.260606	0.695376	0.100279	-0.636694	-1.18482	21	PPP1R15A EIF2S1 ATF4 TMEM33 HSPA5 PTPN2 TMED2 ABCA7
GOBP_REGULATION_OF_B_CELL_PROLIFERATION	0.261518	0.697115	0.0934449	-0.539692	-1.14594	47	CDKN1A CD81 ADA IL2 PKN1 MIF
GOBP_LEFT_RIGHT_PATTERN_FORMATION	0.262016	0.69808	0.101351	-0.642346	-1.18034	19	PITX2 DNAAF1 HSPB11 IFT57
GOBP_NUCLEAR_MEMBRANE_REASSEMBLY	0.262519	0.698266	0.0999277	-0.633741	-1.18862	22	CHMP2A BANF1 CHMP2B CHMP5 UBE2I SIRT2
GOBP_REGULATION_OF_TRANSMEMBRANE_TRANSPORT	0.262346	0.698266	0.0780892	-0.424637	-1.07462	380	VMP1 TMSB4X TMEM109 NDUFA4 KCNE3 IGF1 FXYD3 F2 CLIC6 CLIC1 CD63 CALM1 ATP1B1 ARL6IP5 APP PHB2 IFNGR2 SRI BAX ACSL5 FHL1 ENPP1 SELENOS SLC31A2 CEMIP GPC3 HAMP ARPP19 HK2 TESC ISCU FABP5 KCNK5 TRPC6 CLIC5 WDR1 WNK4 LRRC38 VAMP2 RANGRF CDK5 TCIRG1 HSPA2 OAZ2 SLC43A1 CACNB1 THBS1
GOBP_BIOLOGICAL_PROCESS_INVOLVED_IN_INTERACTION_WITH_HOST	0.263218	0.699697	0.0838361	-0.464141	-1.10839	143	TMPRSS2 SLC3A2 PPIA LGALS9 LGALS1 IFITM3 GSN CTSL CTSB CLDN6 CHMP2A VAPA FUCA2 VAMP8 CD81 CHMP2B CXADR ARL8B PLSCR1 CHMP5 IDE IFITM1 SLC52A2 PPID EXOC7 SMPD1 CD55 F11R ITGB6 PGLYRP1 PVR ITGB5
GOBP_REGULATION_OF_LIPOPOLYSACCHARIDE_MEDIATED_SIGNALING_PATHWAY	0.263492	0.699697	0.102449	-0.667527	-1.18468	16	PRDX2 LY96 MIF CD55
GOMF_DEOXYRIBONUCLEASE_ACTIVITY	0.263514	0.699697	0.0928481	-0.53217	-1.13924	52	PLD3 NME1 ENDOG ISG20 ERCC1 REXO2 FEN1 RAD1 TREX2
GOBP_MEMBRANE_BIOGENESIS	0.264075	0.700331	0.0922597	-0.533179	-1.1437	53	CHMP2A BANF1 ANXA2 CHMP2B FLOT1 CHMP5 SPTBN1 UBE2I PEX16 SIRT2 S100A10
GOBP_POSITIVE_REGULATION_OF_IMMUNOGLOBULIN_PRODUCTION	0.264095	0.700331	0.0982123	-0.58727	-1.15428	27	PHB2 RBP4 MAD2L2 IL2 HMCES TFRC DNAJB9
GOBP_AMINOGLYCAN_METABOLIC_PROCESS	0.265281	0.702262	0.086795	-0.482974	-1.11554	97	ST3GAL6 NAGLU HS6ST2 EXT1 B4GAT1 FUCA1 HEXB CHST15 CEMIP HS3ST1 SPOCK2 ST3GAL1 B3GALT6 CD44 PGLYRP1 HYAL2 B3GNT9 GNS B3GAT3 ST3GAL4 IL15 GCNT2 B3GNT7
GOBP_MRNA_TRANSCRIPTION	0.266106	0.703839	0.0943564	-0.56057	-1.1426	35	EPAS1 NCBP2 ATF4 TAF7 DDX5
GOBP_L_GLUTAMATE_TRANSMEMBRANE_TRANSPORT	0.266667	0.704409	0.0988903	-0.634598	-1.18092	21	ARL6IP5 PRAF2 SLC1A3 ITGB1 SLC1A4 PER2 PSEN1
GOBP_POSITIVE_REGULATION_OF_NEURON_DEATH	0.266667	0.704409	0.0891647	-0.497061	-1.11167	71	NUPR1 FOS EIF2S1 EGR1 CLU ADORA1 BAX ATF4 DKK1 GSK3B RHOA CASP8 BAD GRN AIMP2
GOBP_PLASMA_LIPOPROTEIN_PARTICLE_CLEARANCE	0.267341	0.705886	0.0959207	-0.578853	-1.15443	30	ANXA2 APOC1 SOAT1 HMOX1 EHD1 LIPA LRPAP1 APOM NCEH1 APOA2
GOBP_BODY_FLUID_SECRETION	0.268983	0.707641	0.0888945	-0.499665	-1.11226	69	NME1 AQP1 ADORA1 VAMP8 SPINK1 VEGFA HK2 ADA MT-CO2 MTX1 PRLR UMPS WNK4 SLC4A5 NPR1 VAMP2 DDR1
GOBP_INTERLEUKIN_5_PRODUCTION	0.268371	0.707641	0.101714	-0.685348	-1.1713	13	LGALS9 CRLF2
GOBP_IRON_IMPORT_INTO_CELL	0.269294	0.707641	0.103197	-0.729087	-1.19652	10	ISCU SLC11A2 SLC39A8 CYBRD1
GOMF_ALCOHOL_BINDING	0.269576	0.707641	0.0886261	-0.497125	-1.10872	70	STRA6 CD81 SOAT1 RBP4 ERLIN1 VDAC2 RBP1 NPC2 TRPC6 CRABP2 APOA2 GRAMD1A
GOBP_CELLULAR_RESPONSE_TO_CALCIUM_ION	0.270375	0.708709	0.0888945	-0.500602	-1.1121	68	LGMN JUNB JUN FOSB FOS JUND HSPA5 ENDOG
GOBP_REGULATION_OF_PLASMA_LIPOPROTEIN_PARTICLE_LEVELS	0.27027	0.708709	0.0913924	-0.530568	-1.13581	52	LPCAT3 ANXA2 APOC1 SOAT1 HMOX1 EHD1 PLA2G10 LIPA LRPAP1 APOM NCEH1 APOA2 VLDLR ABCA7 ABCA5
GOBP_ANTIGEN_PROCESSING_AND_PRESENTATION_OF_ENDOGENOUS_ANTIGEN	0.272578	0.70993	0.102449	-0.724763	-1.18942	10	B2M TAPBP IDE
GOBP_CELLULAR_RESPONSE_TO_SALT_STRESS	0.272578	0.70993	0.102449	-0.726247	-1.19186	10	AQP1 LETM1 MICU1 ZFP36L1
GOBP_LEUKOCYTE_DEGRANULATION	0.271754	0.70993	0.0905429	-0.51888	-1.12014	56	LGALS9 KIT VAMP8 SNX6 ANXA3 HMOX1 S100A13 STXBP2 VAMP7
GOBP_NEGATIVE_REGULATION_OF_CELL_CELL_ADHESION	0.272101	0.70993	0.0819779	-0.464774	-1.10771	136	PRDX2 PODXL LGALS9 EPCAM CD9 SPINT2 MAD2L2 PRKAR1A JAG1 VEGFA DUSP3 PTPN2 MBP NDFIP1 IL2 ANXA1 CDH1 DUSP22 PAG1 B4GALNT2 PRNP VTCN1 CXCL12 IHH KLF4
GOBP_SHORT_CHAIN_FATTY_ACID_METABOLIC_PROCESS	0.272578	0.70993	0.102449	-0.727386	-1.19372	10	PCK2 ACADS PHYH PCCA MCEE CRAT
GOCC_MOTILE_CILIUM	0.271689	0.70993	0.0817516	-0.463421	-1.10918	147	SLIRP ATP1B1 GABARAP SQSTM1 CFAP20 PRKAR1A HSPD1 STARD10 SLC25A31 DLD ANXA1 RAP1A QRICH2 CFAP36 ABHD2 LDHC TPGS1 ATP1A1 DNAJB13 SLC9A3R1
GOCC_PRERIBOSOME	0.271654	0.70993	0.0894367	-0.505748	-1.11159	66	EMG1 NIP7 FCF1 DCAF13 RSL1D1 LTV1 EIF6 MPHOSPH10 IMP4 NOP56 TBL3 BYSL FBL MRTO4 UTP23 NOC4L NGDN MAK16 UTP18
GOCC_PRP19_COMPLEX	0.272285	0.70993	0.101714	-0.706708	-1.18251	12	HSPA8 BCAS2 CDC5L PRPF19 ISY1
GOMF_CARBOHYDRATE_DERIVATIVE_TRANSMEMBRANE_TRANSPORTER_ACTIVITY	0.271858	0.70993	0.0916795	-0.530435	-1.12605	48	SLC25A4 SLC50A1 SLC25A5 SLC35B1 SLC25A31 SLC28A2 SLC17A5 SLC37A3 SLC35A2 SLC25A17 SLC22A1 SLC35B3
GOMF_NADP_RETINOL_DEHYDROGENASE_ACTIVITY	0.272578	0.70993	0.102449	-0.725034	-1.18986	10	DHRS3 DHRS13 DHRS4 RDH14 DHRS7
GOMF_CYSTEINE_TYPE_ENDOPEPTIDASE_INHIBITOR_ACTIVITY	0.272859	0.710361	0.0949752	-0.575458	-1.14515	29	SPOCK1 PRDX5 CST3 BIRC7 PRDX3 CSTB NOL3 FETUB
GOBP_LONG_CHAIN_FATTY_ACID_TRANSPORT	0.273224	0.710707	0.0913924	-0.528493	-1.12192	48	PLIN2 ACSL5 PLA2G10 PLA2G12B NMB FABP1 FABP5 ANXA1 SLC25A20 MIF THBS1 CPT1A
GOCC_9PLUS2_MOTILE_CILIUM	0.273171	0.710707	0.0850427	-0.483762	-1.10996	90	SLIRP ATP1B1 GABARAP SQSTM1 PRKAR1A HSPD1 RAP1A QRICH2 ABHD2 ATP1A1 DNAJB13 SLC9A3R1
GOBP_NEGATIVE_REGULATION_OF_RECEPTOR_INTERNALIZATION	0.274322	0.712303	0.100279	-0.664907	-1.17025	15	ANXA2 LRPAP1 SDCBP UBQLN2 RIN3 WDR54
GOBP_MEMBRANE_PROTEIN_PROTEOLYSIS	0.27459	0.712412	0.0911073	-0.527302	-1.1194	48	TIMP1 PARL CTSH BACE2 ADAM19 CLPP TIMP3
GOBP_REGULATION_OF_T_HELPER_CELL_DIFFERENTIATION	0.274742	0.712412	0.0956031	-0.601408	-1.16167	25	NFKBIZ IRF4 IL2 ANXA1 IL18 RARA
GOBP_GLOMERULAR_EPITHELIAL_CELL_DEVELOPMENT	0.274959	0.7125	0.101714	-0.718438	-1.1969	11	PODXL JAG1
GOMF_OXIDOREDUCTASE_ACTIVITY_ACTING_ON_METAL_IONS	0.275527	0.713669	0.100991	-0.703599	-1.17731	12	FXN FTH1 CYB561D2
GOBP_CERAMIDE_CATABOLIC_PROCESS	0.275917	0.713943	0.0999277	-0.663185	-1.16721	15	NEU1 NAGA HEXB ASAH1
GOBP_INTERLEUKIN_1_MEDIATED_SIGNALING_PATHWAY	0.275969	0.713943	0.0982123	-0.635549	-1.16786	19	EGR1 MAPK3 IRAK2 RELA
GOBP_NUCLEAR_TRANSCRIBED_MRNA_CATABOLIC_PROCESS_EXONUCLEOLYTIC	0.276025	0.713943	0.0992333	-0.647866	-1.17765	18	POLR2G EXOSC4 NT5C3B EXOSC8 EXOSC7 DCP2 CNOT8
GOBP_REGULATION_OF_RECEPTOR_INTERNALIZATION	0.277551	0.715888	0.0902635	-0.532364	-1.12888	49	CD63 ANXA2 DKK1 ATAD1 FLOT1 VEGFA LRPAP1 SDCBP UBQLN2 MKLN1 RIN3 WDR54
GOBP_RNA_SPLICING_VIA_ENDONUCLEOLYTIC_CLEAVAGE_AND_LIGATION	0.277504	0.715888	0.101351	-0.723271	-1.18697	10	TRPT1 ZBTB8OS TSEN2
GOBP_HEMOSTASIS	0.27784	0.716333	0.0797706	-0.454869	-1.10118	165	TSPAN8 TFPI PRDX2 PPIA PDPN F3 F2 CLIC1 CD9 ACTG1 FCER1G FUNDC2 MYL12A PROCR VKORC1 ANXA5 LMAN1 MYL9 PLSCR1 THBD ILK FOXA2 PLAUR BLOC1S4 FIBP
GOMF_ASPARTIC_TYPE_PEPTIDASE_ACTIVITY	0.278219	0.717008	0.0992333	-0.652145	-1.16334	17	PGA5 BACE2 CTSD PGC SPPL2A
GOBP_STRIATED_MUSCLE_CELL_DEVELOPMENT	0.278447	0.71708	0.0891647	-0.512737	-1.11194	60	KRT19 CSRP2 ACTG1 CFL2 PRKAR1A MYL9 WDR1 FHOD3 ANKRD1 ITGB1 AKAP13 LMOD3 NEBL ACTA1 SDC1
GOCC_ENDOCYTIC_VESICLE_MEMBRANE	0.278481	0.71708	0.0808589	-0.464279	-1.10306	130	UBA52 HBEGF CD9 B2M UBB VAMP8 SEC22B ATP6V0B ANXA3 RAB8A ATP6V0D1 TAPBP VAMP7 RAB20 RAB10 LAMP2 AP2S1 RAB34 VAMP2 TCIRG1 M6PR
GOMF_OXIDOREDUCTASE_ACTIVITY_ACTING_ON_THE_CH_NH2_GROUP_OF_DONORS	0.278768	0.717518	0.100279	-0.702156	-1.1749	12	LOXL2 GLDC
GOBP_CELL_CELL_RECOGNITION	0.27923	0.718103	0.0905429	-0.543623	-1.13384	43	CD9 CCT8 CCT7 ALDOA LY6K CD81 CCT5 VDAC2 FETUB
GOMF_CALCIUM_DEPENDENT_PHOSPHOLIPID_BINDING	0.27923	0.718103	0.0905429	-0.543733	-1.13406	43	ANXA4 ANXA2 ANXA3 ANXA5
GOBP_CELLULAR_CARBOHYDRATE_BIOSYNTHETIC_PROCESS	0.279683	0.718415	0.0880945	-0.506799	-1.1093	64	IGF1 PGP EXT1 B4GAT1 PCK2 ENPP1 PPP1CA SELENOS GSK3B ISYNA1 FBP1
GOBP_INFLAMMATORY_CELL_APOPTOTIC_PROCESS	0.280757	0.718415	0.0982123	-0.645501	-1.17336	18	CTSL CDKN2A SELENOS ANXA1 PIK3CB IRF7 IRF3 ITPKB
GOBP_NEGATIVE_REGULATION_OF_LYMPHOCYTE_MEDIATED_IMMUNITY	0.280059	0.718415	0.0940503	-0.574016	-1.13695	28	LGALS9 NDFIP1 CR1L CD55 DUSP22
GOBP_NEUROPEPTIDE_SIGNALING_PATHWAY	0.280654	0.718415	0.0897105	-0.536696	-1.12592	44	NPB NMB PCSK1N RELA KISS1R SSTR2
GOBP_REGULATION_OF_NEUROTRANSMITTER_LEVELS	0.280584	0.718415	0.0791317	-0.455605	-1.10183	162	STX3 NAPA COMT SLC44A4 GSK3B FLOT1 STXBP2 PNKD SNAP47 PPT1 TOR1A SLC1A3 RAP1A VAMP2 CDK5 ALDH9A1 SYNJ1 SLC6A2 GIPC1 RAB3A SNAP29 SLC22A1 CLN3 PFN2 ITGB1
GOMF_CARD_DOMAIN_BINDING	0.279869	0.718415	0.100633	-0.717244	-1.19491	11	CARD19 CASP4
GOMF_GENERAL_TRANSCRIPTION_INITIATION_FACTOR_ACTIVITY	0.280438	0.718415	0.0899861	-0.545958	-1.13449	41	TAF6L DRAP1 TAF7 GTF2E2 CCNH GTF2A2 GTF2F2 TAF7L SNAPC1 GTF2F1 SNAPC2 GTF2B TBPL1
GOBP_NUCLEOSIDE_DIPHOSPHATE_CATABOLIC_PROCESS	0.281506	0.719269	0.100279	-0.716443	-1.19358	11	NUDT9 ENTPD5 NT5E NUDT5 NUDT18 ENTPD7 ENTPD6
GOBP_POSITIVE_REGULATION_OF_SEQUESTERING_OF_CALCIUM_ION	0.281506	0.719269	0.100279	-0.71629	-1.19332	11	CALM1 SRI
GOBP_DIOL_METABOLIC_PROCESS	0.281899	0.719393	0.0943564	-0.579766	-1.13953	27	GCH1 SPTSSA ASAH1 SPR DEGS2 SPTLC2 SPHK1 GBA SPTSSB PCBD2 PLPP1 ASAH2 NAAA
GOBP_POSITIVE_REGULATION_OF_TRANSMEMBRANE_TRANSPORT	0.282313	0.719393	0.0793435	-0.45751	-1.09751	149	VMP1 TMSB4X NDUFA4 IGF1 F2 CALM1 ATP1B1 IFNGR2 SRI BAX ACSL5 CEMIP GPC3 ARPP19 TESC TRPC6 WNK4 LRRC38 CDK5 HSPA2
GOMF_LYSOPHOSPHOLIPASE_ACTIVITY	0.282246	0.719393	0.0956031	-0.625796	-1.17371	22	GDPD3 GDE1 ABHD12 LYPLAL1 ABHD16A
GOMF_TRANSLATION_INITIATION_FACTOR_ACTIVITY	0.282192	0.719393	0.0897105	-0.533981	-1.12296	45	EIF4A1 EIF3F EIF3E EIF2S1 EIF1 EIF1AD EIF3D EIF1B EIF5 EIF3G EIF4E2 EIF6 EIF4A2 EIF2B2 EIF3M EIF4E
GOBP_CARDIAC_NEURAL_CREST_CELL_DIFFERENTIATION_INVOLVED_IN_HEART_DEVELOPMENT	0.28254	0.719672	0.0982123	-0.659583	-1.17058	16	PITX2 HES1 JAG1 MAPK3
GOBP_POSITIVE_REGULATION_OF_PROTEIN_TARGETING_TO_MEMBRANE	0.283383	0.720025	0.0940503	-0.579547	-1.13911	27	CIB1 CEMIP ITGB1BP1 CDK5 TCAF1 PRNP PDZK1 FIS1 CHP1
GOBP_SECRETORY_GRANULE_ORGANIZATION	0.283237	0.720025	0.0925529	-0.563811	-1.13362	32	SRGN BLOC1S1 BLOC1S2 SPINK2
GOBP_T_CELL_MEDIATED_CYTOTOXICITY	0.283282	0.720025	0.096563	-0.635033	-1.16771	20	CTSH B2M STX7 RIPK3 CTSC
GOBP_MODULATION_OF_EXCITATORY_POSTSYNAPTIC_POTENTIAL	0.283668	0.720148	0.0919686	-0.561692	-1.13473	33	APP EIF4A3
GOBP_CELLULAR_RESPONSE_TO_STEROL_DEPLETION	0.284127	0.720721	0.0978773	-0.668971	-1.17197	14	LPCAT3 ERLIN1 INSIG1 TMED2
GOBP_GTP_METABOLIC_PROCESS	0.285075	0.721464	0.0940503	-0.613779	-1.16654	23	NME2 NME1 RHOA
GOBP_REGULATION_OF_SEQUESTERING_OF_TRIGLYCERIDE	0.285714	0.721464	0.0975449	-0.66728	-1.16901	14	PLIN2 ABHD5
GOBP_SULFUR_COMPOUND_BIOSYNTHETIC_PROCESS	0.285714	0.721464	0.0795565	-0.462607	-1.10018	129	ST3GAL6 MRI1 GSTP1 ELOVL7 TECR EXT1 SLC26A2 B4GAT1 ACSL5 CTH APIP CHST15 HACD2 PPT2 ST3GAL1 PPT1 DLD B3GALT6 ELOVL1 GGT1 MGST2 CHAC1 ADI1 HACD1 GCDH CHAC2
GOBP_TETRAPYRROLE_METABOLIC_PROCESS	0.285135	0.721464	0.0883594	-0.523993	-1.12173	52	TMEM14C HMOX2 FXN BLVRB HMOX1 CLYBL BLVRA LMBRD1 SLC25A39
GOCC_MULTIMERIC_RIBONUCLEASE_P_COMPLEX	0.285714	0.721464	0.0995791	-0.719934	-1.1815	10	RPP30 RPP25 RPP21 RPP40 POP5
GOMF_DYNACTIN_BINDING	0.285714	0.721464	0.0995791	-0.720752	-1.18284	10	SNX6 GSK3B
GOMF_HYALURONIC_ACID_BINDING	0.285486	0.721464	0.0978773	-0.661625	-1.16447	15	C1QBP HAPLN4 CEMIP HAPLN3 CD44 HYAL2
GOMF_RIBONUCLEASE_P_ACTIVITY	0.285714	0.721464	0.0995791	-0.719934	-1.1815	10	RPP30 RPP25 RPP21 RPP40 POP5
GOMF_RIBONUCLEASE_P_RNA_BINDING	0.285714	0.721464	0.0995791	-0.719934	-1.1815	10	RPP30 RPP25 RPP21 RPP40 POP5
GOBP_POTASSIUM_ION_IMPORT_ACROSS_PLASMA_MEMBRANE	0.286525	0.722176	0.0908241	-0.55784	-1.12961	34	ATP1B1 KCNK5 WNK4 ATP1A1 SLC12A7
GOBP_RENAL_ABSORPTION	0.286169	0.722176	0.0975449	-0.647248	-1.15461	17	GSN SGK1 WNK4 HYAL2 SLC9A3R1
GOMF_SEMAPHORIN_RECEPTOR_BINDING	0.286378	0.722176	0.0959207	-0.634301	-1.16636	20	SEMA4G SEMA3B PLXNB1
GOBP_POSITIVE_REGULATION_OF_LYMPHOCYTE_MEDIATED_IMMUNITY	0.286853	0.722283	0.0870516	-0.511308	-1.10992	59	B2M CD81 STX7 MAD2L2 HSPD1 IL2 CD55 PVR IL18 HMCES
GOBP_REGULATION_OF_COAGULATION	0.286863	0.722283	0.0875697	-0.524477	-1.12503	53	TSPAN8 TFPI PRDX2 F3 F2 CD9 PROCR VKORC1 ANXA5 THBD FOXA2
GOBP_NUCLEOTIDE_SUGAR_METABOLIC_PROCESS	0.287157	0.72243	0.0916795	-0.567636	-1.13507	31	FUT8 UAP1L1 AMDHD2 GNPNAT1 TGDS PMM2 PMM1 B4GALNT2 GMDS GFPT1 GMPPB MPI UGGT1 UGGT2 MGAT1
GOBP_PYRIMIDINE_NUCLEOTIDE_METABOLIC_PROCESS	0.287075	0.72243	0.0883594	-0.530554	-1.11965	46	NME2 NME1 DUT NT5C UMPS NT5M ENPP3 NTHL1 AK3 UPB1 SHMT1 NME4 DTYMK ENTPD7 TBPL1 TYMS UCKL1 DCTPP1 OGG1 CMPK1
GOBP_CELLULAR_RESPONSE_TO_CHEMICAL_STRESS	0.287526	0.722765	0.0747385	-0.432368	-1.0789	276	PRDX5 PRDX2 PPIA JUN GCH1 FXN FOS EIF2S1 ARL6IP5 AQP1 H19 PRDX3 EPAS1 CCS PNPT1 MAP1LC3A ATF4 DNAJA1 VNN1 HMOX1 PRDX1 RHOB SELENOS RIPK3 NOL3 ROMO1 HDAC2 ENDOG TRAP1 FUT8 HDAC6 FABP1 BAD GSR GSKIP MAPK3 SOD2 PDCD10 CHUK ANXA1 PCNA SOD1 BNIP3 SPHK1 ERMP1 LETM1 PRKAA2 GBA SIRT2 NQO1 BECN1 KLF2 PPARGC1B HTRA2 STK26 LANCL1 RELA
GOBP_RESPONSE_TO_MUSCLE_ACTIVITY	0.288493	0.724897	0.0982123	-0.695582	-1.1639	12	ADSL SRD5A1 PRKAA2
GOBP_CARDIAC_NEURAL_CREST_CELL_DEVELOPMENT_INVOLVED_IN_OUTFLOW_TRACT_MORPHOGENESIS	0.289137	0.725364	0.0972151	-0.677398	-1.15772	13	PITX2 HES1 JAG1
GOBP_CATECHOL_CONTAINING_COMPOUND_METABOLIC_PROCESS	0.289291	0.725364	0.0891647	-0.548347	-1.12584	37	GCH1 EPAS1 COMT ALDH2 PNKD MTPN NPR1
GOBP_FC_EPSILON_RECEPTOR_SIGNALING_PATHWAY	0.289474	0.725364	0.095288	-0.631543	-1.16129	20	FCER1G
GOBP_GLUCOSE_6_PHOSPHATE_METABOLIC_PROCESS	0.290938	0.725364	0.096563	-0.644641	-1.14996	17	TALDO1 PGLS HK2 G6PC3 PGAM1 TIGAR
GOBP_INTRINSIC_APOPTOTIC_SIGNALING_PATHWAY	0.290117	0.725364	0.0745501	-0.434803	-1.07705	248	TMEM109 PPP1R15A PPIA PARL NUPR1 NDUFS3 CRIP1 CLU BCAP31 ARL6IP5 UBB TMBIM6 CDKN1A BAX ATF4 NDUFA13 DNAJA1 VNN1 HMOX1 SFN PTTG1IP ING2 SHISA5 SGMS1 VDAC2 SELENOS RIPK3 NOL3 HINT1 CREB3L1 TXNDC12 CUL1 TRAP1 GRINA DAPK2 PTPN2 DDX5 PLAUR TNFRSF1A BAD GSKIP SOD2 ERP29 PDCD10 SNW1 SOD1 BNIP3 MIF HERPUD1 CD44 PIK3CB POLB CIDEB BECN1 BBC3 CHAC1 WWOX HTRA2 CASP4 SELENOK TRIM32 TRIB3 BID HIPK2 CXCL12 STK2…
GOBP_INTRINSIC_APOPTOTIC_SIGNALING_PATHWAY_BY_P53_CLASS_MEDIATOR	0.290237	0.725364	0.0860347	-0.501298	-1.09726	64	TMEM109 NUPR1 UBB CDKN1A BAX PTTG1IP ING2 SHISA5 HINT1 DDX5 SNW1 MIF CD44
GOBP_IRE1_MEDIATED_UNFOLDED_PROTEIN_RESPONSE	0.290221	0.725364	0.0962406	-0.641031	-1.16523	18	BAX TMEM33 HSPA5 BFAR
GOBP_NEGATIVE_REGULATION_OF_COAGULATION	0.290278	0.725364	0.0888945	-0.548003	-1.12528	36	TSPAN8 TFPI F2 CD9 PROCR ANXA5 THBD
GOBP_NEGATIVE_REGULATION_OF_INTERLEUKIN_8_PRODUCTION	0.289137	0.725364	0.0972151	-0.677357	-1.15765	13	TMSB4X ANXA4 ANXA1
GOBP_REGULATION_OF_LIPOPROTEIN_LIPASE_ACTIVITY	0.290735	0.725364	0.0968878	-0.676119	-1.15553	13	APOC1 ABHD5
GOBP_SPERM_CAPACITATION	0.290735	0.725364	0.0968878	-0.676547	-1.15626	13	SPINK1 DLD ABHD2
GOCC_U5_SNRNP	0.290938	0.725364	0.096563	-0.646125	-1.1526	17	SNRPG SNRPD2 TXNL4A SNRPD1 SNRPE CD2BP2
GOBP_DECIDUALIZATION	0.291473	0.725841	0.0949752	-0.629959	-1.15758	19	JUNB CTSB TCF23 STC2
GOBP_POSITIVE_REGULATION_OF_ALPHA_BETA_T_CELL_DIFFERENTIATION	0.293056	0.728894	0.0883594	-0.547457	-1.12415	36	LGALS9 NFKBIZ ADA RHOA ANXA1 IL18 RARA IHH ITPKB TGFBR2 SOCS1
GOBP_CELLULAR_RESPONSE_TO_GAMMA_RADIATION	0.293769	0.729169	0.0919686	-0.601559	-1.15606	24	TMEM109 EGR1 CDKN1A HSPA5 GTF2H5
GOBP_COLLAGEN_FIBRIL_ORGANIZATION	0.294038	0.729169	0.086795	-0.522014	-1.1084	47	P3H4 LOXL2 FKBP10 PXDN EXT1 PLOD3 COLGALT1
GOBP_METHIONINE_BIOSYNTHETIC_PROCESS	0.293355	0.729169	0.0972151	-0.694698	-1.16242	12	MRI1 APIP ADI1
GOBP_MYOTUBE_DIFFERENTIATION	0.293902	0.729169	0.0810802	-0.479595	-1.1004	90	PLD3 MYOF IGF1 CD9 SCGB3A1 CD81 RCAN1 EHD1 FLOT1
GOBP_REGULATION_OF_IRE1_MEDIATED_UNFOLDED_PROTEIN_RESPONSE	0.29393	0.729169	0.0962406	-0.674558	-1.15286	13	BAX TMEM33 HSPA5 BFAR
GOCC_TRICARBOXYLIC_ACID_CYCLE_ENZYME_COMPLEX	0.293461	0.729169	0.0962406	-0.659384	-1.16052	15	SUCLG1 IDH3G DLD MRPS36 OGDH
GOMF_CATALYTIC_ACTIVITY_ACTING_ON_A_RRNA	0.294118	0.729169	0.0959207	-0.643773	-1.14841	17	EMG1 NOP2 DIMT1 FBL TSR3 METTL15 METTL5 FTSJ3
GOMF_ENDONUCLEASE_ACTIVITY_ACTIVE_WITH_EITHER_RIBO_OR_DEOXYRIBONUCLEIC_ACIDS_AND_PRODUCING_3_PHOSPHOMONOESTERS	0.293924	0.729169	0.0978773	-0.714007	-1.17177	10	RNASE4 RIDA TSEN2 MUS81 TEFM
GOBP_POSITIVE_REGULATION_OF_MONONUCLEAR_CELL_MIGRATION	0.29436	0.729476	0.0875697	-0.536318	-1.1186	43	LGMN LGALS9 C1QBP APP CD47 RHOA
GOBP_NEGATIVE_REGULATION_OF_ION_TRANSPORT	0.29484	0.73037	0.0813027	-0.474425	-1.09446	96	KCNE3 CALM1 ARL6IP5 TMBIM6 ADORA1 SRI ATF4 SPINK1 HES1 HAMP ISCU
GOBP_DICARBOXYLIC_ACID_METABOLIC_PROCESS	0.296482	0.730855	0.0822055	-0.486678	-1.09606	78	MTHFD2 MDH2 MDH1 GLS2 ME2 PCK2 ALDH18A1 SDHAF3 NIT2 ME1 SDHB OAT ME3 IDH2 MRPS36 OGDH GRHPR AASDHPPT GGT1 PHYH GOT1 GOT2 ASPA SHMT2 SHMT1
GOBP_ESTABLISHMENT_OF_PROTEIN_LOCALIZATION_TO_ORGANELLE	0.296794	0.730855	0.0720033	-0.42079	-1.062	356	UBL4A UBE2L3 SAMM50 RAB11A PARL PAM16 NUP62CL HSP90AA1 CLU CCT8 CCT7 BCAP31 TOMM40 PHB2 SEC13 SPCS1 CDKN1A SQSTM1 PDCD5 BAX HSPA8 NDUFA13 DNAJA1 CCT5 SRP14 PTTG1IP HSPA5 UBE2D3 LMAN1 NMT1 NUTF2 SPCS2 NOLC1 NFKBIA SEC62 HSPD1 SH3GLB1 GRPEL1 TIMM50 ROMO1 TIMM10B TIMM21 HK2 TIMM10 TIMM17A TIMM23 RPAIN PMPCB TIMM8B AIP RALA RUVBL2 RAB10 EDEM1 LAMP2 SNX16 HERPUD1 JUP NAGPA KPNA2 SRPRB TIMM44 RANGRF UF…
GOBP_FC_GAMMA_RECEPTOR_SIGNALING_PATHWAY	0.295421	0.730855	0.0913924	-0.590741	-1.14106	25	FCER1G CD47
GOBP_MACROPHAGE_APOPTOTIC_PROCESS	0.296596	0.730855	0.096563	-0.690769	-1.15584	12	CTSL CDKN2A SELENOS IRF7
GOBP_NEGATIVE_REGULATION_OF_ENDOPLASMIC_RETICULUM_STRESS_INDUCED_INTRINSIC_APOPTOTIC_SIGNALING_PATHWAY	0.29653	0.730855	0.0949752	-0.637486	-1.15879	18	TMBIM6 SELENOS CREB3L1 TXNDC12 GRINA HERPUD1
GOBP_NEGATIVE_REGULATION_OF_VIRAL_TRANSCRIPTION	0.296825	0.730855	0.095288	-0.661165	-1.1583	14	IFITM3 ZFP36 LARP7 TRIM32
GOBP_PLASMA_MEMBRANE_REPAIR	0.295666	0.730855	0.0940503	-0.629678	-1.15786	20	MYOF CHMP2A CHMP2B ARL8B CHMP5 SMPD1
GOBP_PROTEIN_NITROSYLATION	0.295567	0.730855	0.0975449	-0.713685	-1.17124	10	GAPDH ADH5
GOBP_REGULATION_OF_PROTEIN_MATURATION	0.295213	0.730855	0.0855357	-0.520328	-1.1152	51	PLGRKT LPCAT3 GSN CTSZ ANXA2 NOL3 HPN THBS1 S100A10 CHAC1 PRNP CLN3 GLG1
GOBP_TOXIN_METABOLIC_PROCESS	0.295567	0.730855	0.0975449	-0.713809	-1.17144	10	AS3MT FMO1 N6AMT1
GOBP_VISUAL_BEHAVIOR	0.295833	0.730855	0.0878313	-0.546338	-1.12186	36	APP KIT NPTN CDK5 ABCA7 GRIN1 ITGB1 OPN4 IFT20 CTNS
GOMF_VOLTAGE_GATED_ANION_CHANNEL_ACTIVITY	0.296825	0.730855	0.095288	-0.661911	-1.1596	14	VDAC3 VDAC2 CLCN2 ANO1 CLCN4 CLCNKA
GOBP_INTERLEUKIN_4_PRODUCTION	0.29742	0.731335	0.0925529	-0.618585	-1.16019	22	LGALS9 FCER1G NDFIP1 IRF4 RARA DDIT3
GOMF_PROTEIN_TRANSPORTER_ACTIVITY	0.297496	0.731335	0.0908241	-0.583712	-1.13607	26	TMED10 TOMM40 ATAD1 TIMM10B TIMM17A TIMM23 TIMM8B
GOBP_REGULATION_OF_FATTY_ACID_BIOSYNTHETIC_PROCESS	0.297688	0.731513	0.0897105	-0.558047	-1.12203	32	APOC1 SLC45A3 ACADVL ERLIN1 FABP5 EIF6 ANXA1 INSIG1
GOBP_FLUID_TRANSPORT	0.298507	0.73158	0.0913924	-0.607946	-1.15545	23	PDPN AQP8 AQP1 EXT1 AQP11 SCNN1B HYAL2
GOBP_POSITIVE_REGULATION_OF_CELL_DEATH	0.298569	0.73158	0.0711327	-0.415069	-1.05442	453	PDIA3 NUPR1 LGALS9 LGALS1 JUN HTRA1 GSN GADD45G FOS EIF2S1 EGR1 CTSH CLU CDKN2A C1QBP BCAP31 ATF3 ARL6IP5 H19 UBB TNFRSF12A TEX261 MTCH2 ADORA1 LGALS2 CDKN1A DKKL1 SQSTM1 PDCD5 BAX ITM2C ATF4 DNAJA1 HMOX1 RHOB PDCD2 GADD45A CTSD DKK1 PPP1CA HSPD1 RIPK3 GSK3B ENDOG RHOA MT-CO2 WNT11 PNMA5 TIMP3 HDAC6 DAPK2 PTPN2 CTSC CASP8 TNFRSF1A UCP2 BAD SAP18 SOD2 GRN ANXA1 PPID AIMP2 FAM162A PTGIS PHLDA1 SMPD…
GOBP_RESPONSE_TO_HYDROGEN_PEROXIDE	0.29867	0.73158	0.0797706	-0.47278	-1.09847	104	MT-ND5 FXN AQP1 PRDX3 MAP1LC3A HMOX1 RHOB RIPK3 HDAC2 ENDOG TRAP1 HDAC6 FABP1 BAD SOD2 PDCD10 ANXA1 PCNA SOD1 BNIP3 SPHK1 NQO1 BECN1 KLF2 STK26 RELA
GOBP_RESPONSE_TO_STEROL_DEPLETION	0.298246	0.73158	0.095288	-0.656885	-1.15613	15	LPCAT3 ERLIN1 INSIG1 TMED2
GOCC_NUCLEAR_EXOSOME_RNASE_COMPLEX	0.297872	0.73158	0.0968878	-0.707667	-1.17896	11	EXOSC1 EXOSC4 EXOSC8
GOBP_MITOCHONDRION_LOCALIZATION	0.29918	0.731649	0.0862866	-0.519858	-1.10359	48	HSBP1 UBB ACTR10 HDAC6 SLC4A5 UXT
GOBP_INTRACILIARY_TRANSPORT	0.299427	0.731681	0.0888945	-0.557197	-1.12565	33	IFT43 ARL3 SSNA1 IFT57
GOBP_AMINO_ACID_IMPORT	0.30274	0.733941	0.0857844	-0.53729	-1.11208	40	SLC3A2 ARL6IP5 SLC1A3 SLC43A1 SLC7A3 ITGB1 SFXN3 SLC9A3R1 SLC1A4 PER2 SLC36A4 SH3BP4 PSEN1
GOBP_AXONEMAL_DYNEIN_COMPLEX_ASSEMBLY	0.306061	0.733941	0.0908241	-0.618059	-1.15014	21	DNAAF1
GOBP_CARBOHYDRATE_DERIVATIVE_TRANSPORT	0.304569	0.733941	0.0813027	-0.48453	-1.08922	74	SLC25A4 ADORA1 CD47 SLC50A1 SLC25A5 PLA2G10 NPC2 PSAP SLC35B1 LBP G6PC3 SLC25A31 SLC28A2 SLC37A3 VLDLR SLC35A2 SLC25A17 CLN3 SLC35B3
GOBP_CATECHOL_CONTAINING_COMPOUND_BIOSYNTHETIC_PROCESS	0.30622	0.733941	0.0937465	-0.652857	-1.14904	15	GCH1 ALDH2
GOBP_CELLULAR_RESPONSE_TO_INORGANIC_SUBSTANCE	0.301462	0.733941	0.0755015	-0.449576	-1.08651	161	P2RX4 LGMN JUNB JUN FOSB FOS EIF2S1 B2M AQP1 APP MAP1LC3A ATF4 HMOX1 EIF4A3 JUND HSPA5 ENDOG BAD MAPK3 CHUK FBP1 SMPD1 SOD1 BNIP3 PRKAA2
GOBP_CELLULAR_RESPONSE_TO_INTERFERON_GAMMA	0.304738	0.733941	0.0817516	-0.486247	-1.08784	72	ZYX LGALS9 GSN GAPDH ACTG1 STX8 CD47 CCL17 KIF5B PTPN2 RAB20
GOBP_CENTRAL_NERVOUS_SYSTEM_NEURON_DEVELOPMENT	0.30615	0.733941	0.0838361	-0.503772	-1.09706	63	UQCRQ HSP90AA1 BTG2 UBB
GOBP_CYTOCHROME_COMPLEX_ASSEMBLY	0.302023	0.733941	0.0888945	-0.555557	-1.11702	32	UQCC3 COA3 SCO2 COX14 TIMM21 UQCRFS1 COX19 PET100 HCCS TACO1 SURF1 COA6
GOBP_FOREBRAIN_GENERATION_OF_NEURONS	0.30459	0.733941	0.0862866	-0.544178	-1.11778	38	UQCRQ B2M UBB HES1 RHOA
GOBP_INTERLEUKIN_12_PRODUCTION	0.30137	0.733941	0.0860347	-0.538749	-1.11509	40	LGALS9 C1QBP ACP5 CD47 HSPD1
GOBP_INTRA_GOLGI_VESICLE_MEDIATED_TRANSPORT	0.304913	0.733941	0.0883594	-0.559781	-1.11639	30	NAPA COPE GABARAPL2 VTI1A RAB6B VTI1B NAPG GOSR2
GOBP_MITOPHAGY	0.306241	0.733941	0.0883594	-0.563463	-1.12128	29	SLC25A4 PHB2 SQSTM1 SLC25A5 MAP1LC3B ARFIP2 HDAC6
GOBP_MULTIVESICULAR_BODY_ORGANIZATION	0.306241	0.733941	0.0883594	-0.562235	-1.11884	29	RAB11A CHMP2A MVB12A CHMP2B CHMP5 VTA1 VPS37A
GOBP_NEGATIVE_CHEMOTAXIS	0.300958	0.733941	0.0860347	-0.536743	-1.11535	41	ROBO2 SEMA4G SEMA3B RHOA DPP4
GOBP_NEGATIVE_REGULATION_OF_INFLAMMATORY_RESPONSE_TO_ANTIGENIC_STIMULUS	0.306525	0.733941	0.0908241	-0.613864	-1.15134	22	PSMA1 PSMB4 SELENOS
GOBP_NEGATIVE_REGULATION_OF_INTRINSIC_APOPTOTIC_SIGNALING_PATHWAY	0.304878	0.733941	0.0791317	-0.476411	-1.09309	90	PPIA PARL NDUFS3 CLU TMBIM6 NDUFA13 DNAJA1 VNN1 PTTG1IP ING2 VDAC2 SELENOS NOL3 CREB3L1 TXNDC12 TRAP1 GRINA PLAUR SOD2 MIF HERPUD1 CD44 PIK3CB
GOBP_NEGATIVE_REGULATION_OF_MACROPHAGE_DERIVED_FOAM_CELL_DIFFERENTIATION	0.305419	0.733941	0.0956031	-0.709881	-1.165	10	NFKBIA ABCA5 PPARG
GOBP_NEGATIVE_REGULATION_OF_REPRODUCTIVE_PROCESS	0.302613	0.733941	0.0860347	-0.533526	-1.11278	43	TIMP1 PRDX4 IGF1 DUSP1 ADA ZP1 LIF RAD1 PLAT SNAI1 HORMAD1
GOBP_NUCLEOSIDE_PHOSPHATE_BIOSYNTHETIC_PROCESS	0.305159	0.733941	0.0736213	-0.44056	-1.07866	194	UQCC3 TMSB4X NME2 NME1 H19 ELOVL7 ALDOA TECR DUT SLC26A2 ACSL5 NAXD ADSL RFK PRPSAP1 ME1 ADA MT-CO2 UMPS AK6 HACD2 PPT2 PPT1 MT-ATP6 ADK DLD PTGIS DGUOK NPR1 MT-ATP8 RRM2 ELOVL1 STOML2 AK3 HACD1 LDHC GCDH PARP10
GOBP_POSITIVE_REGULATION_OF_APOPTOTIC_SIGNALING_PATHWAY	0.30649	0.733941	0.0780892	-0.47232	-1.09826	101	PDIA3 NUPR1 CTSH BCAP31 ATF3 UBB TNFRSF12A BAX ITM2C PPP1CA RIPK3 TIMP3 PTPN2 CTSC BAD SOD1 TNFSF12 THBS1 LTBR BECN1 DEDD2 BBC3 WWOX HTRA2 HYAL2 BID DDIT3 SLC9A3R1
GOBP_POSITIVE_REGULATION_OF_CALCIUM_MEDIATED_SIGNALING	0.306061	0.733941	0.0908241	-0.616505	-1.14725	21	P2RX4 IGF1 CIB1 HINT1 ADA
GOBP_POSITIVE_REGULATION_OF_ENDOTHELIAL_CELL_CHEMOTAXIS	0.306349	0.733941	0.0934449	-0.659398	-1.1552	14	TMSB4X P2RX4 LGMN VEGFA
GOBP_REGULATION_OF_CARBOHYDRATE_CATABOLIC_PROCESS	0.30274	0.733941	0.0857844	-0.525478	-1.10508	45	NUPR1 IGF1 ARL2 APP PPP1CA PRKAG1 EIF6 FBP1 PRKAA2 PGAM1 ENTPD5
GOBP_REGULATION_OF_MITOCHONDRIAL_FUSION	0.306056	0.733941	0.095288	-0.703497	-1.17201	11	VAT1 MTCH2 ZDHHC6 BNIP3
GOBP_REGULATION_OF_SHORT_TERM_NEURONAL_SYNAPTIC_PLASTICITY	0.306056	0.733941	0.095288	-0.703509	-1.17203	11	SYNGR1 RAB3A CLN3
GOBP_REGULATION_OF_SMOOTH_MUSCLE_CONTRACTION	0.306122	0.733941	0.0847985	-0.525207	-1.10837	46	KIT ADORA1 ADA RHOA ORMDL3 SOD1 SPHK1
GOBP_RNA_5_END_PROCESSING	0.305008	0.733941	0.0911073	-0.614642	-1.15279	22	PNPT1 RPP30 RPP25 SSB RPP21 RPP40 TBL3 TRMT10C POP5
GOBP_STEM_CELL_DIVISION	0.302806	0.733941	0.0899861	-0.589773	-1.13919	25	SOX17 KIT EXT1 ING2 CDK2AP2
GOBP_T_CELL_SELECTION	0.302128	0.733941	0.0878313	-0.553202	-1.12022	34	CTSL RHOA PTPN2 IRF4 ITPKB IL15 BATF ATG5
GOBP_WATER_HOMEOSTASIS	0.302905	0.733941	0.0862866	-0.533704	-1.10844	42	AQP1 SFN EXT1 AQP11 GBA ELOVL1 SCTR SCNN1B HYAL2 CLN3 MYO5B ALOX12B LSR
GOCC_INTERMEDIATE_FILAMENT_CYTOSKELETON	0.304087	0.733941	0.0785029	-0.473238	-1.1004	101	SMARCA2 KRT8 KRT19 KRT18 CCT8 PFDN5 EIF1AD EIF6 KRT23 JUP SAP30BP PSMD10 LMNA HSDL1 DISC1
GOMF_ATPASE_ACTIVATOR_ACTIVITY	0.304154	0.733941	0.0899861	-0.594676	-1.14283	24	ATP1B1 DNAJA2 DNAJA1 HSCB AHSA1 DNAJB1 DNAJC1 DNAJC15 RAB3A DNAJC24 TOR1AIP1
GOMF_ORGANIC_ANION_TRANSMEMBRANE_TRANSPORTER_ACTIVITY	0.304248	0.733941	0.0760837	-0.457989	-1.0922	138	SLCO3A1 SLCO2A1 SLC3A2 SLC25A4 PDPN MPC1 SLC25A5 SLC26A2 SLC44A4 SLC25A11 SLC25A10 SLC35B1 SLC1A3 SLC25A31 SLC52A2 SLC4A5 BEST1 SLC13A5 SLC25A17 SLC23A1 SLC7A3 SFXN3 SLC35B3 SLC9A3R1 SLC7A9 SLC38A6 SLC38A1 SLC35B4 ABCC5 SERINC3 SLC1A4 CTNS ABCC4 ABCC1 ABCG2 MFSD10 SLC39A8 SLC25A32
GOMF_PHOSPHATIDYLCHOLINE_BINDING	0.304154	0.733941	0.0899861	-0.594129	-1.14178	24	CHMP2A APOC1 PITPNA VDAC2 APOA2
GOBP_NEGATIVE_REGULATION_OF_IMMUNE_RESPONSE	0.306954	0.734038	0.077884	-0.466319	-1.0875	112	LGALS9 BANF1 PSMA1 HMOX1 PSMB4 SELENOS PTPN2 NDFIP1 CR1L IL2 GRN ANXA1 CD55 ENPP3 PGLYRP1 DUSP22
GOBP_RESPONSE_TO_ACIDIC_PH	0.306977	0.734038	0.0919686	-0.618294	-1.13615	19	LGMN RAB11FIP5 TRPV1 SCNN1B
GOBP_NEUTRAL_LIPID_CATABOLIC_PROCESS	0.307803	0.735728	0.0878313	-0.558402	-1.11364	30	ABHD12 ABHD5 ABHD6 LIPH APOA2 ABHD16A PNPLA3 ABHD2
GOBP_VITAMIN_BIOSYNTHETIC_PROCESS	0.307937	0.735759	0.0931455	-0.646013	-1.1465	16	PSAT1 CYP27A1 RFK
GOBP_DNA_TEMPLATED_TRANSCRIPTION_INITIATION	0.308343	0.73632	0.0780892	-0.469322	-1.09044	105	SUB1 POLR2G JUN TAF6L PSMC6 TAF1B GTF2H5 TAF7 GTF2E2 MED30 GTF2A1L POLR2I CTNNBIP1 ERCC1 CCNH GTF2A2 GTF2F2 MORC1 TAF7L GTF2F1 MITF
GOBP_POSITIVE_REGULATION_OF_MACROPHAGE_MIGRATION	0.309148	0.736932	0.0925529	-0.632192	-1.14916	18	P2RX4 MAPK3 THBS1 AKIRIN1 MMP14 CSF1R
GOBP_RESPONSE_TO_ESTROGEN	0.311741	0.742246	0.0833634	-0.510837	-1.09833	54	SRA1 SFR1 KRT19 CITED1 HMOX1 SRD5A1 HAPLN3 SLC34A2 APOA2
GOBP_KETONE_BIOSYNTHETIC_PROCESS	0.312325	0.742549	0.0852885	-0.543995	-1.10882	35	TPI1 NDUFA9 EGR1 DKKL1 COQ10B COQ6 COQ5 CLCN2 COQ7
GOCC_COPI_COATED_VESICLE	0.312121	0.742549	0.0897105	-0.613693	-1.14201	21	TMED3 TMED10 KDELR3 COPE KDELR1 TMEM199 TMED2 SCYL1
GOMF_EXODEOXYRIBONUCLEASE_ACTIVITY	0.312595	0.742549	0.0897105	-0.61087	-1.14572	22	PLD3 ISG20 REXO2 FEN1 RAD1 TREX2 TATDN1
GOCC_CYTOPLASMIC_EXOSOME_RNASE_COMPLEX	0.312804	0.742594	0.0934449	-0.685723	-1.1474	12	EXOSC4 PNPT1 EXOSC8
GOCC_TRANSCRIPTION_FACTOR_TFIID_COMPLEX	0.313584	0.743746	0.086795	-0.550432	-1.10672	32	TAF6L GTF2H5 TAF7 GTF2E2 GTF2A2 TAF7L GTF2F1
GOBP_REGULATION_OF_MONONUCLEAR_CELL_MIGRATION	0.31407	0.744611	0.0791317	-0.47974	-1.08213	79	LGMN LGALS9 C1QBP APP CD47 RIPK3 DUSP1 RHOA CD200 MAPK3 THBS1 ADAM10 DOCK8 SELENOK
GOBP_METAL_ION_EXPORT	0.314325	0.74464	0.0845557	-0.535608	-1.09968	37	KCNE3 CALM1 ATP1B1 KCNK5 SLC35G1 LETM1
GOBP_PYRIDINE_CONTAINING_COMPOUND_METABOLIC_PROCESS	0.315029	0.746019	0.08654	-0.556832	-1.11051	30	PSAT1 NAXD PTGIS PARP10 ALPL NADSYN1 NUDT17
GOBP_REGULATION_OF_GENERATION_OF_PRECURSOR_METABOLITES_AND_ENERGY	0.315283	0.746332	0.0766747	-0.463991	-1.08175	109	NUPR1 NDUFA4 IGF1 CISD1 ARL2 APP PHB2 PNPT1 COX7A1 ENPP1 PPP1CA SELENOS PRKAG1 GSK3B RHOA TRAP1 ISCU EIF6 IDE FBP1 BNIP3 PRKAA2 KHK DNAJC15 PGAM1 ENTPD5
GOBP_FATTY_ACID_BETA_OXIDATION	0.315653	0.74639	0.08042	-0.488535	-1.0853	68	ETFB ACADVL ETFA FABP1 ACAA2 ACADS ECHS1 ECH1 HADH HADHB GCDH SLC25A17 CPT1A ECI2 IVD CPT2 ETFDH ACADL ACOX1 HSD17B4 CRAT ECHDC1 ACAT1 LONP2 DECR1 PEX7 ABCD3 EHHADH MCAT ABCD4 PEX5 ACAD10
GOBP_FERTILIZATION	0.316038	0.74639	0.0755015	-0.460815	-1.08416	120	SLIRP MFGE8 CD9 CCT8 CCT7 ALDOA DKKL1 LY6K BAX CCT5 PLA2G10 HEXB VDAC2 SPINK1 FETUB TRPC6
GOMF_GDP_BINDING	0.31593	0.74639	0.0822055	-0.501004	-1.0865	60	NME2 RAB8A RHOB ARL8B ARL3 RHOA RAB18 RAB2A RALA RAB10 RAP1A
GOMF_MHC_PROTEIN_BINDING	0.315873	0.74639	0.0916795	-0.653376	-1.14465	14	BCAP31 CD81 DERL1 TUBB4B TAPBP
GOBP_POSITIVE_REGULATION_OF_GLYCOLYTIC_PROCESS	0.317384	0.747584	0.0916795	-0.647345	-1.13934	15	IGF1 APP PRKAA2 ENTPD5
GOBP_POSITIVE_REGULATION_OF_MITOCHONDRION_ORGANIZATION	0.317397	0.747584	0.0815265	-0.501827	-1.08934	59	SLC25A4 CHCHD10 PDCD5 BAX SLC25A5 NMT1 GSK3B PLAUR BAD ZDHHC6 RALA FAM162A BNIP3 CIDEB BBC3 HTRA2
GOBP_RESPONSE_TO_LEAD_ION	0.317384	0.747584	0.0916795	-0.647439	-1.1395	15	APP MAP1LC3A PPP1CA PLSCR1
GOBP_RRNA_METABOLIC_PROCESS	0.316993	0.747584	0.0713053	-0.433851	-1.06646	208	TRMT112 EXOSC1 EMG1 NPM3 NOP10 EXOSC4 EIF4A3 BRIX1 RPUSD3 RPP30 FCF1 NOLC1 DCAF13 PIN4 TAF1B RSL1D1 FRG1 MRPS11 GTF2H5 RPP25 ISG20 RPF2 EIF6 MPHOSPH10 RBFA WDR18 ERI3 MRPL1 PELO SIRT7 EXOSC8 MPHOSPH6 IMP4 PA2G4 DEDD2 DDX52 RCL1 NOP2 RPP40 SART1 DDX56 LSM6 DIMT1 DDX49 NOP56 TBL3 MAPT EXOSC7 BYSL ERI1 NHP2 FBL POLR1E POP5 DDX47 MRTO4 UTP23 NOC4L NGDN MAK16 UTP18 SBDS SHQ1 ANG
GOBP_LYMPHOCYTE_COSTIMULATION	0.318182	0.749145	0.086795	-0.559891	-1.10897	28	LGALS1 CD81 DPP4
GOBP_REGULATION_OF_CARBOHYDRATE_METABOLIC_PROCESS	0.318493	0.74959	0.0734381	-0.451837	-1.08136	144	NUPR1 IGFBP4 IGF1 FAM3C ARL2 APP SLC45A3 PGP ENPP1 PPP1CA GPT SELENOS PRKAG1 GSK3B SDHAF3 ARPP19 FOXA2 PTPN2 EIF6 BAD FBP1 SIRT7 COX11 PRKAA2
GOBP_PROTEIN_DEGLYCOSYLATION	0.318665	0.749706	0.0886261	-0.606318	-1.13718	22	AGA EDEM2 MAN1A2 MAN2B1 EDEM1
GOBP_POSITIVE_REGULATION_OF_EPITHELIAL_CELL_APOPTOTIC_PROCESS	0.318991	0.750186	0.0873098	-0.586594	-1.1273	24	GSN EIF2S1 H19 BAD THBS1 ECSCR
GOBP_POSITIVE_REGULATION_OF_LEUKOCYTE_PROLIFERATION	0.31941	0.750308	0.0770737	-0.467372	-1.07819	96	LGALS9 IGF1 CDKN1A BST2 CD81 HES1 ADA MAPK3 IL2 ANXA1 MIF CD55 IL18 SELENOK VTCN1 CSF2RA DNAJA3 TFRC VCAM1 IL15 DHPS
GOBP_RESPONSE_TO_PH	0.319303	0.750308	0.0860347	-0.554683	-1.10381	29	LGMN RAB11FIP5 TRPV1 GBA SCNN1B
GOBP_T_CELL_APOPTOTIC_PROCESS	0.319328	0.750308	0.0840746	-0.542049	-1.10485	35	LGALS9 BAX RIPK3 TSC22D3 ADA KDELR1 ST3GAL1
GOBP_3_PHOSPHOADENOSINE_5_PHOSPHOSULFATE_METABOLIC_PROCESS	0.320786	0.750801	0.0925529	-0.694078	-1.15632	11	SLC26A2 ENPP1 BPNT1 SLC35B3
GOBP_AXONAL_TRANSPORT_OF_MITOCHONDRION	0.321145	0.750801	0.0908241	-0.630364	-1.12449	17	HSBP1 ACTR10 HDAC6
GOBP_CD40_SIGNALING_PATHWAY	0.321086	0.750801	0.0911073	-0.662845	-1.13285	13	PHB2
GOBP_ER_OVERLOAD_RESPONSE	0.320786	0.750801	0.0925529	-0.698825	-1.16423	11	HSPA5 SELENOS GSK3B
GOBP_GANGLIOSIDE_METABOLIC_PROCESS	0.321212	0.750801	0.0880945	-0.610106	-1.13534	21	NEU1 ST3GAL5 HEXB ST3GAL1 B4GALNT1
GOBP_POSITIVE_REGULATION_OF_CELL_MIGRATION_INVOLVED_IN_SPROUTING_ANGIOGENESIS	0.320189	0.750801	0.0905429	-0.6241	-1.13445	18	CIB1 HMOX1 VEGFA ANXA1 RHOJ
GOBP_POSITIVE_REGULATION_OF_POTASSIUM_ION_TRANSMEMBRANE_TRANSPORTER_ACTIVITY	0.321145	0.750801	0.0908241	-0.630935	-1.12551	17	ATP1B1 LRRC38
GOBP_REGULATION_OF_CELL_GROWTH_INVOLVED_IN_CARDIAC_MUSCLE_CELL_DEVELOPMENT	0.320786	0.750801	0.0925529	-0.694619	-1.15722	11	IGF1 HAMP YY1 PI16
GOCC_CATION_TRANSPORTING_ATPASE_COMPLEX	0.320786	0.750801	0.0925529	-0.691574	-1.15215	11	ATP1B1
GOMF_C4_DICARBOXYLATE_TRANSMEMBRANE_TRANSPORTER_ACTIVITY	0.320574	0.750801	0.0911073	-0.645571	-1.13621	15	SLC25A11 SLC25A10 SLC13A5 SLC1A4 SLC25A22 SLC25A14
GOMF_ATPASE_COUPLED_INORGANIC_ANION_TRANSMEMBRANE_TRANSPORTER_ACTIVITY	0.321767	0.751811	0.0902635	-0.623477	-1.13332	18	SLC26A2 ABCC5 ABCC4 ABCC1 ABCC2
GOBP_EATING_BEHAVIOR	0.324006	0.752013	0.0860347	-0.572746	-1.11473	26	BBIP1 TRH CPT1A GDF15 ATP8A2 CCK TACR1 ACE
GOBP_GLYCEROLIPID_METABOLIC_PROCESS	0.323222	0.752013	0.0683111	-0.421283	-1.05561	322	TMEM150A LPCAT3 GDPD3 GDE1 PIGX AGPAT3 APOC1 PHB2 LPCAT4 PGP PIGF SLC44A4 PIP5K1B PCK2 PLA2G10 DBI ABHD12 ABHD5 ABHD6 PLSCR1 DPM3 AVIL PGS1 FABP5 CHKA ACP6 PCYT2 PIGS LIPH APOA2 MBOAT1 ABHD16A PIGT PIK3CB INSIG1 SOCS3 PIGP AGPAT4 STOML2 SYNJ1 THEM5 PNPLA3 BECN1 DHRS7B ABHD2 SELENOI GDPD1 GPAA1 BPNT1 MTMR10 GAL3ST1 CPT1A CHKB PCYT1A CLN3 PTDSS2 PIGK PLSCR3 DGAT1 ITPKB
GOBP_GLYCOLIPID_BIOSYNTHETIC_PROCESS	0.324037	0.752013	0.08042	-0.500178	-1.08576	59	PIGX ST3GAL5 PIGF DPM3 B4GALT3 ST3GAL1 PIGS TM9SF2 PIGT PIGP B4GALNT1 GPAA1 GAL3ST1 PIGK ST3GAL4 ST8SIA5 LARGE1 PIGL PIGH PIGW
GOBP_LIPOPOLYSACCHARIDE_MEDIATED_SIGNALING_PATHWAY	0.323288	0.752013	0.0822055	-0.518622	-1.09066	45	PRDX2 LY96 NFKBIA MAPK3 LBP MIF CD55 IL18 IRAK2
GOBP_MACROPHAGE_PROLIFERATION	0.323481	0.752013	0.0922597	-0.700259	-1.14921	10	CLU MAPK3 GBA
GOBP_NEGATIVE_REGULATION_OF_BLOOD_CIRCULATION	0.323344	0.752013	0.0899861	-0.622438	-1.13143	18	ADORA1 SRI IL2 TRPV1 ATP1A1
GOBP_NEUROMUSCULAR_PROCESS_CONTROLLING_BALANCE	0.324061	0.752013	0.0828962	-0.534983	-1.09889	38	APP GAA TPP1 HEXB BLOC1S4 SLC1A3
GOBP_POSITIVE_REGULATION_OF_VACUOLE_ORGANIZATION	0.324031	0.752013	0.0888945	-0.609306	-1.11963	19	ANXA2 SH3GLB1 GRN BECN1
GOBP_REGULATION_OF_LIPID_METABOLIC_PROCESS	0.323436	0.752013	0.0689567	-0.429091	-1.06517	251	LPCAT3 FMC1 FLT1 F2 EGR1 EDF1 KIT APOC1 PHB2 SLC45A3 ADORA1 DKKL1 CD81 TM6SF2 ABHD5 ACADVL ERLIN1 ABHD6 ASAH1 NPC2 AVIL ORMDL3 FABP1 PSAP FABP5 EIF6 FGFR4 APOA2 LACTB ANXA1 SOD1 SPHK1 INSIG1 CRTC3 STOML2 PIK3IP1 DNAJC15 ABCA7 PLPP1 CLCN2 NR0B1
GOBP_REGULATION_OF_MACROPHAGE_CHEMOTAXIS	0.322727	0.752013	0.0878313	-0.606886	-1.12935	21	MTUS1 MAPK3 MIF THBS1 AKIRIN1
GOBP_RESPONSE_TO_MUSCLE_STRETCH	0.324031	0.752013	0.0888945	-0.608389	-1.11795	19	JUN GSN FOS NFKBIA
GOCC_RECYCLING_ENDOSOME_MEMBRANE	0.322097	0.752013	0.0774768	-0.476907	-1.07876	81	RAB11A PDIA3 B2M VAMP8 PDLIM4 ATP13A3 RAB8A EHD1 SLC39A4 RAB11FIP5 VTI1B RAB10 RAB11FIP2 LZTR1 RAB14 RFFL CLCN4 ZFYVE27 TFRC EHD4
GOMF_CARGO_RECEPTOR_ACTIVITY	0.323887	0.752013	0.0813027	-0.507074	-1.09023	54	TMPRSS2 LOXL2 LGALS3BP TEX261 PRSS12 ENPP1 LRP10
GOMF_QUATERNARY_AMMONIUM_GROUP_BINDING	0.323699	0.752013	0.0850427	-0.552169	-1.10121	30	CHMP2A APOC1 PITPNA VDAC2 APOA2 OGDH
GOBP_L_AMINO_ACID_TRANSPORT	0.324798	0.753153	0.0810802	-0.512933	-1.09196	50	SLC3A2 ARL6IP5 PRAF2 SLC7A7 SLC1A3 SLC43A1 SLC7A6 SLC7A3 CLN3 ITGB1 SLC7A9 SLC38A1 SERINC3 SLC1A4 CTNS PER2 SLC36A4 PSEN1
GOMF_PROTEIN_PHOSPHATASE_1_BINDING	0.324963	0.753251	0.0860347	-0.581357	-1.12294	25	PPP1R15A PPP1R11 PPP1CA PPP1R16B SH3RF2 SMTNL1
GOBP_CELL_CHEMOTAXIS	0.325275	0.753404	0.0704501	-0.435762	-1.06701	195	TMSB4X PPIA P2RX4 LGMN LGALS9 HBEGF FLT1 C1QBP FCER1G KIT CORO1B CXADR MTUS1 CCL17 CKLF PPIB DUSP1 VEGFA NINJ1 DAPK2 DPP4 MAPK3 LBP PARVA ANXA1 MIF
GOBP_COLLAGEN_BIOSYNTHETIC_PROCESS	0.325215	0.753404	0.0843144	-0.54432	-1.09964	33	P3H4 F2 CREB3L1 HDAC2
GOBP_REGULATION_OF_MICROTUBULE_BASED_MOVEMENT	0.325452	0.75353	0.0826646	-0.53302	-1.09437	37	CFAP20 DNAAF1 HDAC6
GOBP_REGULATION_OF_INTRINSIC_APOPTOTIC_SIGNALING_PATHWAY	0.326437	0.75467	0.0725352	-0.45227	-1.07801	140	PPIA PARL NUPR1 NDUFS3 CLU BCAP31 UBB TMBIM6 BAX NDUFA13 DNAJA1 VNN1 PTTG1IP ING2 SGMS1 VDAC2 SELENOS RIPK3 NOL3 CREB3L1 TXNDC12 TRAP1 GRINA DAPK2 PTPN2 PLAUR BAD SOD2 ERP29 SOD1 MIF HERPUD1 CD44 PIK3CB
GOBP_REGULATION_OF_PLATELET_ACTIVATION	0.326331	0.75467	0.0828962	-0.537985	-1.09657	35	PDPN F2 CD9 FCER1G FUNDC2 THBD
GOMF_TAU_PROTEIN_BINDING	0.326418	0.75467	0.0822055	-0.522957	-1.08611	42	LGMN HSP90AA1 FKBP4 CLU GSK3B HDAC6 CDK5 HSPA2
GOBP_MATURATION_OF_5_8S_RRNA	0.326648	0.754872	0.0840746	-0.54327	-1.09752	33	EXOSC4 EIF6 ERI3 EXOSC8 MPHOSPH6 RCL1 RPP40 EXOSC7 ERI1
GOBP_RESPIRATORY_CHAIN_COMPLEX_IV_ASSEMBLY	0.326866	0.755092	0.0862866	-0.595408	-1.13162	23	COA3 SCO2 COX14 TIMM21 COX19 PET100 TACO1 SURF1 COA6
GOBP_ENDOSOMAL_TRANSPORT	0.328587	0.757065	0.0697793	-0.434085	-1.06494	198	TMED9 TINAGL1 RAB11A LEPROTL1 CHMP2A BLOC1S1 VPS29 MVB12A SQSTM1 SNX6 CHMP2B BLOC1S2 RAB8A EHD1 ATP6AP1 LAPTM4B LMAN1 ARL8B VTI1A RAB6B VTI1B CHMP5 RAB10
GOBP_ESTABLISHMENT_OF_PROTEIN_LOCALIZATION_TO_ENDOPLASMIC_RETICULUM	0.329078	0.757065	0.0831291	-0.543228	-1.10002	34	UBL4A SPCS1 SRP14 HSPA5 SPCS2 SEC62 RAB10 EDEM1 HERPUD1 SRPRB SRP19 SGTA TRAM2
GOBP_POSITIVE_REGULATION_OF_T_CELL_MIGRATION	0.328788	0.757065	0.086795	-0.60489	-1.12563	21	APP RHOA ADAM10 DOCK8 SELENOK CXCL12
GOBP_RENAL_SODIUM_ION_TRANSPORT	0.328407	0.757065	0.0913924	-0.699241	-1.14754	10	SGK1 WNK4 SLC9A3R1 PON3
GOMF_HEXOSAMINIDASE_ACTIVITY	0.328407	0.757065	0.0913924	-0.699208	-1.14748	10	NAGLU NAGA HEXB CEMIP NAGPA HYAL2
GOBP_REGULATION_OF_SUPEROXIDE_METABOLIC_PROCESS	0.329377	0.757184	0.0855357	-0.582872	-1.12015	24	GSTP1 GCH1 ACP5 H19
GOMF_HYDROLASE_ACTIVITY_ACTING_ON_CARBON_NITROGEN_BUT_NOT_PEPTIDE_BONDS_IN_CYCLIC_AMIDINES	0.329377	0.757184	0.0855357	-0.563443	-1.10745	27	MTHFD2 GCH1 ADA
GOBP_LACTATION	0.329513	0.757213	0.0835991	-0.541858	-1.09466	33	NME1 VEGFA HK2 MT-CO2 MTX1 PRLR UMPS
GOBP_NEGATIVE_REGULATION_OF_ENDOTHELIAL_CELL_PROLIFERATION	0.329912	0.757562	0.0847985	-0.554897	-1.09908	28	SPARC FLT1 PDCD10 AIMP1 THBS1 NR2F2
GOBP_MAMMARY_GLAND_ALVEOLUS_DEVELOPMENT	0.330144	0.75781	0.0894367	-0.637632	-1.12224	15	PHB2 VEGFA PRLR DDR1
GOBP_PHOSPHOLIPID_BIOSYNTHETIC_PROCESS	0.33049	0.758038	0.0681513	-0.429038	-1.0605	225	TMEM150A LPCAT3 PIGX AGPAT3 VAPA LPCAT4 FDPS PIGF SLC44A4 PIP5K1B HEXB ABHD5 SGMS1 PLSCR1 DPM3 PGS1 ORMDL3 FABP5 CHKA ACP6 PCYT2 PIGS LIPH APOA2 MBOAT1 SPTLC2 ISYNA1 PIGT PIK3CB SOCS3 PIGP AGPAT4 SYNJ1 PNPLA3 HMGCS2 BECN1 DHRS7B FADS1 SELENOI GPAA1 BPNT1 CHKB PCYT1A CLN3 PTDSS2 PIGK
GOBP_BIOLOGICAL_PROCESS_INVOLVED_IN_SYMBIOTIC_INTERACTION	0.330786	0.758149	0.0692836	-0.430984	-1.05783	203	TMPRSS2 SLC3A2 PPIA LGALS9 LGALS1 JUN IFITM3 GSN GAPDH F2 CTSL CTSB CLDN6 CHMP2A CFL1 IFI27 VAPA FUCA2 VAMP8 CD81 HSPA8 CHMP2B CXADR ARL8B PPIB HSPD1 PLSCR1 TMEM41B ROMO1 PSMC3 CHMP5 SNW1 IDE IFITM1 SLC52A2 PPID HPN EXOC7 SMPD1 CD55 F11R ITGB6 PGLYRP1 PVR ITGB5 SAP30BP SCNN1B
GOBP_MUSCLE_CELL_DEVELOPMENT	0.33105	0.758471	0.0714786	-0.447698	-1.07145	144	RAMP2 MYOF KRT19 IGF1 CSRP2 ACTG1 RCAN1 CFL2 CXADR FHL2 PRKAR1A MYL9 HES1 VEGFA HAMP YY1 WDR1
GOBP_REGULATION_OF_APOPTOTIC_SIGNALING_PATHWAY	0.33159	0.759424	0.0670513	-0.422476	-1.05737	297	PRDX2 PPIA PDIA3 PARL NUPR1 NDUFS3 IGF1 GSTP1 FXN CTSH CLU BCAP31 ATF3 UBB TNFRSF12A TMBIM6 BAX ITM2C NDUFA13 DNAJA1 TCF7L2 VNN1 HMOX1 SLC25A5 PTTG1IP ING2 PPP1CA CTH SGMS1 VDAC2 SELENOS RIPK3 NOL3 GSK3B CREB3L1 TXNDC12 TRAP1 GRINA TIMP3 DAPK2 PTPN2 ACAA2 CTSC PLAUR BAD SOD2 ERP29 SOD1 MIF HERPUD1 CD44 PIK3CB TNFSF12 SLC35F6 BDNF THBS1 LTBR BECN1 DEDD2 PSMD10 BBC3 LMNA WWOX HTRA2 TMBIM1 RELA RFFL…
GOBP_NUCLEOSIDE_PHOSPHATE_CATABOLIC_PROCESS	0.333333	0.759727	0.0770737	-0.480045	-1.07361	71	DUT NUDT9 ENPP1 HINT1 NT5C ADA NT5M CNP NUDT19 ENPP3 NTHL1 NUDT3 ENTPD5 SMPDL3A NT5E NT5C2 NUDT10 NUDT5 UPB1 NUDT18 FHIT PDE9A NUDT11 ENTPD7 ENTPD6 ITPA NUDT17 DCTPP1 ACAT1 OGG1
GOBP_POSITIVE_REGULATION_OF_POTASSIUM_ION_TRANSPORT	0.333333	0.759727	0.0817516	-0.534101	-1.08865	35	ATP1B1 ADORA1 FHL1 KIF5B WNK4 LRRC38
GOBP_REGULATION_OF_ENDOTHELIAL_CELL_CHEMOTAXIS	0.332808	0.759727	0.0883594	-0.6188	-1.12482	18	TMSB4X P2RX4 LGMN VEGFA
GOBP_REGULATION_OF_VACUOLE_ORGANIZATION	0.333333	0.759727	0.0802023	-0.513701	-1.08408	46	NUPR1 ANXA2 SEC22B LAPTM4B ADPRH SH3GLB1 TMEM106B GRN SCFD1 UBQLN2
GOBP_SMALL_MOLECULE_CATABOLIC_PROCESS	0.332983	0.759727	0.0670513	-0.42202	-1.05505	290	TPI1 GLDC GALK1 ETFB DDAH1 CYP26A1 GLS2 DDAH2 CARNMT1 ALDH2 PCK2 CYP27A1 ADH5 ACADVL GPT ETFA GPD2 HK2 ADA FUT8 RENBP GALE FABP1 ACAA2 PNKD BAD HMGCL HIBADH ACADS AMDHD2 ECHS1 OAT DLD ECH1 NAGK TDH NUDT19 SDSL RIDA NUDT3 SYNJ1 AASDHPPT ABHD2 HADH PHYH HADHB GCDH SLC25A17 BPNT1 GOT1 CPT1A GOT2 ECI2 TIGAR TKFC NUDT5 GSTZ1 UPB1 ASPA SHMT2 SHMT1 LDHD APOBEC2 IVD HAGH CPT2 ILVBL ETFDH PON3
GOBP_UNSATURATED_FATTY_ACID_METABOLIC_PROCESS	0.332454	0.759727	0.0787114	-0.491382	-1.07556	64	GSTP1 DEGS1 CBR1 ELOVL7 FADS3 PLA2G10 ABHD12 ABHD6 FABP5 TNFRSF1A ANXA1 PTGIS MIF ELOVL1 FADS1 FADS2 PTGES2 PLA2G4A ALOX12B PTGR2
GOBP_AMINO_ACID_IMPORT_ACROSS_PLASMA_MEMBRANE	0.333811	0.759805	0.0828962	-0.539383	-1.08966	33	SLC3A2 ARL6IP5 SLC1A3 SLC43A1 SLC7A3 ITGB1
GOBP_GRANULOCYTE_ACTIVATION	0.333815	0.759805	0.0833634	-0.541239	-1.08823	32	FCER1G VAMP8 ANXA3 STXBP2 VAMP7 GRN ANXA1 ENPP3 VAMP2 IL18 SCNN1B
GOBP_POSITIVE_REGULATION_OF_INTERLEUKIN_4_PRODUCTION	0.333863	0.759805	0.0886261	-0.626617	-1.1178	17	LGALS9 FCER1G IRF4
GOBP_REGULATION_OF_AMINO_ACID_TRANSPORT	0.333826	0.759805	0.0845557	-0.577411	-1.11531	25	ARL6IP5 ADORA1 TRH SLC43A1 ITGB1 DTNBP1 P2RX7 PER2 PSEN1 ABAT
GOBP_REGULATION_OF_DENDRITIC_CELL_DIFFERENTIATION	0.334975	0.761478	0.0902635	-0.696674	-1.14332	10	LGALS9 LGALS1 TMEM176B TMEM176A
GOBP_RESPONSE_TO_OXYGEN_LEVELS	0.335095	0.761478	0.0670513	-0.426215	-1.06204	266	MT-ND5 MT-ND4 PDPN PDLIM1 LOXL2 HMOX2 EGR1 DDAH1 ATP1B1 AQP1 TMBIM6 PHB2 EPAS1 ADORA1 ATF4 HMOX1 ATP6AP1 ADSL ATP6V0D1 TXN2 NOL3 HILPDA STC2 VEGFA HDAC2 ENDOG HK2 ADA RHOA FABP1 ACAA2 EGLN3 TMEM199 UCP2 BAD DPP4 SOD2 MT-ATP6 TXNRD2 SCFD1 FAM162A PTGIS BNIP3
GOBP_MYELOID_LEUKOCYTE_CYTOKINE_PRODUCTION	0.335312	0.761529	0.0845557	-0.561629	-1.10389	27	CUEDC2 KIT HMOX1 SPON2 MIF
GOCC_RIBONUCLEASE_P_COMPLEX	0.335494	0.761539	0.0894367	-0.677905	-1.13432	12	RPP30 RPP25 RPP21 RPP40 TRMT10C POP5
GOBP_REGULATION_OF_ESTABLISHMENT_OF_PROTEIN_LOCALIZATION_TO_MITOCHONDRION	0.335626	0.761555	0.08042	-0.519137	-1.08276	43	UBE2L3 PARL PDCD5 DNAJA1 UBE2D3 LMAN1 NMT1 SH3GLB1
GOBP_CELLULAR_PIGMENTATION	0.336436	0.762829	0.0785029	-0.504935	-1.08221	51	RAB11A CD63 BLOC1S1 BLOC1S2 BLOC1S4 DCTN2 AP1M1
GOBP_T_CELL_DIFFERENTIATION_INVOLVED_IN_IMMUNE_RESPONSE	0.336436	0.762829	0.0785029	-0.505026	-1.0824	51	LGALS9 FCER1G NFKBIZ IRF4 IL2 ANXA1 IL18 RARA PTGER4 RELB ENTPD7 CRACR2A BATF
GOBP_KERATAN_SULFATE_METABOLIC_PROCESS	0.337043	0.763922	0.0880945	-0.62316	-1.11164	17	ST3GAL6 B4GAT1 ST3GAL1 GNS ST3GAL4 B3GNT7
GOBP_ACROSOME_REACTION	0.337313	0.763971	0.0845557	-0.587366	-1.11634	23	PLA2G10 SPINK1 ABHD2 RAB3A B4GALT1
GOBP_POTASSIUM_ION_HOMEOSTASIS	0.337313	0.763971	0.0845557	-0.588587	-1.11866	23	ATP1B1 SCNN1B ATP1A1 SLC12A7
GOBP_REGULATION_OF_MYELOID_CELL_APOPTOTIC_PROCESS	0.337461	0.764023	0.08654	-0.607246	-1.11662	20	CDKN2A SELENOS ANXA1 MIF PIK3CB IRF7
GOBP_REGULATION_OF_CALCINEURIN_MEDIATED_SIGNALING	0.33871	0.76477	0.0833634	-0.551572	-1.09249	28	IGF1 CIB1 RCAN1 FHL2 GSK3B
GOBP_REGULATION_OF_PHOSPHOLIPASE_C_ACTIVITY	0.338733	0.76477	0.0835991	-0.568304	-1.10609	26	FLT1 KIT PHB2 ARHGAP6
GOBP_REGULATION_OF_TRANSCRIPTION_FROM_RNA_POLYMERASE_II_PROMOTER_IN_RESPONSE_TO_OXIDATIVE_STRESS	0.338789	0.76477	0.0894367	-0.685454	-1.14195	11	EPAS1 ATF4 HMOX1
GOBP_WATER_TRANSPORT	0.338118	0.76477	0.0880945	-0.634158	-1.11613	15	PDPN AQP8 AQP1
GOMF_MOLECULAR_CARRIER_ACTIVITY	0.338645	0.76477	0.0780892	-0.496384	-1.07752	59	NDUFAB1 FXN CLU EMC7 EMC9 EMC2 HSPA8 EMC3 SCO2 TIMM10 EMC6 KPNA2 EMC4 TIMM9
GOBP_NEGATIVE_REGULATION_OF_RECEPTOR_MEDIATED_ENDOCYTOSIS	0.339623	0.765254	0.0826646	-0.549379	-1.09326	29	APP ANXA2 APOC1 LRPAP1 SDCBP UBQLN2 RIN3 WDR54
GOBP_PROSTANOID_BIOSYNTHETIC_PROCESS	0.339394	0.765254	0.0850427	-0.600622	-1.11769	21	CBR1 PLA2G10 FABP5 ANXA1 PTGIS MIF PTGES2 PLA2G4A
GOBP_PYRIMIDINE_CONTAINING_COMPOUND_BIOSYNTHETIC_PROCESS	0.339595	0.765254	0.0824344	-0.53928	-1.08429	32	NME2 NME1 DUT UMPS
GOBP_RESPONSE_TO_AMYLOID_BETA	0.339752	0.765254	0.0797706	-0.517663	-1.07969	43	LGMN IGF1 APP SNX6 GSK3B CDK5 CACNB1 CASP4 PRNP GRIN1
GOBP_T_CELL_CYTOKINE_PRODUCTION	0.339394	0.765254	0.0850427	-0.600905	-1.11822	21	B2M CD81 CD55 IL18
GOBP_REGULATION_OF_PINOCYTOSIS	0.340426	0.766036	0.0891647	-0.685409	-1.14188	11	PPT1 CLN3
GOBP_RESPIRATORY_SYSTEM_PROCESS	0.340974	0.766036	0.0817516	-0.536803	-1.08445	33	ADORA1 GAA ADH5
GOBP_ALPHA_BETA_T_CELL_ACTIVATION	0.342233	0.766423	0.0728939	-0.459984	-1.06901	106	LGALS9 CTSL NFKBIZ CD81 ADA RHOA IRF4 IL2 ANXA1 CD55 TCIRG1 STOML2 IL18 RARA NKG7 PTGER4 IHH ITPKB RELB IL15 PRR7 ENTPD7 CRACR2A BATF TGFBR2 SOCS1
GOBP_CELLULAR_RESPONSE_TO_AMYLOID_BETA	0.342142	0.766423	0.0799859	-0.526664	-1.08132	37	LGMN IGF1 APP SNX6 GSK3B CDK5 CACNB1 CASP4 PRNP GRIN1
GOBP_ENDOSOME_TO_PLASMA_MEMBRANE_PROTEIN_TRANSPORT	0.342062	0.766423	0.0888945	-0.684101	-1.1397	11	RAB11A RAB8A ATP6AP1
GOBP_GOLGI_ORGANIZATION	0.342166	0.766423	0.0702813	-0.450759	-1.07018	131	VMP1 TMED9 TMED3 TMED10 TMED4 SEC22B MAP2K2 LMAN1 YIPF4 VTI1A RAB2A VTI1B MAPK3 TANGO2 PDCD10 TMED5 LMAN2 TMED2 TMED6 GBF1 TMED1
GOBP_POSITIVE_REGULATION_OF_MAST_CELL_ACTIVATION_INVOLVED_IN_IMMUNE_RESPONSE	0.342062	0.766423	0.0888945	-0.683658	-1.13896	11	VAMP8 VAMP7 SNX4 GATA2
GOBP_UBIQUINONE_METABOLIC_PROCESS	0.342271	0.766423	0.086795	-0.616686	-1.12098	18	NDUFA9 COQ10B COQ6 COQ5 COQ7
GOMF_CADHERIN_BINDING_INVOLVED_IN_CELL_CELL_ADHESION	0.342271	0.766423	0.086795	-0.616207	-1.12011	18	PDLIM1 KRT18 EPCAM ANXA2 PPP1CA STXBP6 RAB10 ANXA1
GOMF_M7G_5_PPPN_DIPHOSPHATASE_ACTIVITY	0.342062	0.766423	0.0888945	-0.684128	-1.13974	11	NUDT16L1 NUDT3 NUDT10 NUDT5 NUDT11 DCP2
GOBP_REGULATION_OF_VIRAL_ENTRY_INTO_HOST_CELL	0.34273	0.766615	0.0833634	-0.55903	-1.09878	27	TMPRSS2 LGALS9 LGALS1 IFITM3 GSN
GOBP_RRNA_MODIFICATION	0.342525	0.766615	0.0822055	-0.548102	-1.09072	29	TRMT112 EMG1 NOP10 RPUSD3
GOBP_REGULATION_OF_CELLULAR_AMINE_METABOLIC_PROCESS	0.343284	0.766729	0.0835991	-0.582884	-1.10782	23	ALDH2 SLC7A7 PNKD PAOX CLN3
GOBP_REGULATION_OF_CELL_ACTIVATION	0.343238	0.766729	0.0643583	-0.410839	-1.04319	411	PRDX2 PDPN LGALS9 LGALS1 IGF1 F2 CRLF2 CD9 B2M FCER1G FUNDC2 CDKN1A NFKBIZ VAMP8 CD81 CD47 HMGB3 VNN1 HMOX1 JUND MAD2L2 PLA2G10 PRKAR1A HSPD1 RIPK3 PLSCR1 HES1 THBD HAMP ADA RHOA DUSP3 PTPN2 CTSC CLPTM1 STXBP2 BAD DPP4 CD200 VAMP7 NDFIP1 IRF4 SOX13 LBP IL2 GRN ANXA1 SOD1 PKN1 SPHK1 MIF CD55 ENPP3 TEC F11R PGLYRP1 DUSP22 THBS1 IL18 HMCES DOCK8 PAG1
GOCC_CENTRIOLAR_SATELLITE	0.343066	0.766729	0.0728939	-0.465592	-1.07036	91	RAB11A PODXL MIEN1 KRT18 RAD23A IFT43 RAB11FIP5 KIF5B FLOT1 RPP25 NEK6 NUDT21 ITGB1BP1 EXOC7 PDZD2
GOBP_MAINTENANCE_OF_LOCATION_IN_CELL	0.344207	0.766959	0.0687943	-0.438405	-1.06132	165	TMSB4X SRGN KDELR3 GSN F2 CHCHD10 CALM1 ARL2 GAA SRI BAX FTH1 HSPA5 NOL3 CEMIP HK2 KDELR1
GOBP_NEUROTRANSMITTER_METABOLIC_PROCESS	0.343939	0.766959	0.0843144	-0.59824	-1.11326	21	COMT SLC44A4 ALDH9A1 CLN3
GOBP_REGULATION_OF_THE_FORCE_OF_HEART_CONTRACTION	0.343939	0.766959	0.0843144	-0.598041	-1.11289	21	MYL3 GAA
GOBP_POSITIVE_REGULATION_OF_CELL_ACTIVATION	0.345377	0.768238	0.0658312	-0.425754	-1.05296	230	LGALS9 LGALS1 IGF1 CRLF2 B2M CDKN1A NFKBIZ VAMP8 CD81 CD47 VNN1 JUND MAD2L2 HSPD1 HES1 HAMP ADA RHOA CTSC BAD DPP4 VAMP7 SOX13 LBP IL2 ANXA1 MIF CD55 THBS1 IL18 HMCES DOCK8 SELENOK SART1 RARA VTCN1 ACTA2 IHH ITPKB DNAJA3 TFRC
GOMF_CATALYTIC_ACTIVITY_ACTING_ON_A_GLYCOPROTEIN	0.345201	0.768238	0.0852885	-0.603499	-1.10973	20	MGAT2 FUT8 B3GALT6 C1GALT1 MGAT4B C1GALT1C1 GCNT3 B4GALNT3 MGAT1 MGAT3 B4GALT7
GOMF_PEPTIDYL_PROLINE_DIOXYGENASE_ACTIVITY	0.345219	0.768238	0.0878313	-0.674707	-1.12897	12	P4HA2 P3H2 EGLN3 P4HA3
GOBP_INTRINSIC_APOPTOTIC_SIGNALING_PATHWAY_IN_RESPONSE_TO_DNA_DAMAGE_BY_P53_CLASS_MEDIATOR	0.345938	0.768459	0.0797706	-0.531355	-1.08306	35	TMEM109 NUPR1 CDKN1A ING2 SHISA5 SNW1 MIF CD44
GOCC_SIDE_OF_MEMBRANE	0.346074	0.768483	0.0643583	-0.414334	-1.04685	360	S100A6 MIEN1 MFGE8 F3 F2 CTSB CTSA CRLF2 CD9 BCAP31 B2M FCER1G KIT GNG12 HSPA8 LITAF DNAJA1 MAP2K2 ANXA5 ENPEP ATP6AP2 GPC4 FLOT1 PLET1 THBD FRK ADA RHOA LIFR CDH5 PRLR TAPBP CLPTM1 GSR CRLF1 GNA14 CHUK IDE GRAMD1A ANXA1 JUP TRPV1 ENPP3 ITGB6 CDH1 THBS1 ACP1 SPPL2A PTK6 SCNN1B HTRA2 HYAL2 SNX9 PRNP NT5E VTCN1 CSF2RA ITGB1
GOBP_REGULATION_OF_RELEASE_OF_SEQUESTERED_CALCIUM_ION_INTO_CYTOSOL	0.346614	0.769402	0.0768737	-0.493992	-1.07233	59	F2 CALM1 SRI BAX CEMIP
GOMF_VOLTAGE_GATED_POTASSIUM_CHANNEL_ACTIVITY	0.346883	0.769722	0.077884	-0.507338	-1.07724	47	KCNE3 KCNK5 LRRC38 KCNQ5
GOBP_HUMORAL_IMMUNE_RESPONSE	0.347087	0.769896	0.0721798	-0.464533	-1.06979	92	GAPDH F2 CLU C1QBP PHB2 CD81 SLPI ROMO1 SPON2 CR1L CD55 PGLYRP1 PGC
GOBP_INTRINSIC_APOPTOTIC_SIGNALING_PATHWAY_IN_RESPONSE_TO_DNA_DAMAGE	0.348148	0.771546	0.0728939	-0.467039	-1.0644	87	TMEM109 NUPR1 CRIP1 CLU CDKN1A BAX HMOX1 SFN ING2 SHISA5 TNFRSF1A BAD SOD2 SNW1 MIF CD44 POLB CIDEB HTRA2 TRIM32 BID HIPK2 CXCL12 TRIAP1 PHLDA3 SNAI1 BOK MUC1 NFATC4
GOCC_EXTRINSIC_COMPONENT_OF_MITOCHONDRIAL_INNER_MEMBRANE	0.34846	0.771546	0.0873098	-0.672749	-1.12569	12	PAM16 ACADVL COQ6 COQ5 COQ7
GOMF_ALCOHOL_DEHYDROGENASE_NADPPLUS_ACTIVITY	0.34846	0.771546	0.0873098	-0.670493	-1.12192	12	DHRS3 DHRS13 ALDH3A1 DHRS4 RDH14 DHRS7
GOMF_GLUCURONOSYLTRANSFERASE_ACTIVITY	0.34846	0.771546	0.0873098	-0.6726	-1.12544	12	EXT1 B4GAT1
GOBP_ACTIVATION_OF_PHOSPHOLIPASE_C_ACTIVITY	0.349282	0.77167	0.0862866	-0.627095	-1.1037	15	PHB2 ARHGAP6 LPAR1 GNAQ ANG
GOBP_LACTATE_METABOLIC_PROCESS	0.349206	0.77167	0.0860347	-0.638138	-1.11795	14	LDHB PNKD LDHA LDHC TIGAR LDHD HAGH
GOBP_NEURON_PROJECTION_EXTENSION_INVOLVED_IN_NEURON_PROJECTION_GUIDANCE	0.348936	0.77167	0.0799859	-0.532827	-1.07896	34	SEMA4G SEMA3B VEGFA
GOBP_RESPONSE_TO_INTERLEUKIN_1	0.349265	0.77167	0.0723571	-0.464236	-1.06202	88	LGALS9 EGR1 CITED1 APP CD47 CCL17 HES1 MAPK3 YY1 ANXA1 PTGIS SMPD1 IRAK2 KLF2 RELA HYAL2 ANKRD1
GOBP_RESPONSE_TO_MAGNESIUM_ION	0.349206	0.77167	0.0860347	-0.638246	-1.11814	14	FBP1 THBS1 ENTPD6 CCND1 ANK3
GOMF_ENDORIBONUCLEASE_ACTIVITY_PRODUCING_5_PHOSPHOMONOESTERS	0.349782	0.771845	0.0810802	-0.546296	-1.08712	29	RPP30 RPP25 RNASEH2A NUDT16L1 RPP21 FEN1 RPP40
GOBP_PURINE_DEOXYRIBONUCLEOTIDE_METABOLIC_PROCESS	0.350794	0.773361	0.0857844	-0.637656	-1.11711	14	NT5C ADA ADK DGUOK NUDT18
GOMF_OXYGEN_BINDING	0.350794	0.773361	0.0857844	-0.636758	-1.11554	14	CYP26A1 SOD2
GOBP_MRNA_CLEAVAGE	0.351938	0.773935	0.0843144	-0.598524	-1.09982	19	NCBP2 RNASE4 NUDT21 POLR2I
GOBP_NEGATIVE_REGULATION_OF_MACROPHAGE_ACTIVATION	0.351882	0.773935	0.0873098	-0.679879	-1.13266	11	CD200 GRN
GOBP_POSITIVE_REGULATION_OF_EXTRINSIC_APOPTOTIC_SIGNALING_PATHWAY	0.351801	0.773935	0.0782955	-0.521593	-1.0757	39	PDIA3 ATF3 TNFRSF12A ITM2C PPP1CA TIMP3 TNFSF12 THBS1 LTBR DEDD2 WWOX HTRA2 HYAL2 BID
GOBP_REGULATION_OF_MITOPHAGY	0.351882	0.773935	0.0873098	-0.679157	-1.13146	11	SLC25A4 SLC25A5
GOCC_MITOCHONDRIAL_TRICARBOXYLIC_ACID_CYCLE_ENZYME_COMPLEX	0.351882	0.773935	0.0873098	-0.679529	-1.13208	11	SUCLG1 IDH3G DLD MRPS36
GOMF_OXIDOREDUCTASE_ACTIVITY_ACTING_ON_PAIRED_DONORS_WITH_INCORPORATION_OR_REDUCTION_OF_MOLECULAR_OXYGEN_REDUCED_FLAVIN_OR_FLAVOPROTEIN_AS_ONE_DONOR_AND_INCORPORATION_OF_ONE_ATOM_OF_OXYGEN	0.351882	0.773935	0.0873098	-0.678138	-1.12976	11	HMOX2 HMOX1 COQ6
GOBP_REGULATION_OF_CYSTEINE_TYPE_ENDOPEPTIDASE_ACTIVITY	0.352285	0.774144	0.0672065	-0.436353	-1.05987	172	USP50 PRDX5 LGMN LGALS9 GSN F3 CYCS CTSH BIRC7 BCAP31 ARL6IP5 AQP1 PRDX3 PDCD5 BAX NDUFA13 SFN BEX3 PDCD2 CTSD HSPD1 NOL3 VEGFA RHOA FABP1 PLAUR CASP8 EGLN3 BAD
GOBP_REGULATION_OF_ALPHA_BETA_T_CELL_ACTIVATION	0.353393	0.776171	0.0739901	-0.474246	-1.06099	72	LGALS9 NFKBIZ CD81 ADA RHOA IRF4 IL2 ANXA1 CD55 IL18 RARA IHH ITPKB
GOBP_RELEASE_OF_SEQUESTERED_CALCIUM_ION_INTO_CYTOSOL_BY_ENDOPLASMIC_RETICULUM	0.353461	0.776171	0.0813027	-0.561073	-1.09201	26	CALM1 SRI NOL3
GOBP_ESTROUS_CYCLE	0.353968	0.776622	0.0852885	-0.634578	-1.11172	14	EGR1 ANXA1 PCNA
GOBP_PROTEIN_LOCALIZATION_TO_POSTSYNAPSE	0.354046	0.776622	0.0802023	-0.543804	-1.08453	30	STX3 RAB11A GPC6 RAB8A GPC4
GOBP_REGULATION_OF_ER_TO_GOLGI_VESICLE_MEDIATED_TRANSPORT	0.353968	0.776622	0.0852885	-0.635571	-1.11346	14	SAR1B SAR1A SCFD1
GOBP_EMBRYONIC_HEMOPOIESIS	0.354489	0.776644	0.0838361	-0.59892	-1.10131	20	KIT ATF4 BLOC1S2 VEGFA
GOBP_REGULATION_OF_TRANSLATION_IN_RESPONSE_TO_STRESS	0.35489	0.776644	0.0847985	-0.608209	-1.10557	18	PPP1R15A EIF2S1 DNAJC3 PPP1CA
GOBP_SYNAPTIC_TRANSMISSION_DOPAMINERGIC	0.354531	0.776644	0.0852885	-0.615595	-1.09814	17	FLOT1 PNKD TOR1A CDK5 SLC6A2
GOMF_RIBOSOMAL_LARGE_SUBUNIT_BINDING	0.354943	0.776644	0.0862866	-0.665433	-1.11345	12	RBM3 MALSU1 NEMF EIF6 OLA1
GOBP_BRANCHED_CHAIN_AMINO_ACID_TRANSPORT	0.355155	0.776831	0.086795	-0.671919	-1.1194	11	SLC3A2 SLC43A1
GOBP_POSITIVE_REGULATION_OF_LIPID_METABOLIC_PROCESS	0.355583	0.777488	0.0709609	-0.457033	-1.06215	106	FLT1 F2 KIT APOC1 SLC45A3 ADORA1 CD81 ABHD5 ABHD6 FABP1 APOA2 ANXA1
GOBP_REGULATION_OF_GONAD_DEVELOPMENT	0.356322	0.777574	0.086795	-0.687769	-1.12871	10	NUPR1 GDF9
GOCC_U12_TYPE_SPLICEOSOMAL_COMPLEX	0.356083	0.777574	0.0813027	-0.553738	-1.08838	27	SNRPG SNRPD2 SF3B6 SNRPD1 SNRPE ZMAT5 ZCRB1 SF3B2 SNRNP48 PHF5A
GOBP_OPTIC_NERVE_DEVELOPMENT	0.356792	0.777913	0.08654	-0.670785	-1.11751	11	EXT1 TCIRG1
GOMF_ALDEHYDE_DEHYDROGENASE_NAD_P_PLUS_ACTIVITY	0.357143	0.778401	0.0847985	-0.632725	-1.10847	14	ALDH2 ADH5 ALDH3A1 ALDH9A1
GOBP_LEFT_RIGHT_AXIS_SPECIFICATION	0.357827	0.778866	0.0850427	-0.651536	-1.11352	13	PITX2 HSPB11
GOBP_PHOSPHATE_ION_TRANSMEMBRANE_TRANSPORT	0.357827	0.778866	0.0850427	-0.651233	-1.113	13	SLC25A3 SLC25A11 SLC25A10 SLC37A3
GOCC_SPLICEOSOMAL_TRI_SNRNP_COMPLEX	0.357864	0.778866	0.0795565	-0.534552	-1.06892	31	SNRPG SNRPD2 USP39 TXNL4A SNRPD1 SNRPE CD2BP2 LSM5 SART1 LSM6
GOMF_ISOPEPTIDASE_ACTIVITY	0.357585	0.778866	0.0833634	-0.5974	-1.09851	20	PSMD7 EIF3F PSMD14 HINT1 GGT1 STAMBP COPS6 DESI1 BRCC3
GOBP_REGULATION_OF_CELLULAR_RESPIRATION	0.358413	0.779507	0.0766747	-0.511745	-1.0634	41	NUPR1 CISD1 ARL2 PNPT1 COX7A1 RHOA TRAP1 ISCU IDE BNIP3
GOBP_DIENCEPHALON_DEVELOPMENT	0.359043	0.780243	0.0751182	-0.495712	-1.06244	51	UQCRQ PITX2 UBB BAX SRD5A1 HES1 PITX1 OGDH CDH1 NR0B1
GOBP_PROTEIN_AUTOPROCESSING	0.359133	0.780243	0.0831291	-0.595161	-1.09439	20	TMPRSS2 FXN CTSL
GOBP_RESPONSE_TO_INTERFERON_BETA	0.359133	0.780243	0.0831291	-0.59598	-1.0959	20	IFITM3 BST2 PNPT1 NDUFA13 PLSCR1 XAF1 IFITM1
GOBP_POSITIVE_REGULATION_OF_TRANSCRIPTION_FROM_RNA_POLYMERASE_II_PROMOTER_IN_RESPONSE_TO_STRESS	0.359636	0.780395	0.0819779	-0.584621	-1.09649	22	ATF3 ATF4 HSPA5 VEGFA CREB3L1
GOBP_CHLORIDE_TRANSMEMBRANE_TRANSPORT	0.360111	0.780983	0.0770737	-0.519215	-1.07079	39	SLC26A2 SLC1A3 BEST1 ANO1 SLC12A7 SLC12A4 PCYOX1 ANO2 CFTR SLC12A3 SLC12A2 ANO6 SLC26A10 CLCN7
GOMF_OXIDOREDUCTASE_ACTIVITY_ACTING_ON_THE_CH_NH_GROUP_OF_DONORS_NAD_OR_NADP_AS_ACCEPTOR	0.360317	0.781155	0.0843144	-0.621775	-1.10348	16	MTHFD2 BLVRB
GOBP_NOTCH_SIGNALING_PATHWAY	0.36092	0.782137	0.0675189	-0.444361	-1.05994	142	PGAM2 KRT19 APP ANXA4 KIT ROBO2 BLOC1S2 NFKBIA HES1 JAG1 PDCD10 ITGB1BP1 TM2D3 TSPAN5 ADAM10 PSENEN CHAC1 GOT1 DTX3 ROBO1 CDH6 SNAI1 SYNJ2BP EPN2 GMDS MMP14 GATA2 TGFBR2 HIF1AN
GOBP_REGULATION_OF_FATTY_ACID_TRANSPORT	0.361153	0.782137	0.0817516	-0.583323	-1.09405	22	P2RX4 ACSL5 PLA2G10 MIF THBS1
GOBP_ACIDIC_AMINO_ACID_TRANSPORT	0.361789	0.782504	0.0756946	-0.503206	-1.06847	47	ARL6IP5 ADORA1 PRAF2 SLC1A3 TRPV1 TRH GIPC1 ITGB1 SLC9A3R1 DTNBP1 SLC1A4 P2RX7 PER2 PSEN1 ABAT
GOBP_CALCIUM_ION_TRANSPORT_INTO_CYTOSOL	0.364066	0.782504	0.0684715	-0.450372	-1.05798	117	P2RX4 F2 CALM1 TMBIM6 SRI BAX NOL3 CEMIP
GOBP_CARNITINE_METABOLIC_PROCESS	0.36289	0.782504	0.0857844	-0.685916	-1.12567	10	ALDH9A1 CPT1A CPT2 ACADL CRAT
GOBP_CD4_POSITIVE_ALPHA_BETA_T_CELL_DIFFERENTIATION	0.36193	0.782504	0.0751182	-0.493321	-1.06518	57	LGALS9 CTSL NFKBIZ IRF4 IL2 ANXA1 IL18 RARA PTGER4 RELB ENTPD7 CRACR2A BATF SOCS1
GOBP_LOW_DENSITY_LIPOPROTEIN_PARTICLE_CLEARANCE	0.362229	0.782504	0.0826646	-0.591503	-1.08767	20	ANXA2 SOAT1 HMOX1 EHD1 LIPA NCEH1
GOBP_NEGATIVE_REGULATION_OF_EPITHELIAL_CELL_APOPTOTIC_PROCESS	0.362517	0.782504	0.0760837	-0.509587	-1.05892	41	RAMP2 NUPR1 TCF7L2 HMOX1 CDH5
GOBP_PROTEIN_DESTABILIZATION	0.363014	0.782504	0.0760837	-0.513529	-1.06289	40	SOX17 GSN CTSH RAD23A DERL1 HDAC6
GOBP_REGULATION_OF_MYELOID_LEUKOCYTE_MEDIATED_IMMUNITY	0.363762	0.782504	0.0764767	-0.509747	-1.05868	42	LGALS9 VAMP8 HMOX1 STXBP2 VAMP7
GOBP_REGULATION_OF_RECEPTOR_CLUSTERING	0.36289	0.782504	0.0857844	-0.685759	-1.12541	10	GSN CD81
GOBP_REGULATION_OF_SMALL_MOLECULE_METABOLIC_PROCESS	0.363347	0.782504	0.0632191	-0.421818	-1.04918	258	TMSB4X NUPR1 LPCAT3 IGFBP4 IGF1 FAM3C EGR1 ARL2 APP H19 KIT APOC1 SLC45A3 DKKL1 PGP ENPP1 PPP1CA ACADVL ERLIN1 GPT SELENOS PRKAG1 GSK3B SDHAF3 ARPP19 FOXA2 MT-CO2 SLC7A7 PTPN2 FABP1 FABP5 EIF6 FGFR4 BAD CLYBL ANXA1 FBP1 SOD1 SIRT7 COX11 PRKAA2 INSIG1
GOBP_RESPONSE_TO_RETINOIC_ACID	0.364078	0.782504	0.0697793	-0.459256	-1.05764	92	STRA6 CYP26A1 CTSH AQP1 PHB2 NDUFA13 RBP4 DKK1 GSK3B HDAC2 WNT11 TESC
GOCC_CIS_GOLGI_NETWORK	0.363014	0.782504	0.0760837	-0.50835	-1.06906	45	TMED10 KDELR3 KDELR1 LRPAP1 GPR108 TMED5 SCFD1 SCYL1 TRAPPC6B GBF1 YIPF6 TRAPPC3 B3GAT3 RNF183 BOK IFT20
GOCC_CLATHRIN_COATED_VESICLE	0.363014	0.782504	0.0668966	-0.440502	-1.05432	147	TMED9 TMED10 HBEGF CD9 BCAP31 VAMP8 HSPA8 RAB8A DBNL VTI1A CEMIP AP1M2 VAMP7 LMBRD1 NRGN AP2S1 VAMP2 MYO6 M6PR ADAM10 AP1M1 RAB14 RAB3A REEP6 SNX9 TFRC SH3GL2 STON2 HAX1 EPN2 VAMP4 CRACR2A VWF NECAP1 NECAP2
GOCC_MEDIATOR_COMPLEX	0.362881	0.782504	0.0766747	-0.51848	-1.06928	39	MED29 MED9 MED10 MED31 MED21 MED30 MED19 MED28 MED6
GOMF_OXIDOREDUCTASE_ACTIVITY_ACTING_ON_THE_CH_CH_GROUP_OF_DONORS	0.363881	0.782504	0.0751182	-0.496824	-1.05766	50	BLVRB TECR ACADVL SRD5A1 SDHB MECR BLVRA ACADS
GOBP_MAINTENANCE_OF_PROTEIN_LOCALIZATION_IN_ORGANELLE	0.364395	0.782549	0.0766747	-0.519617	-1.06685	37	KDELR3 CHCHD10 ARL2 HSPA5 HK2 KDELR1 OS9 INSIG1 CDK5 GPAA1
GOBP_EXTRACELLULAR_TRANSPORT	0.365747	0.784199	0.0787114	-0.540625	-1.07584	29	DNAAF1 TSG101 SLC9A3R1 TTLL1
GOBP_NEGATIVE_REGULATION_OF_CELL_MIGRATION_INVOLVED_IN_SPROUTING_ANGIOGENESIS	0.365815	0.784199	0.0838361	-0.647784	-1.10711	13	RHOA PDCD10 ITGB1BP1 THBS1 KLF4
GOBP_POSITIVE_REGULATION_OF_COAGULATION	0.36566	0.784199	0.0835991	-0.611453	-1.09075	17	PRDX2 F3 F2 THBD
GOBP_VASCULAR_ASSOCIATED_SMOOTH_MUSCLE_CELL_DIFFERENTIATION	0.365672	0.784199	0.0802023	-0.572458	-1.08801	23	RAMP2 KIT CTH HES1 VEGFA SOD2 EFEMP2
GOBP_POLYSACCHARIDE_BIOSYNTHETIC_PROCESS	0.367021	0.78474	0.0739901	-0.484209	-1.05491	62	IGF1 EXT1 B4GAT1 ENPP1 PPP1CA SELENOS GSK3B
GOBP_POSITIVE_REGULATION_OF_COLLAGEN_METABOLIC_PROCESS	0.366667	0.78474	0.0808589	-0.588413	-1.09497	21	F2 CREB3L1 HDAC2
GOBP_POSITIVE_REGULATION_OF_VASCULATURE_DEVELOPMENT	0.367323	0.78474	0.0670513	-0.445643	-1.05526	124	S100A1 RAMP2 MYDGF FLT1 F3 DDAH1 CTSH AQP1 ANXA3 HMOX1 RHOB VEGFA NINJ1 HK2 CDH5 GRN PTGIS SPHK1 JUP TNFSF12 THBS1 VEGFB ETS1 BTG1 ITGB1 HIPK2 EPHA1 KLF4 ADM HSPB6 STIM1 ADM2 RRAS
GOBP_PROTON_TRANSPORTING_TWO_SECTOR_ATPASE_COMPLEX_ASSEMBLY	0.366612	0.78474	0.0850427	-0.666586	-1.11052	11	FMC1 VMA21 TMEM199 TMEM70 CCDC115 ATPAF1
GOMF_SULFUR_COMPOUND_TRANSMEMBRANE_TRANSPORTER_ACTIVITY	0.367263	0.78474	0.0756946	-0.503097	-1.04931	43	SLC26A2 SLC44A4 SLC25A11 SLC25A10 SLC35B3 SLC7A9 ABCC5 SLC1A4 CTNS ABCC4 ABCC1 ABCG2 ABCC2
GOBP_NEGATIVE_REGULATION_OF_SIGNAL_TRANSDUCTION_BY_P53_CLASS_MEDIATOR	0.368189	0.785911	0.0791317	-0.554574	-1.07936	26	PTTG1IP ING2 MIF CD44 PSMD10 RFFL TRIAP1 SNAI1 MUC1
GOMF_PHOSPHOLIPASE_A2_ACTIVITY	0.368182	0.785911	0.0806388	-0.588131	-1.09445	21	PLA2G10 PLA2G12B PNPLA3 PLA2G4A
GOBP_AMYLOID_PRECURSOR_PROTEIN_METABOLIC_PROCESS	0.368831	0.786267	0.0725352	-0.477552	-1.05687	67	TMED10 RTN3 IGF1 CLU BACE2 ITM2C ADAM19 SOAT1 ITM2B
GOMF_PROTEIN_PHOSPHATASE_ACTIVATOR_ACTIVITY	0.36901	0.786374	0.0833634	-0.646248	-1.10448	13	PPP1R15A CALM1
GOBP_AMINE_BIOSYNTHETIC_PROCESS	0.371387	0.78649	0.0776799	-0.539321	-1.07559	30	GCH1 SAT1 ALDH2 SRM SMS PAOX OAZ2
GOBP_CELL_ADHESION_MEDIATED_BY_INTEGRIN	0.369987	0.78649	0.0721798	-0.475816	-1.05704	68	PODXL CIB1 EXT1 ADA TESC DPP4 ITGB1BP1 LIF ITGB6 ITGB5 ITGB1 FERMT1 ITGB4
GOBP_CELL_CELL_JUNCTION_ASSEMBLY	0.371221	0.78649	0.0686326	-0.454871	-1.05686	105	RHOC RAMP2 CLDN7 CLDN6 CD9 ARL2 ACTG1 ESAM OCEL1 RHOA WNT11 CDH5
GOBP_COLLATERAL_SPROUTING	0.371212	0.78649	0.0802023	-0.586546	-1.0915	21	APP RND2 HDAC6 CRABP2 BDNF
GOBP_FATTY_ACID_TRANSMEMBRANE_TRANSPORT	0.370016	0.78649	0.0831291	-0.620298	-1.09173	15	ACSL5 SLC25A20 THBS1 CPT1A CPT2 ABCD3 ABCD4
GOBP_HISTAMINE_TRANSPORT	0.3711	0.78649	0.0845557	-0.683284	-1.12135	10	VAMP8 SNX6 VAMP7 VAMP2
GOBP_MUSCLE_CELL_APOPTOTIC_PROCESS	0.370968	0.78649	0.0739901	-0.491586	-1.05734	55	NUPR1 IGF1 CDKN2A ATF4 HMOX1 NOL3 SOD2 LYPD3 BNIP3
GOBP_NEGATIVE_REGULATION_OF_WNT_SIGNALING_PATHWAY	0.371005	0.78649	0.0658312	-0.439648	-1.05212	146	UBAC2 SOX17 RBX1 IGFBP4 EMD EGR1 CITED1 PFDN5 DKKL1 TCF7L2 MAD2L2 DKK1 GSK3B GPC3 WNT11 MCC LZTS2 SDHAF2 SOX13 RUVBL2 CTNNBIP1
GOBP_POSITIVE_REGULATION_OF_T_CELL_CYTOKINE_PRODUCTION	0.371429	0.78649	0.0826646	-0.616706	-1.09449	16	B2M CD81 CD55 IL18
GOBP_POSITIVE_REGULATION_OF_T_HELPER_CELL_DIFFERENTIATION	0.369841	0.78649	0.0828962	-0.628423	-1.10093	14	NFKBIZ ANXA1 IL18 RARA
GOBP_TUMOR_NECROSIS_FACTOR_SUPERFAMILY_CYTOKINE_PRODUCTION	0.369976	0.78649	0.067676	-0.448027	-1.05247	117	LGALS9 IGF1 GSTP1 CLU APP ACP5 CD47 LY96 ZFP36 SELENOS HDAC2 TMEM106A SPON2 ORM1 LBP
GOCC_MKS_COMPLEX	0.36953	0.78649	0.0840746	-0.661209	-1.10638	12	B9D1 TMEM107
GOMF_CALCIUM_DEPENDENT_PROTEIN_BINDING	0.370817	0.78649	0.0738053	-0.485333	-1.05346	61	S100G S100A6 S100A1 CALM1 ANXA4 ANXA2 ANXA3 S100A13
GOMF_COLLAGEN_BINDING	0.371314	0.78649	0.0738053	-0.491255	-1.05377	53	SPARC P3H4 CTSL CTSB PPIB NID2 CD44 DDR1 THBS1
GOMF_CYTOKINE_RECEPTOR_BINDING	0.371854	0.786627	0.0658312	-0.440529	-1.05189	139	CRLF2 SNX6 PXDN CCL17 BEX3 CKLF NOL3 TIMM50 VEGFA LIFR TRAP1 CDH5 CNIH4 PRLR CASP8 CRLF1 IL2 SDCBP TFF2 MIF LIF TNFSF12 TRADD BAMBI BDNF IL18 VEGFB TMBIM1
GOBP_PURINE_CONTAINING_COMPOUND_BIOSYNTHETIC_PROCESS	0.372593	0.7869	0.0652353	-0.436631	-1.04801	150	UQCC3 TMSB4X NME2 NME1 H19 ELOVL7 ALDOA TECR SLC26A2 ACSL5 ADSL PRPSAP1 ADA MT-CO2 HACD2 PPT2 PPT1 MT-ATP6 ADK DLD DGUOK NPR1 MT-ATP8 ELOVL1 STOML2 AK3 HACD1 LDHC GCDH
GOBP_EXTRACELLULAR_MATRIX_ASSEMBLY	0.37274	0.786938	0.0755015	-0.515452	-1.0583	37	RAMP2 QSOX1 FKBP10 PXDN PLOD3 NTN4 EFEMP2
GOMF_NUCLEASE_ACTIVITY	0.3732	0.787368	0.0640704	-0.429693	-1.04589	179	PLD3 NME1 EXOSC1 EXOSC4 PNPT1 MYG1 RNASE4 TSNAX RPP30 ENPP1 PLSCR1 ENDOD1 RPP25 ENDOG RNASEH2A ISG20 NUDT16L1 RPP21 PNKP ERI3 PELO ERCC1 EXOSC8 ENPP3 NTHL1 RIDA REXO2 RCL1 FEN1 RPP40 RAD1
GOBP_DIVALENT_INORGANIC_CATION_HOMEOSTASIS	0.373431	0.787583	0.0613026	-0.41369	-1.03792	327	P2RX4 F2 CALM1 BCAP31 ATP1B1 APP TMBIM6 ADORA1 SRI BAX PTGER3 ATF4 IMMT ATP13A3 SLC39A4 SMDT1 HEXB SPINK1 NOL3 STC2 CEMIP NPTN NMB GRINA CDH5 TRPC6 SLC35G1 TMEM203 IL2 SNX10 BNIP3 PACS2 LETM1 HERPUD1 PIK3CB CD55 TRPV1 CDK5 TCIRG1 TRPV3 STOML2 SELENOK HSP90B1 DISC1 SLC30A4 PRNP PTH1R CLN3 GRIN1 MICU1 CXCL12 PTGER4 DDIT3 TGM2 ADM TRPM1
GOBP_MATURATION_OF_SSU_RRNA_FROM_TRICISTRONIC_RRNA_TRANSCRIPT_SSU_RRNA_5_8S_RRNA_LSU_RRNA	0.3739	0.788302	0.0780892	-0.539095	-1.06778	28	DCAF13 MRPS11 GTF2H5 RCL1 RPP40 TBL3 BYSL UTP23 NGDN
GOBP_THYMOCYTE_APOPTOTIC_PROCESS	0.374603	0.789241	0.0822055	-0.627359	-1.09907	14	BAX ADA
GOBP_POSITIVE_REGULATION_OF_CALCIUM_ION_TRANSMEMBRANE_TRANSPORTER_ACTIVITY	0.37518	0.789281	0.0770737	-0.528617	-1.05705	31	VMP1 CALM1 ATP1B1
GOBP_REGULATION_OF_CELL_ADHESION_MEDIATED_BY_INTEGRIN	0.375342	0.789281	0.0743625	-0.507095	-1.04958	40	PODXL CIB1 ADA TESC DPP4 ITGB1BP1 LIF
GOBP_TRANSLATIONAL_INITIATION	0.375306	0.789281	0.0686326	-0.452516	-1.04519	97	PPP1R15A POLR2G EIF4A1 EIF3F EIF3E EIF2S1 EIF1 EIF1AD NCBP2 ATF4 DNAJC3 PPP1CA EIF3D EIF1B EIF5 EIF3G EIF4E2 DAZL BZW2 EIF6 MIF4GD PAIP2 EIF4A2 EIF2B2 EIF3M TMED2
GOMF_DEATH_RECEPTOR_BINDING	0.375394	0.789281	0.0817516	-0.597723	-1.08651	18	BEX3 NOL3 CASP8 BDNF TMBIM1 BID NTF3 MADD
GOBP_FC_RECEPTOR_MEDIATED_STIMULATORY_SIGNALING_PATHWAY	0.375907	0.789471	0.0772747	-0.534614	-1.06388	29	FCER1G CD47 PLSCR1
GOBP_POSITIVE_REGULATION_OF_PEPTIDE_SECRETION	0.375989	0.789471	0.0723571	-0.480391	-1.0527	65	ADORA1 SRI TCF7L2 RBP4 PCK2 SPINK1 BAD SERP1 AIMP1 TRH
GOBP_COLLAGEN_ACTIVATED_SIGNALING_PATHWAY	0.378069	0.789828	0.0833634	-0.659193	-1.0982	11	COL4A1 DDR1
GOBP_MODULATION_BY_HOST_OF_VIRAL_PROCESS	0.377845	0.789828	0.0793435	-0.578524	-1.08505	22	CFL1 IFI27 VAPA HSPA8 PPIB TMEM41B PSMC3
GOBP_NEGATIVE_REGULATION_OF_AMYLOID_FIBRIL_FORMATION	0.377668	0.789828	0.0835991	-0.679815	-1.11566	10	PFDN1 CLU PFDN5
GOBP_NUCLEOTIDE_SALVAGE	0.377778	0.789828	0.0817516	-0.613623	-1.08902	16	ADSL ADA ADK DGUOK
GOBP_PIGMENT_GRANULE_MATURATION	0.377668	0.789828	0.0835991	-0.679138	-1.11454	10	CD63 AP1M1
GOBP_POSITIVE_REGULATION_OF_FIBROBLAST_PROLIFERATION	0.377593	0.789828	0.0745501	-0.504442	-1.04766	42	S100A6 NDUFS4 JUN IGF1 AQP1 CDKN1A
GOBP_REGULATION_OF_ANION_TRANSMEMBRANE_TRANSPORT	0.377778	0.789828	0.0817516	-0.613388	-1.0886	16	ARL6IP5 SLC43A1 TCAF1 PRNP ITGB1
GOBP_REGULATION_OF_TRIGLYCERIDE_CATABOLIC_PROCESS	0.377668	0.789828	0.0835991	-0.680587	-1.11692	10	ABHD5 SORL1 APOA4 PNPLA2
GOBP_RIBONUCLEOSIDE_TRIPHOSPHATE_BIOSYNTHETIC_PROCESS	0.378231	0.789828	0.0736213	-0.498409	-1.05182	46	UQCC3 TMSB4X NME2 NME1 H19 ALDOA MT-CO2 MT-ATP6 DGUOK MT-ATP8 STOML2
GOBP_RECEPTOR_METABOLIC_PROCESS	0.38046	0.790771	0.0649408	-0.43835	-1.04525	137	RAMP2 LGMN CD9 CD63 ANXA2 FCER1G MVB12A CD81 DKK1 SH3GLB1 ATAD1 FLOT1 VEGFA FUT8 LRPAP1 CHMP5 LMBRD1 RAMP1 SDCBP UBQLN2 CDK5 BECN1 MKLN1 RIN3 FNTA WDR54
GOBP_REGULATION_OF_B_CELL_MEDIATED_IMMUNITY	0.380556	0.790771	0.0743625	-0.513988	-1.05543	36	MAD2L2 NDFIP1 CR1L IL2 CD55 HMCES TFRC THOC1 PTPN6 CD28 SLC15A4 EXOSC3 FOXJ1
GOBP_REGULATION_OF_LIPID_LOCALIZATION	0.380165	0.790771	0.0662842	-0.448069	-1.05263	118	SAR1B PLIN2 P2RX4 LPCAT3 ANXA2 APOC1 EHD1 ACSL5 PLA2G10 DBI NFKBIA ABHD5 HILPDA PTPN2 APOA2 EEPD1 MIF GDF9 THBS1 TMEM30A ABCA7 ABCA5
GOBP_REGULATION_OF_MONOCYTE_CHEMOTAXIS	0.379365	0.790771	0.0815265	-0.6126	-1.0872	16	LGMN DUSP1
GOBP_REGULATION_OF_PLASMA_MEMBRANE_ORGANIZATION	0.380875	0.790771	0.0824344	-0.653949	-1.09423	12	GSN SH3GLB1
GOCC_GOLGI_TRANS_CISTERNA	0.380875	0.790771	0.0824344	-0.653973	-1.09427	12	YIPF1 SGMS1 ST3GAL1 BET1L YIPF6 B4GALT1
GOMF_CYTOKINE_ACTIVITY	0.379562	0.790771	0.0678338	-0.455654	-1.04751	91	TIMP1 FAM3C SCGB3A1 CMTM8 CCL17 GREM2 CKLF VEGFA WNT11 CRLF1 IL2 GRN MIF GDF9 AIMP1 LIF TNFSF12 CMTM3 IL18
GOBP_MODULATION_BY_HOST_OF_VIRAL_GENOME_REPLICATION	0.38118	0.791072	0.0815265	-0.614648	-1.08179	15	IFI27 VAPA HSPA8 PPIB TMEM41B
GOBP_NEGATIVE_REGULATION_OF_DNA_BINDING_TRANSCRIPTION_FACTOR_ACTIVITY	0.381279	0.791072	0.0645031	-0.437489	-1.04702	144	TMSB4X PRDX2 NUPR1 CDKN2A ANXA4 PHB2 SRI BHLHE40 TCF7L2 HMOX1 MAD2L2 PLA2G10 NFKBIA HES1 HDAC2 FOXA2 NFKBIB TAX1BP1 COMMD7 CD200 CHUK CTNNBIP1 PTGIS SETD6 BRMS1 HES6 IRAK2 PSMD10 CDK5RAP3 NR0B1 PARP10 PRNP CEBPG EGLN1 MEN1 DDIT3 KLF4 COMMD1
GOBP_NUCLEOSIDE_MONOPHOSPHATE_CATABOLIC_PROCESS	0.38254	0.792081	0.0810802	-0.624697	-1.09441	14	NT5C ADA NT5M NT5E NT5C2 UPB1
GOBP_PURINE_RIBONUCLEOSIDE_METABOLIC_PROCESS	0.38254	0.792081	0.0810802	-0.624282	-1.09368	14	ADA ADK DGUOK NT5E NT5C2
GOBP_AMYLOID_PRECURSOR_PROTEIN_BIOSYNTHETIC_PROCESS	0.384127	0.793183	0.0808589	-0.623656	-1.09258	14	BACE2 ITM2C SOAT1 ITM2B
GOBP_NADP_METABOLIC_PROCESS	0.383838	0.793183	0.0758887	-0.52726	-1.05433	31	TALDO1 ME2 PGLS DCXR ME1 FMO1 IDH2 NQO1 PGAM1
GOBP_REGULATION_OF_ISOTYPE_SWITCHING	0.384047	0.793183	0.0770737	-0.552237	-1.06669	25	MAD2L2 NDFIP1 IL2 HMCES TFRC THOC1 CD28 SLC15A4 EXOSC3
GOBP_REGULATION_OF_RESPIRATORY_GASEOUS_EXCHANGE_BY_NERVOUS_SYSTEM_PROCESS	0.384236	0.793183	0.0826646	-0.676859	-1.1108	10	ADORA1
GOCC_RNA_POLYMERASE_II_HOLOENZYME	0.384813	0.793343	0.0699459	-0.472484	-1.05176	69	POLR2G POLR2L POLR2H TAF6L GTF2H5 TAF7 GTF2E2 GTF2A1L POLR2I CCNH GTF2A2 GTF2F2 POLR2K MYO6 POLR2J POLR2C TAF7L GTF2F1
GOMF_CAMP_DEPENDENT_PROTEIN_KINASE_REGULATOR_ACTIVITY	0.384615	0.793343	0.0824344	-0.653853	-1.08931	11	PRKAR1A PRKAG1
GOBP_NUCLEOSIDE_TRIPHOSPHATE_BIOSYNTHETIC_PROCESS	0.385542	0.793923	0.0718276	-0.488597	-1.05476	56	UQCC3 TMSB4X NME2 NME1 H19 ALDOA MT-CO2 MT-ATP6 ADK DGUOK MT-ATP8 STOML2 AK3 LDHC
GOBP_REACTIVE_OXYGEN_SPECIES_BIOSYNTHETIC_PROCESS	0.386301	0.793923	0.0728939	-0.503526	-1.04219	40	H19 RHOA MT-CO2 TRAP1 SOD2 SOD1 GBF1 GRIN1 DUOX1 CTNS DUOXA1 ACOX1
GOBP_REGULATION_OF_PHOSPHOPROTEIN_PHOSPHATASE_ACTIVITY	0.386179	0.793923	0.0723571	-0.490458	-1.0414	47	PPP1R15A CSNK2B CALM1 PPP1R11 RCAN1 GSK3B
GOBP_RIBONUCLEOSIDE_TRIPHOSPHATE_METABOLIC_PROCESS	0.386454	0.793923	0.0713053	-0.486721	-1.05655	59	UQCC3 TMSB4X NME2 NME1 H19 ALDOA RHOA MT-CO2 MT-ATP6 DGUOK MT-ATP8 STOML2 AK3 LDHC
GOCC_ORGANELLE_MEMBRANE_CONTACT_SITE	0.386111	0.793923	0.0736213	-0.512946	-1.05329	36	BCAP31 TOMM40 TMEM41B TMX2 GRAMD1A
GOMF_ENDONUCLEASE_ACTIVITY_ACTIVE_WITH_EITHER_RIBO_OR_DEOXYRIBONUCLEIC_ACIDS_AND_PRODUCING_5_PHOSPHOMONOESTERS	0.386648	0.793923	0.0736213	-0.510727	-1.04907	38	RPP30 RPP25 RNASEH2A NUDT16L1 RPP21 FEN1 RPP40
GOMF_PEPTIDASE_ACTIVATOR_ACTIVITY	0.385257	0.793923	0.0738053	-0.51192	-1.05105	37	PSME2 CTSH APP PSME1 BEX3 PSMD14 CTSC BAD
GOBP_CELLULAR_RESPONSE_TO_COLD	0.387521	0.794508	0.0822055	-0.675507	-1.10859	10	DNAJC3 NFKBIA
GOBP_KERATINIZATION	0.388545	0.794508	0.078921	-0.581809	-1.06984	20	SFN KAZN
GOBP_ORGANIC_HYDROXY_COMPOUND_BIOSYNTHETIC_PROCESS	0.388393	0.794508	0.0625237	-0.426876	-1.03714	175	LPCAT3 GCH1 CITED1 PSAT1 DKKL1 PGP FDPS SPTSSA ALDH2 PCK2 MSMO1 CYP27A1 ERLIN1 ASAH1 ACAA2 SPR FGFR4 SPTLC2 ISYNA1 SOD1 SPHK1 PRKAA2 EBP INSIG1 GBA SPTSSB HMGCS2 PCBD2 CLCN2 GIPC1 LDHC GOT1 PTH1R FDFT1 ASAH2 ITPKB
GOBP_PHOSPHATIDYLETHANOLAMINE_METABOLIC_PROCESS	0.389147	0.794508	0.078921	-0.584143	-1.07339	19	PLA2G10 CHKA PCYT2 SELENOI CHKB NAAA
GOBP_POSITIVE_REGULATION_OF_MACROAUTOPHAGY	0.387863	0.794508	0.0707899	-0.478413	-1.04717	64	SLC25A4 HMOX1 SLC25A5 SH3GLB1 CALCOCO2 MAPK3 SESN3 SPTLC2 BNIP3 PRKAA2 BECN1
GOBP_PURINE_NUCLEOSIDE_METABOLIC_PROCESS	0.389147	0.794508	0.078921	-0.584256	-1.0736	19	ADA ADK DGUOK NT5E NT5C2
GOBP_REGULATION_OF_CARDIAC_MUSCLE_CONTRACTION	0.38822	0.794508	0.0714786	-0.487294	-1.05195	56	P2RX4 CALM1 ATP1B1 ADORA1 SRI
GOBP_SLEEP	0.389155	0.794508	0.08042	-0.612011	-1.07715	15	FOS ADORA1 SRD5A1
GOBP_SYNAPTIC_VESICLE_CYTOSKELETAL_TRANSPORT	0.389147	0.794508	0.078921	-0.585218	-1.07537	19	BLOC1S1 BLOC1S2 BLOC1S4
GOBP_VENTRICULAR_CARDIAC_MUSCLE_CELL_MEMBRANE_REPOLARIZATION	0.387917	0.794508	0.08042	-0.600386	-1.07101	17	KCNE3 WDR1
GOMF_ALPHA_ACTININ_BINDING	0.38806	0.794508	0.0770737	-0.56291	-1.06986	23	PDLIM1 PDLIM4 PALLD
GOMF_CYSTEINE_TYPE_ENDOPEPTIDASE_REGULATOR_ACTIVITY_INVOLVED_IN_APOPTOTIC_PROCESS	0.388724	0.794508	0.0766747	-0.539193	-1.05979	27	PRDX5 CTSH BIRC7 PRDX3 BEX3 NOL3 BAD
GOMF_RNA_POLYMERASE_II_GENERAL_TRANSCRIPTION_INITIATION_FACTOR_BINDING	0.388467	0.794508	0.077884	-0.574271	-1.07708	22	EDF1 NOLC1 DRAP1 TAF7 RUVBL2 ERCC1 GTF2A2 GTF2F1 RUVBL1 FBL
GOBP_POSITIVE_REGULATION_OF_FATTY_ACID_TRANSPORT	0.39075	0.796332	0.0802023	-0.610721	-1.07488	15	P2RX4 ACSL5 PLA2G10 MIF
GOMF_PHOSPHATIDYLINOSITOL_5_PHOSPHATE_BINDING	0.39075	0.796332	0.0802023	-0.611114	-1.07557	15	SH3PXD2A SH3PXD2B PHLDA3 PLA2G4A SNX24
GOBP_POSITIVE_REGULATION_OF_T_HELPER_1_TYPE_IMMUNE_RESPONSE	0.391162	0.796484	0.0815265	-0.65075	-1.08414	11	IL18 PLA2G4A
GOBP_NUCLEAR_ENVELOPE_ORGANIZATION	0.391421	0.796747	0.0711327	-0.484748	-1.03981	53	EMD CHMP2A BANF1 CHMP2B TMEM43 NEK6 CHMP5 TOR1A UBE2I SIRT2 LMNA
GOBP_REGULATION_OF_POSTSYNAPTIC_MEMBRANE_NEUROTRANSMITTER_RECEPTOR_LEVELS	0.391781	0.797215	0.0721798	-0.498584	-1.04852	45	STX3 RAB11A GPC6 RAB8A GPC4 RAP1A ADAM10 EPS8 LGI1
GOBP_REGULATION_OF_RECEPTOR_LOCALIZATION_TO_SYNAPSE	0.392063	0.797261	0.0797706	-0.607685	-1.07848	16	GPC6 STX7 GPC4 NPTN RAP1A ADAM10
GOBP_NEGATIVE_REGULATION_OF_CALCIUM_ION_TRANSPORT	0.392211	0.797297	0.0728939	-0.50944	-1.04642	38	CALM1 TMBIM6 SRI SPINK1 HES1
GOMF_CYSTEINE_TYPE_ENDOPEPTIDASE_INHIBITOR_ACTIVITY_INVOLVED_IN_APOPTOTIC_PROCESS	0.392344	0.797303	0.0799859	-0.609714	-1.07311	15	PRDX5 BIRC7 PRDX3 NOL3
GOBP_NEGATIVE_REGULATION_OF_PHOSPHOPROTEIN_PHOSPHATASE_ACTIVITY	0.39403	0.800198	0.0762797	-0.559824	-1.06399	23	PPP1R15A PPP1R11 GSK3B
GOBP_CELLULAR_RESPONSE_TO_HYDROGEN_PEROXIDE	0.394366	0.800245	0.0684715	-0.464643	-1.0395	72	FXN AQP1 MAP1LC3A RHOB RIPK3 HDAC2 ENDOG TRAP1 HDAC6 FABP1 PDCD10 ANXA1 PCNA BNIP3 SPHK1 NQO1 BECN1 KLF2 STK26 RELA
GOBP_STEROL_METABOLIC_PROCESS	0.394265	0.800245	0.0650878	-0.444202	-1.03869	114	LPCAT3 CYP26A1 APP SOAT1 FDPS MSMO1 CYP27A1 ACADVL ERLIN1 LIPA NPC2 ACAA2 APOA2 SMPD1 SOD1 PRKAA2 EBP INSIG1 GBA VLDLR HMGCS2 ABCA5
GOMF_PROTEIN_FOLDING_CHAPERONE	0.394444	0.800245	0.0725352	-0.511279	-1.04987	36	PFDN1 HSP90AA1 CCT8 CCT7 WDR83OS HSPA8 CCT5 HSPA5 DNAJB1 TOR1A PFDN2 HSPA2
GOBP_REGULATION_OF_LEUKOCYTE_APOPTOTIC_PROCESS	0.394947	0.800563	0.0702813	-0.478345	-1.04214	62	LGALS9 CDKN2A BIRC7 BAX SELENOS RIPK3 TSC22D3 ADA ORMDL3 ST3GAL1 IL2 ANXA1 MIF PIK3CB IRF7 DOCK8
GOBP_REGULATION_OF_P38MAPK_CASCADE	0.394993	0.800563	0.0725352	-0.509603	-1.04629	37	LGALS9 GADD45G GADD45A PRMT1 DUSP1 VEGFA SPHK1 RELL1 GADD45B
GOBP_SOMATIC_DIVERSIFICATION_OF_IMMUNOGLOBULINS_INVOLVED_IN_IMMUNE_RESPONSE	0.394993	0.800563	0.0725352	-0.509888	-1.04687	37	MAD2L2 HSPD1 NDFIP1 IL2 ERCC1 HMCES TFRC BATF THOC1 CD28 SLC15A4 EXOSC3
GOBP_ACTIVATION_OF_CYSTEINE_TYPE_ENDOPEPTIDASE_ACTIVITY	0.397476	0.800914	0.0787114	-0.590525	-1.07342	18	LGMN CYCS CASP8 BAD
GOBP_CELLULAR_CARBOHYDRATE_METABOLIC_PROCESS	0.398936	0.800914	0.0589694	-0.418293	-1.03424	226	TPI1 NUPR1 IGFBP4 IGF1 GALK1 FAM3C SLC45A3 GAA PGP GNPTG EXT1 B4GAT1 PCK2 ENPP1 PPP1CA GPT SELENOS GSK3B SDHAF3 GPD2 ARPP19 HK2 FOXA2 PTPN2 BAD ISYNA1 FBP1 NAGK SIRT7 IDH2 COX11 PPP1R2 SYNJ1 KHK PGAM1 BPNT1 GOT1 PTH1R PYGL ABHD10 TIGAR TKFC B3GNT9
GOBP_CELL_COMMUNICATION_INVOLVED_IN_CARDIAC_CONDUCTION	0.396458	0.800914	0.0713053	-0.49296	-1.03417	44	CALM1 ATP1B1 SRI CXADR
GOBP_DEFENSE_RESPONSE_TO_BACTERIUM	0.397163	0.800914	0.0642141	-0.442961	-1.04057	117	PLAC8 F2 AQP1 ACP5 FCER1G PPP1R11 ANXA3 SLPI ROMO1 HAMP SPON2 TNFRSF1A GSDMD LBP GRN PGLYRP1 SIRT2 PGC RAB14 SCNN1B ANKRD17 WFDC12 ISG15
GOBP_EXTRACELLULAR_MATRIX_CONSTITUENT_SECRETION	0.395731	0.800914	0.0810802	-0.671529	-1.10206	10	CREB3L1 TNFRSF1A IER3IP1 RIC1 BMP2
GOBP_FATTY_ACID_DERIVATIVE_BIOSYNTHETIC_PROCESS	0.399166	0.800914	0.0720033	-0.508311	-1.04411	38	ELOVL7 TECR ACSL5 HMGCL HACD2 PPT2 PPT1 ELOVL1 HMGCS2 GGT1 HACD1 GCDH
GOBP_GLOMERULUS_DEVELOPMENT	0.398111	0.800914	0.0706196	-0.482182	-1.03671	54	PODXL EGR1 EXT1 ENPEP HES1 JAG1
GOBP_LOCOMOTORY_BEHAVIOR	0.397701	0.800914	0.0628004	-0.433674	-1.03428	141	NAGLU FXN EGR1 APP GAA RCAN1 MYG1 CSTB ABHD12 HEXB SELENOP FOXA2 DPP4 SOD2 PPT1 CNP SOD1 PREX2 TRH LGI4 PAK6 HTRA2 EPS8 CEND1 HIPK2 CXCL12
GOBP_NEUROTRANSMITTER_SECRETION	0.395933	0.800914	0.0649408	-0.443817	-1.03639	113	STX3 NAPA GSK3B STXBP2 PNKD SNAP47 PPT1 RAP1A VAMP2 CDK5 SYNJ1 GIPC1 RAB3A SNAP29 PFN2
GOBP_N_ACETYLNEURAMINATE_METABOLIC_PROCESS	0.399345	0.800914	0.08042	-0.64826	-1.07999	11	RENBP ST3GAL1 AMDHD2 NAGK
GOBP_N_GLYCAN_PROCESSING	0.4	0.800914	0.0787114	-0.601671	-1.06781	16	MAN1A2 PRKCSH FUT8 MGAT4B ST8SIA5 MAN2A1 MAN2A2 ST8SIA1
GOBP_POSITIVE_REGULATION_OF_CARTILAGE_DEVELOPMENT	0.398818	0.800914	0.0751182	-0.549345	-1.0611	25	LOXL2
GOBP_POSITIVE_REGULATION_OF_CHEMOTAXIS	0.397112	0.800914	0.0650878	-0.449287	-1.0445	100	TMSB4X STX3 P2RX4 LGMN LGALS9 F3 C1QBP VEGFA DAPK2 MAPK3 LBP
GOBP_POSITIVE_REGULATION_OF_PROTEOLYSIS	0.397059	0.800914	0.0585938	-0.413657	-1.03458	304	USP50 RBX1 PSME2 PSMC4 PLGRKT NUPR1 LPCAT3 LGMN LGALS9 GSN F3 CYCS CTSH CLU BCAP31 ARL6IP5 APP ANXA2 GABARAP RAD23A PSMC5 PDCD5 BAX PSME1 NDUFA13 BEX3 PDCD2 PSMC6 CTSD DDA1 PSMC2 PSMD14 HSPD1 GSK3B HDAC2 PSMC1 RHOA CTSC CASP8 EGLN3 PSMC3 FGFR4 BAD MBP GRN HPN UBQLN2 FAM162A HERPUD1 IFT57 AURKAIP1 GBA SH3RF2 SIRT2 ECSCR CIDEB S100A10 PSENEN PSMD10 BBC3 HTRA2 CDK5RAP3 CASP4 TRIM32 DISC1 SNX9 SGTA T…
GOBP_PROSTANOID_METABOLIC_PROCESS	0.397399	0.800914	0.0741759	-0.519903	-1.04534	32	GSTP1 CBR1 PLA2G10 FABP5 TNFRSF1A ANXA1 PTGIS MIF
GOBP_PROTEIN_LOCALIZATION_TO_NON_MOTILE_CILIUM	0.396072	0.800914	0.0808589	-0.649437	-1.08195	11	BBIP1 ROM1
GOBP_PYRAMIDAL_NEURON_DIFFERENTIATION	0.399345	0.800914	0.08042	-0.648262	-1.07999	11	UQCRQ GBA OGDH DISC1
GOBP_REGULATION_OF_TRANSPOSITION	0.398413	0.800914	0.078921	-0.615298	-1.07794	14	TEX15 SIRT7 MORC1
GOBP_RENAL_WATER_HOMEOSTASIS	0.399345	0.800914	0.08042	-0.648607	-1.08057	11	AQP1 HYAL2 MYO5B AQP3 ADCY6 INPP5K
GOBP_SECONDARY_METABOLITE_BIOSYNTHETIC_PROCESS	0.395899	0.800914	0.078921	-0.591537	-1.07526	18	CITED1
GOBP_TETRAHYDROFOLATE_METABOLIC_PROCESS	0.399046	0.800914	0.078921	-0.59484	-1.06112	17	MTHFD2 GCH1
GOBP_THYROID_HORMONE_METABOLIC_PROCESS	0.399381	0.800914	0.0774768	-0.579963	-1.06645	20	CTSB HPN SLC16A10 DUOX1 CTSK DUOXA1
GOCC_CELL_BODY_MEMBRANE	0.399054	0.800914	0.0785029	-0.589318	-1.07123	18	KCNE3
GOCC_PROTEIN_LIPID_COMPLEX	0.397361	0.800914	0.0749279	-0.528517	-1.04683	28	CLU APOC1 DBI SELENOS APOO APOM APOA2 VLDLR
GOMF_GLUCOCORTICOID_RECEPTOR_BINDING	0.395462	0.800914	0.08042	-0.648387	-1.08493	12	FKBP4
GOMF_SULFUR_COMPOUND_BINDING	0.396247	0.800914	0.0610364	-0.423348	-1.03454	189	PPIA HBEGF GSTP1 F2 APP SMOC1 PDCD5 SOAT1 GREM2 ENPP1 PRMT1 ACBD6 DBI PITPNA ACADVL LAMC2 CHST15 VEGFA LRPAP1 FGFR4 FSTL1 LIPH SETD6 N6AMT1 OGDH EFEMP2 DPYSL3 THBS1 PNPLA3 VEGFB MGST2 ACBD4 TMEM184A LANCL1 GCDH LXN ECI2 PCOLCE PTGES2 CCDC80 GNS GSS LIPG ILVBL FGF4 SOAT2 ACADL FBN1 ADAMTSL5 ADAMTS1 PCCA NRP2
GOBP_L_GLUTAMATE_IMPORT_ACROSS_PLASMA_MEMBRANE	0.400324	0.801302	0.0797706	-0.645003	-1.07926	12	ARL6IP5 SLC1A3 ITGB1 PER2 PSEN1
GOBP_AXONEME_ASSEMBLY	0.400804	0.801416	0.0699459	-0.481842	-1.03358	53	DNAAF1 UBE2B TPGS1 DNAJB13 TTLL1 TTLL3
GOBP_CELLULAR_RESPONSE_TO_ACIDIC_PH	0.400982	0.801416	0.0802023	-0.646831	-1.07761	11	RAB11FIP5 TRPV1 SCNN1B
GOBP_LYMPHOCYTE_MIGRATION	0.401035	0.801416	0.0681513	-0.467468	-1.0385	68	APP CCL17 EXT1 CKLF RIPK3 RHOA CD200 F11R GBA ADAM10 DOCK8 SELENOK CXCL12 SPNS2
GOCC_RNA_POLYMERASE_II_CORE_COMPLEX	0.400958	0.801416	0.078921	-0.63461	-1.08459	13	POLR2G POLR2L POLR2H POLR2I POLR2K POLR2J POLR2C
GOMF_CYCLOSPORIN_A_BINDING	0.400636	0.801416	0.0787114	-0.593712	-1.05911	17	PPIA PPIB PPIC PPID
GOBP_NEGATIVE_REGULATION_OF_WOUND_HEALING	0.401596	0.801492	0.0694481	-0.482069	-1.0332	51	WFDC1 TSPAN8 TFPI F2 CD9
GOBP_REGULATION_OF_LIPID_CATABOLIC_PROCESS	0.401361	0.801492	0.0706196	-0.491456	-1.03714	46	FMC1 APOC1 ADORA1 ABHD5 FABP1 APOA2 CRTC3
GOBP_TRNA_5_END_PROCESSING	0.401914	0.801866	0.0787114	-0.606461	-1.06738	15	RPP30 RPP25 SSB RPP21 RPP40 TRMT10C POP5
GOBP_STEROID_METABOLIC_PROCESS	0.402151	0.802077	0.0590955	-0.418206	-1.03	213	LPCAT3 LGMN EGR1 CYP26A1 APP KIT APOC1 DKKL1 SOAT1 FDPS MSMO1 CYP27A1 ACADVL ERLIN1 LIPA SRD5A1 ASAH1 NPC2 PRLR ACAA2 FGFR4 APOA2 TIPARP SMPD1 SOD1 HSD17B14 PRKAA2 EBP INSIG1 GBA VLDLR HMGCS2 DHRS4 SCNN1B ABCA5 CLCN2 NR0B1
GOBP_REGULATION_OF_PHOSPHATASE_ACTIVITY	0.402375	0.802263	0.0689567	-0.472497	-1.03541	65	PPP1R15A CSNK2B CALM1 PPP1R11 RCAN1 RIPK3 GSK3B
GOBP_NEGATIVE_REGULATION_OF_LEUKOCYTE_PROLIFERATION	0.402945	0.803139	0.0696133	-0.480805	-1.03794	56	LGALS9 GSTP1 PRKAR1A NDFIP1 IL2 PKN1 ENPP3 PRNP VTCN1 IHH
GOMF_OXIDOREDUCTASE_ACTIVITY_ACTING_ON_THE_CH_NH_GROUP_OF_DONORS	0.40325	0.803224	0.0745501	-0.546199	-1.05503	25	MTHFD2 BLVRB
GOBP_HEART_VALVE_MORPHOGENESIS	0.403794	0.803768	0.0701132	-0.484098	-1.02789	47	STRA6 ROBO2 ADAMTS9 JAG1
GOBP_REGULATION_OF_STEROID_METABOLIC_PROCESS	0.404309	0.803768	0.0667426	-0.460506	-1.03671	75	LPCAT3 EGR1 KIT APOC1 DKKL1 ACADVL ERLIN1 ASAH1 FGFR4 APOA2 SOD1 INSIG1 CLCN2 NR0B1
GOBP_TELOMERASE_RNA_LOCALIZATION	0.403785	0.803768	0.077884	-0.585312	-1.06395	18	CCT8 CCT7 NOP10 CCT5 RUVBL2 CCT3 RUVBL1 CCT4 NHP2 DCP2 SHQ1
GOCC_SARCOPLASMIC_RETICULUM_MEMBRANE	0.404167	0.803768	0.0713053	-0.506895	-1.04086	36	TMEM109 SRI
GOBP_MONOVALENT_INORGANIC_CATION_HOMEOSTASIS	0.405535	0.804214	0.0640704	-0.447834	-1.03974	102	ATP1B1 ADORA1 EXT1 ATP6AP1 ATP6V0D1 ATP6AP2 TMEM106B TMEM199 MAPK3 RAB20 AQP11 PPT1 GRN SLC1A3 SLC4A5 NPR1 TCIRG1 SCNN1B CLN3 ATP1A1 CCDC115 ATP6V0E2 SLC4A2 SLC12A7 ATP6V0A1
GOBP_NEGATIVE_REGULATION_OF_VASCULAR_PERMEABILITY	0.404762	0.804214	0.0780892	-0.610804	-1.07007	14	RAMP2 DDAH1 VEGFA
GOBP_POSITIVE_REGULATION_OF_LEUKOCYTE_APOPTOTIC_PROCESS	0.405363	0.804214	0.0776799	-0.584657	-1.06276	18	LGALS9 CDKN2A BAX ANXA1 PIK3CB
GOBP_SYNAPTIC_VESICLE_EXOCYTOSIS	0.405439	0.804214	0.0653834	-0.457841	-1.04037	84	STX3 NAPA GSK3B SNAP47 RAP1A VAMP2 CDK5 SYNJ1 GIPC1 RAB3A SNAP29 PFN2
GOCC_EARLY_ENDOSOME	0.40501	0.804214	0.0573667	-0.409382	-1.02677	324	RHOD PLD3 IFITM3 B2M APP PRDX3 RND2 VPS29 STX8 DERL2 VAMP8 DERL1 SNX6 PDLIM4 LITAF ATP13A3 MAP2K2 STX7 EHD1 DBNL RHOB LAPTM4B ATP6V0D1 DKK1 RAB11FIP5 HSPD1 ASAH1 FLOT1 TMEM9B VTI1B MAPK3 MVB12B APOA2 ANXA1 SPHK1 SNX16 RAP1A RABEP1 SNX15 TMEM30A ABCA7 RAB14 RIN3 TMEM184A STAMBP CLN3 CCDC93 TSG101 TOM1 PICK1 CLCN4 NIPA2 TFRC COMMD1 RAP1GAP EHD4 SH3GL2 VCAM1 ARRDC4 LIPG BOK SNX4 ANK2
GOMF_DIPEPTIDYL_PEPTIDASE_ACTIVITY	0.405583	0.804214	0.0797706	-0.666995	-1.09462	10	CTSC DPP4
GOBP_REGULATION_OF_CATION_TRANSMEMBRANE_TRANSPORT	0.405951	0.804684	0.0580984	-0.416088	-1.03077	242	VMP1 TMSB4X NDUFA4 KCNE3 FXYD3 F2 CD63 CALM1 ATP1B1 APP PHB2 IFNGR2 SRI BAX FHL1 SLC31A2 CEMIP HAMP TESC ISCU WNK4 LRRC38 VAMP2 RANGRF CDK5 TCIRG1 HSPA2 SLC43A1 CACNB1
GOBP_NEGATIVE_REGULATION_OF_RESPONSE_TO_BIOTIC_STIMULUS	0.406091	0.804701	0.0665892	-0.460219	-1.03457	74	PRDX2 LGALS9 HTRA1 C1QBP BANF1
GOBP_ANATOMICAL_STRUCTURE_REGRESSION	0.406807	0.80493	0.078921	-0.638116	-1.06774	12	FLT1
GOBP_CDP_DIACYLGLYCEROL_METABOLIC_PROCESS	0.408946	0.80493	0.077884	-0.629565	-1.07597	13	AGPAT3 AGPAT4
GOBP_CELLULAR_MODIFIED_AMINO_ACID_CATABOLIC_PROCESS	0.407463	0.80493	0.0745501	-0.554591	-1.05405	23	ABHD12 ABHD16A AASDHPPT GGT1 CHAC1 CHAC2 GOT2 ACADL GGACT
GOBP_CELLULAR_RESPONSE_TO_EPINEPHRINE_STIMULUS	0.408867	0.80493	0.0793435	-0.663715	-1.08923	10	SRD5A1 SIRT2
GOBP_GLUCAN_BIOSYNTHETIC_PROCESS	0.40751	0.80493	0.0709609	-0.505815	-1.03851	37	IGF1 ENPP1 PPP1CA SELENOS GSK3B
GOBP_LYTIC_VACUOLE_ORGANIZATION	0.407652	0.80493	0.0683111	-0.473154	-1.03566	64	NAGLU GAA CHMP2B TPP1 LAPTM4B ARL8B HEXB ATP6AP2 TMEM106B TMEM199 RAB20 PPT1 GRN NAGPA RAB34 GBA BECN1 RAB14 HOOK2 CLN3 CCDC115
GOBP_MITOCHONDRIAL_RNA_PROCESSING	0.408517	0.80493	0.0772747	-0.582988	-1.05972	18	PNPT1 TRNT1 PUS1 TRMT10C FASTK
GOBP_NEGATIVE_REGULATION_OF_AXON_EXTENSION_INVOLVED_IN_AXON_GUIDANCE	0.406528	0.80493	0.0743625	-0.548141	-1.0534	24	SEMA4G SEMA3B
GOBP_PROTEIN_LOCALIZATION_TO_SYNAPSE	0.406961	0.80493	0.0691198	-0.479362	-1.03483	56	STX3 RAB11A GPC6 RAB8A KIF5B GPC4 ZDHHC12 CLSTN3 RAP1A CDK5 ADAM10 KIF5C LGI1 MAPT RAPSN
GOBP_REGULATION_OF_ATP_DEPENDENT_ACTIVITY	0.408245	0.80493	0.0686326	-0.474103	-1.0329	62	VMP1 PAM16 MYL3 DNAJB11 ATP1B1 SSBP1 GABARAPL2 AHSA1 VMA21 PLSCR1 DNAJB1 DNAJC9
GOBP_REGULATION_OF_CELL_FATE_COMMITMENT	0.407121	0.80493	0.0764767	-0.578643	-1.06402	20	SOX17 DKK1 HES1 WNT11
GOBP_REGULATION_OF_RESPIRATORY_SYSTEM_PROCESS	0.408946	0.80493	0.077884	-0.62937	-1.07563	13	ADORA1
GOBP_REGULATION_OF_VIRAL_TRANSCRIPTION	0.408517	0.80493	0.0772747	-0.582084	-1.05808	18	IFITM3 ZFP36 LARP7 TRIM32
GOBP_THYROID_HORMONE_GENERATION	0.406995	0.80493	0.077884	-0.591639	-1.05541	17	CTSB HPN SLC16A10 DUOX1 CTSK DUOXA1 SLC5A5 PAX8
GOBP_VENTRICULAR_CARDIAC_MUSCLE_CELL_DIFFERENTIATION	0.407529	0.80493	0.0793435	-0.64319	-1.07154	11	FHL2 LMNA RARA ATG5 MEF2A PROX1
GOMF_MAP_KINASE_SCAFFOLD_ACTIVITY	0.407529	0.80493	0.0793435	-0.643374	-1.07185	11	MAP2K2 AKAP13 SPAG9 DUSP19
GOMF_SECONDARY_ACTIVE_TRANSMEMBRANE_TRANSPORTER_ACTIVITY	0.408027	0.80493	0.0601186	-0.425126	-1.0326	172	SLCO3A1 SLCO2A1 SLC3A2 SLC25A4 SLC45A3 SLC25A3 SLC25A5 SLC26A2 SLC25A11 SLC25A10 SLC34A2 SLC1A3 SLC25A31 SLC28A2 SLC4A5 LETM1 SLC17A5 SLC37A3 SLC6A2 SLC13A5 SLC16A10 SLC7A6 SLC22A1 SLC23A1 SLC35E4 MFSD3 CLCN4
GOMF_UBIQUITIN_LIKE_PROTEIN_LIGASE_BINDING	0.406513	0.80493	0.0574877	-0.414025	-1.03392	273	UBE2L3 UBA52 TPI1 RBX1 PSMA3 JUN HSP90AA1 CLU ACTG1 UBB TMBIM6 GABARAP CKB STX8 CDKN1A SQSTM1 OTUB1 UQCRC1 DERL1 MAP1LC3A GABARAPL2 HSPA8 DNAJA1 SLC25A5 MAP1LC3B LAPTM4B HSPA5 PRKAR1A NFKBIA HSPD1 ERLIN1 GSK3B CUL1 NEK6 HDAC6 EIF4E2 CASP8 UBE2B AUP1 RALA RRAGA CCDC50 UBE2L6 UBXN1 UBE2G1 CACYBP NAE1 GABARAPL1 PA2G4 LTBR BECN1
GOBP_GLYCOSPHINGOLIPID_BIOSYNTHETIC_PROCESS	0.409496	0.80513	0.0739901	-0.531441	-1.04455	27	ST3GAL5 B4GALT3 ST3GAL1 TM9SF2 B4GALNT1 GAL3ST1 ST8SIA5 LARGE1
GOBP_POSITIVE_REGULATION_OF_NOTCH_SIGNALING_PATHWAY	0.409722	0.80513	0.0706196	-0.504674	-1.0363	36	KIT ROBO2 HES1 JAG1 PDCD10 ITGB1BP1 TM2D3 TSPAN5
GOBP_POSITIVE_REGULATION_OF_RESPONSE_TO_WOUNDING	0.409574	0.80513	0.0684715	-0.480473	-1.02978	51	PRDX2 HBEGF F3 F2 ACTG1 THBD GRN ANXA1 THBS1 ITGB1 STK24 FERMT1 DUOX1 ST3GAL4
GOBP_MATURATION_OF_SSU_RRNA	0.410292	0.805285	0.0706196	-0.505231	-1.03778	38	DCAF13 MRPS11 GTF2H5 DDX52 RCL1 RPP40 LSM6 TBL3 BYSL UTP23 NGDN TSR3 SRFBP1 NOB1 NOP9
GOBP_BONE_MATURATION	0.410606	0.805376	0.0749279	-0.574084	-1.06831	21	IGF1 EXT1 RHOA PLXNB1 SNX10 EBP RFLNB
GOMF_FIBRONECTIN_BINDING	0.410635	0.805376	0.0736213	-0.543799	-1.05039	25	CTSL VEGFA THBS1 ITGB1 PLEKHA2 EPHA1 CCDC80 IGFBP5
GOBP_PROTEIN_TARGETING_TO_MEMBRANE	0.411552	0.806401	0.0633597	-0.443756	-1.03027	102	UBL4A CIB1 ADORA1 ATG3 SRP14 YIF1B HSPA5 SEC62 CEMIP ZDHHC6 ZDHHC12 RTP4 AQP11 ITGB1BP1 SDCBP SSR2 RAB3IP CDK5 VPS37A PEX16 SRP19 SIL1 TCAF1 SGTA PRNP TRAM2 PDZK1 ARL6 VPS37C
GOBP_MECHANOSENSORY_BEHAVIOR	0.412151	0.8068	0.078921	-0.6611	-1.08494	10	STRA6 SLC1A3
GOBP_NEGATIVE_REGULATION_OF_CYCLIN_DEPENDENT_PROTEIN_SERINE_THREONINE_KINASE_ACTIVITY	0.412023	0.8068	0.0730744	-0.523264	-1.03642	28	CDKN2A CDKN1A HHEX
GOBP_HISTONE_MRNA_METABOLIC_PROCESS	0.413953	0.808007	0.0756946	-0.574655	-1.05596	19	EXOSC4 NCBP2 SSB LSM1 LSM11 ERI1 MTPAP
GOBP_OLIGOSACCHARIDE_BIOSYNTHETIC_PROCESS	0.413636	0.808007	0.0745501	-0.572483	-1.06533	21	ST3GAL6 MGAT2 FUT8 FBP1 MPDU1 B4GALNT2 ST3GAL4 B4GALT1
GOBP_REGULATION_OF_BIOLOGICAL_PROCESS_INVOLVED_IN_SYMBIOTIC_INTERACTION	0.413889	0.808007	0.0701132	-0.503041	-1.03295	36	TMPRSS2 LGALS9 LGALS1 IFITM3 GSN FUCA2
GOCC_ANCHORED_COMPONENT_OF_MEMBRANE	0.413333	0.808007	0.0635008	-0.445466	-1.03378	103	TFPI DPEP3 GPC6 LY6K BST2 VNN1 GPC4 PLET1 GPC3 PLAUR LYPD3 EEPD1 CD55 LYPD6 TDGF1 LY6H RAB3A HYAL2 PRNP NT5E
GOMF_SIGNALING_RECEPTOR_REGULATOR_ACTIVITY	0.413939	0.808007	0.0568864	-0.413896	-1.03159	263	TTR TIMP1 IGF1 HBEGF FAM3C F2 APP SCGB3A1 DKKL1 SEMA4G CMTM8 TFF1 IGSF1 PXDN CCL17 GREM2 DKK1 CKLF SEMA3B JAG1 STC2 VEGFA HAMP WNT11 NMB LRPAP1 CRLF1 DPP4 IL2 GRN MIF GDF9 GPHA2 AIMP1 LYPD6 LIF RABEP1 TNFSF12 CMTM3 TRH TDGF1 CDK5 BDNF IL18 LY6H VEGFB
GOMF_STEROID_BINDING	0.413317	0.808007	0.0652353	-0.456494	-1.02808	78	S100G CD81 SOAT1 ERLIN1 VDAC2 NPC2 PAQR5 APOA2 GRAMD1A PGRMC2 INSIG1 ESRRA
GOCC_MYELIN_SHEATH	0.414184	0.808141	0.0711327	-0.511195	-1.03516	34	TSPAN2 HSP90AA1 CALM1 SRD5A1 MBP PLLP CNP SIRT2
GOCC_TRIGLYCERIDE_RICH_PLASMA_LIPOPROTEIN_PARTICLE	0.414286	0.808141	0.0768737	-0.597699	-1.06076	16	APOC1 SELENOS APOO APOM APOA2 VLDLR
GOBP_NEGATIVE_REGULATION_OF_PHOSPHATASE_ACTIVITY	0.41474	0.808512	0.0720033	-0.515143	-1.03576	32	PPP1R15A PPP1R11 GSK3B
GOBP_TRANSLATIONAL_TERMINATION	0.414673	0.808512	0.0770737	-0.601747	-1.05908	15	MRPL58 GSPT1
GOBP_PLATELET_ACTIVATION	0.415758	0.809177	0.0632191	-0.443821	-1.02996	103	PPIA PDPN F2 CLIC1 CD9 ACTG1 FCER1G FUNDC2 MYL12A MYL9 PLSCR1 THBD ILK BLOC1S4 FIBP PIK3CB TEC F11R
GOBP_POSITIVE_REGULATION_OF_LYASE_ACTIVITY	0.415873	0.809177	0.0766747	-0.597191	-1.05986	16	FXN ISCU
GOBP_RESPONSE_TO_AMPHETAMINE	0.415781	0.809177	0.0743625	-0.564193	-1.05818	22	HDAC2 SOD1 PPP3CA NR4A1 EDNRA CALM3
GOCC_INHIBITORY_SYNAPSE	0.415873	0.809177	0.0766747	-0.609105	-1.06709	14	NPTN CEP112
GOBP_POSITIVE_REGULATION_OF_CYTOKINE_PRODUCTION	0.416143	0.809188	0.0562941	-0.409898	-1.02574	309	USP50 TMED10 LGALS9 HSP90AA1 GAPDH F3 EGR1 CRLF2 CLU B2M APP H19 FCER1G KIT CD81 ATF4 HMOX1 LY96 HSPD1 S100A13 ATP6AP2 HILPDA FLOT1 HDAC2 WNT11 CASP8 TMEM106A SPON2 GSDMD ORM1 MBP CD200 IRF4 LBP IL2 SPTBN1 APOA2 CHUK ANXA1 SOD1 SPHK1 MIF CD55 IRF7 STOML2 THBS1 IL18 RELA SELENOK TRIM32 RARA HYAL2 CEBPG VTCN1 C1QTNF4 SETD4 ISG15 LAMTOR5 PTGER4 FERMT1 IRF3 DDIT3
GOBP_REGULATION_OF_POSTSYNAPTIC_MEMBRANE_POTENTIAL	0.416049	0.809188	0.0640704	-0.452167	-1.03051	87	P2RX4 APP ADORA1 EIF4A3 GSK3B TRPV1 CDK5 GRIN1 IGSF11
GOBP_POSITIVE_REGULATION_OF_LEUKOCYTE_CELL_CELL_ADHESION	0.41629	0.809217	0.0598603	-0.428021	-1.02911	153	LGALS9 LGALS1 IGF1 B2M NFKBIZ CD81 CD47 VNN1 HSPD1 HES1 ADA RHOA BAD DPP4 SOX13 IL2 ANXA1 CD44 CD55 IL18 DOCK8 RELA ETS1 SELENOK SART1 RARA VTCN1 IHH ITPKB DNAJA3 TFRC VCAM1 ST3GAL4
GOBP_LIPID_DROPLET_FORMATION	0.417349	0.809886	0.0780892	-0.641128	-1.06811	11	SMIM22 AUP1 BSCL2 SQLE RNF213 ZFYVE1 CDS2 FITM2
GOCC_ACTIN_FILAMENT_BUNDLE	0.416988	0.809886	0.0659816	-0.462863	-1.03034	69	ZYX TPM4 PDLIM1 ABLIM1 MYL12B CORO1B CNN2 PDLIM4 PALLD MYL9 ILK
GOMF_CATALYTIC_ACTIVITY_ACTING_ON_A_TRNA	0.41769	0.809886	0.0636424	-0.447643	-1.03268	96	MRPL58 RPP30 THUMPD3 RPP25 PTRHD1 RPP21 TRNT1 PUS1 TRPT1 RPP40 TRMT61A TSEN2 PTRH2 TRMT10C PTRH1 POP5 DTD2 YARS2 CARS2 QRSL1 TRMU TRMT10B FARS2
GOMF_METALLOEXOPEPTIDASE_ACTIVITY	0.417004	0.809886	0.0683111	-0.47636	-1.0242	54	XPNPEP1 DPEP3 ENPEP MMP15 PEPD CPN1 ERMP1 LAP3
GOMF_RIBONUCLEOPROTEIN_COMPLEX_BINDING	0.418308	0.810059	0.0607719	-0.432829	-1.02811	134	TMEM147 SNRPG RBM3 NME1 EIF2S1 EIF1 C1QBP DERL2 STRAP DERL1 EIF4A3 MALSU1 RPN2 HSPA5 PPP1CA NOLC1 EIF1B SNRPD1 SNRPB2 TIMM50 NEMF DDX5 EIF6 LETMD1 CD2BP2
GOMF_S_ADENOSYL_L_METHIONINE_BINDING	0.417981	0.810059	0.0760837	-0.578507	-1.05158	18	PRMT1 SETD6 N6AMT1
GOBP_REGULATION_OF_CD4_POSITIVE_ALPHA_BETA_T_CELL_DIFFERENTIATION	0.418768	0.810437	0.0699459	-0.505348	-1.03005	35	LGALS9 NFKBIZ IRF4 IL2 ANXA1 IL18 RARA
GOBP_RESPONSE_TO_COBALT_ION	0.420361	0.812239	0.077884	-0.658195	-1.08018	10	CASP8 BNIP3 TIGAR ALAD SERPINF1
GOCC_RPAP3_R2TP_PREFOLDIN_LIKE_COMPLEX	0.420361	0.812239	0.077884	-0.657545	-1.07911	10	RUVBL2 PFDN2 UXT RUVBL1 PDRG1
GOMF_PHOSPHOTRANSFERASE_ACTIVITY_FOR_OTHER_SUBSTITUTED_PHOSPHATE_GROUPS	0.420334	0.812239	0.0738053	-0.56068	-1.05159	22	GNPTG PIGF SGMS1 PGS1 AASDHPPT SELENOI PTDSS2
GOCC_LIPID_DROPLET	0.420986	0.812934	0.0646485	-0.45515	-1.02364	77	PLIN2 GAPDH BCAP31 ANXA2 DHRS3 SYNGR2 EHD1 ABHD5 HILPDA RBP1 RAB18 AUP1 SMPD1
GOBP_POSITIVE_REGULATION_OF_OSTEOCLAST_DIFFERENTIATION	0.422222	0.813783	0.0758887	-0.60569	-1.06111	14	FOS
GOBP_DETECTION_OF_STIMULUS_INVOLVED_IN_SENSORY_PERCEPTION_OF_PAIN	0.422893	0.813902	0.0758887	-0.585247	-1.04401	17	ADORA1 TRPV1 LXN ANO1 CXCL12
GOBP_LINOLEIC_ACID_METABOLIC_PROCESS	0.42381	0.813902	0.0756946	-0.604077	-1.05828	14	GSTP1 ELOVL1 FADS1 FADS2 ALOX12B
GOBP_MAGNESIUM_ION_TRANSPORT	0.424483	0.813902	0.0756946	-0.585219	-1.04396	17	TUSC3 SLC41A2 NIPA2 CNNM2 MRS2
GOBP_MULTIVESICULAR_BODY_SORTING_PATHWAY	0.42437	0.813902	0.0692836	-0.503996	-1.02729	35	LEPROTL1 CHMP2A MVB12A CHMP2B LAPTM4B CHMP5
GOBP_NEGATIVE_REGULATION_OF_B_CELL_MEDIATED_IMMUNITY	0.423015	0.813902	0.0768737	-0.63551	-1.06338	12	NDFIP1 CR1L CD55 THOC1 PTPN6
GOBP_NEGATIVE_REGULATION_OF_EPIDERMAL_GROWTH_FACTOR_ACTIVATED_RECEPTOR_ACTIVITY	0.42381	0.813902	0.0756946	-0.603836	-1.05786	14	SNX6 TSG101 CBLC ZGPAT PSEN1 VPS25 CHMP6 ERRFI1
GOBP_POSITIVE_REGULATION_OF_LONG_TERM_SYNAPTIC_POTENTIATION	0.424806	0.813902	0.0743625	-0.565668	-1.03945	19	LGMN APP SQSTM1 NPTN
GOBP_POSITIVE_REGULATION_OF_RECEPTOR_MEDIATED_ENDOCYTOSIS	0.424077	0.813902	0.0681513	-0.491	-1.02029	41	CLU CD63 B2M ANXA2 ATAD1 VEGFA PPT1
GOBP_POSITIVE_REGULATION_OF_TELOMERASE_RNA_LOCALIZATION_TO_CAJAL_BODY	0.42381	0.813902	0.0756946	-0.603477	-1.05723	14	CCT8 CCT7 NOP10 CCT5 RUVBL2 CCT3 RUVBL1 CCT4 NHP2
GOBP_VIRAL_RELEASE_FROM_HOST_CELL	0.423881	0.813902	0.0725352	-0.549187	-1.04378	23	PPIA CHMP2A VAPA CHMP2B ARL8B CHMP5 PPID
GOBP_REGULATION_OF_RYANODINE_SENSITIVE_CALCIUM_RELEASE_CHANNEL_ACTIVITY	0.425373	0.814734	0.0723571	-0.549064	-1.04354	23	CALM1 SRI
GOBP_ANTIMICROBIAL_HUMORAL_IMMUNE_RESPONSE_MEDIATED_BY_ANTIMICROBIAL_PEPTIDE	0.426357	0.815088	0.0741759	-0.564576	-1.03744	19	GAPDH F2 ROMO1 PGLYRP1 PGC
GOBP_ASPARTATE_FAMILY_AMINO_ACID_CATABOLIC_PROCESS	0.426984	0.815088	0.0753094	-0.599749	-1.0507	14	TDH SDSL RIDA GOT1 GOT2 ASPA
GOBP_HEART_FIELD_SPECIFICATION	0.426073	0.815088	0.0755015	-0.584806	-1.04322	17	ROBO2 EXT1 DKK1 WNT11
GOBP_NEGATIVE_REGULATION_OF_LIPASE_ACTIVITY	0.426984	0.815088	0.0753094	-0.600328	-1.05172	14	APOC1 APOA2 ANXA1
GOBP_POSITIVE_REGULATION_OF_LIPID_LOCALIZATION	0.427318	0.815088	0.0635008	-0.450905	-1.01821	80	PLIN2 P2RX4 LPCAT3 ANXA2 EHD1 ACSL5 PLA2G10 DBI NFKBIA HILPDA EEPD1 MIF TMEM30A ABCA7 ABCA5
GOBP_PULMONARY_VALVE_DEVELOPMENT	0.426357	0.815088	0.0741759	-0.564117	-1.03659	19	STRA6 ROBO2 JAG1 TNFRSF1A
GOBP_RESPONSE_TO_ACTIVITY	0.426027	0.815088	0.0679923	-0.48688	-1.02391	45	UQCRC1 SCO2 ADSL SRD5A1 SOD2 PRKAA2 SMTNL1 HADH
GOMF_VITAMIN_TRANSMEMBRANE_TRANSPORTER_ACTIVITY	0.427099	0.815088	0.0714786	-0.535549	-1.04234	26	STRA6 PDPN RBP4 SLC44A4
GOBP_ANIMAL_ORGAN_MATURATION	0.428783	0.815546	0.0716527	-0.539877	-1.03752	24	IGF1 EXT1 RHOA PLXNB1 SNX10 EBP RFLNB
GOBP_MUCUS_SECRETION	0.43131	0.815546	0.0751182	-0.61786	-1.05596	13	ADORA1 VAMP8 ADA VAMP2 SCNN1B
GOBP_POSITIVE_REGULATION_OF_AXONOGENESIS	0.428937	0.815546	0.0643583	-0.456435	-1.02114	72	RAB11A RND2 ROBO2 DBNL SHTN1 VEGFA PLXNB1 CRABP2 PLXNB2 BDNF DISC1 CXCL12 ROBO1 ZFYVE27 MAPT
GOBP_POSITIVE_REGULATION_OF_I_KAPPAB_KINASE_NF_KAPPAB_SIGNALING	0.430351	0.815546	0.0583453	-0.425194	-1.02243	154	RHOC LGALS9 LGALS1 GAPDH EEF1D VAPA TMED4 TFG BST2 LITAF HMOX1 SHISA5 CTH S100A13 TMEM9B RHOA NEK6 CASP8 TMEM106A TNFRSF1A NDFIP1 CHUK TSPAN6 UBE2I
GOBP_POSITIVE_REGULATION_OF_LEUKOCYTE_MEDIATED_IMMUNITY	0.431472	0.815546	0.0636424	-0.453681	-1.01987	74	B2M KIT CD81 STX7 MAD2L2 HSPD1 IL2 CD55 PVR IL18 HMCES
GOBP_POSITIVE_REGULATION_OF_SIGNALING_RECEPTOR_ACTIVITY	0.431206	0.815546	0.0691198	-0.504348	-1.02129	34	HBEGF ADORA1 IFNGR2 HDAC2 HDAC6
GOBP_PROTEIN_LIPID_COMPLEX_ASSEMBLY	0.431517	0.815546	0.0709609	-0.533842	-1.03901	26	LPCAT3 APOC1 SOAT1 APOM APOA2 ABCA7 SNX9 DGAT1 SOAT2
GOBP_REGULATION_OF_CYTOSOLIC_CALCIUM_ION_CONCENTRATION	0.428418	0.815546	0.0561767	-0.4127	-1.01614	217	P2RX4 F2 CALM1 BCAP31 TMBIM6 ADORA1 SRI BAX PTGER3 SPINK1 NOL3 CEMIP NPTN NMB TRPC6 SLC35G1 IL2 LETM1 CD55 TRPV1 CDK5 TRPV3
GOBP_REGULATION_OF_PROTEIN_LOCALIZATION_TO_MEMBRANE	0.429875	0.815546	0.0587186	-0.427332	-1.02309	145	STX3 GSN CIB1 GPC6 STX8 VAMP8 SQSTM1 CD81 PDCD5 STX7 NMT1 KIF5B GPC4 CEMIP GPC3 VTI1B SPTBN1 ITGB1BP1 RAP1A RANGRF CDK5 ADAM10 CRIPT BBC3 TMBIM1 TCAF1 PRNP CLN3 ITGB1
GOBP_REGULATION_OF_PROTEIN_STABILITY	0.430085	0.815546	0.0552496	-0.410631	-1.02135	258	UBL4A SOX17 IGF1 IFI30 HSP90AA1 GSN GLMP GAPDH CTSH CTSA CLU CCT8 CCT7 ATP1B1 PHB2 RAD23A RNF128 CD81 DERL1 DDOST HSPA8 CCT5 DAD1 PPIB HSPD1 SH3GLB1 DPM3 FLOT1 HDAC6 TESC UBE2B PARVA NAPG APOA2 PDCD10 GRN LAMP2 SUGT1 FBXO4 CDC37L1 CCNH
GOBP_RIBOSOMAL_LARGE_SUBUNIT_BIOGENESIS	0.430894	0.815546	0.0668966	-0.476996	-1.01281	47	NIP7 MALSU1 BRIX1 RSL1D1 MRPL20 RPF2 EIF6 PAK1IP1 MRPL1
GOBP_TETRAPYRROLE_BIOSYNTHETIC_PROCESS	0.43106	0.815546	0.0702813	-0.515929	-1.02669	29	TMEM14C FXN
GOCC_ACTIN_FILAMENT	0.430806	0.815546	0.0611693	-0.440342	-1.02234	102	TPM4 PDLIM1 COTL1 ACTG1 MISP CORO1B PDLIM4 DBNL PALLD AVIL ARHGAP6 ANXA1 MYO6 DPYSL3 DUSP22 SMTNL1
GOCC_COPI_COATED_VESICLE_MEMBRANE	0.429253	0.815546	0.0751182	-0.583594	-1.04106	17	TMED3 KDELR3 COPE KDELR1 TMEM199 TMED2 SCYL1
GOMF_CARBON_NITROGEN_LIGASE_ACTIVITY_WITH_GLUTAMINE_AS_AMIDO_N_DONOR	0.430213	0.815546	0.0766747	-0.654112	-1.07347	10	ASNS
GOMF_DICARBOXYLIC_ACID_TRANSMEMBRANE_TRANSPORTER_ACTIVITY	0.430267	0.815546	0.0714786	-0.539655	-1.0371	24	SLC26A2 SLC25A11 SLC25A10 SLC13A5
GOMF_DYNEIN_INTERMEDIATE_CHAIN_BINDING	0.428783	0.815546	0.0716527	-0.539913	-1.03759	24	DYNLL2 DYNLT3
GOMF_INTRAMEMBRANE_LIPID_TRANSPORTER_ACTIVITY	0.431206	0.815546	0.0691198	-0.50346	-1.01949	34	VMP1 PLSCR1 TMEM41B PLSCR2 TMEM30A ABCA7 PLSCR3
GOMF_NUCLEOSIDE_DIPHOSPHATASE_ACTIVITY	0.43131	0.815546	0.0751182	-0.617625	-1.05556	13	ENTPD5 NUDT5 ALPL NUDT18 ENTPD7 ENTPD6 ENTPD3 CANT1
GOMF_PEPTIDE_HORMONE_BINDING	0.430636	0.815546	0.0701132	-0.517456	-1.03198	30	RAMP2 PRLR IDE RAMP1 NPR1 SCTR PTH1R
GOMF_VOLTAGE_GATED_CATION_CHANNEL_ACTIVITY	0.428392	0.815546	0.0635008	-0.451081	-1.01749	79	KCNE3 KCNK5 LRRC38 TRPV1 CDK5 CACNB1 KCNQ5 GRIN1
GOBP_AMINO_SUGAR_METABOLIC_PROCESS	0.432773	0.815657	0.0683111	-0.500745	-1.02066	35	RENBP ST3GAL1 UAP1L1 AMDHD2 NAGK GNPNAT1 B4GALNT2 FN3K LARGE1 GFPT1
GOBP_PHOSPHATE_ION_TRANSPORT	0.432473	0.815657	0.0723571	-0.554851	-1.04065	22	SLC25A3 ATF4 SLC25A11 SLC25A10 SLC34A2 SLC37A3
GOBP_POSITIVE_REGULATION_OF_PEPTIDASE_ACTIVITY	0.432648	0.815657	0.0584693	-0.425779	-1.01908	147	USP50 PSME2 LGMN LGALS9 GSN F3 CYCS CTSH BCAP31 ARL6IP5 APP PDCD5 BAX PSME1 NDUFA13 BEX3 PDCD2 CTSD PSMD14 HSPD1 RHOA CASP8 EGLN3 BAD MBP
GOBP_REGULATION_OF_REACTIVE_OXYGEN_SPECIES_BIOSYNTHETIC_PROCESS	0.432665	0.815657	0.0694481	-0.506581	-1.0234	33	H19 RHOA MT-CO2 TRAP1 SOD2
GOBP_VASCULAR_ASSOCIATED_SMOOTH_MUSCLE_CELL_PROLIFERATION	0.432653	0.815657	0.0668966	-0.482184	-1.01757	46	JUN IGF1 CDKN1A HMOX1 RHOA SOD2 POLDIP2 EFEMP2
GOCC_ATPASE_DEPENDENT_TRANSMEMBRANE_TRANSPORT_COMPLEX	0.432217	0.815657	0.0749279	-0.593553	-1.04466	15	ATP1B1
GOBP_CELLULAR_ALDEHYDE_METABOLIC_PROCESS	0.433604	0.816749	0.0665892	-0.476415	-1.01158	47	TPI1 TALDO1 ALDH2 ADH5 DHRS13 ALDH3A1 PNKD IDH2 GRHPR ALDH9A1 DHRS4 SCNN1B CLCN2
GOBP_RESPONSE_TO_MOLECULE_OF_BACTERIAL_ORIGIN	0.433619	0.816749	0.0553643	-0.413002	-1.01899	221	PRDX2 LGALS9 GSTP1 GCH1 FOS CITED1 B2M ACP5 PRDX3 LITAF JUND SLPI PCK2 ADH5 LY96 ZFP36 NFKBIA SELENOS THBD HDAC2 HAMP RHOA NFKBIB CASP8 SPON2 CHMP5 MAPK3 LBP SOD2 CNP FMO1 MIF CD55 IL18 IRAK2 SIRT2 HMGCS2
GOBP_REGULATION_OF_GLUCONEOGENESIS	0.433936	0.817095	0.0678338	-0.499712	-1.02644	38	FAM3C PGP GPT SELENOS SDHAF3 ARPP19 PTPN2 FBP1 SIRT7
GOBP_NEGATIVE_REGULATION_OF_STRIATED_MUSCLE_CELL_APOPTOTIC_PROCESS	0.434985	0.817557	0.0730744	-0.566933	-1.04249	20	NUPR1 NOL3
GOBP_WALKING_BEHAVIOR	0.434462	0.817557	0.0706196	-0.531939	-1.03531	26	FXN ABHD12 TRH HTRA2 CEND1 HIPK2 CTNS NPC1 CHD7
GOMF_CALCIUM_ION_TRANSMEMBRANE_TRANSPORTER_ACTIVITY	0.434625	0.817557	0.0610364	-0.440713	-1.02073	98	TRPM6 SLC3A2 P2RX4 ANXA2 PKD1L2 TRPC6 LETM1 TRPV1 CDK5 TRPV3 CACNB1
GOBP_ALCOHOL_BIOSYNTHETIC_PROCESS	0.436364	0.817682	0.0609039	-0.434827	-1.01147	107	LPCAT3 GCH1 PGP FDPS SPTSSA PCK2 MSMO1 CYP27A1 ERLIN1 ASAH1 ACAA2 SPR SPTLC2 ISYNA1 SOD1 SPHK1 PRKAA2 EBP INSIG1 GBA SPTSSB HMGCS2 PCBD2 CLCN2 GOT1 PTH1R FDFT1 ASAH2 ITPKB
GOBP_NEGATIVE_REGULATION_OF_BLOOD_VESSEL_ENDOTHELIAL_CELL_MIGRATION	0.435484	0.817682	0.0702813	-0.517701	-1.02541	28	CSNK2B GADD45A RHOA PDCD10 ITGB1BP1 JUP THBS1
GOBP_NEGATIVE_REGULATION_OF_VIRAL_INDUCED_CYTOPLASMIC_PATTERN_RECOGNITION_RECEPTOR_SIGNALING_PATHWAY	0.436782	0.817682	0.0758887	-0.649351	-1.06566	10	C1QBP TSPAN6 TKFC GPATCH3 RNF125
GOBP_REGULATION_OF_GLUCAN_BIOSYNTHETIC_PROCESS	0.435746	0.817682	0.0706196	-0.53846	-1.04008	25	IGF1 ENPP1 PPP1CA SELENOS GSK3B
GOBP_RESPONSE_TO_FOLLICLE_STIMULATING_HORMONE	0.435981	0.817682	0.0753094	-0.631494	-1.05666	12	SRD5A1 PLAT EDNRA EFNA5 EDN1 POR GCLM TGFBR3
GOBP_T_CELL_EXTRAVASATION	0.436782	0.817682	0.0758887	-0.649564	-1.06601	10	RIPK3 F11R CD99L2
GOMF_INSULIN_LIKE_GROWTH_FACTOR_I_BINDING	0.436102	0.817682	0.0745501	-0.616181	-1.05309	13	IGFBP4
GOMF_NEUROTRANSMITTER_BINDING	0.436782	0.817682	0.0758887	-0.649244	-1.06548	10	GRIN1 NIPSNAP1 ACHE CHRNA4
GOMF_OXIDOREDUCTASE_ACTIVITY_ACTING_ON_THE_CH_NH2_GROUP_OF_DONORS_OXYGEN_AS_ACCEPTOR	0.436782	0.817682	0.0758887	-0.649041	-1.06515	10	LOXL2
GOMF_SIGNALING_RECEPTOR_INHIBITOR_ACTIVITY	0.435659	0.817682	0.0730744	-0.561585	-1.03194	19	DKKL1 IGSF1 PXDN DKK1 LRPAP1 LYPD6 LY6H
GOMF_METAL_ION_TRANSMEMBRANE_TRANSPORTER_ACTIVITY	0.437238	0.818287	0.0538979	-0.407482	-1.01964	289	TRPM6 SLC3A2 P2RX4 KCNE3 ATP1B1 AQP1 ANXA2 TUSC3 SLC39A4 SLC39A2 SLC31A2 SLC31A1 PKD1L2 KCNK5 TRPC6 SLC34A2 SLC39A11 SLC1A3 SLC28A2 LRRC38 SLC4A5 LETM1 TRPV1 CDK5 TRPV3 CACNB1 SLC6A2 SCNN1B KCNQ5 SLC13A5 SLC41A2 SLC22A1 SLC30A4 SLC23A1 GRIN1 ATP1A1 KCNU1
GOBP_POSITIVE_REGULATION_OF_ATP_DEPENDENT_ACTIVITY	0.437756	0.818703	0.0665892	-0.488124	-1.01431	41	VMP1 MYL3 DNAJB11 ATP1B1 SSBP1 GABARAPL2 AHSA1 PLSCR1 DNAJB1 DNAJC9
GOCC_U2_TYPE_CATALYTIC_STEP_2_SPLICEOSOME	0.437861	0.818703	0.0692836	-0.515189	-1.02746	30	SNRPG SNRPD2 SNRPD1 SNRPB2 SNRPE SNRPA1 SNW1 BCAS2
GOBP_CELLULAR_RESPONSE_TO_INCREASED_OXYGEN_LEVELS	0.438625	0.819443	0.0755015	-0.634208	-1.05658	11	ATP6AP1 ATP6V0D1 TMEM199 CCDC115 ATP6V1G1 ATP6V1A
GOBP_RESPONSE_TO_PROTOZOAN	0.438792	0.819443	0.0739901	-0.581159	-1.03671	17	IRF4 VTCN1 NKG7 BATF
GOBP_POSITIVE_REGULATION_OF_PROTEIN_TYROSINE_KINASE_ACTIVITY	0.439499	0.820015	0.0672065	-0.49868	-1.02432	38	HBEGF ADORA1
GOBP_TRANSFORMING_GROWTH_FACTOR_BETA_PRODUCTION	0.439306	0.820015	0.0691198	-0.506579	-1.01854	32	LGALS9 LAPTM4B ATP6AP2 WNT11 LTBP1 CD200 ITGB6 THBS1
GOBP_NEGATIVE_REGULATION_OF_ENDOCYTOSIS	0.439726	0.820171	0.0664364	-0.48318	-1.01612	45	APP ANXA2 APOC1 LRPAP1 SDCBP UBQLN2 ABCA7 RIN3 WDR54
GOBP_REGULATION_OF_CELL_CELL_ADHESION	0.440252	0.820171	0.053677	-0.407357	-1.01946	311	PRDX2 PODXL PDPN LGALS9 LGALS1 IGF1 EPCAM CD9 B2M SPINT2 NFKBIZ CD81 CD47 ADAM19 VNN1 MAD2L2 PRKAR1A HSPD1 HES1 JAG1 FLOT1 VEGFA ADA FOXA2 RHOA DUSP3 PTPN2 PLAUR BAD MBP DPP4 NDFIP1 SOX13 IL2 ANXA1 CD44 CD55 F11R CDH1 DUSP22 IL18 DOCK8 PAG1 RELA ETS1 SELENOK SART1 RARA B4GALNT2 PRNP VTCN1 CXCL12 MYO10 IHH ITPKB DNAJA3 KLF4 TFRC
GOBP_RESPONSE_TO_CORTICOSTEROID	0.440048	0.820171	0.0599892	-0.433734	-1.01151	112	UBE2L3 FOSB FOS AQP1 ANXA3 PCK2 SGK1 ZFP36 SRD5A1 RHOA BAD APOA2 CPN1 ANXA1 PCNA EIF4E GBA HMGCS2 PPARGC1B GOT1 SSTR2 ALPL ADM PLAT
GOBP_REGULATION_OF_GLUCOSE_METABOLIC_PROCESS	0.440433	0.82026	0.0601186	-0.436597	-1.015	100	IGFBP4 IGF1 FAM3C SLC45A3 PGP ENPP1 PPP1CA GPT SELENOS GSK3B SDHAF3 ARPP19 FOXA2 PTPN2 BAD FBP1 SIRT7 COX11
GOBP_FATTY_ACYL_COA_METABOLIC_PROCESS	0.441135	0.82098	0.0679923	-0.49812	-1.00868	34	ELOVL7 TECR ACSL5 HACD2 PPT2 PPT1 NUDT19 ELOVL1 THEM5 HACD1 GCDH
GOCC_EXON_EXON_JUNCTION_COMPLEX	0.441708	0.821137	0.0753094	-0.646058	-1.06026	10	MAGOHB EIF4A3 MAGOH
GOBP_NEGATIVE_REGULATION_OF_SECRETION	0.442055	0.821511	0.0596037	-0.433131	-1.0128	114	LGALS9 JAGN1 ADORA1 VAMP8 PTGER3 HMOX1 RAB11FIP5 ADA NMB TNFRSF1A PNKD UCP2 CD200 STXBP6 FRMD4A ERP29 WNK4 ANXA1 TFF2 RAP1A LIF TRH
GOBP_REGULATION_OF_ALPHA_BETA_T_CELL_DIFFERENTIATION	0.442177	0.821511	0.0658312	-0.479388	-1.01655	49	LGALS9 NFKBIZ ADA RHOA IRF4 IL2 ANXA1 IL18 RARA IHH ITPKB
GOBP_MULTICELLULAR_ORGANISMAL_RESPONSE_TO_STRESS	0.442359	0.821601	0.0650878	-0.471093	-1.01718	57	P2RX4 GCH1 EXT1 DPP4 TRPV1 EIF4E THBS1 MORC1 HMGCS2 SLC6A2
GOBP_DENDRITIC_CELL_MIGRATION	0.442724	0.821779	0.0721798	-0.56327	-1.03575	20	LGALS9 C1QBP EXT1
GOBP_REGULATION_OF_ERBB_SIGNALING_PATHWAY	0.442819	0.821779	0.0646485	-0.466214	-1.01571	62	LGMN HBEGF ADORA1 MVB12A SNX6 PTPN18 DUSP3 BCAR3 PTPN2 PLAUR MVB12B
GOBP_RIBOSOMAL_LARGE_SUBUNIT_ASSEMBLY	0.442857	0.821779	0.0734381	-0.593912	-1.04048	14	BRIX1 MRPL20 RPF2 NOP2 MRTO4 FASTKD2 DDX28 NLE1
GOBP_AROMATIC_AMINO_ACID_TRANSPORT	0.443535	0.82193	0.0749279	-0.632688	-1.05404	11	SLC3A2
GOBP_FATTY_ACYL_COA_BIOSYNTHETIC_PROCESS	0.443096	0.82193	0.0711327	-0.549633	-1.03087	22	ELOVL7 TECR ACSL5 HACD2 PPT2 PPT1 ELOVL1 HACD1 GCDH
GOBP_NUCLEAR_TRANSCRIBED_MRNA_CATABOLIC_PROCESS_NONSENSE_MEDIATED_DECAY	0.443213	0.82193	0.0665892	-0.492057	-1.01479	39	MAGOHB EIF3E NCBP2 GSPT1 EIF4A3 MAGOH
GOCC_INO80_COMPLEX	0.443381	0.82193	0.0736213	-0.589131	-1.03688	15	INO80B YY1 RUVBL2 UCHL5 RUVBL1 INO80E TFPT ACTR8
GOBP_EXPORT_ACROSS_PLASMA_MEMBRANE	0.443989	0.821937	0.0658312	-0.477253	-1.01315	48	KCNE3 CALM1 ATP1B1 KCNK5 SLC35G1
GOBP_REGULATION_OF_CARDIAC_MUSCLE_CONTRACTION_BY_CALCIUM_ION_SIGNALING	0.443939	0.821937	0.0709609	-0.5578	-1.03801	21	CALM1 ATP1B1
GOMF_MAGNESIUM_ION_TRANSMEMBRANE_TRANSPORTER_ACTIVITY	0.444444	0.822236	0.0732559	-0.585331	-1.03881	16	TUSC3 SLC41A2 NIPA2 CNNM2 MRS2
GOBP_POSITIVE_REGULATION_OF_STEM_CELL_DIFFERENTIATION	0.444795	0.822636	0.0728939	-0.568378	-1.03317	18	MTCH2 NUDT21
GOBP_FATTY_ACID_DERIVATIVE_METABOLIC_PROCESS	0.446694	0.822783	0.0649408	-0.470827	-1.0123	54	ELOVL7 TECR ACSL5 HMGCL HACD2 PPT2 PPT1 ABHD16A NUDT19 ELOVL1 THEM5 HMGCS2 GGT1 HACD1 GCDH
GOBP_NEGATIVE_REGULATION_OF_CYSTEINE_TYPE_ENDOPEPTIDASE_ACTIVITY	0.445479	0.822783	0.0643583	-0.464909	-1.01287	62	PRDX5 BIRC7 AQP1 PRDX3 SFN NOL3 VEGFA FABP1 PLAUR
GOBP_PEPTIDYL_ARGININE_MODIFICATION	0.446086	0.822783	0.0694481	-0.533328	-1.03017	25	KRTCAP2 PRMT1
GOBP_REGULATION_OF_RESPIRATORY_GASEOUS_EXCHANGE	0.446741	0.822783	0.0730744	-0.578217	-1.03146	17	ADORA1
GOBP_RESPONSE_TO_NERVE_GROWTH_FACTOR	0.445367	0.822783	0.0662842	-0.486777	-1.01097	42	CIB1 APP EIF4A3 EHD1 HSPA5 HES1 RAP1A TRPV1 BDNF
GOCC_KINETOCHORE_MICROTUBULE	0.446741	0.822783	0.0730744	-0.578247	-1.03152	17	RAB11A CHMP2A CHMP2B CHMP5
GOBP_LATERAL_VENTRICLE_DEVELOPMENT	0.448276	0.82358	0.0745501	-0.644192	-1.05719	10	AQP1 UCHL5
GOBP_POSITIVE_REGULATION_OF_MITOCHONDRIAL_CALCIUM_ION_CONCENTRATION	0.448445	0.82358	0.0743625	-0.63016	-1.04983	11	BCAP31 BNIP3 MICU1 TGM2 FIS1 ATP2A1
GOBP_REGULATION_OF_LEUKOCYTE_DEGRANULATION	0.448227	0.82358	0.0672065	-0.49625	-1.00489	34	LGALS9 VAMP8 HMOX1 STXBP2 VAMP7
GOBP_RESPONSE_TO_MACROPHAGE_COLONY_STIMULATING_FACTOR	0.448276	0.82358	0.0745501	-0.644286	-1.05735	10	PTPN2 CSF1R TLR2 TLR4
GOBP_RETINAL_METABOLIC_PROCESS	0.448276	0.82358	0.0745501	-0.644585	-1.05784	10	DHRS13 DHRS4
GOBP_SPHINGOID_METABOLIC_PROCESS	0.448916	0.824044	0.0714786	-0.56106	-1.03169	20	SPTSSA ASAH1 DEGS2 SPTLC2 SPHK1 GBA SPTSSB PLPP1 ASAH2 NAAA
GOBP_ISOTYPE_SWITCHING_TO_IGG_ISOTYPES	0.452188	0.82408	0.0734381	-0.625358	-1.04639	12	HSPD1 NDFIP1 IL2
GOBP_I_KAPPAB_KINASE_NF_KAPPAB_SIGNALING	0.449893	0.82408	0.0534572	-0.410933	-1.0154	228	RHOC PRDX4 LGALS9 LGALS1 GSTP1 GAPDH EEF1D VAPA TMED4 SQSTM1 TFG BST2 CARD19 LITAF HMOX1 SHISA5 CTH NFKBIA S100A13 RIPK3 TMEM9B RHOA NEK6 NFKBIB CASP8 TMEM106A TNFRSF1A NDFIP1 CHUK NKIRAS1 TSPAN6 UBE2I
GOBP_MYELOID_CELL_HOMEOSTASIS	0.449309	0.82408	0.0571259	-0.423472	-1.00711	129	TMEM14C B2M KIT EPAS1 BAX HMOX1 SLC25A5 PRDX1 PLA2G10 PRMT1 ZFP36 VEGFA HAMP PTPN2 ANKRD54 ANXA1 SOD1 PIK3CB KLF2 SCNN1B CDK5RAP3 ETS1 CEBPG ISG15 HIPK2 ALAS1 ITPKB FAM210B HSPA1A
GOBP_NEGATIVE_REGULATION_OF_NEURAL_PRECURSOR_CELL_PROLIFERATION	0.4531	0.82408	0.0723571	-0.575674	-1.02693	17	BTG2 SPINT2 ILK SIRT2 SPINT1 CEND1
GOBP_PARASYMPATHETIC_NERVOUS_SYSTEM_DEVELOPMENT	0.449206	0.82408	0.0727141	-0.583043	-1.03474	16	HES1 NRP2 ACKR3 NAV2 EGR2
GOBP_POSITIVE_REGULATION_OF_CYSTEINE_TYPE_ENDOPEPTIDASE_ACTIVITY	0.452581	0.82408	0.0587186	-0.431074	-1.00537	108	USP50 LGMN LGALS9 GSN F3 CYCS CTSH BCAP31 ARL6IP5 PDCD5 BAX NDUFA13 BEX3 PDCD2 CTSD HSPD1 RHOA CASP8 EGLN3 BAD
GOBP_POSITIVE_REGULATION_OF_G_PROTEIN_COUPLED_RECEPTOR_SIGNALING_PATHWAY	0.452681	0.82408	0.0720033	-0.563811	-1.02486	18	F2
GOBP_POSITIVE_REGULATION_OF_HEART_RATE	0.452681	0.82408	0.0720033	-0.564237	-1.02564	18	GCH1 ADA
GOBP_POSITIVE_REGULATION_OF_PHOSPHOLIPASE_ACTIVITY	0.452482	0.82408	0.0667426	-0.495592	-1.00356	34	FLT1 KIT PHB2 ARF4 ARHGAP6
GOBP_POSITIVE_REGULATION_OF_RELEASE_OF_CYTOCHROME_C_FROM_MITOCHONDRIA	0.4522	0.82408	0.0701132	-0.547746	-1.02733	22	PDCD5 BAX PLAUR BAD FAM162A BNIP3 CIDEB BBC3 BID
GOBP_POST_TRANSLATIONAL_PROTEIN_MODIFICATION	0.451389	0.82408	0.0658312	-0.491363	-1.00897	36	SUMF1 RBX1 PPIB UBE2F UBA3 FAM20C FN3K
GOBP_PROTEIN_LIPID_COMPLEX_SUBUNIT_ORGANIZATION	0.450626	0.82408	0.0659816	-0.495023	-1.01635	37	LPCAT3 APOC1 SOAT1 PLA2G10 APOM APOA2 ABCA7 ABCA5 SNX9 DGAT1 LIPG SOAT2
GOBP_REGULATION_OF_CARBOHYDRATE_BIOSYNTHETIC_PROCESS	0.449937	0.82408	0.0615707	-0.450263	-1.01365	75	IGF1 FAM3C PGP ENPP1 PPP1CA GPT SELENOS GSK3B SDHAF3 ARPP19 PTPN2 FBP1 SIRT7
GOBP_REGULATION_OF_METAL_ION_TRANSPORT	0.453109	0.82408	0.0525899	-0.406353	-1.01497	277	VMP1 P2RX4 NKAIN4 KCNE3 FXYD3 F2 CD63 CALM1 B2M ATP1B1 TMBIM6 ADORA1 SRI BAX ATF4 FHL1 KIF5B SPINK1 SLC31A2 HES1 STC2 CEMIP HAMP RHOA TESC ISCU TRPC6 WNK4 LRRC38 VAMP2 RANGRF CDK5 HSPA2 TRPV3 BEST1 CACNB1
GOBP_RETINOIC_ACID_METABOLIC_PROCESS	0.452077	0.82408	0.0727141	-0.608889	-1.04063	13	CYP26A1 RBP1 SCPEP1 CRABP2
GOCC_PRECATALYTIC_SPLICEOSOME	0.453061	0.82408	0.0646485	-0.477444	-1.01242	49	SNRPG SNRPD2 MAGOHB SF3B6 TXNL4A SNRPD1 SNRPB2 SNRPE SNRPA1 SF3B2 PHF5A LSM5
GOMF_MANNOSYLTRANSFERASE_ACTIVITY	0.451515	0.82408	0.0701132	-0.555445	-1.03362	21	ALG3 ALG1
GOMF_POLYPEPTIDE_N_ACETYLGALACTOSAMINYLTRANSFERASE_ACTIVITY	0.452077	0.82408	0.0727141	-0.608439	-1.03986	13	GALNT6 GALNT1 GALNT18
GOBP_GLYCEROPHOSPHOLIPID_BIOSYNTHETIC_PROCESS	0.453437	0.824198	0.0549074	-0.416226	-1.01471	185	TMEM150A LPCAT3 PIGX AGPAT3 LPCAT4 PIGF SLC44A4 PIP5K1B ABHD5 PLSCR1 DPM3 PGS1 FABP5 CHKA ACP6 PCYT2 PIGS LIPH APOA2 PIGT PIK3CB SOCS3 PIGP AGPAT4 SYNJ1 PNPLA3 BECN1 DHRS7B SELENOI GPAA1 BPNT1 CHKB PCYT1A CLN3 PTDSS2 PIGK PLSCR3 ITPKB ABHD8 PLA2G4A
GOBP_BASEMENT_MEMBRANE_ORGANIZATION	0.454545	0.825235	0.0681513	-0.513549	-1.01718	28	RAMP2 SPINT2 PXDN COL4A1 EXT1 PLOD3 NID2 HPN NTN4
GOBP_ENDOSOME_TRANSPORT_VIA_MULTIVESICULAR_BODY_SORTING_PATHWAY	0.454545	0.825235	0.0681513	-0.513244	-1.01658	28	LEPROTL1 CHMP2A MVB12A CHMP2B LAPTM4B CHMP5
GOBP_POSITIVE_REGULATION_OF_LYMPHOCYTE_MIGRATION	0.45549	0.825846	0.0686326	-0.530769	-1.02002	24	APP RHOA ADAM10 DOCK8 SELENOK CXCL12
GOBP_SMOOTH_MUSCLE_CELL_APOPTOTIC_PROCESS	0.455556	0.825846	0.0720033	-0.5805	-1.03023	16	IGF1 CDKN2A ATF4 SOD2 LYPD3
GOBP_THIOESTER_BIOSYNTHETIC_PROCESS	0.45554	0.825846	0.0646485	-0.481503	-1.00056	41	ELOVL7 TECR ACSL5 HACD2 PPT2 PPT1 DLD ELOVL1 HACD1 GCDH
GOBP_TRABECULA_FORMATION	0.455235	0.825846	0.0697793	-0.546757	-1.02547	22	RBP4 FHL2 PPARGC1B
GOCC_NUCLEOID	0.455048	0.825846	0.0652353	-0.484593	-1.00644	42	SSBP1 SLC25A5 ACADVL VDAC2 MPG SOD2 POLDIP2 HADHB SHMT2 TRMT10C
GOBP_BEHAVIORAL_RESPONSE_TO_PAIN	0.457143	0.825868	0.0718276	-0.586643	-1.02774	14	P2RX4 TRPV1 THBS1
GOBP_CELL_VOLUME_HOMEOSTASIS	0.457184	0.825868	0.0673624	-0.510333	-1.01556	29	AQP1 AQP11 CLNS1A SCTR CLN3 SLC12A7 P2RX7 SLC12A4
GOBP_FOLIC_ACID_CONTAINING_COMPOUND_METABOLIC_PROCESS	0.456425	0.825868	0.0683111	-0.527064	-1.01807	25	MTHFD2 GCH1 GGH
GOBP_MYD88_INDEPENDENT_TOLL_LIKE_RECEPTOR_SIGNALING_PATHWAY	0.456869	0.825868	0.0721798	-0.605803	-1.03536	13	RAB11FIP2 IRF7 IRF3
GOBP_MYOTUBE_CELL_DEVELOPMENT	0.456647	0.825868	0.0672065	-0.50697	-1.01107	30	IGF1 RCAN1
GOBP_REGULATION_OF_AUTOPHAGY	0.456067	0.825868	0.0519512	-0.404495	-1.01237	297	SLC25A4 QSOX1 PARL NUPR1 GAPDH DRAM1 CTSA CISD1 ATP6V1E1 VPS29 ATP6V1D SNX6 SEC22B ATP6V0B HMOX1 SLC25A5 RAB8A ATP6V0D1 ATP6V1C1 SH3GLB1 GSK3B ENDOG ORMDL3 HDAC6 DAPK2 PSAP CALCOCO2 CAPNS1 BAD MAPK3 SESN3 RRAGA SPTLC2 KAT5 EXOC7 SCFD1 UBQLN2 BNIP3 PRKAA2 PIK3CB POLDIP2 EIF4E GBA CDK5 DRAM2 SIRT2 NPRL3 BECN1
GOBP_SPLICEOSOMAL_SNRNP_ASSEMBLY	0.456944	0.825868	0.0652353	-0.489031	-1.00418	36	SNRPG SNRPD2 STRAP SNRPD1 SNRPE SNRPC CD2BP2 CLNS1A
GOBP_T_CELL_MIGRATION	0.456671	0.825868	0.0647943	-0.47822	-0.997424	43	APP RIPK3 RHOA CD200 F11R ADAM10 DOCK8 SELENOK CXCL12
GOMF_3_5_EXODEOXYRIBONUCLEASE_ACTIVITY	0.456628	0.825868	0.0734381	-0.627092	-1.04472	11	ISG20 REXO2 TREX2 TATDN1
GOMF_PROTEIN_TRANSMEMBRANE_TRANSPORTER_ACTIVITY	0.457364	0.82595	0.0706196	-0.550754	-1.01204	19	TMED10 TOMM40 TIMM17A TIMM23
GOBP_ENERGY_HOMEOSTASIS	0.458333	0.825985	0.0650878	-0.488496	-1.00308	36	UBB SQSTM1 PRKAA2 CRTC3
GOBP_LYSOSOMAL_LUMEN_ACIDIFICATION	0.458265	0.825985	0.0732559	-0.626162	-1.04317	11	ATP6AP2 TMEM106B TMEM199 PPT1 GRN CLN3 CCDC115
GOBP_NEGATIVE_REGULATION_OF_SIGNALING_RECEPTOR_ACTIVITY	0.45758	0.825985	0.0652353	-0.495383	-1.01755	38	DKKL1 SNX6 DKK1 LRPAP1 LYPD6 LY6H TSG101 CBLC WFIKKN1 ADH7 ZGPAT PPARG
GOBP_REPLICATIVE_SENESCENCE	0.457735	0.825985	0.0720033	-0.58441	-1.02857	15	CDKN2A CDKN1A ROMO1 ERCC1
GOBP_BRANCHED_CHAIN_AMINO_ACID_METABOLIC_PROCESS	0.459941	0.826464	0.0681513	-0.528445	-1.01555	24	BCAT1 HMGCL HIBADH ECHS1 DLD SDSL IVD ILVBL BCAT2
GOBP_GLUTATHIONE_METABOLIC_PROCESS	0.459459	0.826464	0.0636424	-0.469149	-1.00432	52	GSTP1 CLIC1 ARL6IP5 GSTA4 GSTM5 GSR CLIC5 SOD2 GSTK1 SOD1 GGT1 MGST2 CHAC1 CHAC2 PTGES2 GSTZ1 GSS HAGH
GOBP_LEUKOCYTE_PROLIFERATION	0.459607	0.826464	0.0535669	-0.411988	-1.0112	203	PRDX2 LGALS9 IGF1 GSTP1 CLU KIT CDKN1A BST2 CD81 BAX CD151 HHEX PRKAR1A HSPD1 RIPK3 HES1 ADA NDFIP1 MAPK3 IL2 ANXA1 PKN1 MIF CD55 ENPP3 GBA TCIRG1 IL18 DOCK8 SELENOK PRNP VTCN1 CSF2RA
GOBP_PIGMENT_GRANULE_ORGANIZATION	0.459941	0.826464	0.0681513	-0.515493	-1.01321	27	BLOC1S1 BLOC1S2 BLOC1S4 AP1M1
GOBP_REGULATION_OF_DNA_TEMPLATED_TRANSCRIPTION_INITIATION	0.459786	0.826464	0.0632191	-0.465087	-0.99764	53	SUB1 JUN PSMC6 TAF7 MED30 CTNNBIP1 ERCC1 GTF2A2 MORC1 MITF
GOMF_CALCIUM_DEPENDENT_PHOSPHOLIPASE_A2_ACTIVITY	0.45977	0.826464	0.0732559	-0.63955	-1.04958	10	PLA2G10 PLA2G4A
GOMF_PROTEIN_SELF_ASSOCIATION	0.45935	0.826464	0.0637845	-0.470848	-0.999761	47	MDH2 TMEM43 ATXN1 CTSC ERGIC3 VAMP2 SMTNL1 TRIM32 SGTA PTH1R PLSCR3 ZFYVE27 SLC9A3R1
GOBP_APOPTOTIC_PROCESS_INVOLVED_IN_DEVELOPMENT	0.460362	0.826749	0.0649408	-0.493525	-1.01373	38	ROBO2 BAX TNFRSF1A
GOBP_ICOSANOID_METABOLIC_PROCESS	0.460543	0.826749	0.0614364	-0.453688	-1.00788	68	GSTP1 CBR1 PLA2G10 MGST3 ABHD12 ABHD6 FABP5 TNFRSF1A ANXA1 PTGIS MIF GGT1 FADS1 MGST2 PTGES2 PLA2G4A ALOX12B PTGR2
GOBP_POSITIVE_REGULATION_OF_CELL_CELL_ADHESION	0.460773	0.826749	0.0540088	-0.413554	-1.00972	188	PODXL PDPN LGALS9 LGALS1 IGF1 B2M NFKBIZ CD81 CD47 ADAM19 VNN1 HSPD1 HES1 FLOT1 ADA FOXA2 RHOA PLAUR BAD DPP4 SOX13 IL2 ANXA1 CD44 CD55 F11R IL18 DOCK8 RELA ETS1 SELENOK SART1 RARA VTCN1 MYO10 IHH ITPKB DNAJA3 TFRC
GOBP_RESPONSE_TO_ATP	0.460465	0.826749	0.0702813	-0.549218	-1.00922	19	P2RX4 SOD1 TRPV1 HSP90B1 P2RX3 P2RX7
GOBP_ALPHA_BETA_T_CELL_DIFFERENTIATION	0.461055	0.827013	0.0599892	-0.44567	-1.0037	78	LGALS9 CTSL NFKBIZ ADA RHOA IRF4 IL2 ANXA1 IL18 RARA PTGER4 IHH ITPKB RELB PRR7 ENTPD7 CRACR2A BATF TGFBR2 SOCS1
GOBP_RESPONSE_TO_MURAMYL_DIPEPTIDE	0.462145	0.828312	0.0709609	-0.559987	-1.01791	18	NFKBIA JAG1 CHMP5 RELA VIM
GOBP_NEGATIVE_REGULATION_OF_VIRAL_LIFE_CYCLE	0.46252	0.82867	0.0714786	-0.580477	-1.02165	15	PPIA IFITM3 GSN BST2
GOBP_EARLY_ENDOSOME_TO_GOLGI_TRANSPORT	0.463054	0.828991	0.0728939	-0.63887	-1.04846	10	TMED9 LMAN1
GOBP_POSITIVE_REGULATION_OF_ANION_TRANSPORT	0.46299	0.828991	0.0667426	-0.50863	-1.01217	29	P2RX4 ATF4 PLA2G10 MIF TRH TCAF1 ITGB1 PLA2G4A DTNBP1 P2RX7 PSEN1 ABAT
GOMF_FLAVIN_ADENINE_DINUCLEOTIDE_BINDING	0.464103	0.830535	0.0606404	-0.448378	-1.00279	71	QSOX1 AIFM3 ACADVL ETFA GSR COQ6 ACADS TXNRD2 DLD FMO1 GCDH LDHD IVD ILVBL ETFDH ACADL SQLE
GOBP_DENDRITIC_CELL_CHEMOTAXIS	0.466667	0.830634	0.0707899	-0.581961	-1.01954	14	LGALS9 C1QBP
GOBP_GLYCOSYLCERAMIDE_METABOLIC_PROCESS	0.466667	0.830634	0.0707899	-0.583247	-1.02179	14	NAGA B4GALT3 GBA GAL3ST1
GOBP_INFLAMMATORY_RESPONSE_TO_WOUNDING	0.466775	0.830634	0.0718276	-0.620169	-1.03771	12	TIMP1 HMOX1 GRN
GOBP_LYMPH_VESSEL_MORPHOGENESIS	0.4653	0.830634	0.0706196	-0.558157	-1.01459	18	PDPN VEGFA
GOBP_NEGATIVE_REGULATION_OF_CD4_POSITIVE_ALPHA_BETA_T_CELL_ACTIVATION	0.465672	0.830634	0.0678338	-0.531923	-1.01097	23	LGALS9 IL2 ANXA1
GOBP_NUCLEOBASE_CONTAINING_SMALL_MOLECULE_BIOSYNTHETIC_PROCESS	0.464812	0.830634	0.0725352	-0.623812	-1.03926	11	ADA ADK NT5E DTYMK UCKL1 APRT
GOBP_POSITIVE_REGULATION_OF_BLOOD_VESSEL_ENDOTHELIAL_CELL_MIGRATION	0.466667	0.830634	0.0632191	-0.474246	-1.00082	46	TMSB4X P2RX4 CIB1 HMOX1 VEGFA ANXA1 THBS1 RHOJ ETS1
GOBP_POSITIVE_REGULATION_OF_OSTEOBLAST_DIFFERENTIATION	0.465863	0.830634	0.0625237	-0.46448	-1.0027	56	IGF1 CLIC1 JUND ATRAID JAG1 ILK IFITM1 CTNNBIP1
GOBP_PROTEIN_DENEDDYLATION	0.466338	0.830634	0.0725352	-0.636008	-1.04376	10	COPS3 COPS7A GPS1 TOR1A COPS6
GOBP_TRNA_METHYLATION	0.464534	0.830634	0.0645031	-0.486798	-0.999466	37	TRMT112 THUMPD3
GOCC_CILIARY_TIP	0.4663	0.830634	0.0637845	-0.476959	-0.994793	43	DYNLL2 IFT43 HSPB11 IFT57 IFT22 KIF3A
GOCC_GOLGI_ASSOCIATED_VESICLE_MEMBRANE	0.464924	0.830634	0.0639272	-0.477327	-0.99556	43	TMED3 KDELR3 COPE ITM2B KDELR1 TMEM199 NRGN TMED2 SCYL1 SPPL2A
GOCC_PROTEIN_PHOSPHATASE_TYPE_1_COMPLEX	0.466667	0.830634	0.0707899	-0.582913	-1.02121	14	PPP1R15A PPP1CA
GOMF_NEUROPEPTIDE_HORMONE_ACTIVITY	0.466667	0.830634	0.0707899	-0.580547	-1.01706	14	NMB
GOBP_CALCINEURIN_MEDIATED_SIGNALING	0.467316	0.831094	0.0642141	-0.489947	-1.00638	38	IGF1 CIB1 RCAN1 FHL2 GSK3B
GOMF_PHOSPHOLIPASE_C_ACTIVITY	0.467409	0.831094	0.0707899	-0.569775	-1.01641	17	PDIA3
GOBP_OLIGOSACCHARIDE_LIPID_INTERMEDIATE_BIOSYNTHETIC_PROCESS	0.468454	0.831527	0.0702813	-0.557006	-1.01249	18	ALG3 ALG1 MPDU1 ALG8
GOMF_NEUROPEPTIDE_RECEPTOR_ACTIVITY	0.468395	0.831527	0.0716527	-0.619092	-1.03591	12	KISS1R SSTR2 GAL TACR1
GOBP_REGULATION_OF_PROTEIN_AUTOPHOSPHORYLATION	0.468707	0.831734	0.0640704	-0.485158	-0.9961	37	JUN CALM1 ENPP1 VEGFA
GOBP_POSITIVE_REGULATION_OF_LYMPHOCYTE_APOPTOTIC_PROCESS	0.469622	0.832442	0.0721798	-0.635486	-1.04291	10	LGALS9 BAX
GOBP_REGULATION_OF_ICOSANOID_SECRETION	0.469649	0.832442	0.0707899	-0.599812	-1.02512	13	P2RX4 PLA2G10 MIF
GOBP_SEMINIFEROUS_TUBULE_DEVELOPMENT	0.469649	0.832442	0.0707899	-0.599248	-1.02415	13	UBB ING2
GOMF_AMINOACYLTRANSFERASE_ACTIVITY	0.469622	0.832442	0.0721798	-0.634783	-1.04175	10	GGT1 TGM2 QPCTL GGT7 GGT5 ATE1
GOBP_ERYTHROCYTE_HOMEOSTASIS	0.470303	0.832699	0.0573667	-0.427531	-0.994503	107	TMEM14C B2M KIT EPAS1 HMOX1 SLC25A5 PRDX1 PLA2G10 PRMT1 ZFP36 VEGFA PTPN2 ANKRD54 KLF2 SCNN1B CDK5RAP3 ETS1 CEBPG ISG15 HIPK2 ALAS1
GOCC_COPII_VESICLE_COAT	0.470494	0.832699	0.0706196	-0.577897	-1.01711	15	SAR1B SAR1A SEC13
GOMF_ACTIN_MONOMER_BINDING	0.47041	0.832699	0.0681513	-0.540851	-1.01439	22	TMSB4X MYL3
GOCC_CONTRACTILE_FIBER	0.470911	0.832753	0.0526973	-0.409379	-1.00335	197	TPM4 PSMA6 PDLIM1 MYL3 KRT19 CSRP2 CALM1 ACTG1 MYL12B ALDOA SQSTM1 SRI CALD1 PDLIM4 CFL2 SCO2 FHL2 PALLD LMAN1 MYL9 FRG1 ILK
GOBP_INHIBITORY_SYNAPSE_ASSEMBLY	0.471264	0.833138	0.0720033	-0.634397	-1.04112	10	PLXNB1
GOBP_LIVER_REGENERATION	0.471927	0.833171	0.0679923	-0.539796	-1.01242	22	PNPT1 HMOX1 HAMP UCP2 SRSF5 PCNA CPT1A IHH
GOBP_PENTOSE_PHOSPHATE_SHUNT	0.471637	0.833171	0.0713053	-0.617574	-1.03337	12	TALDO1 PGLS PGAM1 TIGAR
GOBP_STEROL_HOMEOSTASIS	0.471925	0.833171	0.0618406	-0.459345	-1.00031	63	SOAT1 EHD1 CNBP PLA2G10 PLA2G12B NPC2 APOM FGFR4 APOA2 COMMD9 INSIG1 IL18 ABCA5
GOMF_OXIDOREDUCTASE_ACTIVITY_ACTING_ON_THE_CH_CH_GROUP_OF_DONORS_NAD_OR_NADP_AS_ACCEPTOR	0.471642	0.833171	0.0672065	-0.529953	-1.00722	23	BLVRB TECR SRD5A1 MECR BLVRA
GOBP_PH_REDUCTION	0.472543	0.833236	0.0655321	-0.502826	-1.0028	30	ATP6V0D1 ATP6AP2 TMEM106B TMEM199 RAB20 AQP11 PPT1 GRN TCIRG1 CLN3 CCDC115 ATP6V0E2 ATP6V0A1
GOBP_REGULATION_OF_ENDOPLASMIC_RETICULUM_STRESS_INDUCED_INTRINSIC_APOPTOTIC_SIGNALING_PATHWAY	0.472543	0.833236	0.0655321	-0.503343	-1.00384	30	TMBIM6 SELENOS CREB3L1 TXNDC12 GRINA PTPN2 ERP29 HERPUD1 DDIT3 HSPA1A RNF183 BOK
GOBP_REGULATION_OF_HORMONE_LEVELS	0.472482	0.833236	0.0499914	-0.398626	-1.00149	336	TTR JAGN1 EGR1 CYP26A1 CTSZ CTSL CTSB BACE2 ADORA1 VAMP8 SRI SNX6 DHRS3 TCF7L2 RBP4 PCK2 ENPEP RAB11FIP5 DHRS13 ATP6AP2 SPINK1 SRD5A1 RBP1 STC2 FOXA2 SCPEP1 NMB UCP2 BAD DPP4 VAMP7 ICA1 CRABP2 RAB11FIP2 TIPARP IDE SERP1 ANXA1 HPN GDF9 AIMP1 LIF TRH VAMP2 ALDH9A1 TCIRG1 PCSK1N DHRS4 SCNN1B CLCN2 HADH ECE2 SLC16A10
GOBP_ASTROCYTE_ACTIVATION	0.472843	0.833526	0.0704501	-0.598854	-1.02348	13	APP GRN
GOBP_AORTA_MORPHOGENESIS	0.473149	0.833586	0.0656814	-0.504571	-1.00409	29	ADAMTS9 FKBP10 HES1 JAG1 EFEMP2 NPRL3
GOBP_POSITIVE_REGULATION_OF_VASCULAR_ASSOCIATED_SMOOTH_MUSCLE_CELL_PROLIFERATION	0.473294	0.833601	0.0667426	-0.511053	-1.00448	27	JUN IGF1
GOBP_VESICLE_CARGO_LOADING	0.473684	0.834049	0.0687943	-0.54733	-1.00644	20	TMED10 SAR1A SEC13 INSIG1 TMED2 MIA2
GOBP_BILE_ACID_METABOLIC_PROCESS	0.473988	0.834273	0.0653834	-0.497747	-1.00079	32	KIT CYP27A1 FGFR4
GOBP_RENAL_SYSTEM_PROCESS	0.474083	0.834273	0.0589694	-0.443978	-0.998512	77	LGMN GSN AQP1 ADORA1 SGK1 RHOA WNK4 PKN1 SLC4A5 NPR1 TRPV1 PRKRIP1 RHPN2 HYAL2 CLN3 MYO5B SLC9A3R1 ADM
GOBP_NEGATIVE_REGULATION_OF_CATION_CHANNEL_ACTIVITY	0.474601	0.834519	0.0655321	-0.503012	-1.00099	29	KCNE3 CALM1 SRI
GOBP_POSITIVE_REGULATION_OF_NITRIC_OXIDE_SYNTHASE_ACTIVITY	0.474603	0.834519	0.0699459	-0.569144	-1.01008	16	S100A1 GCH1
GOBP_RESPONSE_TO_SELENIUM_ION	0.474632	0.834519	0.0714786	-0.619546	-1.03215	11	MIEN1 SOD2 TXNRD2
GOBP_NEURON_DEATH	0.474843	0.834651	0.0501934	-0.401947	-1.00505	286	NUPR1 LGMN JUN GAPDH FOS EIF2S1 EGR1 CTSZ CLU CITED1 BTG2 ARL6IP5 APP UBB ADORA1 BAX SNX6 ATF4 HMOX1 HSPA5 DKK1 GSK3B ENDOG PSMC1 RHOA CASP8 EGLN3 BAD PTPRZ1 CRLF1 CD200 SOD2 PPT1 GRN AIMP2 FAM162A PIGT SOD1 BNIP3 AKT1S1 NAE1 GBA CDK5 BDNF POLB NQO1 STAMBP HTRA2 LANCL1
GOBP_CYTOKINE_PRODUCTION_INVOLVED_IN_IMMUNE_RESPONSE	0.475325	0.835258	0.0601186	-0.450768	-0.997597	67	CUEDC2 B2M KIT BST2 CD81 HMOX1 SPON2 APOA2 MIF CD55 IL18
GOBP_INCLUSION_BODY_ASSEMBLY	0.475758	0.835386	0.0675189	-0.545808	-1.01569	21	CLU PSMC5 PSMC6 HDAC6 DNAJB1
GOBP_DETECTION_OF_EXTERNAL_BIOTIC_STIMULUS	0.476499	0.836253	0.0707899	-0.614383	-1.02803	12	LY96 LBP PGLYRP1
GOBP_LYMPHOCYTE_APOPTOTIC_PROCESS	0.476573	0.836253	0.0614364	-0.462305	-0.998005	56	LGALS9 BIRC7 BAX RIPK3 TSC22D3 ADA KDELR1 ORMDL3 ST3GAL1 IL2 PKN1 MIF
GOBP_POSITIVE_REGULATION_OF_T_CELL_PROLIFERATION	0.477212	0.837135	0.0614364	-0.463795	-1.00143	57	LGALS9 IGF1 CD81 HES1 IL2 ANXA1 CD55 IL18 SELENOK VTCN1 DNAJA3 TFRC VCAM1 IL15 DHPS
GOBP_REGULATION_OF_TRANSPORTER_ACTIVITY	0.477644	0.837654	0.0517405	-0.406657	-0.998291	205	VMP1 TMSB4X NDUFA4 KCNE3 FXYD3 CALM1 ATP1B1 APP PHB2 IFNGR2 SRI FHL1 SGK1 TESC TRPC6 NDFIP1 APOA2 WNK4 LRRC38 VAMP2 RANGRF CDK5 HSPA2 CACNB1
GOBP_ACYLGLYCEROL_HOMEOSTASIS	0.479228	0.83768	0.0661326	-0.509365	-1.00116	27	FUNDC2 ADORA1 PLA2G12B
GOBP_CELLULAR_RESPONSE_TO_ANTIBIOTIC	0.479741	0.83768	0.0704501	-0.613633	-1.02677	12	CRIP1 HSPA5
GOBP_CHAPERONE_MEDIATED_PROTEIN_COMPLEX_ASSEMBLY	0.478788	0.83768	0.0672065	-0.543923	-1.01218	21	HSP90AA1 CLU HSPD1 PSMG2 PSMG1 PSMG3 HSPA1A TMEM35A
GOBP_CHOLESTEROL_STORAGE	0.480064	0.83768	0.0696133	-0.574745	-1.01156	15	SOAT1 EHD1
GOBP_EXTRACELLULAR_MATRIX_DISASSEMBLY	0.478796	0.83768	0.062249	-0.474387	-0.985769	41	PDPN GSN CST3 FLOT1 MMP15 FGFR4 DPP4 HPN DDR1 ADAM10
GOBP_NEGATIVE_REGULATION_OF_INTRACELLULAR_PROTEIN_TRANSPORT	0.480392	0.83768	0.0632191	-0.487237	-0.993129	35	UBAC2 DERL2 LMAN1 ERLEC1 OS9 ITGB1BP1 INSIG1 UFM1 CDK5
GOBP_REGULATION_OF_BEHAVIOR	0.478082	0.83768	0.0623861	-0.471576	-0.991723	45	STRA6 ADORA1 CFAP20 HDAC2
GOBP_SULFUR_COMPOUND_TRANSPORT	0.478202	0.83768	0.0621124	-0.470298	-0.986626	44	SLC26A2 SLC44A4 SLC25A11 SLC25A10 SLC35B3 SLC9A3R1 SLC7A9 ABCC5 SLC1A4 CTNS ABCC4 ABCC1 ABCG2
GOBP_VESICLE_LOCALIZATION	0.478114	0.83768	0.0530213	-0.412541	-0.999628	169	TMED9 TMED10 SAR1B RAB11A CHMP2A BLOC1S1 SAR1A TFG BLOC1S2 KIF5B AP1M2 BLOC1S4 TOR1A SDCBP TANC2 CDK5 TCIRG1 TMED2 MYO6 DCTN2 SYNJ1 GBF1 KIF3A RAB3A AP3S1 SNAP29 ARFGAP3 KIF5C TPGS1 CLN3 TSG101
GOCC_INTRINSIC_COMPONENT_OF_MITOCHONDRIAL_OUTER_MEMBRANE	0.479104	0.83768	0.0664364	-0.527065	-1.00173	23	TOMM40 FUNDC2 BNIP3 CPT1A SYNJ2BP TOMM20 FIS1 MUL1
GOCC_SIN3_COMPLEX	0.479475	0.83768	0.0711327	-0.629319	-1.03279	10	SIN3B ING2 HDAC2
GOBP_REGULATION_OF_INTRINSIC_APOPTOTIC_SIGNALING_PATHWAY_BY_P53_CLASS_MEDIATOR	0.480597	0.837799	0.0662842	-0.525894	-0.999507	23	UBB PTTG1IP ING2 MIF CD44
GOBP_CELLULAR_MONOVALENT_INORGANIC_CATION_HOMEOSTASIS	0.480867	0.837846	0.0587186	-0.442808	-0.992857	73	ATP1B1 ATP6AP1 ATP6V0D1 ATP6AP2 TMEM106B TMEM199 MAPK3 RAB20 AQP11 PPT1 GRN SLC1A3 SLC4A5 TCIRG1 SCNN1B CLN3 ATP1A1 CCDC115 ATP6V0E2 SLC4A2
GOBP_NEGATIVE_REGULATION_OF_AMINE_TRANSPORT	0.481073	0.837846	0.0689567	-0.55281	-1.00487	18	ARL6IP5 ADORA1 TRH SLC43A1
GOBP_PLATELET_MORPHOGENESIS	0.481717	0.837846	0.0692836	-0.563723	-1.00561	17	CIB1 WDR1
GOBP_POSITIVE_REGULATION_OF_LEUKOCYTE_MIGRATION	0.481572	0.837846	0.0568864	-0.433196	-0.99935	96	P2RX4 LGMN LGALS9 C1QBP APP CD47 VEGFA RHOA DAPK2 MAPK3 LBP THBS1 ADAM10 VEGFB DOCK8
GOBP_POSITIVE_REGULATION_OF_LOCOMOTION	0.481595	0.837846	0.0484088	-0.396105	-1.0062	442	TMSB4X STX3 SPARC RHOD RHOC RAB11A PODXL PDPN P2RX4 MIEN1 LGMN LGALS9 JUN IGF1 HBEGF FLT1 F3 CTSH CIB1 C1QBP APP ACTG1 KIT PHPT1 SEMA4G CD47 CFAP20 CD151 ANXA3 HMOX1 RHOB HSPA5 SHTN1 SEMA3B LAMC2 PLET1 VEGFA CEMIP RHOA WNT11 SMIM22 CDH5 HDAC6 DAPK2 SPOCK2 GLIPR2 MAPK3 LBP SOD2 PDCD10 GRN ITGB1BP1 ELP5 ANXA1 SDCBP SPHK1 FAM89B PIK3CB CCDC25 TDGF1 SH3RF2 TRADD THBS1 ADAM10 VEGFB DOCK8 RHOJ
GOBP_REGULATION_OF_AEROBIC_RESPIRATION	0.481858	0.837853	0.0647943	-0.49733	-0.98968	29	NUPR1 ARL2 COX7A1 RHOA ISCU IDE BNIP3 DNAJC15 COX7A2
GOBP_REGULATION_OF_CELLULAR_CARBOHYDRATE_METABOLIC_PROCESS	0.48227	0.837856	0.0550211	-0.423918	-0.99584	117	NUPR1 IGFBP4 IGF1 FAM3C SLC45A3 PGP ENPP1 PPP1CA GPT SELENOS GSK3B SDHAF3 ARPP19 FOXA2 PTPN2 BAD FBP1 SIRT7 COX11
GOMF_NADP_BINDING	0.482192	0.837856	0.0619763	-0.47528	-0.983728	40	GAPDH CRYZL1 SRD5A1 ME1 CBR4 SPR GSR HIBADH ME3 FMO1 GRHPR
GOBP_MATURATION_OF_LSU_RRNA	0.482549	0.838023	0.0668966	-0.534009	-1.00156	22	RSL1D1 RPF2 EIF6 MRPL1 NOP2 NHP2 MAK16
GOBP_POSITIVE_REGULATION_OF_PEPTIDYL_TYROSINE_PHOSPHORYLATION	0.483491	0.839027	0.054794	-0.423102	-0.99543	120	IGF1 HBEGF KIT ADORA1 CD81 HES1 VEGFA HDAC2 TNFRSF1A CRLF1 IL2 MIF CD44 LIF TEC TDGF1 IL18 PTK6
GOMF_ENDORIBONUCLEASE_ACTIVITY	0.483914	0.839524	0.0607719	-0.461847	-0.997218	57	RNASE4 TSNAX RPP30 RPP25 ENDOG RNASEH2A NUDT16L1 RPP21 RIDA RCL1 FEN1 RPP40
GOBP_RIBONUCLEOSIDE_MONOPHOSPHATE_CATABOLIC_PROCESS	0.484452	0.839744	0.0704501	-0.615257	-1.025	11	NT5C ADA NT5E NT5C2 UPB1
GOCC_NEURON_PROJECTION_TERMINUS	0.484223	0.839744	0.0560596	-0.43401	-0.999497	92	P2RX4 GCH1 ACTG1 ADORA1 HSPA8 PRSS12 ATP6V0D1 VTI1A
GOBP_PIGMENT_ACCUMULATION	0.484603	0.839768	0.0699459	-0.611966	-1.02398	12	CD63
GOBP_MACROPHAGE_CHEMOTAXIS	0.484761	0.839804	0.0645031	-0.496233	-0.987497	29	MTUS1 CKLF MAPK3 MIF THBS1
GOMF_CARBON_CARBON_LYASE_ACTIVITY	0.485014	0.840005	0.0614364	-0.469078	-0.984066	44	ALDOA ME2 PCK2 ME1 UMPS HMGCL CLYBL ME3
GOBP_EXTRINSIC_APOPTOTIC_SIGNALING_PATHWAY	0.486065	0.841119	0.0519512	-0.412666	-1.00293	177	PRDX2 PDIA3 KRT18 IGF1 GSTP1 CIB1 ATF3 IFI27 TNFRSF12A GABARAP BAX ITM2C NDUFA13 TCF7L2 HMOX1 BLOC1S2 BEX3 PPP1CA NOL3 GSK3B TIMP3 CASP8 TNFRSF1A BAD IL2 TNFSF12 TRADD THBS1 LTBR DEDD2 LMNA WWOX HTRA2 TMBIM1 RELA RFFL HYAL2
GOBP_PYRAMIDAL_NEURON_DEVELOPMENT	0.486043	0.841119	0.0704501	-0.625209	-1.02604	10	UQCRQ OGDH DISC1
GOMF_FERROUS_IRON_BINDING	0.486068	0.841119	0.0675189	-0.542791	-0.998093	20	FXN ACP5 FTH1 ISCU ALKBH3 EGLN3 PHYH EGLN1 ALKBH2 DNAJC24
GOBP_AMINO_ACID_TRANSPORT	0.486842	0.84222	0.0551352	-0.424838	-0.992074	113	SLC3A2 PDPN ARL6IP5 ADORA1 PRAF2 SLC7A7 SLC1A3 SLC17A5 TRPV1 TRH SLC43A1 SLC25A48 GIPC1 SLC16A10 SLC7A6 SLC7A3 CLN3 ITGB1 SFXN3 SLC9A3R1 SLC7A9 SLC38A6 SLC38A1 DTNBP1 SERINC3 SLC1A4 CTNS P2RX7 PER2 SLC36A4 SH3BP4 PSEN1
GOBP_ADULT_LOCOMOTORY_BEHAVIOR	0.487282	0.842302	0.0603786	-0.460606	-0.998889	60	FXN APP CSTB ABHD12 FOXA2 PPT1 CNP PREX2 TRH LGI4 HTRA2 EPS8 CEND1 HIPK2 CXCL12
GOBP_PIGMENT_BIOSYNTHETIC_PROCESS	0.487179	0.842302	0.0607719	-0.458335	-0.985442	54	TMEM14C FXN CITED1 ADA SLC25A39 GIPC1 ALAS1 SHMT2 SHMT1 SLC11A2 ALAD CTNS UROD
GOBP_REGULATION_OF_METALLOPEPTIDASE_ACTIVITY	0.487302	0.842302	0.0686326	-0.571456	-1.00113	14	TIMP1 TIMP3 MBP
GOBP_POSITIVE_REGULATION_OF_MRNA_PROCESSING	0.488439	0.842458	0.0639272	-0.495412	-0.988018	30	RBM3 HSPA8 NCBP2 CIRBP NUDT21 SNW1
GOCC_EARLY_ENDOSOME_MEMBRANE	0.488027	0.842458	0.052805	-0.416374	-0.996859	145	PLD3 IFITM3 B2M VAMP8 SNX6 PDLIM4 LITAF ATP13A3 STX7 EHD1 DKK1 RAB11FIP5 TMEM9B VTI1B ANXA1 SPHK1 SNX16 RABEP1 TMEM30A ABCA7 RAB14 TMEM184A
GOCC_TERTIARY_GRANULE_MEMBRANE	0.488435	0.842458	0.0610364	-0.469221	-0.990218	46	CYSTM1 FCER1G GAA VAMP8 CD47 ATP6AP2 LAMTOR2 HGSNAT
GOCC_U2_TYPE_SPLICEOSOMAL_COMPLEX	0.488257	0.842458	0.05653	-0.438487	-0.997199	85	SNRPG SNRPD2 MAGOHB SF3B6 EIF4A3 TXNL4A SNRPD1 SNRPB2 SNRPE SNRPA1 SF3B2 SNRPC SNW1 PHF5A LSM5 HTATSF1
GOCC_PRESYNAPSE	0.48866	0.842512	0.0481184	-0.397125	-1.00439	369	UBE2L3 TMED9 SYNGR1 STX3 P2RX4 NAPA C1QBP APP ACTG1 PHB2 ADORA1 HSPA8 SYNGR2 PRSS12 RAB8A STX7 ROGDI ATP6V0D1 PPP1CA RAB15 VTI1A FLOT1 NPTN RABAC1 RAB6B STXBP2 VTI1B ICA1 SNAP47 RAB10 PPT1 TOR1A SPHK1 SLC17A5 PPFIBP1 VAMP2 CDK5 SYNJ1 BDNF SLC6A2 GIPC1 RAB3A SNAP29 SLC22A1 DISC1 PRNP CLN3 GRIN1 PFN2
GOBP_NUCLEOSIDE_BISPHOSPHATE_BIOSYNTHETIC_PROCESS	0.489247	0.843051	0.0603786	-0.45794	-0.98497	55	ELOVL7 TECR SLC26A2 ACSL5 HACD2 PPT2 PPT1 DLD ELOVL1 HACD1 GCDH
GOBP_PROTEIN_DEMANNOSYLATION	0.489633	0.84328	0.0686326	-0.570633	-1.00432	15	EDEM2 MAN1A2 EDEM1
GOBP_VACUOLAR_TRANSPORT	0.489655	0.84328	0.0530213	-0.417138	-0.994844	141	LEPROTL1 CLU CHMP2A STX8 MVB12A HSPA8 CHMP2B RHOB ATP6V0D1 ARL8B VTI1A TMEM106B PSAP HGSNAT VTI1B CHMP5 VAMP7 NDFIP1 GRN LAMP2 SNX16 NAGPA VTA1 VPS37A M6PR BECN1 HOOK2 AP3S1 CLN3 TSG101
GOBP_BLOOD_VESSEL_REMODELING	0.494398	0.84413	0.0618406	-0.480741	-0.979889	35	CST3 EPAS1 BAX EXT1 NOL3 JAG1
GOBP_CELL_DIFFERENTIATION_INVOLVED_IN_EMBRYONIC_PLACENTA_DEVELOPMENT	0.49483	0.84413	0.0643583	-0.511801	-0.988584	25	KRT19 SPINT2 ST14 CASP8 SOCS3 LIF
GOBP_HEART_FORMATION	0.490566	0.84413	0.0639272	-0.494232	-0.983514	29	SOX17 ROBO2 EXT1 DKK1 HES1 WNT11
GOBP_MULTICELLULAR_ORGANISMAL_SIGNALING	0.494559	0.84413	0.0549074	-0.422821	-0.982397	105	P2RX4 KCNE3 CALM1 ATP1B1 SRI CXADR
GOBP_NEGATIVE_REGULATION_OF_POTASSIUM_ION_TRANSPORT	0.493023	0.84413	0.0668966	-0.535433	-0.983886	19	KCNE3 ATF4
GOBP_NEGATIVE_REGULATION_OF_RESPONSE_TO_CYTOKINE_STIMULUS	0.494595	0.84413	0.0601186	-0.45959	-0.983863	52	GSTP1 BIRC7 PXDN NOL3 PTPN2
GOBP_POLYSACCHARIDE_METABOLIC_PROCESS	0.493317	0.84413	0.0552496	-0.431947	-0.990938	89	IGF1 GAA EXT1 B4GAT1 ENPP1 PPP1CA SELENOS GSK3B
GOBP_POSITIVE_REGULATION_OF_CHEMOKINE_PRODUCTION	0.493169	0.84413	0.0607719	-0.462976	-0.98284	48	LGALS9 EGR1 APP HMOX1 MBP LBP MIF IL18 SELENOK TRIM32
GOBP_PROTEIN_O_LINKED_MANNOSYLATION	0.494418	0.84413	0.0681513	-0.56845	-1.00048	15	B4GAT1 DPM3
GOBP_PYROPTOSIS	0.492635	0.84413	0.0696133	-0.611024	-1.01795	11	APIP CASP8 GSDMD CASP4
GOBP_REGULATION_OF_ATP_METABOLIC_PROCESS	0.494179	0.84413	0.0580984	-0.44554	-0.989782	68	TMSB4X NUPR1 IGF1 ARL2 APP H19 COX7A1 PRKAG1 RHOA MT-CO2 EIF6 FBP1 PRKAA2 DNAJC15 PGAM1 ENTPD5 COX7A2
GOBP_REGULATION_OF_LEUKOCYTE_PROLIFERATION	0.491525	0.84413	0.052057	-0.412928	-0.996203	160	LGALS9 IGF1 GSTP1 CDKN1A BST2 CD81 HHEX PRKAR1A RIPK3 HES1 ADA NDFIP1 MAPK3 IL2 ANXA1 PKN1 MIF CD55 ENPP3 IL18 SELENOK PRNP VTCN1 CSF2RA IHH DNAJA3 TFRC
[truncated: 1,725 more rows]

## Sheet: GO_GSEA_clusters_Harmony_e2 (2)
pathway	pval	padj	log2err	ES	NES	size	leadingEdge
GOBP_CHROMATIN_ORGANIZATION	1e-10	5.10917e-08		0.556835	1.75789	462	ARID1A DNMT3L HMGA2 HMGB2 JARID2 KMT2C KMT5A NUCKS1 SET SMARCC1 SPTY2D1 TET2 RERE HJURP TPR EHMT2 TRIM28 IGF2 YEATS4 SETD1B TET1 KDM5B NSD1 GATAD2A HNRNPU RLIM MTF2 OGT BRD3 RCBTB1 UHRF1 SETD2 SOX2 USP22 CFDP1 TDG DNMT3A KAT6B BPTF NAP1L1 HMGN1 CENPV MIER1 MTA1 SMARCA4 ATRX KDM3B KMT2A MKI67 CARM1 TRRAP BAZ2B BAZ2A CBX5 TBL1XR1 SIN3A SRPK1 ATAD2 EP400 HMGN2 SMARCD1 HCFC1 ZDBF2 EHMT1 SETDB1 HMGA1 …
GOCC_CHROMOSOMAL_REGION	1.20488e-09	4.61694e-07	0.788187	0.577848	1.78278	307	BIRC5 CENPA CENPF PARP1 TOP2A ALYREF DDB1 HJURP TPR CENPE STAG1 AHCTF1 HNRNPU SPC25 RCC2 NCAPD2 MIS18BP1 BUB1B PPP1CB CCNB1 KIF2C CFDP1 DNMT3A CENPV SMC4 RAD21 ATRX PURA XPO1 CDCA8 CBX5 NEK2 SIN3A KIF22 TERF1 PLK1 CDC73 PPP2R5A MCM6 FMR1 MCM3 CKAP5 ZBTB10 ESCO2 GATAD2B ZWILCH KAT7 DNMT1 CHD4 NUF2 CTCF KDM1A RTEL1 PDS5A SMC6 CENPN ATM CDK2 ORC2 DOT1L MCM5 CTC1 CHMP7 BUB1 BRCA2 CBX1 RBBP7 KNSTRN SP…
GOBP_ORGANELLE_FISSION	5.0739e-09	1.52367e-06	0.761461	0.515122	1.63107	425	CCNB2 CENPF DNMT3L KMT5A MYBL2 TOP2A TPX2 UBE2S KIF23 TPR ASPM EHMT2 FLNA CENPE IGF2 VPS4B STAG1 NUSAP1 MZT1 SMC2 BORA KPNB1 CDCA2 CDC20 AURKA HNRNPU UBE2C CALR CORO1C NCAPD2 BUB1B CKS2 ANLN KIF15 CCNB1 KIF2C NUMA1 PHIP ACTR3 SMC4 RAD21 ATRX ANAPC5 ANAPC1 OBSL1 MKI67 ACTR2 OOEP CDCA8 NEK2 KIF22 PSRC1 TERF1 FZR1 TOP2B PLK1 PRC1 CUL7 PIBF1 KIF11 NCAPH2 KIF14 DLGAP5 REEP4 ZWILCH ESPL1 RAD54L NUP62 F…
GOBP_HISTONE_MODIFICATION	6.07258e-09	1.69232e-06	0.761461	0.514772	1.63909	432	HMGA2 JARID2 KMT2C KMT5A SET TET2 TRIP12 DDB1 AUTS2 NCOA3 REST EHMT2 IGF2 YEATS4 SETD1B CTNNB1 TET1 KDM5B NSD1 GATAD2A AURKA MTF2 OGT UHRF1 SETD2 USP22 KAT6B SKI CCNA2 MIER1 MTA1 ATRX KDM3B KMT2A CARM1 TRRAP BAZ2A TBL1XR1 ARRB1 SIN3A EP400 CDC73 PARK7 TBL1X HCFC1 FMR1 EHMT1 SETDB1 NOC2L HUWE1 GATAD2B KAT7 DNMT1 GLYR1 CHD4 DNMT3B BRD4 APBB1 SFPQ SIRT1 KDM6B CTCF KDM1A GATA3 HDAC4 ZZZ3 KMT2B BRD8 A…
GOBP_DNA_CONFORMATION_CHANGE	1.6838e-08	4.3014e-06	0.733762	0.590755	1.81722	248	HMGA2 HMGB2 KMT5A SET SPTY2D1 TOP2A HJURP TPR DDX3X TRIM28 TET1 NUSAP1 SMC2 ACIN1 NCAPD2 DNMT3A KAT6B NAP1L1 CENPV SMC4 ATRX PURA G3BP1 BAZ2A SIN3A SRPK1 HMGB1 TOP2B PLK1 MCM6 ABL1 ZDBF2 NCAPH2 SETDB1 HMGA1 MCM3 NOC2L DNMT1 RAD54L CHD4 DFFB SIRT1 CHD8 CTCF KDM1A RTEL1 CHD2 CDK2 CTBP1 GINS2 MCM8 CHAF1A CHTF8 MCM5 ZRANB3 PHF8 DPPA3 DHX9 PIK3CA ASCC3 UPF1 BRD2 RBBP4 CDK1 SETX HELLS HDAC5 RAD51 CENPW…
GOMF_CHROMATIN_BINDING	2.10681e-08	5.16674e-06	0.733762	0.485258	1.54336	482	ARID1A CENPA CENPF HMGA2 HNRNPD JARID2 NUCKS1 POLR2A SET SMARCC1 TOP2A YBX1 AUTS2 RERE TPR REST EHMT2 RBPJ TRIM28 CTNNB1 STAG1 SMC2 NSD1 HNRNPU MTF2 BRD3 CKS2 NONO DNMT3A POLG NAP1L1 HMGN1 CCNT2 MTA1 SMARCA4 SMC4 RAD21 ATRX KDM3B SBNO1 AJUBA CBX5 SIN3A ATAD2 BAHCC1 MLLT10 EP400 TOP2B MEIS3 HMGN2 UBTF SMARCD1 HCFC1 FMR1 NCAPH2 SETDB1 HMGA1 NOC2L PHF21A GATAD2B DNMT1 NUP62 GLYR1 CHD4 YAP1 BRD4 FOXO…
GOBP_CHROMATIN_ASSEMBLY_OR_DISASSEMBLY	3.67935e-08	8.67618e-06	0.719513	0.68254	1.98084	140	ARID1A HMGA2 HMGB2 SET SMARCC1 SPTY2D1 HJURP TPR TRIM28 TET1 DNMT3A KAT6B NAP1L1 CENPV SMARCA4 ATRX BAZ2A SIN3A SMARCD1 ZDBF2 SETDB1 HMGA1 NOC2L DNMT1 SIRT1 CTCF KDM1A CDK2 CTBP1 CHAF1A TLK2 PHF8 DPPA3 PIK3CA BRD2 RBBP4 HELLS HDAC5 CENPW SART3 HP1BP3 ARID2 L3MBTL3 MIS18A BEND3 EZH2 AXIN1 ATF7IP SSRP1
GOBP_DNA_PACKAGING	4.74138e-08	1.03819e-05	0.719513	0.660696	1.94562	157	HMGA2 HMGB2 KMT5A SET SPTY2D1 TOP2A HJURP TPR TRIM28 TET1 NUSAP1 SMC2 ACIN1 NCAPD2 DNMT3A KAT6B NAP1L1 CENPV SMC4 ATRX BAZ2A SIN3A SRPK1 PLK1 ZDBF2 NCAPH2 SETDB1 NOC2L DNMT1 DFFB SIRT1 CTCF KDM1A CDK2 CTBP1 CHAF1A PHF8 DPPA3 PIK3CA BRD2 RBBP4 CDK1 HELLS HDAC5 CENPW SART3 NCAPH HP1BP3 BAZ1B PSME4 L3MBTL3 MIS18A BEND3 EZH2 AXIN1 ATF7IP AKAP8 WAPL
GOBP_CHROMOSOME_SEGREGATION	8.5556e-08	1.69208e-05	0.704976	0.544429	1.68209	302	CENPF KMT5A PUM1 TOP2A KIF23 HJURP TPR EHMT2 DDX3X CENPE CTNNB1 VPS4B STAG1 NUSAP1 ECT2 SMC2 KPNB1 CDCA2 CDC20 HNRNPU SPC25 UBE2C RCC2 NCAPD2 BUB1B CCNB1 KIF2C NUMA1 ACTR3 SMC4 RAD21 ATRX ANAPC5 ANAPC1 MKI67 ACTR2 CDCA8 NEK2 KIF22 PSRC1 TERF1 SRPK1 TOP2B PLK1 PRC1 PIBF1 FAM83D NCAPH2 KIF14 DLGAP5 ESCO2 DYNC1H1 ZWILCH ESPL1 NUP62 POGZ BAG6 NUF2 SFPQ PDCD6IP CTCF PDS5A SMC6 CDC23 CENPN ATM FBXO5 CD…
GOBP_NUCLEAR_CHROMOSOME_SEGREGATION	3.09665e-07	5.13123e-05	0.674963	0.559648	1.72603	247	CENPF KMT5A TOP2A KIF23 TPR EHMT2 CENPE CTNNB1 VPS4B STAG1 NUSAP1 ECT2 SMC2 KPNB1 CDC20 HNRNPU SPC25 UBE2C RCC2 NCAPD2 BUB1B CCNB1 KIF2C NUMA1 ACTR3 SMC4 RAD21 ATRX ANAPC5 ANAPC1 ACTR2 CDCA8 NEK2 KIF22 PSRC1 TERF1 TOP2B PLK1 PRC1 PIBF1 FAM83D NCAPH2 KIF14 DLGAP5 ESCO2 DYNC1H1 ZWILCH ESPL1 NUP62 POGZ BAG6 NUF2 SFPQ PDCD6IP CTCF PDS5A CDC23 ATM FBXO5 CDC27 CHTF8 CDK5RAP2 CHMP7 BUB1 MCMBP KNSTRN SPA…
GOCC_CHROMOSOME_CENTROMERIC_REGION	4.01135e-07	6.30604e-05	0.674963	0.601072	1.81371	188	BIRC5 CENPA CENPF TOP2A HJURP TPR CENPE STAG1 AHCTF1 HNRNPU SPC25 RCC2 NCAPD2 MIS18BP1 BUB1B CCNB1 KIF2C CFDP1 DNMT3A CENPV SMC4 RAD21 ATRX XPO1 CDCA8 CBX5 NEK2 SIN3A KIF22 PLK1 PPP2R5A FMR1 CKAP5 ESCO2 ZWILCH KAT7 DNMT1 NUF2 CTCF PDS5A SMC6 CENPN ORC2 CHMP7 BUB1 CBX1 KNSTRN SPAG5 STAG2 PMF1 NSL1 HELLS SKA3 NUP107 CENPW SPDL1 NUP160 CHAMP1 AURKB KDM4A DCTN1 KANSL1 MIS18A KNL1 CHMP4C NUP98 EZH2 CE…
GOCC_MITOTIC_SPINDLE	8.39137e-07	0.000122494	0.659444	0.630412	1.83154	142	CKAP2L TPX2 KIF23 TPR ASPM CENPE STAG1 NUSAP1 ECT2 MAP4 AURKA HNRNPU RCC2 NUMA1 HAUS4 CTTN TMEM9 TBL1XR1 KIF22 PLK1 PRC1 TBL1X KIF11 FAM83D ESPL1 NUP62 SMC6 CDC14B CDC27 CLTC PKP4 PKD2 CDK5RAP2 TBCK KNSTRN SPAG5 STAG2 CUL3 NCOR1 CNTRL CDK1 SKA3 ATAT1 AURKB DCTN1 CEP295 TACC3 WAPL LSM14A KIFC1 MAD1L1 CAPG KATNBL1 RACGAP1 SMC1A GIT1 CLASP1
GOBP_MITOTIC_NUCLEAR_DIVISION	9.50188e-07	0.000135479	0.659444	0.541078	1.66353	261	CENPF KMT5A MYBL2 TPX2 UBE2S KIF23 TPR FLNA CENPE IGF2 VPS4B STAG1 NUSAP1 MZT1 SMC2 BORA KPNB1 CDCA2 CDC20 AURKA HNRNPU UBE2C NCAPD2 BUB1B ANLN KIF15 CCNB1 KIF2C NUMA1 PHIP SMC4 RAD21 ATRX ANAPC5 ANAPC1 OBSL1 MKI67 CDCA8 NEK2 KIF22 PSRC1 PLK1 PRC1 CUL7 PIBF1 KIF11 NCAPH2 KIF14 DLGAP5 REEP4 ZWILCH ESPL1 NUP62 POGZ NUF2 PDCD6IP PDS5A CDC23 ATM CDC14B FBXO5 CDC27 CDK13 CHTF8 CDK5RAP2 CHMP7 BUB1 KNST…
GOCC_SPINDLE	1.64365e-06	0.000229028	0.643552	0.496307	1.55514	353	BIRC5 CENPF CKAP2L HSPB1 MID1 RAB11FIP4 TPT1 TPX2 KIF23 TPR ASPM CENPE CTNNB1 ODF2 VPS4B STAG1 NUSAP1 MZT1 ECT2 BORA DIDO1 MAP4 HMMR CDC20 AURKA HNRNPU RCC2 BUB1B KIF15 CCNB1 KIF2C ANXA11 NUMA1 CENPV HAUS4 KIFAP3 RAD21 ANAPC5 CTTN TOPORS TMEM9 CDCA8 TBL1XR1 NEK2 KIF22 PSRC1 TERF1 PLK1 PRC1 TBL1X KIF11 FAM83D KIF14 DLGAP5 CKAP5 ESPL1 XIAP NUP62 NEDD1 NEK7 SMC6 BIRC6 ATM CDC14B FBXO5 CDC27 CLTC PKP…
GOBP_HISTONE_METHYLATION	2.21176e-06	0.000301339	0.627257	0.640525	1.85464	134	JARID2 KMT2C KMT5A TET2 AUTS2 EHMT2 SETD1B CTNNB1 TET1 NSD1 MTF2 OGT SETD2 ATRX KMT2A CARM1 HCFC1 EHMT1 SETDB1 DNMT1 DNMT3B BRD4 SIRT1 CTCF KDM1A GATA3 KMT2B PAXIP1 DOT1L ASH2L SETD7 WDR82 KDM6A MCRS1 SUZ12 RBBP5 PYGO2 EED KDM4A KANSL1 MTHFR BEND3 EZH2 SETD1A NFYC NELFA SMAD4 KANSL3
GOBP_REGULATION_OF_HISTONE_METHYLATION	2.71665e-06	0.000362082	0.627257	0.758319	1.97689	66	JARID2 AUTS2 EHMT2 CTNNB1 TET1 NSD1 MTF2 OGT ATRX KMT2A HCFC1 DNMT1 DNMT3B BRD4 SIRT1 CTCF KDM1A GATA3 PAXIP1 SETD7 MCRS1 PYGO2 KDM4A KANSL1 MTHFR NELFA SMAD4 KANSL3
GOBP_SISTER_CHROMATID_SEGREGATION	5.4428e-06	0.000681017	0.610527	0.58457	1.75262	180	CENPF KMT5A TOP2A KIF23 TPR CENPE CTNNB1 VPS4B STAG1 NUSAP1 SMC2 KPNB1 CDC20 HNRNPU UBE2C NCAPD2 BUB1B CCNB1 KIF2C NUMA1 SMC4 RAD21 ATRX ANAPC5 ANAPC1 CDCA8 NEK2 KIF22 PSRC1 TOP2B PLK1 PRC1 PIBF1 NCAPH2 KIF14 DLGAP5 ESCO2 ZWILCH ESPL1 NUP62 POGZ NUF2 SFPQ PDCD6IP CTCF PDS5A CDC23 ATM FBXO5 CDC27 CHTF8 CDK5RAP2 CHMP7 BUB1 MCMBP KNSTRN SPAG5 STAG2 CUL3 TRIP13 CDC26 NSL1 SPDL1 NCAPH CHAMP1 BAZ1B AUR…
GOBP_CHROMATIN_REMODELING	8.80736e-06	0.00105878	0.593325	0.575093	1.71692	175	ARID1A HMGB2 JARID2 SET SMARCC1 SPTY2D1 RERE HJURP YEATS4 KDM5B GATAD2A BRD3 SETD2 CFDP1 KAT6B BPTF NAP1L1 CENPV MIER1 MTA1 SMARCA4 ATRX BAZ2B BAZ2A SMARCD1 HCFC1 HMGA1 GATAD2B CHD4 BRD4 KDM6B CHD8 CTCF GATA3 HDAC4 CHAF1A CECR2 HNRNPC RBBP7 SMARCA1 GATAD1 BRD2 RBBP4 KDM6A HELLS HDAC5 MCRS1 CENPW MYSM1 SART3 SATB2 HP1BP3 ARID2 BAZ1B PSME4 KDM4A VPS72 MIS18A MCM3AP SATB1 SSRP1 KDM5C
GOBP_PEPTIDYL_LYSINE_METHYLATION	9.39913e-06	0.00110819	0.593325	0.655585	1.88292	116	JARID2 KMT2C KMT5A TET2 AUTS2 EHMT2 SETD1B CTNNB1 NSD1 MTF2 OGT SETD2 ATRX KMT2A HCFC1 EHMT1 SETDB1 DNMT1 DNMT3B BRD4 SIRT1 KDM1A GATA3 KMT2B PAXIP1 DOT1L ASH2L SETD7 WDR82 KDM6A MCRS1 RBBP5 PYGO2 KDM4A KANSL1 BEND3 EZH2 SETD1A NFYC NELFA SMAD4 KANSL3
GOBP_SPINDLE_ORGANIZATION	1.36575e-05	0.00155063	0.593325	0.568914	1.68846	169	CCNB2 MYBL2 TPX2 PCNT VCP KIF23 TPR ASPM FLNA CENPE VPS4B STAG1 MZT1 BORA KPNB1 MAP4 CDC20 AURKA HNRNPU SPC25 KIF15 CCNB1 NUMA1 HAUS4 ATRX NEK2 PSRC1 PLK1 PRC1 PIBF1 EZR KIF11 DLGAP5 CKAP5 DYNC1H1 ESPL1 NUP62 NUF2 NEK7 PDCD6IP SUN2 FBXO5 STMN1 CLTC CHMP7 KNSTRN SPAG5 STAG2 NCOR1 PTPA RCC1 MYH9 CEP192 AURKB SPICE1 DCTN1 CHMP4C CENPH TACC3 LSM14A ARHGEF10 CEP120 TACC1 KIFC1 TTK INCENP STIL
GOBP_MICROTUBULE_CYTOSKELETON_ORGANIZATION_INVOLVED_IN_MITOSIS	1.44758e-05	0.00158484	0.593325	0.611506	1.77469	140	CENPA MYBL2 TPX2 PCNT VCP SPRY2 KIF23 TPR FLNA CENPE VPS4B STAG1 NUSAP1 MZT1 BORA KPNB1 MAP4 CDC20 AURKA HNRNPU SPC25 SETD2 KIF15 CCNB1 NUMA1 FGF10 NEK2 PSRC1 PLK1 PRC1 PIBF1 KIF11 DLGAP5 CKAP5 DYNC1H1 ESPL1 NUP62 NUF2 PDCD6IP SUN2 STMN1 CLTC CDK5RAP2 GJA1 CHMP7 STAG2 PTPA RCC1 SPDL1 CEP192 AURKB SPICE1 DCTN1 CHMP4C CENPH TACC3 LSM14A ARHGEF10 TACC1 KIFC1 TTK STIL
GOBP_NEGATIVE_REGULATION_OF_GENE_EXPRESSION_EPIGENETIC	1.43205e-05	0.00158484	0.593325	0.730101	1.90323	67	HMGA2 TPR TRIM28 TET1 DNMT3A CENPV BAZ2A SIN3A ZDBF2 SETDB1 DNMT1 SIRT1 CTCF KDM1A CDK2 CTBP1 PHF8 DPPA3 PIK3CA SPI1 HELLS HDAC5 L3MBTL3 BEND3 EZH2 AXIN1 ATF7IP
GOBP_MORPHOGENESIS_OF_EMBRYONIC_EPITHELIUM	1.93169e-05	0.00207775	0.57561	0.601415	1.74056	136	DLC1 SALL4 TRIM71 WNT6 CTNNB1 LUZP1 PFN1 TEAD2 SETD2 FOLR1 SKI SDC4 FGF10 LAMA5 ABL1 SFRP1 PTK7 GATA3 APAF1 TSC1 WNT2 TSC2 KDM2B VANGL2 BRD2 RARG DVL2 SEC24B MTHFD1L SHROOM3 MTHFR WNT7B RGMA CELSR1 SOX11 STIL SCRIB FGFR2 PTCH1 PHACTR4
GOBP_MITOTIC_SISTER_CHROMATID_SEGREGATION	2.21328e-05	0.00229993	0.57561	0.579831	1.70327	154	CENPF KMT5A KIF23 TPR CENPE VPS4B NUSAP1 SMC2 KPNB1 CDC20 HNRNPU UBE2C NCAPD2 BUB1B CCNB1 KIF2C NUMA1 SMC4 RAD21 ATRX ANAPC5 ANAPC1 CDCA8 NEK2 KIF22 PSRC1 PLK1 PRC1 PIBF1 NCAPH2 KIF14 DLGAP5 ZWILCH ESPL1 NUP62 POGZ NUF2 PDCD6IP PDS5A CDC23 ATM FBXO5 CDC27 CHTF8 CDK5RAP2 CHMP7 BUB1 KNSTRN SPAG5 CUL3 TRIP13 CDC26 NSL1 SPDL1 NCAPH CHAMP1 BAZ1B AURKB CHMP4C TACC3 AKAP8 SLF1 KIFC1 TTK APC MAD1L1 SEH1L…
GOMF_MRNA_BINDING	2.44019e-05	0.00249347	0.57561	0.509144	1.56758	267	EIF2S2 HNRNPA3 HNRNPD IGF2BP1 LARP4B LIN28A MIR17HG PABPC1 PABPC4 PTBP1 PUM1 RBPMS2 YBX1 ALYREF IGF2BP3 TPR DDX3X SRRM2 NYNRIN HNRNPA0 HDLBP EIF4G2 HNRNPU ILF3 CALR SRSF1 NCL YTHDF1 N4BP1 MYH10 CELF1 KHSRP CPSF6 PCBP2 TARDBP PKM G3BP1 HNRNPM RBMXL2 DENR AUH HNRNPK RBPMS PARK7 FMR1 FUBP3 PCBP3 AGO2 ETF1 HNRNPAB ZAR1 DDX6 YTHDC1 IREB2 HNRNPR PPP1R8 EIF4ENIF1 ANGEL2 AQR RBM5 LARP1 HNRNPC DHX9
GOBP_PROTEIN_METHYLATION	2.62093e-05	0.00259176	0.57561	0.564177	1.66386	166	JARID2 KMT2C KMT5A TET2 AUTS2 EHMT2 SETD1B CTNNB1 TET1 NSD1 MTF2 OGT SETD2 DNMT3A ATRX KMT2A CARM1 HCFC1 EHMT1 SETDB1 ETF1 DNMT1 DNMT3B BRD4 SIRT1 CTCF KDM1A GATA3 KMT2B PAXIP1 DOT1L ASH2L SNRPB SETD7 WDR82 KDM6A MCRS1 SUZ12 RBBP5 PYGO2 EED PCMTD1 KDM4A KANSL1 MTHFR BEND3 EZH2 SETD1A NFYC NELFA
GOBP_REGULATION_OF_CHROMOSOME_ORGANIZATION	2.76591e-05	0.00269171	0.57561	0.536277	1.60918	192	CENPF DKC1 HNRNPD PARP1 TOP2A TPR TRIM28 CENPE CTNNB1 SMC2 HNRNPU UBE2C NCAPD2 BUB1B CCNB1 NUMA1 CENPV SMC4 RAD21 ATRX ANAPC5 ANAPC1 NEK2 SIN3A TERF1 PLK1 XRN1 DLGAP5 SETDB1 ZWILCH ESPL1 DNMT1 GNL3L SFPQ NEK7 CTCF SMG5 RTEL1 CDC23 ATM CDK2 FBXO5 CDC27 CDK5RAP2 CTC1 BUB1 SRC HNRNPC CUL3 TRIP13 UPF1 CDC26 MCRS1 SPDL1 RAD50 NCAPH NABP2 BAZ1B AURKB NAT10 TCP1 ATF7IP TACC3 WAPL MAP3K4 GNL3 SLF1 DHX36 …
GOBP_CELL_CYCLE_PHASE_TRANSITION	3.17829e-05	0.00299786	0.557332	0.441223	1.40802	449	CCNB2 CENPF CKS1B HMGA2 TRIM71 UBE2S DDB1 TPR TIPIN DDX3X CENPE VPS4B CTDSP2 DBF4 AURKA UBE2C CDK4 RCC2 CCNF BUB1B CKS2 ANLN SOX2 CCNB1 INTS7 SDE2 RDX PBX1 CCNA2 FGF10 SUSD2 RAD21 ANAPC5 ANAPC1 RFWD3 CCNI SIN3A FZR1 PLK1 CDC73 CCND3 MELK ACVR1B ID2 MN1 FAM83D KIF14 DLGAP5 USP37 ZWILCH ESPL1 IQGAP3 CDK16 BRD4 APBB1 MIIP CDC23 FBXL3 ATM CDK2 CDC14B FBXO5 CLSPN CDC27 PAXIP1 BACH1 DOT1L PKD2 CDK5RAP2…
GOBP_REGULATION_OF_NUCLEAR_DIVISION	4.75123e-05	0.00434773	0.557332	0.607165	1.74537	123	CENPF TPR IGF2 NUSAP1 BORA CDCA2 CDC20 AURKA CALR BUB1B CCNB1 PHIP RAD21 ANAPC5 OBSL1 MKI67 OOEP NEK2 FZR1 PLK1 CUL7 DLGAP5 ZWILCH ESPL1 NUP62 CDC23 ATM FBXO5 CDC27 CDK13 CDK5RAP2 BUB1 CUL3 TRIP13 NME6 RCC1 SPDL1 AURKB
GOMF_HISTONE_BINDING	4.92184e-05	0.00443762	0.557332	0.521517	1.57923	214	CKS1B DEK JARID2 KMT2C SET SMARCC1 SPTY2D1 ZMYND8 HJURP YEATS4 KDM5B MTF2 NCAPD2 BRD3 UHRF1 CKS2 KAT6B BPTF PHIP NAP1L1 SMARCA4 ATRX SBNO1 KMT2A CARM1 CDYL2 BAZ2A CBX5 TBL1XR1 ATAD2 MLLT10 IPO9 TBL1X FMR1 PTMA NOC2L WDTC1 KAT7 GLYR1 BRD4 APBB1 SIRT1 CHD8 PTMS ZZZ3 CHD2 MBTD1 PHF8 DPPA3 CBX1 RBBP7 BRD2 RBBP4 PHC2 TAF1 SUZ12 RBBP5 MYSM1 RCC1 PYGO2 SART3 BAZ1B PSME4 KDM4A L3MBTL3 VPS72
GOBP_HISTONE_H3_K4_METHYLATION	5.11071e-05	0.00454112	0.557332	0.736866	1.8764	59	KMT2C TET2 AUTS2 EHMT2 SETD1B CTNNB1 OGT KMT2A HCFC1 DNMT1 DNMT3B KDM1A GATA3 KMT2B PAXIP1 ASH2L WDR82 KDM6A MCRS1 RBBP5 PYGO2 KANSL1 BEND3 SETD1A NFYC NELFA SMAD4 KANSL3 ASH1L NFYA
GOBP_REGULATION_OF_MITOTIC_CELL_CYCLE	9.89826e-05	0.00831319	0.538434	0.438483	1.38441	395	CENPF CKS1B HMGA2 DDB1 TPR TIPIN DDX3X CENPE IGF2 CTNNB1 VPS4B CTDSP2 NUSAP1 YWHAE BORA TRIM35 CDCA2 AURKA HNRNPU UBE2C CDK4 RCC2 BUB1B CKS2 ANLN CCNB1 USP22 SDE2 RDX PHIP PBX1 FGF10 RAD21 ANAPC5 OBSL1 MKI67 RFWD3 NEK2 SIN3A FZR1 PLK1 CUL7 CDC73 CCND3 ID2 ABL1 KIF14 DLGAP5 ZWILCH ESPL1 NUP62 BRD4 NEK7 MIIP SIRT1 CDC23 ATM CDK2 CDC14B FBXO5 CLSPN CDC27 CDK13 PKD2 CDK5RAP2 TOPBP1 ANGEL2 WAC CTC1 BU…
GOBP_REGULATION_OF_CHROMATIN_ORGANIZATION	0.000104226	0.00863525	0.538434	0.785395	1.83029	38	SPTY2D1 TPR TRIM28 TET1 HNRNPU MKI67 SIN3A SETDB1 DNMT1 KDM1A CDK2 TLK2 PHF8 DPPA3 PIK3CA L3MBTL3 SETD1A ATF7IP SSRP1
GOCC_NUCLEAR_SPECK	0.00010685	0.00873463	0.538434	0.445775	1.40009	359	CKAP4 DDX17 SRRM1 SRSF2 TRIP12 ALYREF RBM39 SUMO1 EHMT2 SETD1B DUSP10 SRRM2 ZC3H13 PNISR PRPF4B ACIN1 GATAD2A HNRNPU SRSF1 THRAP3 NONO SDE2 CPSF6 PABPN1 PRPF8 SMC4 TOPORS BAZ2A KIF22 SRPK1 EP400 DHX15 DNAJC11 DDX46 U2AF2 GATAD2B RREB1 RBBP6 TCERG1 CDK12 PIP5K1A APBB1 SFPQ ZC3H18 HDAC4 SMC6 YTHDC1 BCLAF1 CCNL2 CDK13 FAM76B PPP1R8 EIF4ENIF1 MBD1 WAC BASP1 SNRNP40 DDX42 PRPF4 ARL6IP4 ASCC3 SF3A1 RBM…
GOCC_CYTOPLASMIC_STRESS_GRANULE	0.000122057	0.00971861	0.538434	0.686126	1.80525	72	IGF2BP1 LARP4B LIN28A PABPC1 PABPC4 PUM1 UBAP2L YBX1 VCP DDX3X CAPRIN1 KPNB1 YTHDF1 CELF1 TARDBP PRRC2C G3BP1 HNRNPK RBPMS FMR1 CSDE1 DDX6 ATXN2 LARP1 ZFAND1 GIGYF2 RC3H1 STAU1 PUM2 LSM14A PABPC1L DHX36 YTHDF2
GOBP_REGULATION_OF_MITOTIC_NUCLEAR_DIVISION	0.000131592	0.0102125	0.518848	0.625388	1.75356	100	CENPF TPR IGF2 NUSAP1 BORA CDCA2 AURKA BUB1B CCNB1 PHIP RAD21 ANAPC5 OBSL1 MKI67 NEK2 PLK1 CUL7 DLGAP5 ZWILCH ESPL1 NUP62 CDC23 ATM FBXO5 CDC27 CDK13 CDK5RAP2 BUB1 CUL3 TRIP13 NME6 RCC1 SPDL1 AURKB
GOBP_INSULIN_RECEPTOR_SIGNALING_PATHWAY	0.000137535	0.0105403	0.518848	0.630661	1.76697	96	GAB1 NUCKS1 SMARCC1 IGF2 PIK3R1 GRB10 CDK4 OGT ADIPOR1 SHC1 PHIP PRKCZ GNAI2 CCND3 OSBPL8 GKAP1 FOXO1 SIRT1 EIF4EBP2 GSK3A TSC2 SRC PIK3CA IGF1R
GOBP_REGULATION_OF_GENE_EXPRESSION_EPIGENETIC	0.000152244	0.0115236	0.518848	0.607994	1.7412	112	ARID1A DNMT3L HMGA2 JARID2 TPR TRIM28 IGF2 TET1 HNRNPU RLIM TDG DNMT3A CENPV MTA1 BAZ2A SIN3A SMARCD1 ZDBF2 SETDB1 DNMT1 SIRT1 CTCF KDM1A HDAC4 YTHDC1 CDK2 CTBP1 PHF8 DPPA3 PIK3CA RBM15 UPF1 SPI1 HELLS HDAC5 SUZ12 PCGF3 LRIF1 L3MBTL3 BEND3 EZH2 AXIN1 ATF7IP ZFP57
GOBP_REGULATION_OF_CELL_CYCLE_PHASE_TRANSITION	0.000159902	0.0119556	0.518848	0.451572	1.41251	339	CENPF HMGA2 DDB1 TPR TIPIN DDX3X CENPE VPS4B CTDSP2 DBF4 AURKA UBE2C CDK4 RCC2 BUB1B ANLN SOX2 CCNB1 INTS7 SDE2 RDX PBX1 FGF10 SUSD2 RAD21 ANAPC5 RFWD3 SIN3A FZR1 PLK1 CDC73 CCND3 ID2 MN1 FAM83D KIF14 DLGAP5 ZWILCH ESPL1 BRD4 APBB1 MIIP CDC23 ATM CDK2 CDC14B FBXO5 CLSPN CDC27 PAXIP1 DOT1L PKD2 CDK5RAP2 TOPBP1 WAC CTC1 BUB1 TMOD3 MEPCE FEM1B CDC25A ATF2 CUL3 TRIP13 JADE1 CDC26 CDK1 GIGYF2 CTDSP1 T…
GOBP_MEIOTIC_CELL_CYCLE	0.000181795	0.0134287	0.518848	0.50396	1.53495	219	CCNB2 DNMT3L TOP2A ZFP42 ASPM EHMT2 SMC2 CDC20 AURKA CALR NCAPD2 BUB1B CKS2 NUMA1 ACTR3 SMC4 RAD21 ATRX ACTR2 OOEP NEK2 TERF1 FZR1 TOP2B PLK1 NCAPH2 ESPL1 RAD54L FOXJ3 BAG6 NUF2 CYP26B1 SUN2 EXO1 ATM CDK2 FBXO5 BUB1 BRCA2 CDC25A TRIP13 NDC1 RAD51 RAD50 MYH9 NCAPH CCNE1 PDIK1L RMI1 MNS1 YTHDF2 FANCA TTK INCENP DDX4 NCAPD3 SMC1A DMRT1 CDC25C XRCC2 EME1 FANCD2
GOBP_REGULATION_OF_CHROMOSOME_SEGREGATION	0.000183997	0.0134296	0.518848	0.649865	1.75926	82	CENPF PUM1 TPR CENPE CDCA2 HNRNPU UBE2C RCC2 BUB1B CCNB1 KIF2C NUMA1 RAD21 ANAPC5 ANAPC1 MKI67 PLK1 DLGAP5 ZWILCH ESPL1 SMC6 CDC23 ATM FBXO5 CDC27 CDK5RAP2 BUB1 CUL3 TRIP13 CDC26 SPDL1 AURKB CSNK2A1 CSNK2A2 PUM2 TACC3 WAPL TTK APC MAD1L1
GOMF_RNA_POLYMERASE_CORE_ENZYME_BINDING	0.000199516	0.0137442	0.518848	0.775889	1.80814	38	SPTY2D1 NCOA3 HNRNPU RPRD1A SCAF1 CDC73 WDR43 RPRD2 AGO2 BRD4 WAC DHX9
GOMF_PROTEIN_C_TERMINUS_BINDING	0.000211503	0.0140948	0.518848	0.531423	1.56598	165	BCAM CENPF COIL DST HSPG2 ID1 PABPC1 PDZD3 POLR2A TOP2A LAMA1 HIC2 YEATS4 CTNNB1 VPS4B CDC20 NCL NUMA1 CSK PRRC2C PEX6 MKI67 TOP2B DAB2 ABL1 TBL1X EZR CEP250 AGO2 YAP1 SIRT1 FBLN1 NEFL CTBP1 CALCOCO1 ATXN2 TOPBP1 SRC BRCA2 TCF4
GOBP_MITOTIC_SPINDLE_ORGANIZATION	0.000217535	0.014341	0.518848	0.588856	1.69844	115	MYBL2 TPX2 PCNT VCP KIF23 TPR FLNA CENPE VPS4B STAG1 MZT1 BORA KPNB1 MAP4 CDC20 AURKA HNRNPU SPC25 KIF15 CCNB1 NUMA1 NEK2 PSRC1 PLK1 PRC1 PIBF1 KIF11 DLGAP5 CKAP5 DYNC1H1 NUP62 NUF2 PDCD6IP SUN2 STMN1 CLTC CHMP7 STAG2 PTPA RCC1 CEP192 AURKB SPICE1 DCTN1 CHMP4C CENPH TACC3 LSM14A ARHGEF10 TACC1 KIFC1 TTK STIL
GOBP_REGULATION_OF_HISTONE_MODIFICATION	0.000223861	0.014601	0.518848	0.544111	1.58803	152	JARID2 SET TRIP12 AUTS2 EHMT2 IGF2 CTNNB1 TET1 NSD1 MTF2 OGT SKI ATRX KMT2A ARRB1 SIN3A PARK7 HCFC1 FMR1 NOC2L KAT7 DNMT1 GLYR1 DNMT3B BRD4 SIRT1 CTCF KDM1A GATA3 ZZZ3 ATM CTBP1 PAXIP1 SETD7 SPI1 HDAC5 MCRS1 PYGO2 SART3 KDM4A KANSL1 MTHFR NFYC NELFA AKAP8 PPP4R2 SMAD4 KANSL3
GOCC_CONDENSED_CHROMOSOME	0.000238193	0.0153722	0.518848	0.505482	1.54451	220	BIRC5 CENPA CENPF HMGB2 TOP2A HJURP TPR CENPE STAG1 SMC2 AHCTF1 HNRNPU SPC25 NCAPD2 BUB1B CCNB1 KIF2C CFDP1 CENPV KIFAP3 RAD21 ATRX MKI67 XPO1 CBX5 NEK2 SIN3A KIF22 HMGB1 PLK1 CKAP5 ZWILCH NUF2 BRD4 CTCF SMC6 CENPN CDK2 ORC2 TOPBP1 CHMP7 BUB1 BRCA2 NOL6 KNSTRN SPAG5 STAG2 PMF1 NSL1 SKA3 NUP107 RAD51 CENPW RCC1 SPDL1 RAD50 NUP160 RAD9B CHAMP1 BAZ1B AURKB BLM DCTN1 KANSL1 KNL1 CHMP4C NUP98 CENPH AK…
GOBP_NEGATIVE_REGULATION_OF_CHROMOSOME_ORGANIZATION	0.000271271	0.0173246	0.498493	0.636839	1.70593	80	CENPF PARP1 TOP2A TPR HNRNPU BUB1B CCNB1 RAD21 ATRX TERF1 PLK1 XRN1 ZWILCH ESPL1 GNL3L RTEL1 ATM FBXO5 CDK5RAP2 CTC1 BUB1 SRC HNRNPC TRIP13 SPDL1 RAD50 BAZ1B AURKB NAT10 WAPL TTK APC MAD1L1 PIF1 KNTC1
GOBP_MITOTIC_CELL_CYCLE_PHASE_TRANSITION	0.000280331	0.0175379	0.498493	0.444727	1.3958	369	CCNB2 CENPF CKS1B HMGA2 TRIM71 UBE2S DDB1 TPR DDX3X CENPE VPS4B CTDSP2 DBF4 AURKA UBE2C CDK4 RCC2 CCNF BUB1B CKS2 ANLN CCNB1 SDE2 RDX PBX1 CCNA2 FGF10 RAD21 ANAPC5 ANAPC1 RFWD3 CCNI SIN3A FZR1 PLK1 CDC73 CCND3 MELK ACVR1B ID2 KIF14 DLGAP5 USP37 ZWILCH ESPL1 IQGAP3 CDK16 BRD4 MIIP CDC23 FBXL3 ATM CDK2 CDC14B FBXO5 CLSPN CDC27 BACH1 PKD2 CDK5RAP2 TOPBP1 WAC CTC1 CHMP7 BUB1 TMOD3 PHF8 CAMK2A RHOU ME…
GOBP_MEIOTIC_CELL_CYCLE_PROCESS	0.000291221	0.0180351	0.498493	0.519997	1.5465	170	CCNB2 DNMT3L TOP2A ASPM EHMT2 SMC2 CDC20 AURKA CALR NCAPD2 BUB1B CKS2 ACTR3 SMC4 RAD21 ATRX ACTR2 OOEP TERF1 FZR1 TOP2B PLK1 NCAPH2 ESPL1 RAD54L FOXJ3 BAG6 NUF2 CYP26B1 ATM FBXO5 BUB1 BRCA2 CDC25A TRIP13 NDC1 RAD51 RAD50 MYH9 NCAPH CCNE1
GOBP_NEUROTRANSMITTER_GATED_ION_CHANNEL_CLUSTERING	0.000304736	0.0184984	0.498493	0.94005	1.6567	11	APOE ZDHHC2 GPHN
GOBP_MRNA_PROCESSING	0.000328514	0.0193665	0.498493	0.417561	1.33562	417	COIL DDX17 HNRNPA3 PABPC1 PTBP1 SRRM1 SRSF2 YBX1 ALYREF DHX16 RBM39 REST RBM26 SRRM2 ZC3H13 HNRNPA0 PRPF4B PSIP1 ACIN1 HNRNPU WBP11 SRSF1 SYMPK NCL THRAP3 HNRNPH1 RPRD1A LGALS3 NONO CELF1 PAN3 KHSRP CPSF6 TARDBP PABPN1 PRPF8 HNRNPH3 SCAF1 PPWD1 HNRNPM RBMXL2 SREK1IP1 SNRNP200 SRPK1 RNASEL HNRNPK CDC73 FMR1 RPRD2 RRP1B DHX15 DDX46 ZCCHC8 U2AF2 LSM2 PAN2 TTF2 RBBP6 TCERG1 CDK12 SFPQ KDM1A RBM6 YTHD…
GOCC_CONDENSED_CHROMOSOME_CENTROMERIC_REGION	0.000326998	0.0193665	0.498493	0.55685	1.60802	139	BIRC5 CENPA CENPF HJURP TPR CENPE AHCTF1 HNRNPU SPC25 NCAPD2 BUB1B CCNB1 KIF2C CFDP1 CENPV ATRX XPO1 CBX5 NEK2 SIN3A KIF22 PLK1 CKAP5 ZWILCH NUF2 CENPN ORC2 CHMP7 BUB1 KNSTRN SPAG5 PMF1 NSL1 SKA3 NUP107 CENPW SPDL1 NUP160 CHAMP1 AURKB DCTN1 KANSL1 KNL1 CHMP4C NUP98 CENPH TTK INCENP APC MAD1L1 ERCC6L SEH1L NCAPD3 KNTC1 SMC1A CLASP1 CENPK
GOCC_RIBONUCLEOPROTEIN_GRANULE	0.000352365	0.0205748	0.498493	0.497781	1.52098	220	CKAP4 HNRNPA3 IGF2BP1 LARP4B LIN28A PABPC1 PABPC4 PUM1 TRIM71 UBAP2L YBX1 VCP RAC1 HELZ SUMO1 DDX3X CAPRIN1 NYNRIN UBAP2 KPNB1 HNRNPU SYMPK NCL YTHDF1 TNRC6C CELF1 PAN3 TARDBP PRRC2C UPF2 AJUBA G3BP1 BTBD2 HNRNPK RBPMS XRN1 FMR1 AGO2 LSM2 PAN2 HNRNPAB CNOT1 CSDE1 DDX6 CNOT9 LIMD1 ATXN2 EIF4ENIF1 LSM4 LARP1 DHX9 ZFAND1 UPF1 GIGYF2 CNOT3 TNRC6B DHX30 DCP1A RC3H1 POLDIP3
GOBP_REGULATION_OF_CHROMATIN_ASSEMBLY_OR_DISASSEMBLY	0.00035896	0.0207621	0.498493	0.813225	1.81395	29	SPTY2D1 TPR TRIM28 TET1 SIN3A SETDB1 DNMT1 KDM1A CDK2 TLK2 PHF8 DPPA3 PIK3CA L3MBTL3 ATF7IP
GOMF_HISTONE_LYSINE_N_METHYLTRANSFERASE_ACTIVITY	0.000414592	0.0237557	0.498493	0.75751	1.79161	41	KMT2C KMT5A EHMT2 SETD1B NSD1 SETD2 KMT2A EHMT1 SETDB1 KMT2B DOT1L ASH2L SETD7 WDR82 RBBP5 EZH2 SETD1A
GOBP_EPITHELIAL_TUBE_FORMATION	0.000435905	0.0244118	0.498493	0.557976	1.6	128	DLC1 SALL4 TRIM71 WNT6 CTNNB1 LUZP1 PFN1 TEAD2 SETD2 FOLR1 SKI SDC4 FGF10 ABL1 PIK3CD SFRP1 PTK7 GATA3 APAF1 TSC1 TSC2 KDM2B VANGL2 BRD2 RARG DVL2 SEC24B MTHFD1L SHROOM3 MTHFR RGMA CELSR1 SOX11 STIL SCRIB FGFR2 PTCH1 PHACTR4
GOBP_POSITIVE_REGULATION_OF_CELLULAR_COMPONENT_BIOGENESIS	0.000443313	0.0244118	0.498493	0.420762	1.31285	403	FSCN1 ID1 PIEZO1 F2RL1 VCP RAC1 AUTS2 WASF2 TPR RACK1 SUMO1 DDX3X TRIM28 MAP4K4 PIK3R1 VPS4B PFN1 DAG1 ANLN MSN LGALS3 NUMA1 PAN3 PALM SDC4 ACTR3 AJUBA ACTR2 CDC42EP4 CTTN G3BP1 SIN3A FLRT3 PSRC1 TERF1 MAP1B PYCARD DOCK11 ABL1 PARK7 NCKAP1 FMR1 SETDB1 CKAP5 DYNC1H1 DAB2IP DNMT1 NUP62 PAN2 FAF1 SFRP1 GNL3L CDC42EP3 CNOT1 NEK7 PDCD6IP HCK EPHA2 ATM CDK2 BAK1 TSC1 CDK5RAP2 DNM3 PHLDB1 SRC PIK3CA SPA…
GOBP_PROTEIN_DNA_COMPLEX_SUBUNIT_ORGANIZATION	0.000449933	0.0244118	0.498493	0.531261	1.56317	159	ARID1A CENPA CENPF HMGB2 SET SMARCC1 SPTY2D1 HJURP CENPE SETD2 KAT6B BPTF NAP1L1 CENPV SMARCA4 ATRX BAZ2A TERF1 HMGB1 UBTF SMARCD1 DLGAP5 HMGA1 POGZ CTCF CENPN TAF4 CHAF1A TCF4 BRD2 HELLS TAF1 RAD51 MCRS1 CENPW SART3 HP1BP3 ARID2 PSME4 VPS72 BDP1 MIS18A MCM3AP ATF7IP CENPH CAND1 SSRP1
GOBP_RNA_STABILIZATION	0.000443295	0.0244118	0.498493	0.710208	1.78827	53	DKC1 HNRNPD IGF2BP1 LARP4B PABPC1 YBX1 HNRNPA0 HNRNPU THRAP3 TARDBP CSDE1 EIF4ENIF1 ANGEL2 LARP1 HNRNPC DHX9 MAPKAPK2 YBX3 RBM10 MAPK14
GOCC_SPINDLE_POLE	0.000448976	0.0244118	0.498493	0.522469	1.53677	155	CENPF CKAP2L TPT1 TPX2 ASPM CTNNB1 ODF2 VPS4B STAG1 CDC20 AURKA HNRNPU CCNB1 NUMA1 RAD21 TOPORS NEK2 PSRC1 PLK1 PRC1 KIF11 FAM83D DLGAP5 CKAP5 NUP62 NEDD1 NEK7 SMC6 BIRC6 CDC14B PKP4 CDK5RAP2 TOPBP1 RALBP1 KNSTRN SPAG5 STAG2 CUL3 CNTRL TMEM201 SPDL1 AURKB DCTN1 MAPK14 CEP44 TACC3 POC1B MAD1L1 KATNBL1 TBCCD1 PPP2CB KLHL21 KNTC1 SMC1A GIT1 UNC119
GOBP_NEGATIVE_REGULATION_OF_CELL_CYCLE_PHASE_TRANSITION	0.000487558	0.0257691	0.498493	0.483318	1.47007	206	CENPF HMGA2 TPR TIPIN CTDSP2 BUB1B SOX2 CCNB1 INTS7 SDE2 SUSD2 RAD21 RFWD3 FZR1 PLK1 CDC73 ZWILCH APBB1 MIIP ATM CDK2 CDC14B FBXO5 CLSPN DOT1L PKD2 CDK5RAP2 TOPBP1 WAC BUB1 FEM1B ATF2 TRIP13 JADE1 CDK1 GIGYF2 CTDSP1 SPDL1 RAD9B NABP2 AURKB DTL GTSE1 BLM E2F7 MAPK14 TIMELESS CHMP4C MDM2 EZH2 CLOCK TAOK2 TICRR WDR76 INTS3 TTK APC AVEN MAD1L1 KNTC1 NACC2 PML EME1 FANCD2 CASP2 TAOK1 ORC1 MDC1 DLG1 CH…
GOBP_CHROMOSOME_SEPARATION	0.000507821	0.0266107	0.477271	0.622864	1.70443	89	CENPF TOP2A TPR CENPE UBE2C BUB1B CCNB1 NUMA1 RAD21 ANAPC5 ANAPC1 TOP2B PLK1 NCAPH2 DLGAP5 ZWILCH ESPL1 CDC23 ATM FBXO5 CDC27 CDK5RAP2 BUB1 CUL3 TRIP13 CDC26 SPDL1 NCAPH AURKB CSNK2A1 CSNK2A2 TACC3 RMI1 TTK APC MAD1L1
GOBP_METHYLATION	0.000521207	0.0270807	0.477271	0.44537	1.37724	310	DNMT3L JARID2 KMT2C KMT5A PARP1 TET2 AUTS2 EHMT2 TRIM28 SETD1B CTNNB1 ZC3H13 TET1 NSD1 GATAD2A MTF2 OGT SETD2 DNMT3A ATRX KMT2A CARM1 BAZ2A MGMT HCFC1 ZDBF2 EHMT1 SETDB1 ETF1 DNMT1 DNMT3B BRD4 SIRT1 CTCF KDM1A GATA3 KMT2B PAXIP1 DOT1L DPPA3 ASH2L MEPCE PIK3CA SNRPB RBM15 SETD7 WDR82 KDM6A SPI1 TRMT1L HELLS MCRS1 SUZ12 RBBP5 PYGO2 EED PCMTD1 KDM4A KANSL1 MIS18A WTAP MTHFR BEND3 EZH2 SETD1A ZCCHC4 …
GOBP_MAINTENANCE_OF_CELL_NUMBER	0.000556474	0.0284312	0.477271	0.549017	1.58078	126	HMGA2 IGF2BP1 LIN28A POU5F1 SALL4 TBX3 TPT1 NCOA3 ASPM REST RBPJ CTNNB1 ZC3H13 TET1 MTF2 SOX2 ASCL2 SKI FGF10 CDC73 WDR43 SFRP1 YAP1 CNOT1 FOXO1 DDX6 KLF10 EIF4ENIF1 KDM2B SMO SPI1 BCL9 CNOT3 BMPR1A FZD7 VPS72 TRIM8
GOBP_POSITIVE_REGULATION_OF_CELL_CYCLE_PROCESS	0.000571975	0.0289816	0.477271	0.50709	1.54138	200	KIF23 TPR DDX3X IGF2 VPS4B NUSAP1 ECT2 DBF4 AURKA HNRNPU UBE2C CDK4 RCC2 CCNB1 NUMA1 RDX PHIP CENPV PBX1 FGF10 RAD21 ATRX ANAPC5 OOEP SIN3A USP19 CDC73 CCND3 FAM83D KIF14 DLGAP5 DYNC1H1 ESPL1 NUP62 BRD4 SFPQ CDC23 CDC14B FBXO5 CDC27 PKP4 TMOD3 E2F8 MEPCE IGF1R CDC25A SVIL SPAG5 CUL3 CDK1 AURKB CIT DTL E2F7 WIZ MDM2 EZH2 CEP295
GOBP_POSITIVE_REGULATION_OF_CELL_CYCLE	0.000597577	0.0290774	0.477271	0.460531	1.42169	268	CKS1B TBX3 KIF23 TPR DDX3X IGF2 VPS4B NUSAP1 ECT2 DBF4 AURKA HNRNPU UBE2C CALR CDK4 RCC2 CKS2 CCNB1 USP22 NUMA1 RDX PHIP CENPV PBX1 CCNT2 FGF10 RAD21 ATRX ANAPC5 OOEP SIN3A PSRC1 USP19 CDC73 CCND3 ABL1 HCFC1 FAM83D KIF14 DLGAP5 DYNC1H1 ESPL1 NUP62 BRD4 SFPQ CDC23 CDC14B FBXO5 CDC27 PKP4 PKD2 TMOD3 SRC E2F8 BRCA2 MEPCE IGF1R CDC25A SVIL SPAG5 CUL3
GOBP_REGULATION_OF_HISTONE_H3_K4_METHYLATION	0.000592219	0.0290774	0.477271	0.776117	1.77892	34	AUTS2 EHMT2 CTNNB1 OGT KMT2A HCFC1 DNMT1 DNMT3B KDM1A GATA3 PAXIP1 MCRS1 PYGO2 KANSL1 NELFA SMAD4 KANSL3
GOBP_REGULATION_OF_MRNA_METABOLIC_PROCESS	0.000586041	0.0290774	0.477271	0.464638	1.42981	260	DDX17 HNRNPD IGF2BP1 LARP4B PABPC1 PABPC4 PTBP1 PUM1 SRRM1 SRSF2 TRIM71 YBX1 RBM39 REST HNRNPA0 HNRNPU NCL YTHDF1 THRAP3 TNRC6C CELF1 PAN3 KHSRP CPSF6 TARDBP HNRNPM SRPK1 RNASEL HNRNPK CDC73 FMR1 AGO2 U2AF2 PAN2 HNRNPAB CNOT1 CSDE1 YTHDC1 EIF4ENIF1 ANGEL2 RBM5 LARP1 HNRNPC DHX9 EXOSC2 MAPKAPK2 PNLDC1 RBM15 UPF1 GIGYF2 AHCYL1 CNOT3 TNRC6B SRSF10 DCP1A YBX3 RC3H1 RBM10 PRDX6 PCBP4 MAPK14 WTAP BARD1…
GOBP_ANAPHASE_PROMOTING_COMPLEX_DEPENDENT_CATABOLIC_PROCESS	0.000643764	0.0310781	0.477271	0.889554	1.71954	16	UBE2S CDC20 UBE2C ANAPC5 ANAPC1 FZR1 PLK1 CDC23 CDK2 CDC27 CUL3
GOCC_CHROMOSOME_TELOMERIC_REGION	0.000666478	0.0316846	0.477271	0.544825	1.56482	130	PARP1 ALYREF DDB1 PPP1CB ATRX PURA CBX5 TERF1 CDC73 MCM6 MCM3 ZBTB10 GATAD2B CHD4 KDM1A RTEL1 SMC6 ATM CDK2 ORC2 DOT1L MCM5 CTC1 BRCA2 CBX1 RBBP7 WDR82 UPF1 RBBP4 CDK1 SETX RAD51 RAD50 NABP2 LRIF1 ORC5 BLM NAT10 TELO2 EZH2 THOC3 DHX36
GOBP_HISTONE_H3_K9_MODIFICATION	0.00068344	0.0320566	0.477271	0.720766	1.7572	47	JARID2 EHMT2 ATRX KMT2A EHMT1 SETDB1 DNMT1 DNMT3B SIRT1 KDM1A GATA3 SETD7 HDAC5 KDM4A BEND3 SMAD4 ASH1L
GOBP_POSITIVE_REGULATION_OF_HISTONE_METHYLATION	0.000690176	0.0320566	0.477271	0.744793	1.79271	44	JARID2 AUTS2 CTNNB1 TET1 MTF2 OGT KMT2A HCFC1 DNMT1 DNMT3B BRD4 SIRT1 PAXIP1 MCRS1 KANSL1 NELFA SMAD4 KANSL3 RRP8
GOBP_REGULATION_OF_GTPASE_ACTIVITY	0.00068851	0.0320566	0.477271	0.446214	1.38043	300	ARHGAP29 GRTP1 F2RL1 SPRY2 RACK1 MAP4K4 ECT2 CORO1C RCC2 ARHGAP11A EPHA4 PREX1 RDX AJUBA PLXND1 F2R AMOT PYCARD DOCK11 SGSM1 PRTN3 RRP1B DAB2IP DOCK7 RGS10 NET1 SFRP1 IQGAP3 PIP5K1A SRGAP2 DOCK6 EPHA2 RALGPS2 DOCK10 TSC1 STMN1 GAPVD1 RASGRP4 PKP4 TSC2 RALGDS GPSM1 BCR RASAL2 TBCK RALBP1 DVL2 RAB3GAP1 RALGAPA1 ZC3H15 ARHGEF19 IQGAP2 RGMA EZH2 FGD1 ARHGEF10 RAP1GDS1 OCRL RASA2 SCRIB MYO9A TBC1D20 M…
GOBP_REGULATION_OF_CHROMATIN_ASSEMBLY	0.000750897	0.0343563	0.477271	0.814974	1.74994	25	SPTY2D1 TPR TRIM28 TET1 SIN3A SETDB1 DNMT1 KDM1A CDK2 PHF8 DPPA3 PIK3CA L3MBTL3 ATF7IP
GOMF_HISTONE_METHYLTRANSFERASE_ACTIVITY	0.000769555	0.0349492	0.477271	0.6967	1.75533	54	KMT2C KMT5A EHMT2 SETD1B NSD1 SETD2 KMT2A CARM1 EHMT1 SETDB1 KMT2B DOT1L ASH2L SETD7 WDR82 SUZ12 RBBP5 EED EZH2 SETD1A
GOBP_POSITIVE_REGULATION_OF_WNT_SIGNALING_PATHWAY	0.000783934	0.0353404	0.477271	0.551112	1.58325	127	VCP PPM1N ASPM RBPJ DDX3X LRRK1 RNF220 SKI FGF10 SMARCA4 TMEM9 TBL1XR1 CSNK1G2 CDC73 SULF2 DAB2 ABL1 TBL1X PPM1B XIAP SFRP1 YAP1 PTK7 FAM53B CSNK1E ZBED3 SRC
GOBP_PEPTIDYL_LYSINE_MODIFICATION	0.000828332	0.0368007	0.477271	0.429965	1.34193	336	JARID2 KMT2C KMT5A SET TET2 AUTS2 NCOA3 SUMO1 EHMT2 TRIM28 YEATS4 SETD1B CTNNB1 NSD1 MTF2 OGT SETD2 USP22 KAT6B ATRX KMT2A TOPORS TRRAP ARRB1 SIN3A EP400 PARK7 HCFC1 EHMT1 SETDB1 NOC2L ZMIZ1 KAT7 DNMT1 GLYR1 GNL3L DNMT3B BAG6 BRD4 APBB1 SIRT1 SENP3 CTCF KDM1A PLOD1 GATA3 HDAC4 ZZZ3 KMT2B BRD8 CTBP1 TADA1 PAXIP1 MBTD1 TAF4 DOT1L ARNT BRCA2 HMG20A ASH2L ATF2 SETD7 WDR82 JADE1 KDM6A SPI1 HDAC5 PIAS2…
GOCC_HETEROCHROMATIN	0.000861329	0.0379914	0.477271	0.680373	1.73254	59	CENPA HMGA2 SALL4 TRIM28 UHRF1 DNMT3A ATRX BAZ2A CBX5 UBA1 TOP2B RRP1B HMGA1 ESCO2 DNMT1 SIRT1 ORC2 CBX1 HELLS CBX6 SUZ12 KDM4A TCP1 BEND3 EZH2 SALL1 WDR76 INCENP RRP8 NCAPD3 CBX2 PML EME1
GOMF_N_METHYLTRANSFERASE_ACTIVITY	0.000913488	0.0395839	0.477271	0.611037	1.65415	82	KMT2C KMT5A EHMT2 SETD1B NSD1 SETD2 KMT2A CARM1 EHMT1 SETDB1 KMT2B DOT1L ASH2L SETD7 WDR82 TRMT1L RBBP5 EZH2 SETD1A ZCCHC4
GOBP_POSITIVE_REGULATION_OF_GTPASE_ACTIVITY	0.00095131	0.0407866	0.477271	0.47471	1.44468	217	ARHGAP29 GRTP1 F2RL1 RACK1 MAP4K4 ECT2 CORO1C RCC2 ARHGAP11A PREX1 F2R DOCK11 SGSM1 PRTN3 DOCK7 RGS10 NET1 SFRP1 PIP5K1A SRGAP2 DOCK6 EPHA2 RALGPS2 DOCK10 TSC1 RASGRP4 PKP4 TSC2 RALGDS BCR TBCK RALBP1 DVL2 RAB3GAP1 RALGAPA1 ZC3H15 ARHGEF19 RGMA EZH2 ARHGEF10 RAP1GDS1 SCRIB MYO9A TBC1D20 TAX1BP3 ERBB2 CHN1 RAPGEF1 TBC1D14 GARNL3 ITGA6 DENND1B TBC1D22B
GOBP_NEGATIVE_REGULATION_OF_MRNA_CATABOLIC_PROCESS	0.0010011	0.0423291	0.45506	0.707914	1.77484	52	HNRNPD IGF2BP1 LARP4B PABPC1 YBX1 HNRNPA0 HNRNPU THRAP3 TARDBP FMR1 HNRNPAB CSDE1 EIF4ENIF1 ANGEL2 LARP1 HNRNPC DHX9 MAPKAPK2 YBX3 RBM10 MAPK14
GOBP_RNA_SPLICING	0.00113243	0.046286	0.45506	0.419699	1.31853	362	COIL DDX17 HNRNPA3 PABPC1 POLR2A PTBP1 SRRM1 SRSF2 YBX1 ALYREF DHX16 RBM39 REST PIK3R1 AHNAK SRRM2 ZC3H13 PRPF4B PSIP1 ACIN1 HNRNPU SLC38A2 WBP11 SRSF1 NCL THRAP3 HNRNPH1 LGALS3 NONO CELF1 KHSRP TARDBP PRPF8 HNRNPH3 SCAF1 PPWD1 HNRNPM RBMXL2 SREK1IP1 SNRNP200 SRPK1 HNRNPK FMR1 RRP1B DHX15 DDX46 ZCCHC8 U2AF2 LSM2 TTF2 HNRNPH2 TCERG1 CDK12 SFPQ KDM1A RBM6 YTHDC1 CCNL2 HNRNPR CDK13 PPP1R8 LSM4 PDCD7…
GOMF_LYSINE_N_METHYLTRANSFERASE_ACTIVITY	0.0011316	0.046286	0.45506	0.701114	1.73108	50	KMT2C KMT5A EHMT2 SETD1B NSD1 SETD2 KMT2A EHMT1 SETDB1 KMT2B DOT1L ASH2L SETD7 WDR82 RBBP5 EZH2 SETD1A
GOBP_DEMETHYLATION	0.00114038	0.0463023	0.45506	0.688209	1.6995	51	JARID2 TET2 TRIM28 TET1 KDM5B TDG ALKBH1 KDM3B KDM6B KDM1A GATA3 PHF8 DPPA3 KDM2B KDM6A JMJD1C USP9X KDM4A
GOMF_TELOMERIC_DNA_BINDING	0.00114829	0.046317	0.45506	0.764344	1.75259	35	HNRNPD NCL UPF2 PURA TERF1 ZBTB10 KDM1A SMG5 SMG7 CTC1 UPF1 RAD50 NABP2 BLM TELO2
GOBP_EMBRYONIC_PATTERN_SPECIFICATION	0.0011797	0.0472727	0.45506	0.687472	1.73208	54	TBX3 GDF3 CTNNB1 FRS2 FGF10 OOEP MEIS3 PCSK6 PGAP1 SMAD6 BASP1 SATB2 SEMA3F SMAD4 STIL FGFR2 PTCH1 SMAD1 SMAD5 DLL1
GOBP_TUBE_FORMATION	0.00121214	0.0482574	0.45506	0.535638	1.55461	141	DLC1 SALL4 TRIM71 WNT6 CTNNB1 LUZP1 PFN1 TEAD2 SETD2 FOLR1 YWHAZ SKI SDC4 FGF10 ABL1 PIK3CD DAB2IP SFRP1 PTK7 GATA3 APAF1 TSC1 TSC2 KDM2B VANGL2 BRD2 RARG DVL2 SEC24B MTHFD1L SHROOM3 MTHFR RGMA CELSR1 SOX11 STIL SCRIB FGFR2 PTCH1 PHACTR4
GOBP_REGULATION_OF_MRNA_CATABOLIC_PROCESS	0.00129826	0.0512712	0.45506	0.511619	1.4932	152	HNRNPD IGF2BP1 LARP4B PABPC1 PABPC4 PUM1 TRIM71 YBX1 HNRNPA0 HNRNPU YTHDF1 THRAP3 TNRC6C CELF1 PAN3 KHSRP TARDBP HNRNPM RNASEL FMR1 AGO2 PAN2 HNRNPAB CNOT1 CSDE1 EIF4ENIF1 ANGEL2 LARP1 HNRNPC DHX9 EXOSC2 MAPKAPK2 PNLDC1 UPF1 GIGYF2 CNOT3 TNRC6B DCP1A YBX3 RC3H1 RBM10 PCBP4 MAPK14 PUM2 SAMD4B
GOBP_NEGATIVE_REGULATION_OF_MRNA_METABOLIC_PROCESS	0.00136181	0.0521828	0.45506	0.612244	1.6389	79	HNRNPD IGF2BP1 LARP4B PABPC1 PTBP1 YBX1 HNRNPA0 HNRNPU THRAP3 TARDBP HNRNPK FMR1 U2AF2 HNRNPAB CSDE1 EIF4ENIF1 ANGEL2 LARP1 HNRNPC DHX9 MAPKAPK2 SRSF10 YBX3 RBM10 PCBP4 MAPK14 BARD1 CELF4 CCNT1
GOBP_NEGATIVE_REGULATION_OF_RNA_CATABOLIC_PROCESS	0.00139179	0.0530005	0.45506	0.643814	1.67402	63	DKC1 HNRNPD IGF2BP1 LARP4B PABPC1 YBX1 HNRNPA0 HNRNPU THRAP3 TARDBP FMR1 HNRNPAB CSDE1 EIF4ENIF1 ANGEL2 LARP1 HNRNPC DHX9 MAPKAPK2 YBX3 RBM10 MAPK14
GOBP_HETEROCHROMATIN_ORGANIZATION	0.00142422	0.0539007	0.45506	0.626951	1.63854	68	HMGA2 TPR TRIM28 TET1 DNMT3A CENPV BAZ2A SIN3A ZDBF2 SETDB1 DNMT1 SIRT1 CTCF KDM1A CDK2 CTBP1 PHF8 DPPA3 PIK3CA SETD7 HELLS HDAC5 HP1BP3 L3MBTL3 MTHFR BEND3 EZH2 AXIN1 ATF7IP
GOBP_GENE_SILENCING_BY_RNA	0.00144403	0.0543151	0.45506	0.569361	1.62884	108	DDX17 LIN28A MEG3 MIR17HG PABPC1 POU5F1 PUM1 TRIM71 HELZ DDX3X TNRC6C CELF1 AJUBA NEAT1 FMR1 AGO2 PRKRA CNOT1 DDX6 MYCN CNOT9 LIMD1 EIF4ENIF1 DHX9 NCOR2 NCOR1 CNOT3 TNRC6B
GOBP_NEGATIVE_REGULATION_OF_MITOTIC_CELL_CYCLE	0.00146923	0.054926	0.45506	0.490505	1.46447	186	CENPF HMGA2 TPR TIPIN CTNNB1 CTDSP2 TRIM35 BUB1B CCNB1 SDE2 RAD21 RFWD3 FZR1 PLK1 CDC73 ABL1 ZWILCH MIIP ATM CDK2 CDC14B FBXO5 CLSPN PKD2 CDK5RAP2 TOPBP1 ANGEL2 WAC BUB1 BTG3 ATF2 TRIP13 JADE1 CDK1 GIGYF2 CTDSP1 NME6 SPDL1 RAD9B NABP2 AURKB DTL GTSE1 BLM E2F7 CHMP4C MDM2 EZH2 TAOK2 TICRR INTS3 TTK APC AVEN MAD1L1 SCRIB KNTC1 NACC2 PML EME1 FANCD2 CASP2 TAOK1 ORC1 MDC1
GOMF_REGULATORY_RNA_BINDING	0.00150706	0.0556614	0.45506	0.732139	1.70618	38	LIN28A POU5F1 PUM1 TRIM71 YBX1 SOX2 NEAT1 FMR1 AGO2 DHX9 RC3H1 RBM10 MATR3 PUM2
GOBP_REGULATION_OF_DNA_METABOLIC_PROCESS	0.00152855	0.0560284	0.45506	0.425084	1.32729	333	DEK DKC1 DNMT3L HMGA2 HNRNPD HSP90AB1 NUCKS1 PARP1 TRIP12 ALYREF EHMT2 TRIM28 YEATS4 CTNNB1 HNRNPU SETD2 FGF10 ATRX KMT2A ACTR2 TRRAP OOEP NVL NEK2 TERF1 EP400 HMGB1 MGMT XRN1 KAT7 GNL3L POGZ NEK7 SIRT1 KDM1A SMG5 RTEL1 GATA3 APAF1 BRD8 ATM CDK2 GINS2 PAXIP1 MBTD1 NPAS2 CHTF8 UBQLN4 CTC1 ZRANB3 SRC HNRNPC DPPA3 DHX9 MSH3 PDGFA PIK3CA RNF169 IGF1R JADE1 UPF1 SPI1 PARPBP RAD51 MCRS1 WDR48 USP9X RAD…
GOCC_CULLIN_RING_UBIQUITIN_LIGASE_COMPLEX	0.00153527	0.0560284	0.45506	0.506219	1.48703	154	CKS1B UBE2S DDB1 TMEM183A CDC20 UBE2C CCNF BUB1B CKS2 DCAF8 ANAPC5 ANAPC1 KLHL12 FZR1 CUL7 WDTC1 FBXW8 DCAF17 ANAPC13 CDC23 FBXL3 CDC27 FBXL16 FEM1B CUL3 CDC26 FBXL20 DCAF12 FBXO17 DTL SPSB1 SPOP CUL2 CAND1 PDCD6 ZSWIM6 KLHL20 DCAF7 DCAF4 KLHL21 DCAF12L1
GOMF_PROTEIN_SERINE_KINASE_ACTIVITY	0.00161146	0.0584605	0.45506	0.429272	1.32745	310	MAP4K4 PRPF4B LRRK1 PAK4 AURKA CDK4 BUB1B PRKCZ NEK2 MAP2K6 SRPK1 CDC42BPA CSNK1G2 PLK1 MELK DAPK1 CDK12 ARAF CDK16 MAPKAPK3 NEK7 GAK CSNK1E ATM CDK2 PIKFYVE CDK13 PRKCI GSK3A CDK8 TLK2 BUB1 NUAK1 MAP3K1 BCR CAMK2A IRAK1 DSTYK PIK3CA MAPKAPK2 AKT3 STK11 CDK1 HUNK TAF1 MAST4 CDK17 AURKB CSNK2A1 EIF2AK1 CIT MAPK14 MAPK6 UHMK1 CSNK2A2 PDIK1L CDK7 TAOK2 MAP3K4 SIK3 HIPK3 PASK STK17B CLK1 TTK CDK6 MAP…
GOBP_REGULATION_OF_INSULIN_RECEPTOR_SIGNALING_PATHWAY	0.00163301	0.058894	0.45506	0.679025	1.67682	51	NUCKS1 IGF2 PIK3R1 GRB10 CDK4 OGT ADIPOR1 PRKCZ GNAI2 CCND3 OSBPL8 GKAP1 SIRT1 GSK3A TSC2 SRC
GOBP_DNA_REPAIR	0.0016721	0.0593256	0.45506	0.394066	1.25497	460	CEP164 DEK HMGA2 HMGB2 NUCKS1 PARP1 TRIP12 DDB1 VCP SUMO1 TRIM28 YEATS4 UHRF1 SETD2 NONO TDG ALKBH1 POLG RAD23B FGF10 MTA1 RAD21 ATRX ACTR2 TRRAP OOEP LIG1 RFWD3 KIF22 FZR1 EP400 HMGB1 GTF2I MCM6 ABL1 PARK7 MGMT RNF111 RFC1 MCM3 ESCO2 HUWE1 KAT7 RAD54L POGZ SFPQ SIRT1 EXO1 NEIL3 KDM1A RTEL1 PDS5A SMC6 CSNK1E BRD8 ATM CDK2 CDC14B GINS2 CLSPN MCM8 PAXIP1 MBTD1 BACH1 NPAS2 CHAF1A DOT1L UBQLN4 UBE2T …
GOBP_NEGATIVE_REGULATION_OF_CELL_CYCLE_PROCESS	0.00165676	0.0593256	0.45506	0.458085	1.39781	242	CENPF HMGA2 TPR TIPIN CTDSP2 CCNF BUB1B SOX2 CCNB1 INTS7 SDE2 SUSD2 RAD21 ATRX RFWD3 NEK2 TERF1 FZR1 PLK1 CDC73 DAB2IP ZWILCH ESPL1 APBB1 MIIP ATM CDK2 CDC14B FBXO5 CLSPN DOT1L PKD2 CDK5RAP2 TOPBP1 WAC BUB1 E2F8 FEM1B ATF2 TRIP13 JADE1 CDK1 GIGYF2 CTDSP1 NME6 SPDL1 RAD9B NABP2 BAZ1B AURKB DTL GTSE1 BLM E2F7 MAPK14 TIMELESS CHMP4C MDM2 EZH2 CLOCK WAPL TAOK2 TICRR WDR76 INTS3 TTK APC AVEN MAD1L1 KN…
GOMF_DNA_BINDING_TRANSCRIPTION_REPRESSOR_ACTIVITY	0.0018664	0.0653881	0.45506	0.464951	1.41748	212	ENO1 HDGF POU5F1 TBX3 HIC2 REST MXD3 FOXQ1 ASCL2 ERF SKI TCFL5 NFIL3 MSC ELK3 NFX1 NACC1 ZFHX3 ZBTB10 GTF2IRD1 KCNIP3 FOXO1 ZBTB34 CTCF GATA3 ZKSCAN3 BACH1 TCF3 E2F8 TRPS1 FOXP1 SPI1 ZBTB14 SP3 SREBF2 E2F7 ZBTB37 ZEB2 NFATC3 ZFP57 SATB1 SALL1 FOXO3 CC2D1B KLF8 PPARD KLF16 MNT TFAP2C NACC2 ZBTB8A ZBTB39 SMAD5 BHLHE41 ZBTB32
GOBP_DNA_METHYLATION_OR_DEMETHYLATION	0.0019118	0.0658496	0.45506	0.599476	1.60585	80	DNMT3L PARP1 TET2 EHMT2 TRIM28 TET1 GATAD2A TDG ALKBH1 DNMT3A ATRX KMT2A BAZ2A MGMT ZDBF2 EHMT1 DNMT1 DNMT3B CTCF GATA3 DPPA3 PIK3CA SPI1 HELLS USP9X MIS18A BEND3 EZH2 ATF7IP ZFP57
GOBP_NEURAL_TUBE_FORMATION	0.00189168	0.0658496	0.45506	0.56192	1.57969	101	DLC1 SALL4 TRIM71 LUZP1 PFN1 TEAD2 SETD2 FOLR1 SKI SDC4 ABL1 SFRP1 PTK7 APAF1 TSC1 TSC2 KDM2B VANGL2 BRD2 RARG DVL2 SEC24B MTHFD1L SHROOM3 MTHFR RGMA CELSR1 SOX11 STIL SCRIB PTCH1 PHACTR4
GOBP_EXOCRINE_SYSTEM_DEVELOPMENT	0.00197181	0.0675373	0.431708	0.718244	1.68512	40	TFCP2L1 LAMA1 IGF2 DAG1 FGF10 PLXND1 LAMA5 IGSF3 PDGFA
GOMF_RNA_POLYMERASE_BINDING	0.00201979	0.0687962	0.431708	0.672692	1.69485	54	SPTY2D1 NCOA3 NEDD4 HNRNPU RPRD1A PABPN1 CCNT2 SCAF1 CDC73 WDR43 RPRD2 AGO2 TCERG1 BRD4 WAC DHX9
GOBP_CENTROMERE_COMPLEX_ASSEMBLY	0.00205784	0.0692102	0.431708	0.78799	1.70957	26	CENPA CENPF HJURP CENPE CENPV DLGAP5 POGZ CENPN HELLS CENPW MIS18A CENPH RNF4 KNTC1 CENPK
GOBP_MITOTIC_CELL_CYCLE_CHECKPOINT_SIGNALING	0.0021834	0.0726176	0.431708	0.53446	1.54154	115	CENPF HMGA2 TPR TIPIN BUB1B CCNB1 SDE2 RFWD3 FZR1 PLK1 ZWILCH ATM CDK2 CDC14B CLSPN CDK5RAP2 TOPBP1 WAC BUB1 ATF2 TRIP13 CDK1 GIGYF2 SPDL1 RAD9B NABP2 AURKB DTL GTSE1 BLM CHMP4C MDM2 TAOK2 TICRR INTS3 TTK APC MAD1L1 KNTC1 PML EME1 FANCD2 CASP2 TAOK1 ORC1 MDC1
GOBP_POSITIVE_REGULATION_OF_CANONICAL_WNT_SIGNALING_PATHWAY	0.00231793	0.0755446	0.431708	0.566396	1.57866	95	VCP PPM1N ASPM RBPJ DDX3X LRRK1 RNF220 FGF10 TMEM9 TBL1XR1 CSNK1G2 TBL1X PPM1B XIAP SFRP1 YAP1 PTK7 FAM53B CSNK1E ZBED3 SRC
GOMF_ATP_DEPENDENT_ACTIVITY_ACTING_ON_DNA	0.00233348	0.0755446	0.431708	0.554588	1.55029	99	TOP2A DDX3X BPTF SMARCA4 ATRX G3BP1 TOP2B MCM6 RFC1 MCM3 RAD54L TTF2 CHD4 CHD8 RTEL1 CHD2 MCM8 CHTF8 MCM5 CECR2 ZRANB3 DHX9 ASCC3 SMARCA1 UPF1 RBBP4 SETX RAD51 RAD50 BLM CHTF18 RAD54L2 CDK7 DHX36 ERCC6L PIF1 XRCC2 SMARCA5 MCM9 ATAD5 CHD5 CHD9 DMC1 MSH6 INO80 RFC5 ERCC2
GOMF_CHROMATIN_DNA_BINDING	0.00233653	0.0755446	0.431708	0.598533	1.6022	79	HMGA2 SMARCC1 HNRNPU HMGN1 SMARCA4 KDM3B SBNO1 HMGN2 GATAD2B CHD4 FOXO1 KDM6B CTCF ACTN4 HNRNPC DHX9 RBBP4 KDM6A JMJD1C SUZ12 RCC1 EZH2 CLOCK FOXO3
GOBP_CELL_MORPHOGENESIS_INVOLVED_IN_NEURON_DIFFERENTIATION	0.00252843	0.0794965	0.431708	0.390249	1.24511	466	ENAH HSP90AB1 ID1 IGF2BP1 RTN4 UNC5B LAMA1 RAC1 AUTS2 RERE NCAM1 CAPRIN1 EFNA4 NEDD4 APOE DPYSL2 EIF4G2 YTHDF1 DAG1 SPP1 MYO7A GOLGA4 RNF165 EPHA4 NEO1 OBSL1 ACTR2 PHACTR1 CTTN NECTIN1 PLXND1 LAMA5 SIN3A FLRT3 MAP1B TOP2B CUL7 ABL1 EMB TRIOBP FBXW8 DOCK7 UBE3A METRN APBB1 SULT4A1 GATA3 CDH4 EPHA2 PPP3CB NEFL RNF6 DOCK10 STMN1 DNM3 RYK CREB1 IGF1R SEMA4B SMO RAPH1 STK11 ABI2 SEC24B PARD6B KIF1A TM…
GOBP_DNA_REPLICATION	0.00261403	0.0817684	0.431708	0.436565	1.33883	255	ID3 NUCKS1 S100A11 SET ALYREF TIPIN EHMT2 DBF4 SDE2 POLG NAP1L1 CCNA2 ATRX PURA OOEP LIG1 RFWD3 SIN3A TERF1 MCM6 RFC1 HMGA1 MCM3 ESCO2 USP37 KAT7 FAF1 RBBP6 PTMS RTEL1 PDS5A CDK2 FBXO5 GINS2 ORC2 MCM8 CHAF1A CHTF8 TOPBP1 MCM5 CTC1 ZRANB3 MCMBP DHX9 E2F8 BRCA2 RBBP7 JADE1 UPF1 CCDC88A RBBP4 CDK1 MCM10 RAD51 MCRS1 FAM111A CCNE1 DTL ORC5 BLM E2F7 WIZ TBRG1 TIMELESS CHTF18 MMS22L WAPL SSRP1 TICRR RMI1
GOCC_MITOTIC_SPINDLE_POLE	0.00268992	0.0824596	0.431708	0.741837	1.70098	35	ASPM STAG1 AURKA NUMA1 PLK1 FAM83D SMC6 CDK5RAP2 SPAG5 STAG2 CNTRL AURKB MAD1L1 KATNBL1 SMC1A GIT1 EML1
GOBP_PROTEIN_DNA_COMPLEX_ASSEMBLY	0.00281046	0.0857261	0.431708	0.54085	1.54891	112	CENPA CENPF HMGB2 SET SPTY2D1 HJURP CENPE KAT6B NAP1L1 CENPV SMARCA4 ATRX BAZ2A TERF1 HMGB1 UBTF DLGAP5 POGZ CENPN TAF4 CHAF1A TCF4 BRD2 HELLS TAF1 RAD51 CENPW SART3 HP1BP3 BDP1 MIS18A ATF7IP CENPH CAND1
GOCC_HISTONE_METHYLTRANSFERASE_COMPLEX	0.00299035	0.0898718	0.431708	0.661859	1.67384	57	JARID2 KMT2C SETD1B KMT2A CBX5 HCFC1 KDM6B CHD8 SENP3 KMT2B TEX10 PAXIP1 TAF4 MGA ASH2L RBBP7 WDR82 RBBP4 KDM6A TAF1 MCRS1 SUZ12 RBBP5 EED KANSL1 EZH2 SETD1A
GOMF_DNA_BINDING_TRANSCRIPTION_FACTOR_BINDING	0.00297873	0.0898718	0.431708	0.391753	1.25307	417	ARID1A CENPF HMGA2 HMGB2 HSPB1 ID3 KLF5 NUCKS1 PARP1 TBX3 TPT1 TRIM6 TRIP12 ZMYND8 ADD1 NCOA3 REST CXXC5 FLNA RBPJ CTNNB1 NSD1 CHCHD2 CALR NCL THRAP3 TDG YWHAZ DNMT3A KAT6B SKI PBX1 MTA1 SMARCA4 PURA BAZ2A CBX5 SIN3A HMGB1 GTF2I ID2 PARK7 STRN TBL1X HCFC1 PTMA HMGA1 NOC2L GATA4 FAF1 CHD4 TCERG1 YAP1 CNOT1 SIRT1 KDM1A GATA3 HDAC4 ACTN4 BRD8 CTBP1 RNF6 NFE2L2 TAF4 TEAD3 TRIB1 ARNT ASXL1 TCF3 SRC DH…
GOBP_EPITHELIAL_TO_MESENCHYMAL_TRANSITION	0.00308161	0.0913858	0.431708	0.504964	1.46234	138	DDX17 HMGA2 RTN4 TBX3 SPRY2 FLNA RBPJ TRIM28 CTNNB1 PDCD4 TCOF1 DAG1 CRB2 ADIPOR1 EPHA4 KLHL12 CUL7 DAB2 ADAM15 FAM83D DAB2IP SFRP1 HNRNPAB GATA3 MDK WNT2 PHLDB1 BCL9L
GOBP_POSITIVE_REGULATION_OF_HISTONE_MODIFICATION	0.00309871	0.0913858	0.431708	0.579645	1.58616	89	JARID2 AUTS2 CTNNB1 TET1 MTF2 OGT KMT2A ARRB1 HCFC1 FMR1 KAT7 DNMT1 GLYR1 DNMT3B BRD4 SIRT1 KDM1A GATA3 ATM CTBP1 PAXIP1 MCRS1 SART3 KANSL1 NELFA AKAP8 SMAD4 KANSL3 RRP8 PINK1
GOBP_REGULATION_OF_MITOTIC_CELL_CYCLE_PHASE_TRANSITION	0.00310035	0.0913858	0.431708	0.440336	1.35137	262	CENPF HMGA2 DDB1 TPR DDX3X CENPE VPS4B CTDSP2 AURKA UBE2C CDK4 RCC2 BUB1B ANLN CCNB1 SDE2 RDX PBX1 FGF10 RAD21 ANAPC5 RFWD3 SIN3A FZR1 PLK1 CDC73 CCND3 ID2 KIF14 DLGAP5 ZWILCH ESPL1 BRD4 MIIP CDC23 ATM CDK2 CDC14B FBXO5 CLSPN CDC27 PKD2 CDK5RAP2 TOPBP1 WAC CTC1 BUB1 TMOD3 MEPCE CDC25A CUL3 TRIP13 JADE1 CDC26 CDK1 GIGYF2 CTDSP1 SPDL1 NABP2 AURKB DTL GTSE1 BLM E2F7 CHMP4C CDK7 MDM2 EZH2 TAOK2 TICRR…
GOMF_PROTEIN_SERINE_THREONINE_TYROSINE_KINASE_ACTIVITY	0.0032061	0.0940507	0.431708	0.403455	1.26811	382	MAP4K4 PRPF4B FGFR3 LRRK1 PAK4 AURKA CDK4 PDGFRA BUB1B EPHA4 CSK PRKCZ NEK2 MAP2K6 SRPK1 CDC42BPA CSNK1G2 PLK1 MELK ABL1 DAPK1 ACVR2B CDK12 ARAF CDK16 MAPKAPK3 NEK7 HCK GAK CSNK1E EPHA2 ATM CDK2 PIKFYVE CDK13 PRKCI GSK3A CDK8 TLK2 BUB1 NUAK1 MAP3K1 SRC BCR CAMK2A IRAK1 DSTYK JAK1 PIK3CA MAPKAPK2 IGF1R AKT3 STK11 CDK1 HUNK TAF1 MAST4 CDK17 BAZ1B AURKB CSNK2A1 EIF2AK1 CIT MAPK14 MAPK6 TYK2 UHMK1 CS…
GOBP_CELLULAR_RESPONSE_TO_INSULIN_STIMULUS	0.00343177	0.0992462	0.431708	0.46635	1.38549	174	GAB1 NUCKS1 PARP1 SMARCC1 IGF2 PIK3R1 GRB10 YWHAG CDK4 OGT ADIPOR1 SHC1 PHIP PRKCZ GNAI2 PKM CCND3 OSBPL8 GKAP1 WDTC1 MYO5A FOXO1 SIRT1 EIF4EBP2 PRKCI GSK3A USO1 CAPN10 TSC2 SRC PIK3CA IGF1R
GOMF_PROTEIN_DEMETHYLASE_ACTIVITY	0.00354359	0.101999	0.431708	0.767907	1.64888	25	JARID2 KDM5B KDM3B KDM6B KDM1A PHF8 KDM2B KDM6A JMJD1C KDM4A KDM5C
GOMF_MODIFICATION_DEPENDENT_PROTEIN_BINDING	0.00360212	0.103199	0.431708	0.516784	1.49543	144	JARID2 LAPTM5 ZMYND8 VCP YEATS4 MTF2 BRD3 UHRF1 BPTF PHIP PRPF8 RAD23B SMARCA4 ATRX KMT2A CARM1 CDYL2 BAZ2A CBX5 ANKRD13A FMR1 GLYR1 BAG6 BRD4 CHD8 UBQLN1 ZZZ3 MBTD1 UBQLN4 ZRANB3 PHF8 DPPA3 CBX1 RNF169 BRD2 TAF1 SUZ12 RBBP5 PSME4 KDM4A DZIP3
GOBP_KINETOCHORE_ORGANIZATION	0.00364909	0.104047	0.431708	0.815172	1.68327	20	CENPA CENPF CENPE SMC2 SMC4 DLGAP5 POGZ NUF2 CENPN CENPW CENPH RNF4 KNTC1 CENPK
GOBP_REGULATION_OF_CHROMOSOME_SEPARATION	0.00369487	0.104047	0.431708	0.608302	1.58572	67	CENPF TPR CENPE UBE2C BUB1B CCNB1 NUMA1 RAD21 ANAPC5 ANAPC1 PLK1 DLGAP5 ZWILCH ESPL1 CDC23 ATM FBXO5 CDC27 CDK5RAP2 BUB1 CUL3 TRIP13 CDC26 SPDL1 AURKB CSNK2A1 CSNK2A2 TACC3 TTK APC MAD1L1
GOBP_DNA_MODIFICATION	0.00377661	0.105204	0.431708	0.540206	1.51276	98	DNMT3L PARP1 TET2 EHMT2 TRIM28 TET1 GATAD2A TDG ALKBH1 DNMT3A ATRX KMT2A BAZ2A MGMT ZDBF2 EHMT1 DNMT1 DNMT3B NEIL3 CTCF GATA3 DPPA3 PIK3CA ASCC3 SPI1 HELLS USP9X MIS18A BEND3 EZH2 PARP2 ATF7IP ZFP57
GOMF_MIRNA_BINDING	0.00383393	0.105882	0.431708	0.748995	1.67683	30	LIN28A POU5F1 PUM1 TRIM71 YBX1 SOX2 NEAT1 FMR1 AGO2 RC3H1 RBM10 MATR3 PUM2
[truncated: 2,280 more rows]
