# Supplementary material for: Single-cell analysis of bidirectional reprogramming between early embryonic states identify mechanisms of differential lineage plasticities in mice
Source: Dev Cell. Author manuscript; Available in PMC 2025 Apr 15. (PMC11998022; doi:10.1016/j.devcel.2024.11.022)
Supplement: 4 — Table S3. List of expression trend clusters of genes along XEN-to-iPS conversion pseudotime, and differentially expressed genes between empty vector and sgGata4 transfected XEN cells, Related to Figure 5. [file NIHMS2043813-supplement-4.xlsx]

## Sheet: T3_gene_clusters
Genes	Cluster
0610007p14rik	0
0610009B22Rik	1
0610009L18Rik	0
0610009o20rik	2
0610010F05Rik	3
0610010K14Rik	4
0610012G03Rik	4
0610030E20Rik	4
0610033M10Rik	5
0610037L13Rik	0
0610040J01Rik	0
0610043K17Rik	0
1010001B22Rik	6
1010001N08Rik	4
1110002E22Rik	7
1110002J07Rik	5
1110002O04Rik	2
1110004F10Rik	8
1110004e09rik	2
1110006O24Rik	4
1110008L16Rik	8
1110008P14Rik	7
1110008f13rik	3
1110012L19Rik	0
1110019D14Rik	2
1110020A21Rik	3
1110028F18Rik	7
1110032A03Rik	4
1110032F04Rik	1
1110034g24rik	3
1110037f02rik	4
1110038F14Rik	8
1110051M20Rik	3
1110059E24Rik	5
1110059G10Rik	10
1110065P20Rik	3
1190002N15Rik	5
1190005I06Rik	1
1190007I07Rik	2
1190028D05Rik	2
1300002E11Rik	3
1300017J02Rik	0
1500009C09Rik	5
1500009L16Rik	1
1500011B03Rik	0
1500011k16rik	5
1500015O10Rik	1
1500026H17Rik	4
1500035N22Rik	4
1520401A03Rik	8
1600002D24Rik	4
1600002h07rik	4
1600012H06Rik	4
1600014C10Rik	4
1600014C23Rik	3
1600025M17Rik	0
1700001C02Rik	1
1700001C19Rik	5
1700001J03Rik	7
1700001L05Rik	0
1700001L19Rik	3
1700001O22Rik	8
1700001P01Rik	4
1700003E16Rik	1
1700003F12Rik	4
1700003I16Rik	4
1700003M07Rik	1
1700006e09rik	4
1700007K13Rik	0
1700007L15Rik	8
1700007b14rik	13
1700007k09rik	4
1700008O03Rik	8
1700009C05Rik	4
1700010D01Rik	2
1700010I14Rik	3
1700011D18Rik	1
1700012B07Rik	0
1700012C14Rik	4
1700012P22Rik	7
1700013D24Rik	4
1700013F07Rik	1
1700013G24Rik	7
1700013H16Rik	2
1700015F17Rik	4
1700016C15Rik	1
1700016D06Rik	4
1700016G22Rik	0
1700016H13Rik	2
1700016K19Rik	0
1700017B05Rik	4
1700017J07Rik	8
1700017L05Rik	13
1700018A04Rik	7
1700018B08Rik	5
1700018B24Rik	2
1700019A02Rik	2
1700019D03Rik	0
1700019E08Rik	2
1700019N19Rik	2
1700019b03rik	0
1700019b21rik	0
1700019o17rik	1
1700020D05Rik	3
1700020I14Rik	4
1700020L24Rik	8
1700020M21Rik	2
1700020N01Rik	0
1700020N15Rik	0
1700021A07Rik	3
1700021F05Rik	3
1700021F07Rik	1
1700021L23Rik	5
1700022I11Rik	2
1700022N22Rik	0
1700023F06Rik	0
1700024B05Rik	2
1700024G13Rik	5
1700024P04Rik	4
1700024p16rik	4
1700025G04Rik	4
1700026J12Rik	13
1700026J14Rik	4
1700027F06Rik	7
1700027j19rik	0
1700028I16Rik	8
1700028J19Rik	0
1700028K03Rik	0
1700028P14Rik	2
1700029F12Rik	1
1700029I15Rik	3
1700029J07Rik	4
1700029M20Rik	0
1700029P11Rik	0
1700030J22Rik	0
1700031P21Rik	0
1700034K08Rik	7
1700034o15rik	1
1700037C18Rik	7
1700037F24Rik	2
1700037H04Rik	4
1700039M10Rik	5
1700040l02rik	13
1700041G16Rik	0
1700044C05Rik	4
1700047I17Rik2	7
1700047M11Rik	5
1700048O20Rik	3
1700049E17Rik1	0
1700049E22Rik	5
1700056E22Rik	4
1700056N10Rik	3
1700057G04Rik	2
1700057H21Rik	0
1700061G19Rik	8
1700061I17Rik	4
1700063D05Rik	0
1700063H04Rik	8
1700064H15Rik	13
1700064M15Rik	1
1700066B17Rik	1
1700066B19Rik	7
1700066M21Rik	3
1700067G17Rik	2
1700067K01Rik	0
1700069L16Rik	0
1700072G22Rik	7
1700080G11Rik	4
1700080O16Rik	0
1700086D15Rik	2
1700086O06Rik	4
1700086P04Rik	2
1700088E04Rik	4
1700092M07Rik	0
1700093K21Rik	1
1700096J18Rik	4
1700096K18Rik	4
1700102P08Rik	5
1700104B16Rik	4
1700109G15Rik	2
1700109H08Rik	3
1700112H15Rik	4
1700112J16Rik	4
1700112e06rik	16
1700116B05Rik	1
1700121N20Rik	1
1700123O20Rik	4
1700125G22Rik	8
1700125H20Rik	7
1700128A07Rik	0
1810007D17Rik	4
1810009A15Rik	5
1810010D01Rik	7
1810010H24Rik	0
1810011o10rik	2
1810012K16Rik	4
1810013L24Rik	0
1810014B01Rik	2
1810019N24Rik	0
1810020O05Rik	1
1810022K09Rik	8
1810024B03Rik	0
1810026j23rik	3
1810030O07Rik	0
1810032O08Rik	8
1810037I17Rik	7
1810041l15rik	2
1810043G02Rik	4
1810044D09Rik	0
1810049J17Rik	0
1810055G02Rik	4
1810058I24Rik	7
1810062G17Rik	4
1810063I02Rik	0
2010003K11Rik	2
2010005H15Rik	4
2010013B24Rik	0
2010015M23Rik	8
2010107e04rik	0
2010107g23rik	0
2010109A12Rik	3
2010110K18Rik	2
2010111I01Rik	0
2010300C02Rik	7
2010300F17Rik	8
2010308F09Rik	4
2010315B03Rik	7
2010320M18Rik	1
2200002D01Rik	4
2200002J24Rik	7
2210008F06Rik	1
2210011C24Rik	4
2210011K15Rik	4
2210013o21rik	3
2210016F16Rik	0
2210016L21Rik	7
2210017I01Rik	4
2210406O10Rik	2
2210408I21Rik	2
2210417A02Rik	5
2210418O10Rik	3
2300002M23Rik	1
2300009A05Rik	4
2310001H17Rik	2
2310003L06Rik	1
2310007B03Rik	1
2310008N11Rik	8
2310009B15Rik	4
2310011J03Rik	0
2310015A10Rik	7
2310015D24Rik	2
2310022A10Rik	0
2310022B05Rik	2
2310026L22Rik	7
2310030G06Rik	4
2310031A07Rik	2
2310033P09Rik	8
2310035c23rik	0
2310036o22rik	1
2310039H08Rik	7
2310039L15Rik	5
2310040G24Rik	8
2310043M15Rik	0
2310043O21Rik	4
2310046K23Rik	7
2310047D07Rik	7
2310057M21Rik	7
2310061I04Rik	3
2310069B03Rik	0
2310069g16rik	1
2310074N15Rik	4
2310081O03Rik	4
2410002F23Rik	8
2410004B18Rik	3
2410004I01Rik	1
2410004P03Rik	8
2410012E07Rik	0
2410015M20Rik	4
2410016o06rik	8
2410018L13Rik	3
2410080I02Rik	5
2410089e03rik	0
2410131K14Rik	4
2410137M14Rik	0
2410141K09Rik	8
2510002D24Rik	4
2510009E07Rik	2
2510039O18Rik	4
2610001J05Rik	0
2610002M06Rik	4
2610008E11Rik	4
2610016A17Rik	1
2610020C07Rik	7
2610020h08rik	3
2610021A01Rik	5
2610028E06Rik	1
2610028H24Rik	1
2610035D17Rik	4
2610037D02Rik	8
2610042L04Rik	2
2610044O15Rik8	7
2610301B20Rik	3
2610318N02Rik	7
2610507B11Rik	0
2610524h06rik	0
2610528A11Rik	0
2610528J11Rik	5
2700012I20Rik	4
2700016F22Rik	0
2700033N17Rik	4
2700038G22Rik	3
2700046A07Rik	3
2700046G09Rik	7
2700049A03Rik	2
2700060e02rik	4
2700062C07Rik	3
2700081O15Rik	3
2700097O09Rik	5
2810004N23Rik	0
2810006K23Rik	8
2810021J22Rik	7
2810029C07Rik	0
2810032G03Rik	2
2810403a07rik	3
2810405F17Rik	0
2810407A14Rik	4
2810408A11Rik	4
2810414N06Rik	3
2810417h13rik	4
2810429I04Rik	4
2810433D01Rik	4
2810459M11Rik	7
2810474o19rik	0
2900011O08Rik	8
2900026A02Rik	5
2900052N01Rik	2
2900055j20rik	4
2900072N19Rik	4
2900076A07Rik	4
3010026o09rik	0
3100003L05Rik	7
3110001I22Rik	1
3110002h16rik	4
3110004A20Rik	2
3110009E18Rik	4
3110021N24Rik	3
3110040N11Rik	5
3110043o21rik	3
3110062m04rik	4
3110070M22Rik	3
3110079o15rik	1
3110082I17Rik	5
3110082J24Rik	1
3110083C13Rik	1
3222401L13Rik	4
3300002I08Rik	0
3300002P13Rik	1
3300005D01Rik	7
3632451o06rik	3
3830403N18Rik	4
3830406C13Rik	0
3830408C21Rik	1
3830417A13Rik	5
3830432H09Rik	4
3930402G23Rik	5
4430402I18Rik	3
4631405K08Rik	5
4632404H12Rik	0
4632411P08Rik	7
4632415L05Rik	8
4632428C04Rik	4
4732419C18Rik	7
4732463B04Rik	7
4732465J04Rik	0
4732490B19Rik	2
4732491K20Rik	4
4732496C06Rik	2
4831440E17Rik	3
4833407H14Rik	8
4833412C05Rik	4
4833418N02Rik	7
4833420G17Rik	2
4833422M21Rik	2
4833427G06Rik	2
4833439L19Rik	3
4833445I07Rik	0
4921507G05Rik	5
4921507P07Rik	2
4921513I03Rik	4
4921524J17Rik	8
4921536K21Rik	2
4921539H07Rik	7
4922502N22Rik	2
4930402H24Rik	4
4930403P22Rik	4
4930404N11Rik	3
4930412M03Rik	5
4930415O20Rik	8
4930415f15rik	5
4930426I24Rik	2
4930426L09Rik	4
4930427a07rik	8
4930429F24Rik	7
4930429H19Rik	7
4930430F08Rik	0
4930431L21Rik	7
4930432B10Rik	2
4930432K21Rik	0
4930438A08Rik	4
4930440I19Rik	7
4930442H23Rik	4
4930444M15Rik	8
4930444P10Rik	0
4930445N18Rik	2
4930447C04Rik	5
4930448A20Rik	4
4930448E22Rik	0
4930452B06Rik	4
4930453H23Rik	0
4930453N24Rik	5
4930455B14Rik	0
4930455D15Rik	2
4930461G14Rik	5
4930463O16Rik	4
4930467D21Rik	2
4930470P17Rik	2
4930471C06Rik	0
4930471M09Rik	0
4930477E14Rik	2
4930479D17Rik	2
4930480K23Rik	7
4930486L24Rik	0
4930502E18Rik	5
4930503B20Rik	7
4930503E14Rik	7
4930503L19Rik	5
4930504o13rik	5
4930505N22Rik	4
4930507D05Rik	5
4930509E16Rik	8
4930509G22Rik	0
4930513D17Rik	4
4930517L18Rik	5
4930518J21Rik	2
4930519P11Rik	13
4930522L14Rik	0
4930523C07Rik	0
4930524B15Rik	0
4930524J08Rik	8
4930527A07Rik	13
4930528D03Rik	2
4930532G15Rik	2
4930533D04Rik	2
4930535G08Rik	0
4930539E08Rik	0
4930539M17Rik	1
4930540M05Rik	4
4930543E12Rik	2
4930548H24Rik	5
4930549c01rik	8
4930550C14Rik	0
4930550L24Rik	0
4930552P12Rik	4
4930555A03Rik	4
4930556M19Rik	4
4930558C23Rik	0
4930558J18Rik	5
4930558K02Rik	2
4930558N11Rik	7
4930562A09Rik	5
4930562C15Rik	1
4930563E18Rik	4
4930563M21Rik	7
4930563d23rik	4
4930568A12Rik	7
4930572O03Rik	4
4930578M01Rik	5
4930579C12Rik	13
4930579F01Rik	7
4930579G24Rik	2
4930580E04Rik	7
4930589L23Rik	5
4930590J08Rik	3
4930591A17Rik	2
4930593A02Rik	1
4930597A21Rik	7
4931403G20Rik	4
4931406C07Rik	7
4931406P16Rik	0
4931413I07Rik	1
4931414P19Rik	3
4931422A03Rik	1
4931423N10Rik	0
4931428F04Rik	4
4931428L18Rik	2
4931440F15Rik	7
4931440J10Rik	4
4932416K20Rik	13
4932422M17Rik	8
4932430I15Rik	7
4932438A13Rik	7
4932438H23Rik	7
4932443i19rik	13
4933402E13Rik	7
4933404O12Rik	5
4933405L10Rik	1
4933406C10Rik	2
4933406P04Rik	4
4933408B17Rik	2
4933408J17Rik	13
4933411E06Rik	4
4933413J09Rik	1
4933413g19rik	5
4933415A04Rik	5
4933416C03Rik	0
4933417E11Rik	4
4933424G06Rik	4
4933427D06Rik	5
4933427D14Rik	2
4933428M09Rik	2
4933430A20Rik	4
4933430I17Rik	3
4933433G15Rik	5
4933434E20Rik	4
4933435F18Rik	8
4933436I20Rik	2
4933439J24Rik	4
4933439N14Rik	8
4933440M02Rik	2
5031415H12Rik	7
5031425E22Rik	5
5031439G07Rik	4
5033403F01Rik	4
5033428I22Rik	4
5033430I15Rik	4
5330413P13Rik	0
5330416C01Rik	7
5330417C22Rik	7
5330426L24Rik	13
5330429C05Rik	0
5330434G04Rik	4
5430403G16Rik	7
5430416N02Rik	3
5430416o09rik	0
5430427N15Rik	0
5730403I07Rik	2
5730409E04Rik	0
5730419F03Rik	7
5730420D15Rik	5
5730422e09rik	4
5730455P16Rik	5
5730460C07Rik	4
5730480H06Rik	3
5730507C01Rik	0
5730508b09rik	7
5730522E02Rik	8
5730559c18rik	4
5830416I19Rik	5
5830454E08Rik	4
5830473C10Rik	4
5930412G12Rik	5
5930430L01Rik	4
6030407O03Rik	7
6030408B16Rik	7
6030419c18rik	8
6030443J06Rik	3
6030445D17Rik	8
6030458C11Rik	0
6030498E09Rik	1
6230400D17Rik	4
6330403K07Rik	1
6330403N20Rik	3
6330408a02rik	8
6430531B16Rik	0
6430548M08Rik	4
6430550D23Rik	3
6430562O15Rik	2
6430571L13Rik	7
6430573P05Rik	7
6430573f11rik	4
6430710C18Rik	3
6720427I07Rik	3
6720483E21Rik	0
6720489N17Rik	7
6820408C15Rik	1
8030411F24Rik	7
8030442B05Rik	4
8030462N17Rik	8
8030474K03Rik	0
8430408g22rik	7
9030612E09Rik	1
9030617o03rik	7
9030622O22Rik	4
9030624G23Rik	0
9030624j02rik	7
9130008F23Rik	7
9130011e15rik	0
9130019O22Rik	0
9130023H24Rik	0
9130204K15Rik	7
9130204L05Rik	0
9130213A22Rik	4
9130227L01Rik	0
9130230L23Rik	0
9130401M01Rik	8
9130604C24Rik	1
9230102O04Rik	7
9230104L09Rik	7
9230104M06Rik	4
9230110c19rik	4
9230111E07Rik	2
9230112D13Rik	7
9330102E08Rik	0
9330104G04Rik	0
9330111N05Rik	4
9330136K24Rik	3
9330151L19Rik	4
9330159F19Rik	1
9330161L09Rik	4
9330182L06Rik	0
9330185C12Rik	5
9330198N18Rik	4
9430002A10Rik	1
9430015G10Rik	0
9430016h08rik	4
9430020k01rik	7
9430037G07Rik	3
9430038I01Rik	8
9430065F17Rik	4
9430069I07Rik	5
9430076c15rik	4
9430097D07Rik	2
9530002B09Rik	7
9530052C20Rik	2
9530053A07Rik	0
9530059O14Rik	4
9530068E07Rik	4
9530077C05Rik	5
9530082P21Rik	7
9630041A04Rik	4
9930012K11Rik	2
9930021J03Rik	2
9930022D16Rik	7
9930111J21Rik2	1
A130010J15Rik	3
A130051J06Rik	7
A230028O05Rik	2
A230046k03rik	3
A230050P20Rik	8
A230065h16rik	1
A230087F16Rik	3
A2m	8
A330008L17Rik	1
A330009N23Rik	0
A330048O09Rik	5
A330069E16Rik	2
A330074K22Rik	7
A330094K24Rik	8
A330102I10Rik	0
A3galt2	7
A430005L14Rik	0
A430033K04Rik	4
A430046D13Rik	3
A430073D23Rik	0
A430078G23Rik	4
A430105J06Rik	8
A430110L20Rik	4
A4galt	7
A530013C23Rik	7
A530017D24Rik	2
A530032D15Rik	7
A530083I20Rik	4
A530084C06Rik	4
A630001G21Rik	7
A630023P12Rik	0
A630095E13Rik	7
A630095N17Rik	5
A730015C16Rik	3
A730017c20rik	2
A730020M07Rik	0
A730036I17Rik	1
A730046J19Rik	0
A730049H05Rik	7
A730061H03Rik	4
A730071L15Rik	3
A730082K24Rik	2
A830005F24Rik	1
A830008E24Rik	7
A830009L08Rik	7
A830010m20rik	4
A830018L16Rik	5
A830052D11Rik	4
A830080d01rik	0
A930002H24Rik	4
A930004D18Rik	0
A930006I01Rik	7
A930007I19Rik	3
A930011g23rik	4
A930014E10Rik	1
A930018P22Rik	0
A930024N18Rik	2
A930029G22Rik	8
A930031H19Rik	8
A930033H14Rik	4
A930038B10Rik	2
AA467197	7
AA543186	0
AA986860	4
AB124611	30
AC125149.3	7
AC149090.1	3
AC168977.1	0
AF067061	1
AI182371	0
AI413582	4
AI427809	0
AI429214	3
AI464131	4
AI467606	8
AI480526	8
AI481877	0
AI504432	7
AI593442	8
AI597479	3
AI661453	2
AI837181	0
AI838599	1
AI839979	4
AI849053	0
AI854703	8
AI987944	5
AK157302	2
AU015836	33
AU018091	8
AU019990	8
AU020206	5
AU021092	7
AU022252	3
AU022751	8
AU022754	1
AU040320	4
AU041133	5
AV320801	2
AW011738	4
AW112010	4
AW146154	0
AW209491	3
AW549877	3
AW551984	1
AW554918	7
AY036118	2
AY074887	5
AY512931	2
AY702103	7
AY761184	7
Aa415398	7
Aaas	0
Aacs	0
Aadat	7
Aaed1	3
Aagab	8
Aak1	4
Aamdc	7
Aamp	2
Aar2	0
Aard	8
Aars	2
Aars2	0
Aarsd1	3
Aasdh	0
Aasdhppt	8
Aass	0
Aatf	0
Abat	4
Abca1	4
Abca12	0
Abca14	2
Abca16	2
Abca17	0
Abca2	5
Abca3	4
Abca4	0
Abca5	7
Abca7	7
Abca8a	2
Abca8b	4
Abca9	4
Abcb10	2
Abcb11	4
Abcb1a	0
Abcb1b	0
Abcb4	4
Abcb5	13
Abcb6	3
Abcb7	5
Abcb8	3
Abcb9	7
Abcc1	3
Abcc10	3
Abcc2	0
Abcc3	1
Abcc4	0
Abcc5	7
Abcc6	1
Abcc8	1
Abcd1	0
Abcd3	4
Abcd4	2
Abce1	8
Abcf1	8
Abcf2	8
Abcf3	4
Abcg1	0
Abcg2	3
Abcg4	7
Abcg8	1
Abhd10	0
Abhd11	5
Abhd12	7
Abhd12b	13
Abhd13	4
Abhd14a	3
Abhd14b	4
Abhd16a	4
Abhd17a	4
Abhd17b	3
Abhd17c	3
Abhd18	4
Abhd2	7
Abhd3	4
Abhd4	4
Abhd5	4
Abhd6	4
Abhd8	4
Abi1	4
Abi2	3
Abi3	1
Abi3bp	2
Abl1	3
Abl2	3
Ablim1	4
Ablim2	5
Ablim3	1
Abo	0
Abr	0
Abra	8
Abracl	4
Abt1	8
Abtb1	0
Abtb2	4
Acaa1a	4
Acaa1b	0
Acaa2	4
Acaca	3
Acacb	0
Acad10	7
Acad11	0
Acad12	7
Acad8	0
Acad9	0
Acadl	4
Acadm	0
Acads	7
Acadsb	4
Acadvl	4
Acan	5
Acap1	5
Acap2	3
Acap3	4
Acat1	4
Acat2	0
Acat3	3
Acbd3	4
Acbd4	4
Acbd5	4
Acbd6	3
Acbd7	3
Accs	0
Accsl	8
Acd	4
Ace	0
Acer2	8
Acer3	3
Acin1	8
Ackr3	4
Ackr4	7
Acly	0
Aco1	4
Aco2	0
Acot1	0
Acot10	3
Acot11	7
Acot13	7
Acot2	7
Acot3	1
Acot4	4
Acot7	5
Acot8	0
Acot9	0
Acox1	4
Acox3	0
Acoxl	8
Acp1	8
Acp2	4
Acp5	4
Acp6	5
Acp7	8
Acpp	0
Acrbp	0
Acsbg1	8
Acsbg2	8
Acsf2	7
Acsf3	4
Acsl1	5
Acsl3	3
Acsl4	4
Acsl5	4
Acsl6	8
Acsm2	2
Acsm3	7
Acss1	0
Acss2	4
Acss3	7
Acta1	4
Acta2	4
Actb	7
Actc1	4
Actg1	4
Actg2	7
Actl6a	8
Actl7b	8
Actn1	4
Actn2	5
Actn3	1
Actn4	0
Actr10	4
Actr1b	4
Actr2	0
Actr3	4
Actr3b	0
Actr5	3
Actr6	8
Actr8	4
Actrt3	7
Acvr1	4
Acvr1b	0
Acvr2a	4
Acvr2b	3
Acvrl1	5
Acy1	2
Acy3	0
Acyp1	2
Acyp2	8
Ada	0
Adad1	1
Adad2	8
Adal	2
Adam10	4
Adam11	8
Adam12	7
Adam15	7
Adam17	0
Adam19	4
Adam1a	4
Adam2	7
Adam21	1
Adam22	8
Adam23	5
Adam28	4
Adam30	2
Adam32	7
Adam33	13
Adam4	4
Adam8	7
Adam9	0
Adamts1	4
Adamts10	0
Adamts13	1
Adamts14	8
Adamts15	7
Adamts17	0
Adamts18	1
Adamts19	2
Adamts2	8
Adamts20	2
Adamts3	0
Adamts4	0
Adamts5	1
Adamts6	2
Adamts7	7
Adamts8	0
Adamts9	4
Adamtsl1	8
Adamtsl4	7
Adamtsl5	4
Adap1	1
Adap2	5
Adar	2
Adarb1	5
Adat1	3
Adat2	5
Adat3	6
Adck1	0
Adck2	4
Adck5	0
Adcy1	5
Adcy10	0
Adcy2	0
Adcy3	5
Adcy4	7
Adcy5	1
Adcy6	4
Adcy7	8
Adcy8	4
Adcy9	7
Adcyap1	7
Adcyap1r1	1
Add1	3
Add2	40
Add3	7
Adgra2	4
Adgra3	5
Adgrb1	0
Adgrb2	8
Adgrb3	0
Adgrd1	5
Adgre4	7
Adgre5	0
Adgrf3	2
Adgrf5	4
Adgrg1	5
Adgrg2	4
Adgrg3	1
Adgrg5	1
Adgrg6	7
Adgrl1	8
Adgrl2	4
Adgrl3	0
Adgrl4	4
Adgrv1	8
Adh1	7
Adh4	2
Adh5	2
Adh6b	4
Adh7	7
Adhfe1	8
Adi1	0
Adig	1
Adipoq	1
Adipor1	4
Adipor2	0
Adk	4
Adm	4
Adm2	2
Adnp	2
Adnp2	5
Ado	3
Adora1	4
Adora2a	7
Adora2b	8
Adpgk	3
Adprh	0
Adprhl1	4
Adprhl2	0
Adprm	5
Adra2a	7
Adra2b	7
Adrb1	0
Adrb2	8
Adrb3	8
Adrm1	8
Adsl	2
Adss	3
Adssl1	5
Adtrp	2
Aebp1	7
Aebp2	5
Aen	8
Aes	8
Af529169	4
Afap1	3
Afap1l1	8
Afap1l2	0
Afdn	4
Aff1	2
Aff2	4
Aff3	0
Afg3l1	7
Afg3l2	5
Afmid	7
Afp	4
Aftph	3
Aga	7
Agap1	4
Agap2	2
Agap3	4
Agbl2	0
Agbl3	4
Agbl4	4
Agbl5	3
Ager	4
Agfg1	4
Agfg2	3
Aggf1	1
Agk	0
Agl	2
Agmat	1
Agmo	4
Ago1	5
Ago2	3
Ago3	3
Ago4	7
Agpat1	3
Agpat2	0
Agpat3	4
Agpat4	4
Agpat5	8
Agpat9	7
Agps	3
Agr2	1
Agrn	4
Agrp	5
Agt	13
Agtpbp1	8
Agtr1a	4
Agtr1b	7
Agtrap	0
Ahctf1	3
Ahcy	0
Ahcyl1	4
Ahcyl2	0
Ahdc1	8
Ahi1	8
Ahnak	4
Ahnak2	4
Ahr	8
Ahrr	2
Ahsa1	0
Ahsa2	4
Ahsg	7
Ai314180	4
Ai606181	4
Ai846148	0
Aicda	1
Aida	3
Aif1	7
Aif1l	8
Aifm1	3
Aifm2	0
Aifm3	4
Aig1	4
Aim1	4
Aim1l	0
Aim2	2
Aimp1	5
Aimp2	8
Aip	1
Aipl1	3
Aire	1
Ajuba	4
Ak010878	8
Ak1	8
Ak2	8
Ak3	4
Ak4	8
Ak5	7
Ak6	3
Ak7	1
Ak8	2
Ak9	0
Akap1	5
Akap10	5
Akap11	8
Akap12	0
Akap13	4
Akap17b	8
Akap2	2
Akap5	4
Akap6	2
Akap7	0
Akap8	8
Akap8l	3
Akap9	4
Akip1	5
Akirin1	3
Akirin2	3
Akna	8
Aknad1	4
Akr1a1	4
Akr1b10	4
Akr1b3	8
Akr1b7	7
Akr1b8	4
Akr1c12	7
Akr1c13	7
Akr1c19	4
Akr1c21	7
Akr1cl	5
Akr1e1	3
Akr7a5	2
Akt1	4
Akt1s1	43
Akt2	7
Akt3	5
Aktip	8
Alad	3
Alas1	7
Alas2	4
Alcam	7
Aldh16a1	2
Aldh18a1	4
Aldh1a1	7
Aldh1a2	1
Aldh1a3	2
Aldh1a7	7
Aldh1b1	5
Aldh1l1	7
Aldh1l2	4
Aldh2	7
Aldh3a1	7
Aldh3a2	0
Aldh3b1	7
Aldh3b2	1
Aldh4a1	0
Aldh5a1	7
Aldh6a1	0
Aldh7a1	3
Aldh8a1	2
Aldh9a1	0
Aldoa	4
Aldoart2	4
Aldoc	3
Alg1	7
Alg10b	0
Alg11	5
Alg12	7
Alg13	8
Alg14	3
Alg2	3
Alg6	3
Alg8	4
Alg9	4
Alkbh1	5
Alkbh2	2
Alkbh3	4
Alkbh4	8
Alkbh5	3
Alkbh6	5
Alkbh7	0
Alkbh8	4
Alms1	2
Alox12	5
Alox12b	7
Alox12e	1
Alox15	8
Alox5	0
Alox5ap	1
Alox8	0
Aloxe3	0
Alpi	2
Alpk1	7
Alpk2	2
Alpk3	4
Alpl	0
Alppl2	2
Als2	3
Als2cl	4
Als2cr11	2
Als2cr12	7
Alx1	1
Alyref	3
Alyref2	4
Amacr	0
Ambp	1
Ambra1	2
Amd1	3
Amd2	2
Amdhd1	1
Amdhd2	4
Amer1	4
Amfr	4
Amhr2	0
Amica1	7
Amigo1	2
Amigo2	8
Amigo3	4
Ammecr1	3
Ammecr1l	4
Amn	7
Amn1	7
Amot	4
Amotl1	4
Amotl2	4
Ampd1	5
Ampd2	4
Ampd3	8
Amph	0
Amt	0
Amy1	4
Amz1	2
Amz2	3
Anapc1	4
Anapc10	8
Anapc11	8
Anapc13	3
Anapc15	8
Anapc15-ps	2
Anapc16	3
Anapc2	3
Anapc4	3
Anapc5	3
Anapc7	0
Ang	4
Ang4	4
Angel1	5
Angel2	3
Angpt2	8
Angptl2	4
Angptl4	8
Angptl6	8
Angptl8	4
Ank	4
Ank1	1
Ank2	4
Ank3	4
Ankar	2
Ankdd1b	4
Ankef1	2
Ankfy1	0
Ankhd1	3
Ankib1	4
Ankle1	0
Ankle2	3
Ankmy1	7
Ankmy2	0
Ankra2	3
Ankrd1	4
Ankrd10	3
Ankrd11	3
Ankrd12	4
Ankrd13a	4
Ankrd13b	8
Ankrd13c	8
Ankrd16	3
Ankrd17	4
Ankrd2	1
Ankrd22	1
Ankrd23	30
Ankrd24	8
Ankrd26	8
Ankrd27	3
Ankrd28	7
Ankrd29	1
Ankrd31	0
Ankrd33b	4
Ankrd34a	4
Ankrd34b	2
Ankrd35	7
Ankrd36	1
Ankrd37	3
Ankrd39	4
Ankrd40	3
Ankrd42	3
Ankrd44	4
Ankrd45	5
Ankrd46	0
Ankrd49	5
Ankrd50	4
Ankrd52	4
Ankrd54	4
Ankrd55	1
Ankrd6	0
Ankrd61	2
Ankrd65	1
Ankrd66	7
Ankrd9	5
Anks1	4
Anks1b	8
Anks3	0
Anks4b	4
Anks6	1
Ankzf1	3
Anln	5
Ano1	4
Ano10	4
Ano2	7
Ano3	0
Ano4	1
Ano6	7
Ano7	1
Ano8	1
Ano9	0
Anp32a	0
Anp32b	3
Anp32e	5
Anpep	7
Antxr1	49
Antxr2	13
Anxa1	7
Anxa11	8
Anxa13	7
Anxa2	4
Anxa3	7
Anxa4	4
Anxa5	4
Anxa6	8
Anxa7	0
Anxa8	0
Anxa9	4
Aoah	0
Aoc1	0
Aoc2	2
Aoc3	8
Aox1	7
Aox2	7
Aox3	0
Aox4	1
Ap1ar	4
Ap1b1	7
Ap1g1	4
Ap1g2	4
Ap1m1	0
Ap1m2	7
Ap1s1	4
Ap1s2	3
Ap1s3	4
Ap2a1	2
Ap2a2	4
Ap2b1	2
Ap2m1	7
Ap2s1	10
Ap3b1	0
Ap3b2	5
Ap3d1	3
Ap3m1	4
Ap3m2	0
Ap3s1	4
Ap3s2	8
Ap4b1	7
Ap4e1	3
Ap4m1	3
Ap4s1	8
Ap5b1	7
Ap5m1	4
Ap5s1	4
Ap5z1	0
Apaf1	4
Apba1	4
Apba2	8
Apba3	4
Apbb1	7
Apbb1ip	1
Apbb2	4
Apc	2
Apc2	2
Apcdd1	7
Apeh	4
Apela	0
Apex1	5
Apex2	3
Aph1a	4
Aph1b	4
Aph1c	4
Api5	3
Apip	0
Apitd1	8
Apln	1
Aplp1	3
Aplp2	4
Apmap	7
Apoa1	7
Apoa1bp	0
Apoa2	8
Apoa4	7
Apoa5	4
Apob	7
Apobec1	0
Apobec2	2
Apobec3	5
Apobr	0
Apoc1	0
Apoc3	7
Apoc4	1
Apod	8
Apoe	0
Apof	5
Apoh	4
Apol6	0
Apol7a	7
Apol8	2
Apol9a	7
Apol9b	1
Apold1	1
Apom	7
Apon	4
Apoo	8
Apoo-ps	2
Apool	3
Apopt1	0
App	4
Appbp2	4
Appl1	4
Appl2	4
Aprt	4
Aptx	2
Aqp1	7
Aqp11	4
Aqp3	8
Aqp5	1
Aqp6	1
Aqp7	4
Aqp8	4
Aqp9	1
Aqr	5
Ar	8
Araf	3
Arap1	0
Arap2	7
Arap3	1
Arc	5
Arcn1	4
Areg	4
Arel1	3
Arf1	4
Arf2	8
Arf3	4
Arf4	4
Arf5	4
Arf6	2
Arfgap1	4
Arfgap2	4
Arfgap3	4
Arfgef1	4
Arfgef2	0
Arfgef3	8
Arfip1	4
Arfip2	4
Arfrp1	3
Arg1	4
Arg2	1
Arglu1	2
Arhgap1	4
Arhgap10	4
Arhgap11a	8
Arhgap12	3
Arhgap17	4
Arhgap18	7
Arhgap19	8
Arhgap20	8
Arhgap21	4
Arhgap22	3
Arhgap23	4
Arhgap24	4
Arhgap25	4
Arhgap26	0
Arhgap27	4
Arhgap28	4
Arhgap29	4
Arhgap30	5
Arhgap31	4
Arhgap32	5
Arhgap33	7
Arhgap35	8
Arhgap36	7
Arhgap39	5
Arhgap4	5
Arhgap40	1
Arhgap42	0
Arhgap44	0
Arhgap5	2
Arhgap6	4
Arhgap8	4
Arhgap9	0
Arhgdia	4
Arhgdib	1
Arhgdig	3
Arhgef1	2
Arhgef10	3
Arhgef10l	5
Arhgef11	7
Arhgef12	4
Arhgef15	7
Arhgef16	0
Arhgef17	7
Arhgef18	0
Arhgef19	8
Arhgef2	3
Arhgef25	4
Arhgef26	5
Arhgef28	4
Arhgef3	7
Arhgef33	0
Arhgef37	1
Arhgef38	0
Arhgef39	3
Arhgef4	0
Arhgef40	4
Arhgef5	4
Arhgef6	5
Arhgef7	3
Arhgef9	4
Arid1a	3
Arid1b	4
Arid2	4
Arid3a	4
Arid3b	3
Arid3c	1
Arid4a	5
Arid4b	3
Arid5a	2
Arid5b	8
Arih1	3
Arih2	0
Arl1	3
Arl10	3
Arl11	2
Arl13b	3
Arl14	4
Arl14ep	2
Arl14epl	8
Arl15	0
Arl16	3
Arl2bp	4
Arl3	8
Arl4a	8
Arl4c	4
Arl4d	4
Arl5a	3
Arl5b	3
Arl5c	8
Arl6	0
Arl6ip1	0
Arl6ip4	3
Arl6ip5	7
Arl6ip6	4
Arl8a	4
Arl8b	4
Arl9	4
Armc1	8
Armc10	3
Armc2	8
Armc3	1
Armc5	7
Armc6	8
Armc7	0
Armc8	5
Armc9	3
Armcx1	5
Armcx2	8
Armcx3	4
Armcx4	3
Armcx5	8
Armcx6	5
Armt1	3
Arnt	3
Arnt2	0
Arntl	4
Arntl2	0
Arpc1a	4
Arpc1b	2
Arpc2	4
Arpc3	4
Arpc4	8
Arpc5	4
Arpc5l	3
Arpin	4
Arpp19	3
Arpp21	0
Arrb1	7
Arrb2	5
Arrdc1	3
Arrdc2	0
Arrdc3	8
Arrdc4	3
Arrdc5	0
Arsa	4
Arsb	4
Arsg	2
Arsi	4
Arsj	7
Arsk	4
Art1	8
Art3	4
Art4	5
Art5	8
Artn	5
Arv1	3
Arvcf	0
Arx	1
Arxes1	0
Arxes2	0
As3mt	4
Asah1	7
Asah2	4
Asap1	3
Asap2	7
Asap3	5
Asb1	7
Asb10	1
Asb11	8
Asb12	4
Asb13	4
Asb14	1
Asb16	0
Asb17	4
Asb2	5
Asb3	7
Asb4	2
Asb5	4
Asb6	8
Asb7	3
Asb8	0
Asb9	2
Ascc1	3
Ascc2	7
Ascc3	2
Ascl1	1
Ascl2	8
Ascl3	7
Ascl4	0
Asf1a	1
Asf1b	8
Asgr1	4
Asgr2	8
Ash1l	4
Ash2l	0
Asic1	8
Asic2	2
Asic3	0
Asl	7
Asna1	0
Asns	0
Asnsd1	4
Aspa	7
Aspg	5
Asph	4
Asphd1	8
Asphd2	1
Aspm	5
Aspn	1
Asprv1	3
Aspscr1	0
Asrgl1	2
Ass1	5
Aste1	5
Asun	0
Asxl1	8
Asxl2	3
Asxl3	5
Asz1	0
Atad1	7
Atad2	5
Atad2b	1
Atad3a	8
Atad5	8
Atat1	4
Atcay	1
Ate1	8
Atf1	5
Atf2	5
Atf3	4
Atf4	3
Atf5	4
Atf6	4
Atf7	3
Atf7ip	0
Atf7ip2	5
Atg10	2
Atg101	0
Atg12	0
Atg13	0
Atg14	0
Atg16l1	3
Atg16l2	4
Atg2a	7
Atg2b	4
Atg3	3
Atg4a	7
Atg4a-ps	4
Atg4b	7
Atg4c	7
Atg4d	3
Atg5	8
Atg7	7
Atg9a	4
Atg9b	1
Atic	3
Atl1	2
Atl2	0
Atl3	0
Atm	8
Atmin	0
Atn1	4
Atoh1	7
Atoh8	1
Atox1	1
Atp10a	1
Atp10b	7
Atp11a	0
Atp11b	8
Atp11c	5
Atp12a	8
Atp13a2	0
Atp13a3	4
Atp13a4	0
Atp13a5	7
Atp1a1	4
Atp1a2	5
Atp1a3	8
Atp1b1	4
Atp1b2	0
Atp1b3	4
Atp2a1	7
Atp2a2	4
Atp2a3	7
Atp2b1	4
Atp2b2	1
Atp2b3	2
Atp2b4	5
Atp2c1	2
Atp2c2	7
Atp4a	0
Atp5a1	4
Atp5b	4
Atp5c1	4
Atp5d	4
Atp5e	4
Atp5f1	0
Atp5g1	0
Atp5g2	4
Atp5g3	4
Atp5h	7
Atp5j	0
Atp5j2	5
Atp5k	7
Atp5l	1
Atp5o	7
Atp5s	0
Atp5sl	0
Atp6ap1	4
Atp6ap1l	3
Atp6ap2	4
Atp6v0a1	4
Atp6v0a2	4
Atp6v0a4	7
Atp6v0b	4
Atp6v0c	0
Atp6v0d1	7
Atp6v0e	4
Atp6v0e2	8
Atp6v1a	4
Atp6v1b2	4
Atp6v1c1	7
Atp6v1c2	0
Atp6v1d	0
Atp6v1e1	7
Atp6v1f	0
Atp6v1g1	4
Atp6v1g2	4
Atp6v1h	4
Atp7a	7
Atp7b	3
Atp8a1	0
Atp8a2	4
Atp8b1	7
Atp8b2	2
Atp8b3	0
Atp8b5	8
Atp9a	0
Atp9b	4
Atpaf1	3
Atpaf2	5
Atpif1	1
Atr	2
Atraid	4
Atrip	2
Atrn	3
Atrnl1	3
Atrx	8
Atxn1	4
Atxn10	4
Atxn1l	4
Atxn2	4
Atxn2l	3
Atxn3	0
Atxn7	4
Atxn7l1	7
Atxn7l2	8
Atxn7l3	3
Atxn7l3b	4
Au019823	8
Auh	5
Aunip	8
Aup1	4
Aurka	8
Aurkaip1	1
Aurkb	5
Aurkc	5
Auts2	5
Aven	8
Avil	7
Avl9	3
Avp	2
Avpi1	4
Awat2	3
Axdnd1	4
Axin1	4
Axin2	3
Axl	7
Azi2	3
Azin1	2
Azin2	0
B020004J07Rik	7
B020031M17Rik	1
B130046B21Rik	0
B230118H07Rik	3
B230208H11Rik	3
B230217C12Rik	8
B230217O12Rik	5
B230219D22Rik	4
B230303O12Rik	3
B230307C23Rik	0
B230311B06Rik	2
B230312C02Rik	5
B230317F23Rik	5
B230344G16Rik	7
B230354K17Rik	8
B2m	4
B3galnt2	3
B3galt1	4
B3galt2	2
B3galt4	57
B3galt6	0
B3gat1	1
B3gat2	3
B3gat3	4
B3glct	7
B3gnt2	8
B3gnt3	7
B3gnt4	7
B3gnt5	2
B3gnt6	1
B3gnt7	7
B3gnt8	0
B3gnt9	4
B3gntl1	5
B430203G13Rik	7
B430218F22Rik	0
B430305J03Rik	2
B430306N03Rik	2
B4galnt1	4
B4galnt2	4
B4galnt3	0
B4galnt4	8
B4galt1	4
B4galt2	4
B4galt3	4
B4galt4	3
B4galt5	4
B4galt6	0
B4galt7	4
B4gat1	4
B630019K06Rik	4
B830012L14Rik	3
B930082K07Rik	1
B930094E09Rik	7
B9d1	8
B9d2	8
BB287469	13
BC002059	7
BC003965	3
BC004004	4
BC005537	5
BC005561	3
BC005624	2
BC016548	4
BC016579	7
BC017158	4
BC024978	0
BC025446	7
BC028528	0
BC029722	4
BC030343	4
BC030499	3
BC030500	7
BC030867	5
BC030870	7
BC031181	7
BC034090	3
BC035947	4
BC037034	4
BC048403	2
BC048507	1
BC048679	7
BC049715	5
BC049762	5
BC051019	8
BC051077	5
BC051142	8
[truncated: 15,561 more rows]

## Sheet: Gata_KO
						Info	Raw Values	Raw Values	Raw Values	Raw Values	DESeq Norm	DESeq Norm	DESeq Norm	DESeq Norm
						Replicate	REP1	REP2	REP1	REP2	REP1	REP2	REP1	REP2		Info	Log2Fold	Fold	Pvalue	Padjusted	DEG/nonDEG
						Cell Info	Control	Control	sgRNA1	sgRNA1	Control	Control	sgRNA1	sgRNA1		Comparison	sgRNA1 vs Control	sgRNA1 vs Control	sgRNA1 vs Control	sgRNA1 vs Control	sgRNA1 vs Control
chr	start	end	gene	strand	type	ensg	f2ev1	f2ev2	f2g41a	f2g41b	n_f2ev1	n_f2ev2	n_f2g41a	n_f2g41b	gene	Rank	log2f1	lfc1	pv1	padj1	Class
chr1	10024601	10038168	Cops5	-	protein_coding	ENSMUSG00000025917	4569	4263	5553	4215	3770.77	3821.72	4437.48	4524.61	Cops5	1	0.239097	0.0653616	0.000254133	0.000977768	ndeg
chr1	10037987	10136768	Cspp1	+	protein_coding	ENSMUSG00000056763	2659	2301	2482	1773	2194.46	2062.81	1983.4	1903.24	Cspp1	2	-0.13097	0.0791637	0.0980433	0.1898	ndeg
chr1	101155809	101175202	Gm20268	+	lincRNA	ENSMUSG00000100684	0	0	0	0	0	0	0	0	Gm20268	3	NA	NA	NA	NA	ndeg
chr1	10137571	10232670	Arfgef1	-	protein_coding	ENSMUSG00000067851	7652	7263	9562	7131	6315.15	6511.17	7641.12	7654.81	Arfgef1	4	0.254138	0.0457665	2.80931e-08	1.84039e-07	ndeg
chr1	101892958	101895091	Gm28187	-	lincRNA	ENSMUSG00000099375	0	0	0	6	0	0	0	6.44073	Gm28187	5	4.34012	4.51806	0.336746	NA	ndeg
chr1	10324720	10719945	Cpa6	-	protein_coding	ENSMUSG00000042501	2	6	2	0	1.65059	5.37891	1.59823	0	Cpa6	6	-2.11556	4.88333	0.664854	NA	ndeg
chr1	104768529	104995481	Cdh20	+	protein_coding	ENSMUSG00000050840	0	0	0	0	0	0	0	0	Cdh20	7	NA	NA	NA	NA	ndeg
chr1	105116454	105127366	Gm29012	+	lincRNA	ENSMUSG00000099669	0	0	0	0	0	0	0	0	Gm29012	8	NA	NA	NA	NA	ndeg
chr1	105276914	105356710	Rnf152	-	protein_coding	ENSMUSG00000047496	34	10	8	8	28.06	8.96485	6.39291	8.58764	Rnf152	9	-1.31722	0.951599	0.166293	0.290397	ndeg
chr1	105518422	105663677	Pign	-	protein_coding	ENSMUSG00000056536	1039	985	1388	937	857.481	883.038	1109.17	1005.83	Pign	10	0.282435	0.127041	0.0262033	0.0631348	ndeg
chr1	105663861	105755191	Relch	+	protein_coding	ENSMUSG00000026319	2014	1657	2410	1677	1662.14	1485.48	1925.86	1800.18	Relch	11	0.243854	0.0888895	0.00608176	0.0175716	ndeg
chr1	105780718	105847981	Tnfrsf11a	+	protein_coding	ENSMUSG00000026321	0	0	0	0	0	0	0	0	Tnfrsf11a	12	0	6.12021	1	NA	ndeg
chr1	105979350	105990282	Gm7160	-	lincRNA	ENSMUSG00000099843	8	4	8	0	6.60235	3.58594	6.39291	0	Gm7160	13	-0.603365	1.22833	0.62328	0.756651	ndeg
chr1	105990406	106034074	Zcchc2	+	protein_coding	ENSMUSG00000038866	393	336	451	357	324.341	301.219	360.4	383.224	Zcchc2	14	0.247383	0.151495	0.102482	0.196975	ndeg
chr1	106152625	106171524	Gm20753	-	lincRNA	ENSMUSG00000101583	0	0	0	4	0	0	0	4.29382	Gm20753	15	3.7521	4.5898	0.41365	NA	ndeg
chr1	106171752	106394250	Phlpp1	+	protein_coding	ENSMUSG00000044340	1248	1149	1511	1101	1029.97	1030.06	1207.46	1181.87	Phlpp1	16	0.214481	0.0832515	0.00998628	0.0272508	ndeg
chr1	106400178	106401987	A530053M12Rik	-	lincRNA	ENSMUSG00000100247	0	0	0	0	0	0	0	0	A530053M12Rik	17	NA	NA	NA	NA	ndeg
chr1	106538178	106714274	Bcl2	-	protein_coding	ENSMUSG00000057329	0	4	37	13	0	3.58594	29.5672	13.9549	Bcl2	18	3.63713	1.26257	0.00396731	0.0119972	up
chr1	106720459	106759727	Kdsr	-	protein_coding	ENSMUSG00000009905	1672	1484	1709	1297	1379.89	1330.38	1365.68	1392.27	Kdsr	19	0.0243807	0.0743579	0.743	0.842065	ndeg
chr1	106764071	106796728	Vps4b	-	protein_coding	ENSMUSG00000009907	4695	4105	5458	4115	3874.76	3680.07	4361.56	4417.27	Vps4b	20	0.216279	0.0614818	0.000435182	0.00160354	ndeg
chr1	106861173	106883348	Serpinb5	+	protein_coding	ENSMUSG00000067006	0	0	2	4	0	0	1.59823	4.29382	Serpinb5	21	4.2153	4.59636	0.359092	NA	ndeg
chr1	106934449	106957080	Serpinb12	+	protein_coding	ENSMUSG00000059956	0	0	0	0	0	0	0	0	Serpinb12	22	NA	NA	NA	NA	ndeg
chr1	106980984	107001195	Serpinb13	+	protein_coding	ENSMUSG00000048775	0	0	0	0	0	0	0	0	Serpinb13	23	NA	NA	NA	NA	ndeg
chr1	107045587	107052303	Serpinb3a	-	protein_coding	ENSMUSG00000044594	0	0	0	0	0	0	0	0	Serpinb3a	24	NA	NA	NA	NA	ndeg
chr1	107078167	107083506	Serpinb3d	-	protein_coding	ENSMUSG00000058017	0	0	0	0	0	0	0	0	Serpinb3d	25	NA	NA	NA	NA	ndeg
chr1	107153940	107278361	Serpinb3b	-	protein_coding	ENSMUSG00000073602	0	0	0	0	0	0	0	0	Serpinb3b	26	NA	NA	NA	NA	ndeg
chr1	107271201	107278371	Serpinb3c	-	protein_coding	ENSMUSG00000073601	0	0	0	0	0	0	0	0	Serpinb3c	27	NA	NA	NA	NA	ndeg
chr1	107361198	107380475	Serpinb11	+	protein_coding	ENSMUSG00000026327	0	0	0	0	0	0	0	0	Serpinb11	28	NA	NA	NA	NA	ndeg
chr1	107385200	107387412	Gm15391	-	lincRNA	ENSMUSG00000087210	0	0	0	0	0	0	0	0	Gm15391	29	NA	NA	NA	NA	ndeg
chr1	107399655	107452689	Serpinb7	+	protein_coding	ENSMUSG00000067001	0	0	0	0	0	0	0	0	Serpinb7	30	NA	NA	NA	NA	ndeg
chr1	107511423	107535478	Serpinb2	+	protein_coding	ENSMUSG00000062345	0	0	0	2	0	0	0	2.14691	Serpinb2	31	2.75102	6.02407	0.647907	NA	ndeg
chr1	107590006	107610484	Serpinb8	+	protein_coding	ENSMUSG00000026315	0	2	20	8	0	1.79297	15.9823	8.58764	Serpinb8	32	3.80237	2.09152	0.0690656	0.143269	ndeg
chr1	107687008	107693514	Gm15389	+	lincRNA	ENSMUSG00000086161	0	0	4	4	0	0	3.19645	4.29382	Gm15389	33	4.56397	4.50005	0.310485	NA	ndeg
chr1	107917259	108028337	D830032E09Rik	+	lincRNA	ENSMUSG00000100457	0	0	0	0	0	0	0	0	D830032E09Rik	34	NA	NA	NA	NA	ndeg
chr1	10993465	11303681	Prex2	+	protein_coding	ENSMUSG00000048960	4	12	40	20	3.30118	10.7578	31.9645	21.4691	Prex2	35	1.93723	0.989941	0.0503569	0.110309	ndeg
chr1	109982431	110140157	Cdh7	+	protein_coding	ENSMUSG00000026312	0	0	0	2	0	0	0	2.14691	Cdh7	36	2.75102	6.02407	0.647907	NA	ndeg
chr1	110888326	110977584	Cdh19	-	protein_coding	ENSMUSG00000047216	0	0	0	0	0	0	0	0	Cdh19	37	0	6.12021	1	NA	ndeg
chr1	111385690	111446645	Gm29088	-	lincRNA	ENSMUSG00000101253	0	0	0	0	0	0	0	0	Gm29088	38	NA	NA	NA	NA	ndeg
chr1	111858702	111864918	Dsel	-	protein_coding	ENSMUSG00000038702	36	79	94	118	29.7106	70.8224	75.1166	126.668	Dsel	39	1.00333	0.392647	0.0106093	0.0287463	up
chr1	113289340	113290365	Gm28189	+	lincRNA	ENSMUSG00000101453	0	0	0	0	0	0	0	0	Gm28189	40	NA	NA	NA	NA	ndeg
chr1	113891385	113964134	9330185C12Rik	-	lincRNA	ENSMUSG00000097648	0	0	0	0	0	0	0	0	9330185C12Rik	41	NA	NA	NA	NA	ndeg
chr1	11414105	11975901	A830018L16Rik	+	protein_coding	ENSMUSG00000057715	2	0	2	2	1.65059	0	1.59823	2.14691	A830018L16Rik	42	1.17113	3.79163	0.757418	NA	ndeg
chr1	115684756	116587323	Cntnap5a	+	protein_coding	ENSMUSG00000070695	0	0	0	0	0	0	0	0	Cntnap5a	43	NA	NA	NA	NA	ndeg
chr1	116802983	116823410	Gm19965	+	protein_coding	ENSMUSG00000094429	0	0	0	0	0	0	0	0	Gm19965	44	NA	NA	NA	NA	ndeg
chr1	117603878	117606484	Zfp813-ps	+	lincRNA	ENSMUSG00000107979	0	0	0	0	0	0	0	0	Zfp813-ps	45	NA	NA	NA	NA	ndeg
chr1	117697131	117727441	Gm28363	+	protein_coding	ENSMUSG00000100265	0	0	0	0	0	0	0	0	Gm28363	46	NA	NA	NA	NA	ndeg
chr1	117781133	117803359	B020011L13Rik	+	protein_coding	ENSMUSG00000101303	0	0	0	0	0	0	0	0	B020011L13Rik	47	0	6.12021	1	NA	ndeg
chr1	117830081	117854496	Gm28360	+	protein_coding	ENSMUSG00000100305	0	0	0	0	0	0	0	0	Gm28360	48	NA	NA	NA	NA	ndeg
chr1	117928015	117949988	Gm28168	+	protein_coding	ENSMUSG00000101415	0	0	0	0	0	0	0	0	Gm28168	49	NA	NA	NA	NA	ndeg
chr1	117965939	117986884	Gm7145	+	protein_coding	ENSMUSG00000100617	0	0	0	0	0	0	0	0	Gm7145	50	NA	NA	NA	NA	ndeg
chr1	118176542	118202307	Gm29106	+	protein_coding	ENSMUSG00000102030	4	8	12	6	3.30118	7.17188	9.58936	6.44073	Gm29106	51	0.625478	1.24741	0.616075	0.751482	ndeg
chr1	118294778	118311739	Tsn	-	protein_coding	ENSMUSG00000026374	6463	6014	6167	4421	5333.88	5391.46	4928.13	4745.75	Tsn	52	-0.148178	0.0498764	0.00296936	0.00926702	ndeg
chr1	118321839	118333822	Nifk	+	protein_coding	ENSMUSG00000026377	3156	2787	3636	2791	2604.63	2498.5	2905.58	2996.01	Nifk	53	0.208944	0.062328	0.000801367	0.00280268	ndeg
chr1	118357312	118363449	Gm28867	+	lincRNA	ENSMUSG00000099936	2	0	0	0	1.65059	0	0	0	Gm28867	54	-2.27964	6.03814	0.705772	NA	ndeg
chr1	118389058	118612678	Clasp1	+	protein_coding	ENSMUSG00000064302	5771	5204	6273	4918	4762.77	4665.31	5012.84	5279.25	Clasp1	55	0.125714	0.0541945	0.0203581	0.0509566	ndeg
chr1	118627945	118685168	Tfcp2l1	+	protein_coding	ENSMUSG00000026380	4760	4057	7584	5400	3928.4	3637.04	6060.47	5796.66	Tfcp2l1	56	0.648345	0.0755887	9.71429e-18	1.30798e-16	up
chr1	118834132	119053619	Gli2	-	protein_coding	ENSMUSG00000048402	0	0	0	0	0	0	0	0	Gli2	57	0	6.12021	1	NA	ndeg
chr1	119058469	119059848	Gm26831	+	lincRNA	ENSMUSG00000097408	0	0	0	0	0	0	0	0	Gm26831	58	NA	NA	NA	NA	ndeg
chr1	119305346	119326833	Gm29456	-	lincRNA	ENSMUSG00000099860	0	0	2	1	0	0	1.59823	1.07346	Gm29456	59	3.07928	6.00863	0.608318	NA	ndeg
chr1	119329200	119385581	Gm29455	+	lincRNA	ENSMUSG00000101179	0	0	0	0	0	0	0	0	Gm29455	60	NA	NA	NA	NA	ndeg
chr1	119415465	119422248	Inhbb	-	protein_coding	ENSMUSG00000037035	0	0	4	2	0	0	3.19645	2.14691	Inhbb	61	4.08052	3.49065	0.24241	NA	ndeg
chr1	119470305	119504794	Ralb	-	protein_coding	ENSMUSG00000004451	5339	4786	4754	3528	4406.25	4290.58	3798.98	3787.15	Ralb	62	-0.19718	0.0544965	0.000296653	0.0011289	ndeg
chr1	119526160	119528983	Tmem185b	+	protein_coding	ENSMUSG00000098923	1587	1422	1281	920	1309.74	1274.8	1023.66	987.579	Tmem185b	63	-0.360931	0.0811958	8.78121e-06	4.30111e-05	ndeg
chr1	119529480	119536165	3830432H09Rik	-	lincRNA	ENSMUSG00000101731	8	18	6	6	6.60235	16.1367	4.79468	6.44073	3830432H09Rik	64	-1.02407	0.851538	0.229127	0.373778	ndeg
chr1	119545037	119649000	Epb41l5	-	protein_coding	ENSMUSG00000026383	2663	2334	2946	2184	2197.76	2092.4	2354.19	2344.43	Epb41l5	65	0.131013	0.0667751	0.0497621	0.109225	ndeg
chr1	119652467	119837613	Ptpn4	-	protein_coding	ENSMUSG00000026384	576	478	767	608	475.369	428.52	612.92	652.661	Ptpn4	66	0.483922	0.140816	0.000589147	0.00210806	ndeg
chr1	119903130	119906897	Gm28209	+	lincRNA	ENSMUSG00000101224	0	0	0	0	0	0	0	0	Gm28209	67	0	6.12021	1	NA	ndeg
chr1	119907890	119913208	Tmem177	-	protein_coding	ENSMUSG00000036975	444	547	534	377	366.431	490.378	426.726	404.693	Tmem177	68	-0.0413808	0.176016	0.814134	0.889792	ndeg
chr1	119923341	119997234	Cfap221	-	protein_coding	ENSMUSG00000036962	0	8	5	8	0	7.17188	3.99557	8.58764	Cfap221	69	0.811926	2.55085	0.750261	0.846874	ndeg
chr1	120006894	120063536	Sctr	+	protein_coding	ENSMUSG00000026387	16	21	0	6	13.2047	18.8262	0	6.44073	Sctr	70	-2.355	1.72459	0.172083	0.298184	ndeg
chr1	120067377	120074074	Tmem37	-	protein_coding	ENSMUSG00000050777	503	424	1186	914	415.123	380.11	947.748	981.138	Tmem37	71	1.27752	0.154662	1.4557e-16	1.83742e-15	up
chr1	120113280	120121078	Dbi	-	protein_coding	ENSMUSG00000026385	3223	2915	2869	2091	2659.92	2613.26	2292.66	2244.6	Dbi	72	-0.216594	0.0767036	0.00474606	0.0140784	ndeg
chr1	120121187	120188189	3110009E18Rik	+	protein_coding	ENSMUSG00000026388	198	172	172	148	163.408	154.195	137.447	158.871	3110009E18Rik	73	-0.102986	0.274222	0.707246	0.817172	ndeg
chr1	120190757	120272705	Steap3	-	protein_coding	ENSMUSG00000026389	40	40	500	326	33.0118	35.8594	399.557	349.946	Steap3	74	3.44594	0.316868	1.5161e-27	3.22482e-26	up
chr1	120340582	120343174	C1ql2	+	protein_coding	ENSMUSG00000036907	0	0	26	20	0	0	20.7769	21.4691	C1ql2	75	7.0603	5.95164	0.235513	0.381396	ndeg
chr1	120435805	120438455	1700012E03Rik	+	lincRNA	ENSMUSG00000101275	0	0	0	0	0	0	0	0	1700012E03Rik	76	NA	NA	NA	NA	ndeg
chr1	120474538	120505024	Marco	-	protein_coding	ENSMUSG00000026390	0	0	0	0	0	0	0	0	Marco	77	NA	NA	NA	NA	ndeg
chr1	120602418	120607992	En1	+	protein_coding	ENSMUSG00000058665	2	10	36	10	1.65059	8.96485	28.7681	10.7346	En1	78	1.91089	1.24062	0.123494	0.229259	ndeg
chr1	120621740	120690403	2610027F03Rik	+	lincRNA	ENSMUSG00000099957	0	0	0	0	0	0	0	0	2610027F03Rik	79	NA	NA	NA	NA	ndeg
chr1	120758443	120763565	Gm29346	+	lincRNA	ENSMUSG00000101386	0	0	2	0	0	0	1.59823	0	Gm29346	80	2.35051	6.04825	0.697553	NA	ndeg
chr1	120816500	120836997	Gm29345	+	lincRNA	ENSMUSG00000101922	0	0	0	0	0	0	0	0	Gm29345	81	NA	NA	NA	NA	ndeg
chr1	120847989	120857486	Gm29348	-	lincRNA	ENSMUSG00000099336	0	0	0	0	0	0	0	0	Gm29348	82	NA	NA	NA	NA	ndeg
chr1	120856674	120858010	Gm29347	+	lincRNA	ENSMUSG00000100979	0	0	0	0	0	0	0	0	Gm29347	83	NA	NA	NA	NA	ndeg
chr1	121087405	121178441	Celrr	+	lincRNA	ENSMUSG00000097881	0	0	0	0	0	0	0	0	Celrr	84	NA	NA	NA	NA	ndeg
chr1	121224276	121227526	Gm29359	+	lincRNA	ENSMUSG00000101700	0	0	0	0	0	0	0	0	Gm29359	85	NA	NA	NA	NA	ndeg
chr1	121304353	121332589	Insig2	-	protein_coding	ENSMUSG00000003721	1034	983	937	697	853.354	881.245	748.769	748.198	Insig2	86	-0.212381	0.111666	0.0571797	0.122662	ndeg
chr1	121355116	121359900	2210011K15Rik	-	lincRNA	ENSMUSG00000101791	0	0	0	0	0	0	0	0	2210011K15Rik	87	0	6.12021	1	NA	ndeg
chr1	121431049	121506460	Ccdc93	+	protein_coding	ENSMUSG00000026339	3294	3145	2842	2295	2718.52	2819.45	2271.08	2463.58	Ccdc93	88	-0.227401	0.0691183	0.00100178	0.00344547	ndeg
chr1	121509842	121528465	Htr5b	-	protein_coding	ENSMUSG00000050534	32	10	9	10	26.4094	8.96485	7.19202	10.7346	Htr5b	89	-1.00381	0.706664	0.155463	0.275517	ndeg
chr1	121553835	121567989	Ddx18	-	protein_coding	ENSMUSG00000001674	5248	4778	6015	4360	4331.14	4283.41	4806.67	4680.27	Ddx18	90	0.139532	0.0528172	0.00824715	0.0230463	ndeg
chr1	122205145	122252180	Gm28590	+	lincRNA	ENSMUSG00000099960	0	0	0	0	0	0	0	0	Gm28590	91	NA	NA	NA	NA	ndeg
chr1	123321471	124045559	Dpp10	-	protein_coding	ENSMUSG00000036815	0	0	0	0	0	0	0	0	Dpp10	92	0	6.12021	1	NA	ndeg
chr1	124505757	124846039	Gm28928	-	lincRNA	ENSMUSG00000100851	0	0	0	0	0	0	0	0	Gm28928	93	NA	NA	NA	NA	ndeg
chr1	125190282	125197455	1700121L03Rik	-	lincRNA	ENSMUSG00000099574	0	0	0	0	0	0	0	0	1700121L03Rik	94	NA	NA	NA	NA	ndeg
chr1	125392905	125435727	Actr3	-	protein_coding	ENSMUSG00000026341	11018	10211	14619	11296	9093.09	9154.01	11682.2	12125.8	Actr3	95	0.383341	0.037452	1.37462e-24	2.57401e-23	ndeg
chr1	125444567	125447398	Gm28706	+	lincRNA	ENSMUSG00000102063	0	0	0	0	0	0	0	0	Gm28706	96	0	6.12021	1	NA	ndeg
chr1	125560595	125595820	Slc35f5	+	protein_coding	ENSMUSG00000026342	3566	3301	3346	2446	2943	2959.3	2673.83	2625.67	Slc35f5	97	-0.155012	0.0604658	0.0103584	0.0281561	ndeg
chr1	125676995	125873862	Gpr39	+	protein_coding	ENSMUSG00000026343	233	187	184	176	192.294	167.643	147.037	188.928	Gpr39	98	-0.106306	0.223577	0.634446	0.765167	ndeg
chr1	125867622	125913101	Lypd1	-	protein_coding	ENSMUSG00000026344	2	2	0	0	1.65059	1.79297	0	0	Lypd1	99	-3.33679	2.81943	0.236613	0.382492	ndeg
chr1	125913620	126830799	Nckap5	-	protein_coding	ENSMUSG00000049690	8	10	18	8	6.60235	8.96485	14.384	8.58764	Nckap5	100	0.575075	0.907482	0.526274	0.676411	ndeg
chr1	12667563	12673090	Gm17644	+	lincRNA	ENSMUSG00000097171	0	0	0	0	0	0	0	0	Gm17644	101	NA	NA	NA	NA	ndeg
chr1	12670324	12671176	Gm29663	-	lincRNA	ENSMUSG00000101314	0	0	0	0	0	0	0	0	Gm29663	102	NA	NA	NA	NA	ndeg
chr1	126872203	126876615	4930599A14Rik	-	lincRNA	ENSMUSG00000101600	0	0	0	0	0	0	0	0	4930599A14Rik	103	NA	NA	NA	NA	ndeg
chr1	12692277	12861192	Sulf1	+	protein_coding	ENSMUSG00000016918	424	374	2570	1997	349.925	335.286	2053.72	2143.69	Sulf1	104	2.61395	0.107459	1.06324e-130	1.66386e-128	up
chr1	127205015	127488336	Mgat5	+	protein_coding	ENSMUSG00000036155	2739	2484	1707	1267	2260.48	2226.87	1364.09	1360.07	Mgat5	105	-0.720048	0.0773831	1.34023e-20	2.08667e-19	down
chr1	127486546	127679548	Tmem163	-	protein_coding	ENSMUSG00000026347	58	24	74	40	47.8671	21.5157	59.1344	42.9382	Tmem163	106	0.557411	0.584954	0.340633	0.500091	ndeg
chr1	127729413	127767978	Acmsd	+	protein_coding	ENSMUSG00000026348	0	0	0	0	0	0	0	0	Acmsd	107	0	6.12021	1	NA	ndeg
chr1	127774164	127808061	Ccnt2	+	protein_coding	ENSMUSG00000026349	4891	4441	4894	3715	4036.51	3981.29	3910.86	3987.89	Ccnt2	108	-0.0218109	0.0725787	0.763786	0.85675	ndeg
chr1	127815253	127855031	Map3k19	-	protein_coding	ENSMUSG00000051590	0	0	0	4	0	0	0	4.29382	Map3k19	109	3.75639	5.98592	0.530306	NA	ndeg
chr1	127868773	127943868	Rab3gap1	+	protein_coding	ENSMUSG00000036104	2760	2518	2798	2054	2277.81	2257.35	2235.92	2204.88	Rab3gap1	110	-0.0300738	0.0638196	0.637475	0.767312	ndeg
chr1	127954184	128103047	Zranb3	-	protein_coding	ENSMUSG00000036086	989	838	1020	797	816.216	751.255	815.095	855.544	Zranb3	111	0.0905009	0.109691	0.40934	0.569246	ndeg
chr1	128103301	128237736	R3hdm1	+	protein_coding	ENSMUSG00000056211	5152	4750	5348	3858	4251.92	4258.31	4273.66	4141.39	R3hdm1	112	-0.015911	0.0702668	0.820861	0.89469	ndeg
chr1	128243964	128279378	Ubxn4	+	protein_coding	ENSMUSG00000026353	6066	5529	7397	5487	5006.23	4956.67	5911.04	5890.05	Ubxn4	113	0.24429	0.0477695	3.15502e-07	1.84677e-06	ndeg
chr1	128284756	128328318	Lct	-	protein_coding	ENSMUSG00000026354	40	32	113	77	33.0118	28.6875	90.2998	82.6561	Lct	114	1.48708	0.505184	0.00324386	0.0100197	up
chr1	128331590	128359664	Mcm6	-	protein_coding	ENSMUSG00000026355	14121	13325	15300	11062	11654	11945.7	12226.4	11874.6	Mcm6	115	0.0306602	0.0428063	0.473833	0.629752	ndeg
chr1	128363707	128417368	Dars	-	protein_coding	ENSMUSG00000026356	6971	6394	7862	5888	5753.13	5732.13	6282.63	6320.51	Dars	116	0.133904	0.0491633	0.00645622	0.0185168	ndeg
chr1	128588199	128592293	Cxcr4	-	protein_coding	ENSMUSG00000045382	0	0	36	26	0	0	28.7681	27.9098	Cxcr4	117	7.4848	1.95561	0.000129533	0.000525396	up
chr1	12866549	12992650	Slco5a1	-	protein_coding	ENSMUSG00000025938	104	116	1021	747	85.8306	103.992	815.895	801.871	Slco5a1	118	3.09356	0.204815	1.52018e-51	6.494e-50	up
chr1	128770599	128774421	Gm26686	-	lincRNA	ENSMUSG00000097283	0	0	0	0	0	0	0	0	Gm26686	119	0	6.12021	1	NA	ndeg
chr1	129273302	130219278	Thsd7b	+	protein_coding	ENSMUSG00000042581	10	0	4	2	8.25294	0	3.19645	2.14691	Thsd7b	120	-0.626669	2.83924	0.825313	0.897787	ndeg
chr1	130269950	130281258	Gm16081	-	lincRNA	ENSMUSG00000086633	0	0	0	0	0	0	0	0	Gm16081	121	NA	NA	NA	NA	ndeg
chr1	130388537	130423009	Cd55b	-	protein_coding	ENSMUSG00000026401	0	0	0	0	0	0	0	0	Cd55b	122	0	6.12021	1	NA	ndeg
chr1	130429781	130437191	Gm15675	-	lincRNA	ENSMUSG00000086825	0	2	16	16	0	1.79297	12.7858	17.1753	Gm15675	123	4.09133	1.75114	0.0194715	0.0490901	up
chr1	130439027	130462744	Cd55	-	protein_coding	ENSMUSG00000026399	90	80	403	271	74.2765	71.7188	322.043	290.906	Cd55	124	2.07037	0.315057	4.98442e-11	4.23731e-10	up
chr1	130576713	130629621	Zp3r	-	protein_coding	ENSMUSG00000042554	0	0	0	0	0	0	0	0	Zp3r	125	0	6.12021	1	NA	ndeg
chr1	130634773	130661632	C4bp	-	protein_coding	ENSMUSG00000026405	0	0	0	0	0	0	0	0	C4bp	126	0	6.12021	1	NA	ndeg
chr1	130670209	130715799	Gm29427	-	protein_coding	ENSMUSG00000101904	3	0	4	3	2.47588	0	3.19645	3.22037	Gm29427	127	1.36034	2.42764	0.575239	NA	ndeg
chr1	13068838	13078662	Gm29283	+	lincRNA	ENSMUSG00000099498	0	0	0	0	0	0	0	0	Gm29283	128	0	6.12021	1	NA	ndeg
chr1	130689182	130729253	Pfkfb2	-	protein_coding	ENSMUSG00000026409	675	582	448	380	557.074	521.755	358.003	407.913	Pfkfb2	129	-0.497724	0.145247	0.000610877	0.00218222	ndeg
chr1	130717327	130724358	Yod1	+	protein_coding	ENSMUSG00000046404	651	680	608	406	537.266	609.61	485.861	435.823	Yod1	130	-0.311987	0.132161	0.0182423	0.0463722	ndeg
chr1	130731976	130744622	AA986860	+	protein_coding	ENSMUSG00000042510	257	212	313	260	212.101	190.055	250.122	279.098	AA986860	131	0.393623	0.215151	0.0673221	0.140124	ndeg
chr1	130766384	130784433	Gm28856	+	lincRNA	ENSMUSG00000100106	0	0	0	0	0	0	0	0	Gm28856	132	NA	NA	NA	NA	ndeg
chr1	130800902	130814740	Fcamr	+	protein_coding	ENSMUSG00000026415	0	0	0	0	0	0	0	0	Fcamr	133	0	6.12021	1	NA	ndeg
chr1	130826684	130852249	Pigr	+	protein_coding	ENSMUSG00000026417	0	4	2	0	0	3.58594	1.59823	0	Pigr	134	-1.13996	4.61693	0.804979	NA	ndeg
chr1	130865669	130880791	Fcmr	+	protein_coding	ENSMUSG00000042474	0	0	0	0	0	0	0	0	Fcmr	135	0	6.12021	1	NA	ndeg
chr1	130882074	130887454	Il24	-	protein_coding	ENSMUSG00000026420	0	0	0	0	0	0	0	0	Il24	136	0	6.12021	1	NA	ndeg
chr1	130906985	130911451	Il20	-	protein_coding	ENSMUSG00000026416	0	0	0	0	0	0	0	0	Il20	137	NA	NA	NA	NA	ndeg
chr1	130932656	130940115	Il19	-	protein_coding	ENSMUSG00000016524	0	0	6	2	0	0	4.79468	2.14691	Il19	138	4.45786	4.26283	0.295676	NA	ndeg
chr1	131019845	131024974	Il10	+	protein_coding	ENSMUSG00000016529	0	0	0	0	0	0	0	0	Il10	139	0	5.193	1	NA	ndeg
chr1	131053700	131097826	Mapkapk2	-	protein_coding	ENSMUSG00000016528	7352	7303	7996	6697	6067.56	6547.03	6389.71	7188.93	Mapkapk2	140	0.105479	0.0618423	0.0880789	0.174609	ndeg
chr1	131127455	131138340	Dyrk3	-	protein_coding	ENSMUSG00000016526	767	847	1056	761	633.001	759.323	843.864	816.9	Dyrk3	141	0.255916	0.118413	0.0306789	0.0721393	ndeg
chr1	13113457	13127163	Prdm14	-	protein_coding	ENSMUSG00000042414	0	0	0	0	0	0	0	0	Prdm14	142	0	4.15735	1	NA	ndeg
chr1	131153181	131187658	Eif2d	+	protein_coding	ENSMUSG00000026427	3468	3255	3929	2852	2862.12	2918.06	3139.72	3061.49	Eif2d	143	0.101939	0.0634866	0.108344	0.20541	ndeg
chr1	131176410	131245258	Rassf5	-	protein_coding	ENSMUSG00000026430	51	43	49	40	42.09	38.5489	39.1565	42.9382	Rassf5	144	0.0235388	0.503435	0.962707	0.983289	ndeg
chr1	131254343	131279606	Ikbke	-	protein_coding	ENSMUSG00000042349	804	656	1073	835	663.536	588.094	857.448	896.335	Ikbke	145	0.4849	0.108438	7.76127e-06	3.8371e-05	ndeg
chr1	131285251	131527352	Srgap2	-	protein_coding	ENSMUSG00000026425	4981	4435	6496	4658	4110.79	3975.91	5191.04	5000.16	Srgap2	146	0.334153	0.049181	1.08801e-11	9.71227e-11	ndeg
chr1	13139105	13374083	Ncoa2	-	protein_coding	ENSMUSG00000005886	4134	3736	4712	3583	3411.77	3349.27	3765.42	3846.19	Ncoa2	147	0.170706	0.0757005	0.024132	0.0587909	ndeg
chr1	131527903	131539872	Fam72a	+	protein_coding	ENSMUSG00000055184	349	326	381	310	288.028	292.254	304.462	332.771	Fam72a	148	0.13329	0.175718	0.448125	0.606784	ndeg
chr1	131599239	131612000	Avpr1b	+	protein_coding	ENSMUSG00000026432	0	0	0	0	0	0	0	0	Avpr1b	149	0	6.12021	1	NA	ndeg
chr1	131638306	131675505	Ctse	+	protein_coding	ENSMUSG00000004552	0	0	2	0	0	0	1.59823	0	Ctse	150	2.35049	6.04825	0.697555	NA	ndeg
chr1	131688695	131715439	Rab7b	+	protein_coding	ENSMUSG00000052688	4	6	164	100	3.30118	5.37891	131.055	107.346	Rab7b	151	4.79322	0.578433	1.16571e-16	1.48854e-15	up
chr1	131744022	131771504	Slc26a9	+	protein_coding	ENSMUSG00000042268	22	16	14	8	18.1565	14.3438	11.1876	8.58764	Slc26a9	152	-0.707877	0.679752	0.297701	0.453426	ndeg
chr1	131797381	131821473	Pm20d1	+	protein_coding	ENSMUSG00000042251	255	239	395	301	210.45	214.26	315.65	323.11	Pm20d1	153	0.588569	0.220619	0.00763472	0.0215113	up
chr1	131827493	131848865	Slc41a1	+	protein_coding	ENSMUSG00000013275	2239	2095	2168	1869	1847.83	1878.14	1732.48	2006.29	Slc41a1	154	0.00253713	0.0804827	0.974852	0.989906	ndeg
chr1	131867224	131872887	Rab29	+	protein_coding	ENSMUSG00000026433	183	116	170	178	151.029	103.992	135.849	191.075	Rab29	155	0.351703	0.296982	0.236311	0.382367	ndeg
chr1	131910534	131936321	Nucks1	+	protein_coding	ENSMUSG00000026434	10400	9385	10845	7947	8583.06	8413.52	8666.38	8530.75	Nucks1	156	0.0170781	0.0402639	0.671454	0.792206	ndeg
chr1	131962967	131982969	Slc45a3	+	protein_coding	ENSMUSG00000026435	99	94	251	193	81.7041	84.2696	200.577	207.177	Slc45a3	157	1.29586	0.168466	1.44712e-14	1.59318e-13	up
chr1	132007607	132032612	Elk4	+	protein_coding	ENSMUSG00000026436	603	607	718	480	497.652	544.167	573.763	515.259	Elk4	158	0.0671424	0.124139	0.5886	0.729436	ndeg
chr1	132022806	132068062	Mfsd4a	-	protein_coding	ENSMUSG00000059149	246	313	206	309	203.022	280.6	164.617	331.698	Mfsd4a	159	0.0314958	0.288637	0.913108	0.952496	ndeg
chr1	132036805	132067945	Gm26892	+	lincRNA	ENSMUSG00000097454	0	0	0	0	0	0	0	0	Gm26892	160	NA	NA	NA	NA	ndeg
chr1	132112237	132139684	Cdk18	-	protein_coding	ENSMUSG00000026437	564	588	2633	1936	465.466	527.133	2104.06	2078.21	Cdk18	161	2.07594	0.12089	4.29324e-66	2.52265e-64	up
chr1	132191431	132259227	Lemd1	+	protein_coding	ENSMUSG00000079330	6	2	194	103	4.95176	1.79297	155.028	110.566	Lemd1	162	5.28355	0.765366	5.08077e-12	4.65464e-11	up
chr1	132201069	132203803	1700037F24Rik	-	lincRNA	ENSMUSG00000097540	0	0	9	5	0	0	7.19202	5.36728	1700037F24Rik	163	5.31165	3.30465	0.107983	0.204902	ndeg
chr1	132229048	132229767	Gm10188	-	protein_coding	ENSMUSG00000066936	0	0	0	0	0	0	0	0	Gm10188	164	NA	NA	NA	NA	ndeg
chr1	132274716	132280411	Gm29630	-	lincRNA	ENSMUSG00000101549	0	0	11	10	0	0	8.79024	10.7346	Gm29630	165	5.94667	5.95614	0.318081	0.476097	ndeg
chr1	132298626	132307357	Klhdc8a	+	protein_coding	ENSMUSG00000042115	4	6	265	218	3.30118	5.37891	211.765	234.013	Klhdc8a	166	5.69262	0.590943	5.79512e-22	9.70239e-21	up
chr1	132316126	132333488	Nuak2	+	protein_coding	ENSMUSG00000009772	533	476	1175	916	439.882	426.727	938.958	983.285	Nuak2	167	1.14865	0.142115	6.34497e-16	7.60206e-15	up
chr1	132342023	132349626	F730311O21Rik	+	lincRNA	ENSMUSG00000100658	0	0	0	1	0	0	0	1.07346	F730311O21Rik	168	1.72336	6.09991	0.777543	NA	ndeg
chr1	132356315	132391281	Tmcc2	-	protein_coding	ENSMUSG00000042066	272	295	701	548	224.48	264.463	560.178	588.254	Tmcc2	169	1.23234	0.192191	1.43543e-10	1.17595e-09	up
chr1	132417555	132466958	Dstyk	+	protein_coding	ENSMUSG00000042046	783	828	1396	1007	646.205	742.29	1115.56	1080.97	Dstyk	170	0.663234	0.103578	1.521e-10	1.24207e-09	up
chr1	132477365	132505659	Rbbp5	+	protein_coding	ENSMUSG00000026439	3120	2859	3109	2229	2574.92	2563.05	2484.44	2392.73	Rbbp5	171	-0.0744729	0.0668802	0.265482	0.416515	ndeg
chr1	132506230	132508639	Tmem81	+	protein_coding	ENSMUSG00000048174	211	201	221	194	174.137	180.194	176.604	208.25	Tmem81	172	0.115422	0.209312	0.581336	0.723709	ndeg
chr1	132509427	132543256	Cntn2	-	protein_coding	ENSMUSG00000053024	0	0	0	0	0	0	0	0	Cntn2	173	0	6.12021	1	1	ndeg
chr1	132564690	132741797	Nfasc	-	protein_coding	ENSMUSG00000026442	1	0	0	0	0.825294	0	0	0	Nfasc	174	-1.31785	6.11779	0.829446	NA	ndeg
chr1	132880273	132940005	Lrrn2	+	protein_coding	ENSMUSG00000026443	0	0	4	4	0	0	3.19645	4.29382	Lrrn2	175	4.56322	3.36295	0.17481	NA	ndeg
chr1	132959484	133030561	Mdm4	-	protein_coding	ENSMUSG00000054387	7125	6767	7760	5493	5880.22	6066.52	6201.12	5896.49	Mdm4	176	0.0187063	0.0575074	0.744965	0.843345	ndeg
chr1	133045667	133108687	Pik3c2b	+	protein_coding	ENSMUSG00000026447	731	659	558	367	603.29	590.784	445.905	393.958	Pik3c2b	177	-0.505255	0.153123	0.000967993	0.0033435	ndeg
chr1	133131143	133139783	Ppp1r15b	+	protein_coding	ENSMUSG00000046062	8480	7960	8559	6565	6998.49	7136.02	6839.61	7047.23	Ppp1r15b	178	-0.0259409	0.0409196	0.526116	0.676315	ndeg
chr1	133164210	133303435	Plekha6	+	protein_coding	ENSMUSG00000041757	1943	1656	1289	1094	1603.55	1484.58	1030.06	1174.36	Plekha6	179	-0.488035	0.125407	9.95814e-05	0.000414095	ndeg
chr1	133309800	133323026	Golt1a	+	protein_coding	ENSMUSG00000103421	23	28	9	18	18.9818	25.1016	7.19202	19.3222	Golt1a	180	-0.752996	0.819183	0.357989	0.517009	ndeg
chr1	133309827	133329722	Gm28040	+	protein_coding	ENSMUSG00000115958	5	0	3	2	4.12647	0	2.39734	2.14691	Gm28040	181	0.133547	2.71585	0.960781	NA	ndeg
chr1	133309827	133329901	Gm28040	+	protein_coding	ENSMUSG00000098306	0	0	0	0	0	0	0	0	Gm28040	182	NA	NA	NA	NA	ndeg
chr1	133321875	133329901	Kiss1	+	protein_coding	ENSMUSG00000116158	0	0	0	0	0	0	0	0	Kiss1	183	NA	NA	NA	NA	ndeg
chr1	133350510	133360325	Ren1	+	protein_coding	ENSMUSG00000070645	0	0	0	0	0	0	0	0	Ren1	184	NA	NA	NA	NA	ndeg
chr1	133363572	133380336	Etnk2	+	protein_coding	ENSMUSG00000070644	29	32	81	50	23.9335	28.6875	64.7282	53.6728	Etnk2	185	1.17497	0.457034	0.0101445	0.0276456	up
chr1	133382303	133424377	Sox13	-	protein_coding	ENSMUSG00000070643	657	653	1667	1371	542.218	585.405	1332.12	1471.71	Sox13	186	1.31328	0.105223	9.48588e-36	2.68901e-34	up
chr1	133603871	133610291	Snrpe	-	protein_coding	ENSMUSG00000090553	3279	2914	3314	2517	2706.14	2612.36	2648.26	2701.89	Snrpe	187	0.00799727	0.0631757	0.899267	0.944988	ndeg
chr1	133610411	133614422	Gm26706	+	lincRNA	ENSMUSG00000097014	1	2	4	0	0.825294	1.79297	3.19645	0	Gm26706	188	0.341043	2.29242	0.881735	0.933602	ndeg
chr1	133619862	133661380	Zc3h11a	-	protein_coding	ENSMUSG00000102976	705	589	833	634	581.832	528.03	665.661	680.571	Zc3h11a	189	0.277723	0.139757	0.0469019	0.103913	ndeg
chr1	133619871	133661380	Zc3h11a	-	protein_coding	ENSMUSG00000116275	0	0	0	0	0	0	0	0	Zc3h11a	190	NA	NA	NA	NA	ndeg
chr1	133619940	133661318	Gm38394	-	protein_coding	ENSMUSG00000094410	296	248	368	294	244.287	222.328	294.074	315.596	Gm38394	191	0.384085	0.201998	0.057246	0.122769	ndeg
chr1	133655879	133660885	Zbed6	-	protein_coding	ENSMUSG00000102049	0	0	0	0	0	0	0	0	Zbed6	192	NA	NA	NA	NA	ndeg
chr1	133679091	133690108	Lax1	-	protein_coding	ENSMUSG00000051998	0	0	26	14	0	0	20.7769	15.0284	Lax1	193	6.82414	1.9478	0.000459165	0.00168181	up
chr1	133699457	133801041	Atp2b4	-	protein_coding	ENSMUSG00000026463	132	133	1742	1316	108.939	119.233	1392.06	1412.67	Atp2b4	194	3.62075	0.169165	1.23587e-101	1.3162e-99	up
chr1	133835189	133838372	Gm28441	+	lincRNA	ENSMUSG00000100830	0	0	0	0	0	0	0	0	Gm28441	195	NA	NA	NA	NA	ndeg
chr1	133897199	133907999	Optc	-	protein_coding	ENSMUSG00000010311	0	0	4	2	0	0	3.19645	2.14691	Optc	196	4.07882	5.08088	0.422103	NA	ndeg
chr1	133910304	133921414	Prelp	-	protein_coding	ENSMUSG00000041577	0	0	0	2	0	0	0	2.14691	Prelp	197	2.75107	6.02407	0.647901	NA	ndeg
chr1	133962162	133971938	Gm1627	+	lincRNA	ENSMUSG00000100987	0	0	0	0	0	0	0	0	Gm1627	198	NA	NA	NA	NA	ndeg
chr1	134037254	134048277	Fmod	+	protein_coding	ENSMUSG00000041559	0	0	0	0	0	0	0	0	Fmod	199	0	6.12021	1	NA	ndeg
chr1	134075170	134079120	Btg2	-	protein_coding	ENSMUSG00000020423	2926	2766	4762	3552	2414.81	2479.68	3805.38	3812.91	Btg2	200	0.638449	0.0565855	1.59383e-29	3.64276e-28	up
chr1	134111242	134151540	Chit1	+	protein_coding	ENSMUSG00000026450	8	0	5	2	6.60235	0	3.99557	2.14691	Chit1	201	-0.101427	1.52941	0.947125	0.973859	ndeg
chr1	134182176	134190181	Chil1	+	protein_coding	ENSMUSG00000064246	16	25	501	324	13.2047	22.4121	400.356	347.8	Chil1	202	4.40349	0.338731	1.22442e-38	3.79347e-37	up
chr1	134193448	134201232	Mybph	+	protein_coding	ENSMUSG00000042451	23	17	37	30	18.9818	15.2403	29.5672	32.2037	Mybph	203	0.845845	0.450985	0.0607168	0.128854	ndeg
chr1	134199223	134235431	Adora1	-	protein_coding	ENSMUSG00000042429	6767	6188	4860	3810	5584.77	5547.45	3883.69	4089.87	Adora1	204	-0.482862	0.0430589	3.48173e-29	7.88713e-28	ndeg
chr1	134289989	134292548	Myog	+	protein_coding	ENSMUSG00000026459	0	0	0	0	0	0	0	0	Myog	205	0	6.12021	1	NA	ndeg
chr1	134296783	134332928	Ppfia4	-	protein_coding	ENSMUSG00000026458	334	259	302	275	275.648	232.19	241.332	295.2	Ppfia4	206	0.0758355	0.234474	0.746371	0.843953	ndeg
chr1	134346097	134361979	Tmem183a	-	protein_coding	ENSMUSG00000042305	4161	3999	4921	3700	3434.05	3585.05	3932.44	3971.79	Tmem183a	207	0.171385	0.0535935	0.00138449	0.00462482	ndeg
chr1	134385940	134390981	4933406M09Rik	+	protein_coding	ENSMUSG00000050526	0	0	0	0	0	0	0	0	4933406M09Rik	208	NA	NA	NA	NA	ndeg
chr1	134405559	134411740	Cyb5r1	+	protein_coding	ENSMUSG00000026456	1672	1520	1708	1461	1379.89	1362.66	1364.89	1568.32	Cyb5r1	209	0.0947362	0.0948013	0.317643	0.475627	ndeg
chr1	134415378	134433351	Adipor1	+	protein_coding	ENSMUSG00000026457	9337	8923	9307	7237	7705.77	7999.34	7437.35	7768.6	Adipor1	210	-0.0471507	0.0406991	0.246653	0.394214	ndeg
chr1	134435628	134439597	Platr1	+	lincRNA	ENSMUSG00000101061	0	0	1	3	0	0	0.799113	3.22037	Platr1	211	3.65833	4.02629	0.363556	NA	ndeg
chr1	134455531	134491018	Klhl12	+	protein_coding	ENSMUSG00000026455	1595	1467	1636	1187	1316.34	1315.14	1307.35	1274.19	Klhl12	212	-0.0270319	0.0807718	0.737874	0.838615	ndeg
chr1	134494648	134508774	Rabif	+	protein_coding	ENSMUSG00000042229	1612	1564	1449	1230	1330.37	1402.1	1157.91	1320.35	Rabif	213	-0.14259	0.106766	0.181702	0.311281	ndeg
chr1	134540941	134549682	Mgat4e	-	protein_coding	ENSMUSG00000046367	0	0	0	0	0	0	0	0	Mgat4e	214	NA	NA	NA	NA	ndeg
chr1	134560171	134635285	Kdm5b	+	protein_coding	ENSMUSG00000042207	1646	1484	2273	1797	1358.43	1330.38	1816.38	1929	Kdm5b	215	0.476861	0.0770189	5.96032e-10	4.61654e-09	ndeg
chr1	134560171	134635285	Kdm5b	+	protein_coding	ENSMUSG00000042207	1646	1484	2273	1797	1358.43	1330.38	1816.38	1929	Kdm5b	216	0.476861	0.0770189	5.96032e-10	4.61654e-09	ndeg
chr1	134642254	134646520	Gm26783	-	lincRNA	ENSMUSG00000097435	0	0	0	0	0	0	0	0	Gm26783	217	0	6.12021	1	NA	ndeg
chr1	134646677	134762593	Syt2	+	protein_coding	ENSMUSG00000026452	0	9	0	0	0	8.06837	0	0	Syt2	218	-4.56438	5.96649	0.44427	0.60326	ndeg
chr1	134754658	134955942	Ppp1r12b	-	protein_coding	ENSMUSG00000073557	499	488	413	342	411.822	437.485	330.034	367.122	Ppp1r12b	219	-0.287039	0.154591	0.0633448	0.133277	ndeg
chr1	134962565	134974162	Ube2t	+	protein_coding	ENSMUSG00000026429	961	806	743	620	793.108	722.567	593.741	665.542	Ube2t	220	-0.270141	0.124606	0.0301616	0.0711518	ndeg
chr1	134983301	135105276	Lgr6	-	protein_coding	ENSMUSG00000042793	2	0	90	52	1.65059	0	71.9202	55.8197	Lgr6	221	6.22927	1.27977	1.13017e-06	6.20342e-06	up
chr1	135132700	135145317	Ptpn7	+	protein_coding	ENSMUSG00000031506	0	0	4	2	0	0	3.19645	2.14691	Ptpn7	222	4.08219	2.89328	0.158267	0.279436	ndeg
chr1	135146824	135156269	Arl8a	+	protein_coding	ENSMUSG00000026426	5247	4744	5064	3543	4330.32	4252.93	4046.71	3803.25	Arl8a	223	-0.12775	0.052319	0.0146158	0.0382635	ndeg
chr1	135160234	135167681	Gpr37l1	-	protein_coding	ENSMUSG00000026424	4	0	0	0	3.30118	0	0	0	Gpr37l1	224	-3.28445	3.06246	0.2835	NA	ndeg
chr1	135253575	135258568	Elf3	-	protein_coding	ENSMUSG00000003051	3322	3144	1837	1394	2741.63	2818.55	1467.97	1496.4	Elf3	225	-0.907779	0.0720348	2.05991e-36	5.99447e-35	down
chr1	135262712	135284084	Rnpep	-	protein_coding	ENSMUSG00000041926	3771	3635	3657	2653	3112.18	3258.72	2922.36	2847.88	Rnpep	226	-0.142224	0.0634421	0.0249751	0.0605944	ndeg
chr1	135295213	135313778	Timm17a	-	protein_coding	ENSMUSG00000062580	5825	5363	6421	4729	4807.34	4807.85	5131.11	5076.37	Timm17a	227	0.0864688	0.0433865	0.0462625	0.102719	ndeg
chr1	135324807	135368065	Lmod1	+	protein_coding	ENSMUSG00000048096	145	127	252	174	119.668	113.854	201.377	186.781	Lmod1	228	0.733936	0.267907	0.0061529	0.017737	up
chr1	135371057	135375237	Shisa4	-	protein_coding	ENSMUSG00000041889	1048	1038	1188	885	864.908	930.552	949.346	950.008	Shisa4	229	0.0814994	0.110691	0.461561	0.619021	ndeg
chr1	135382312	135430499	Ipo9	-	protein_coding	ENSMUSG00000041879	9798	8925	11493	8822	8086.23	8001.13	9184.21	9470.02	Ipo9	230	0.213131	0.0411003	2.15278e-07	1.28313e-06	ndeg
chr1	135434580	135607295	Nav1	-	protein_coding	ENSMUSG00000009418	3755	3523	6479	5034	3098.98	3158.32	5177.45	5403.77	Nav1	231	0.757378	0.0523397	1.8631e-47	7.16102e-46	up
chr1	135606447	135688105	Gm38399	-	lincRNA	ENSMUSG00000090399	171	117	288	224	141.125	104.889	230.145	240.454	Gm38399	232	0.932251	0.214046	1.32842e-05	6.35257e-05	up
chr1	13564698	13589910	Tram1	-	protein_coding	ENSMUSG00000025935	9776	8941	9548	7048	8068.08	8015.48	7629.93	7565.71	Tram1	233	-0.0818593	0.0517434	0.113644	0.213847	ndeg
chr1	135720061	135752232	Csrp1	+	protein_coding	ENSMUSG00000026421	6033	5451	12407	9141	4979	4886.74	9914.6	9812.46	Csrp1	234	0.999689	0.0477357	2.21226e-97	2.20306e-95	up
chr1	135766119	135769136	Phlda3	+	protein_coding	ENSMUSG00000041801	2636	2404	5816	4586	2175.48	2155.15	4647.64	4922.87	Phlda3	235	1.14343	0.0687847	4.73007e-62	2.56326e-60	up
chr1	135779434	135810989	Tnni1	+	protein_coding	ENSMUSG00000026418	204	207	114	109	168.36	185.572	91.0989	117.007	Tnni1	236	-0.773856	0.235998	0.00104145	0.00356989	down
chr1	135818598	135833342	Lad1	+	protein_coding	ENSMUSG00000041782	404	292	360	300	333.419	261.774	287.681	322.037	Lad1	237	0.0298799	0.155886	0.847995	0.911342	ndeg
chr1	135836354	135852260	Tnnt2	+	protein_coding	ENSMUSG00000026414	1223	1057	828	637	1009.33	947.585	661.666	683.791	Tnnt2	238	-0.541771	0.101462	9.3121e-08	5.77012e-07	ndeg
chr1	135871395	135919207	Pkp1	-	protein_coding	ENSMUSG00000026413	0	0	2	6	0	0	1.59823	6.44073	Pkp1	239	4.66169	3.71291	0.209285	NA	ndeg
chr1	135953578	136006342	Igfn1	-	protein_coding	ENSMUSG00000051985	0	0	0	0	0	0	0	0	Igfn1	240	0	6.12021	1	NA	ndeg
chr1	136008150	136035342	Tmem9	+	protein_coding	ENSMUSG00000026411	4238	4273	3852	2791	3497.6	3830.68	3078.18	2996.01	Tmem9	241	-0.270147	0.0705709	0.000129173	0.000524352	ndeg
chr1	136050804	136051370	Ascl5	+	protein_coding	ENSMUSG00000097918	0	8	0	2	0	7.17188	0	2.14691	Ascl5	242	-1.79525	2.45321	0.464293	0.621488	ndeg
chr1	136052750	136119822	Cacna1s	+	protein_coding	ENSMUSG00000026407	28	26	33	34	23.1082	23.3086	26.3707	36.4975	Cacna1s	243	0.434097	0.769359	0.572596	0.716325	ndeg
chr1	136131389	136177998	Kif21b	+	protein_coding	ENSMUSG00000041642	90	64	231	170	74.2765	57.3751	184.595	182.487	Kif21b	244	1.47781	0.338752	1.2858e-05	6.16603e-05	up
chr1	136181652	136212828	Mroh3	-	protein_coding	ENSMUSG00000087230	19	3	23	17	15.6806	2.68946	18.3796	18.2487	Mroh3	245	0.98815	1.01909	0.332228	0.491706	ndeg
chr1	136213531	136234264	Inava	-	protein_coding	ENSMUSG00000041605	1253	1103	2079	1634	1034.09	988.823	1661.36	1754.03	Inava	246	0.754321	0.0841042	2.99512e-19	4.32923e-18	up
chr1	13623330	13660546	Lactb2	-	protein_coding	ENSMUSG00000025937	2679	2478	3074	2418	2210.96	2221.49	2456.47	2595.62	Lactb2	247	0.187924	0.0718864	0.00894423	0.0247597	ndeg
chr1	136247662	136250476	A430034D21Rik	+	lincRNA	ENSMUSG00000103594	0	0	0	0	0	0	0	0	A430034D21Rik	248	NA	NA	NA	NA	ndeg
chr1	136252671	136255846	Gm37552	-	lincRNA	ENSMUSG00000102941	0	0	0	0	0	0	0	0	Gm37552	249	NA	NA	NA	NA	ndeg
chr1	136259797	136260873	Gpr25	-	protein_coding	ENSMUSG00000052759	0	0	7	0	0	0	5.59379	0	Gpr25	250	4.14791	5.97687	0.487686	NA	ndeg
chr1	136268123	136346104	Camsap2	-	protein_coding	ENSMUSG00000041570	2665	2610	3474	2483	2199.41	2339.83	2776.12	2665.39	Camsap2	251	0.262209	0.0835224	0.00169304	0.00556581	ndeg
chr1	136415271	136440158	Ddx59	+	protein_coding	ENSMUSG00000026404	688	635	617	407	567.802	569.268	493.053	436.896	Ddx59	252	-0.287629	0.145556	0.0481475	0.106136	ndeg
chr1	136466343	136531511	Kif14	+	protein_coding	ENSMUSG00000041498	2776	2435	3553	2646	2291.02	2182.94	2839.25	2840.36	Kif14	253	0.343939	0.0621185	3.08033e-08	2.01192e-07	ndeg
chr1	136541605	136555873	Gm37799	+	lincRNA	ENSMUSG00000104414	5	2	0	7	4.12647	1.79297	0	7.51419	Gm37799	254	0.326519	2.67069	0.902693	0.945996	ndeg
chr1	136576938	136579477	Gm33994	-	lincRNA	ENSMUSG00000104509	0	0	0	0	0	0	0	0	Gm33994	255	NA	NA	NA	NA	ndeg
chr1	136603033	136605468	4933409D19Rik	-	lincRNA	ENSMUSG00000104366	0	0	0	0	0	0	0	0	4933409D19Rik	256	NA	NA	NA	NA	ndeg
chr1	136622098	136624650	Platr23	-	lincRNA	ENSMUSG00000097229	0	0	0	4	0	0	0	4.29382	Platr23	257	3.75637	5.98571	0.530295	NA	ndeg
chr1	136624901	136630053	Zfp281	+	protein_coding	ENSMUSG00000041483	2750	2453	3431	2833	2269.56	2199.08	2741.76	3041.1	Zfp281	258	0.371027	0.0942998	8.33525e-05	0.000352439	ndeg
chr1	136670769	136690804	Gm19705	+	lincRNA	ENSMUSG00000097113	37	14	28	32	30.5359	12.5508	22.3752	34.3506	Gm19705	259	0.386532	0.710278	0.586306	0.727415	ndeg
chr1	13668771	13701723	Xkr9	+	protein_coding	ENSMUSG00000067813	4	2	0	4	3.30118	1.79297	0	4.29382	Xkr9	260	-0.280648	2.46555	0.909374	0.950464	ndeg
chr1	136696211	136726142	Platr22	+	lincRNA	ENSMUSG00000097448	38	27	12	25	31.3612	24.2051	9.58936	26.8364	Platr22	261	-0.627564	0.776032	0.418697	0.578481	ndeg
chr1	136842571	136960448	Nr5a2	-	protein_coding	ENSMUSG00000026398	4	4	10	12	3.30118	3.58594	7.99113	12.8815	Nr5a2	262	1.58927	0.990099	0.108459	0.205602	ndeg
chr1	137917690	137921312	Gm26979	-	lincRNA	ENSMUSG00000098045	0	0	0	0	0	0	0	0	Gm26979	263	NA	NA	NA	NA	ndeg
chr1	137928389	137969240	Gm26936	-	lincRNA	ENSMUSG00000098145	0	0	0	0	0	0	0	0	Gm26936	264	NA	NA	NA	NA	ndeg
chr1	137966531	137969918	A430106G13Rik	+	lincRNA	ENSMUSG00000098206	0	0	0	0	0	0	0	0	A430106G13Rik	265	NA	NA	NA	NA	ndeg
chr1	138062861	138175708	Ptprc	-	protein_coding	ENSMUSG00000026395	0	0	0	4	0	0	0	4.29382	Ptprc	266	3.75644	5.98592	0.530302	NA	ndeg
chr1	138190194	138192127	Gm28556	-	lincRNA	ENSMUSG00000099459	0	0	0	0	0	0	0	0	Gm28556	267	NA	NA	NA	NA	ndeg
chr1	138273738	138289462	Atp6v1g3	+	protein_coding	ENSMUSG00000026394	0	0	0	0	0	0	0	0	Atp6v1g3	268	NA	NA	NA	NA	ndeg
chr1	138482875	138620141	Nek7	-	protein_coding	ENSMUSG00000026393	1928	1679	2302	1688	1591.17	1505.2	1839.56	1811.99	Nek7	269	0.237906	0.0831483	0.00422007	0.0126602	ndeg
chr1	138640095	138682077	Gm5833	-	lincRNA	ENSMUSG00000100459	0	0	0	0	0	0	0	0	Gm5833	270	NA	NA	NA	NA	ndeg
chr1	138825186	138848577	Lhx9	-	protein_coding	ENSMUSG00000019230	6	6	2	2	4.95176	5.37891	1.59823	2.14691	Lhx9	271	-1.47748	1.39635	0.290009	0.444758	ndeg
chr1	138851983	138856852	2310009B15Rik	-	protein_coding	ENSMUSG00000079283	432	319	329	256	356.527	285.979	262.908	274.805	2310009B15Rik	272	-0.259	0.182073	0.154878	0.274798	ndeg
chr1	138876272	138876951	1700019P21Rik	-	lincRNA	ENSMUSG00000099808	0	0	0	0	0	0	0	0	1700019P21Rik	273	NA	NA	NA	NA	ndeg
chr1	138963435	139178960	Dennd1b	+	protein_coding	ENSMUSG00000056268	1019	797	1240	1023	840.975	714.499	990.9	1098.14	Dennd1b	274	0.423066	0.114174	0.000211026	0.000823484	ndeg
chr1	139197056	139377100	Crb1	-	protein_coding	ENSMUSG00000063681	6	0	2	2	4.95176	0	1.59823	2.14691	Crb1	275	-0.418297	2.21598	0.850278	0.912773	ndeg
chr1	139379452	139402852	4933436E23Rik	+	lincRNA	ENSMUSG00000103844	0	0	0	0	0	0	0	0	4933436E23Rik	276	NA	NA	NA	NA	ndeg
chr1	139408278	139413864	Gm34816	+	lincRNA	ENSMUSG00000102661	0	0	0	0	0	0	0	0	Gm34816	277	NA	NA	NA	NA	ndeg
chr1	139422288	139453005	Zbtb41	+	protein_coding	ENSMUSG00000033964	685	680	835	707	565.326	609.61	667.26	758.933	Zbtb41	278	0.277709	0.128054	0.0301059	0.0710424	ndeg
chr1	139454772	139494091	Aspm	+	protein_coding	ENSMUSG00000033952	2948	2436	3501	2710	2432.97	2183.84	2797.7	2909.06	Aspm	279	0.304629	0.0680596	7.60878e-06	3.76535e-05	ndeg
chr1	139501702	139523752	F13b	+	protein_coding	ENSMUSG00000026368	0	0	0	0	0	0	0	0	F13b	280	0	6.12021	1	NA	ndeg
chr1	139547053	139560272	Cfhr1	-	protein_coding	ENSMUSG00000057037	0	0	0	0	0	0	0	0	Cfhr1	281	NA	NA	NA	NA	ndeg
chr1	139697623	139781243	Gm4788	-	protein_coding	ENSMUSG00000070594	0	0	0	0	0	0	0	0	Gm4788	282	NA	NA	NA	NA	ndeg
chr1	139804167	139858702	Cfhr2	-	protein_coding	ENSMUSG00000033898	0	0	0	0	0	0	0	0	Cfhr2	283	NA	NA	NA	NA	ndeg
chr1	140084708	140183764	Cfh	-	protein_coding	ENSMUSG00000026365	0	0	2	0	0	0	1.59823	0	Cfh	284	2.35048	6.04825	0.697556	NA	ndeg
chr1	140246158	140612067	Kcnt2	+	protein_coding	ENSMUSG00000052726	0	5	0	0	0	4.48243	0	0	Kcnt2	285	-3.70766	2.55676	0.14702	0.263615	ndeg
chr1	14168954	14310235	Eya1	-	protein_coding	ENSMUSG00000025932	12	8	28	6	9.90353	7.17188	22.3752	6.44073	Eya1	286	0.766834	1.09158	0.482367	0.637009	ndeg
chr1	143598800	143702893	Cdc73	-	protein_coding	ENSMUSG00000026361	2736	2466	3611	2634	2258	2210.73	2885.6	2827.48	Cdc73	287	0.354629	0.0658144	7.11189e-08	4.47733e-07	ndeg
chr1	143640664	143654614	B3galt2	+	protein_coding	ENSMUSG00000033849	0	2	0	0	0	1.79297	0	0	B3galt2	288	-2.38956	4.57537	0.601485	NA	ndeg
chr1	143716338	143749676	Glrx2	+	protein_coding	ENSMUSG00000018196	658	518	617	485	543.044	464.379	493.053	520.626	Glrx2	289	0.00650631	0.126198	0.958882	0.980819	ndeg
chr1	143750790	143777068	Trove2	-	protein_coding	ENSMUSG00000018199	468	359	655	562	386.238	321.838	523.419	603.282	Trove2	290	0.666965	0.159211	2.79942e-05	0.000127774	up
chr1	143777272	143807466	Uchl5	+	protein_coding	ENSMUSG00000018189	2441	2282	2659	1876	2014.54	2045.78	2124.84	2013.8	Uchl5	291	0.0285194	0.0773362	0.712298	0.820709	ndeg
chr1	143999338	144004161	Rgs2	-	protein_coding	ENSMUSG00000026360	0	0	0	0	0	0	0	0	Rgs2	292	0	6.12021	1	NA	ndeg
chr1	144138654	144177372	Rgs13	-	protein_coding	ENSMUSG00000051079	0	0	0	0	0	0	0	0	Rgs13	293	NA	NA	NA	NA	ndeg
chr1	144242296	144249242	Rgs1	-	protein_coding	ENSMUSG00000026358	0	0	0	0	0	0	0	0	Rgs1	294	NA	NA	NA	NA	ndeg
chr1	144516648	144567667	Rgs21	-	protein_coding	ENSMUSG00000098509	0	0	0	0	0	0	0	0	Rgs21	295	NA	NA	NA	NA	ndeg
chr1	144752683	144775435	Rgs18	-	protein_coding	ENSMUSG00000026357	0	0	0	0	0	0	0	0	Rgs18	296	NA	NA	NA	NA	ndeg
chr1	146494760	146902472	Brinp3	+	protein_coding	ENSMUSG00000035131	0	0	0	2	0	0	0	2.14691	Brinp3	297	2.75102	6.02407	0.647907	NA	ndeg
chr1	14753346	14755992	Msc	-	protein_coding	ENSMUSG00000025930	40	40	33	33	33.0118	35.8594	26.3707	35.424	Msc	298	-0.176763	0.290595	0.543002	0.691135	ndeg
chr1	148234517	148248378	Gm29515	-	lincRNA	ENSMUSG00000099629	0	0	0	0	0	0	0	0	Gm29515	299	NA	NA	NA	NA	ndeg
chr1	14872648	14918862	Trpa1	-	protein_coding	ENSMUSG00000032769	4	0	0	4	3.30118	0	0	4.29382	Trpa1	300	0.371942	5.85601	0.949357	NA	ndeg
chr1	149106115	149127320	Gm29020	+	lincRNA	ENSMUSG00000102074	0	0	0	0	0	0	0	0	Gm29020	301	NA	NA	NA	NA	ndeg
chr1	149413260	149449951	Gm29398	-	lincRNA	ENSMUSG00000101011	0	0	0	0	0	0	0	0	Gm29398	302	NA	NA	NA	NA	ndeg
chr1	149829618	149961290	Pla2g4a	-	protein_coding	ENSMUSG00000056220	0	0	38	34	0	0	30.3663	36.4975	Pla2g4a	303	7.72129	1.63796	2.42937e-06	1.27855e-05	up
chr1	150100031	150108227	Ptgs2	+	protein_coding	ENSMUSG00000032487	0	0	154	75	0	0	123.063	80.5092	Ptgs2	304	9.33222	1.53828	1.30614e-09	9.74739e-09	up
chr1	150159043	150164948	Ptgs2os2	-	lincRNA	ENSMUSG00000097754	0	0	0	0	0	0	0	0	Ptgs2os2	305	NA	NA	NA	NA	ndeg
chr1	150319417	150333906	Pdc	+	protein_coding	ENSMUSG00000006007	0	0	0	4	0	0	0	4.29382	Pdc	306	3.75644	5.98592	0.530302	NA	ndeg
chr1	150361305	150393080	Odr4	-	protein_coding	ENSMUSG00000006010	1635	1295	1375	1037	1349.36	1160.95	1098.78	1113.17	Odr4	307	-0.183631	0.0903234	0.0420488	0.094707	ndeg
chr1	150392838	150449935	Tpr	+	protein_coding	ENSMUSG00000006005	13947	12894	16478	12386	11510.4	11559.3	13167.8	13295.8	Tpr	308	0.197947	0.0447438	9.68809e-06	4.71822e-05	ndeg
chr1	150449412	150466165	Prg4	-	protein_coding	ENSMUSG00000006014	32	31	35	16	26.4094	27.791	27.969	17.1753	Prg4	309	-0.252864	0.62903	0.687691	0.803415	ndeg
chr1	150562524	150993435	Hmcn1	-	protein_coding	ENSMUSG00000066842	22	28	19	16	18.1565	25.1016	15.1832	17.1753	Hmcn1	310	-0.420229	0.699692	0.548112	0.69556	ndeg
chr1	151001040	151004577	Gm29188	+	lincRNA	ENSMUSG00000099622	0	0	0	0	0	0	0	0	Gm29188	311	NA	NA	NA	NA	ndeg
chr1	151138034	151142345	C730036E19Rik	+	lincRNA	ENSMUSG00000102095	0	0	0	0	0	0	0	0	C730036E19Rik	312	NA	NA	NA	NA	ndeg
chr1	151182537	151184243	Gm47985	+	protein_coding	ENSMUSG00000114212	0	2	0	2	0	1.79297	0	2.14691	Gm47985	313	0.252479	5.93384	0.966061	NA	ndeg
chr1	151192376	151194054	Gm8947	+	protein_coding	ENSMUSG00000114943	0	0	0	0	0	0	0	0	Gm8947	314	0	6.12021	1	NA	ndeg
chr1	151198448	151199350	Gm47995	+	protein_coding	ENSMUSG00000114694	0	2	0	0	0	1.79297	0	0	Gm47995	315	-2.39203	6.03142	0.691666	NA	ndeg
chr1	151204121	151205065	3110040M04Rik	+	protein_coding	ENSMUSG00000114582	0	0	0	0	0	0	0	0	3110040M04Rik	316	0	6.12021	1	NA	ndeg
chr1	151210131	151211072	Gm47996	+	protein_coding	ENSMUSG00000114591	0	0	0	0	0	0	0	0	Gm47996	317	NA	NA	NA	NA	ndeg
chr1	151344477	151364422	Ivns1abp	+	protein_coding	ENSMUSG00000023150	10954	10218	12075	9092	9040.27	9160.29	9649.29	9759.86	Ivns1abp	318	0.0926578	0.0412956	0.0248471	0.0603125	ndeg
chr1	151367699	151428455	Swt1	-	protein_coding	ENSMUSG00000052748	1475	1409	1782	1400	1217.31	1263.15	1424.02	1502.84	Swt1	319	0.237992	0.0895932	0.00789883	0.0221943	ndeg
chr1	151428542	151458161	Trmt1l	+	protein_coding	ENSMUSG00000053286	1936	1828	1877	1513	1597.77	1638.78	1499.94	1624.14	Trmt1l	320	-0.0525058	0.0802795	0.513087	0.664992	ndeg
chr1	151458004	151500955	Rnf2	-	protein_coding	ENSMUSG00000026484	3371	3280	4228	3222	2782.07	2940.47	3378.65	3458.67	Rnf2	321	0.256674	0.0619146	3.38912e-05	0.000152779	ndeg
chr1	151549245	151550943	Gm28181	-	lincRNA	ENSMUSG00000100357	0	0	0	0	0	0	0	0	Gm28181	322	NA	NA	NA	NA	ndeg
chr1	151571186	151721939	Fam129a	+	protein_coding	ENSMUSG00000026483	202	196	340	289	166.709	175.711	271.698	310.229	Fam129a	323	0.761947	0.165554	4.17628e-06	2.14277e-05	up
chr1	151748949	151755018	2810414N06Rik	-	lincRNA	ENSMUSG00000100594	17	2	14	7	14.03	1.79297	11.1876	7.51419	2810414N06Rik	324	0.239946	1.16767	0.837189	0.904604	ndeg
chr1	151755371	151822051	Edem3	+	protein_coding	ENSMUSG00000043019	2493	2184	5050	3637	2057.46	1957.92	4035.52	3904.16	Edem3	325	0.983598	0.0924571	1.97429e-26	4.04242e-25	up
chr1	151852403	152090125	1700025G04Rik	-	protein_coding	ENSMUSG00000032666	2706	2414	2716	1935	2233.25	2164.12	2170.39	2077.14	1700025G04Rik	326	-0.0492516	0.0670536	0.462637	0.619759	ndeg
chr1	152370735	152386688	Tsen15	-	protein_coding	ENSMUSG00000014980	1067	1045	1520	1049	880.589	936.827	1214.65	1126.05	Tsen15	327	0.366969	0.0945586	0.000104089	0.000430851	ndeg
chr1	152399830	152510695	Colgalt2	+	protein_coding	ENSMUSG00000032649	2	2	6	0	1.65059	1.79297	4.79468	0	Colgalt2	328	0.510025	2.30487	0.824873	0.897436	ndeg
chr1	152516760	152766351	Rgl1	-	protein_coding	ENSMUSG00000026482	1201	1227	716	425	991.178	1099.99	572.165	456.219	Rgl1	329	-1.01824	0.125796	5.75391e-16	6.91552e-15	down
chr1	152750551	152757544	Apobec4	+	protein_coding	ENSMUSG00000055547	0	0	0	0	0	0	0	0	Apobec4	330	NA	NA	NA	NA	ndeg
chr1	152766542	152775597	Arpc5	+	protein_coding	ENSMUSG00000008475	7888	7376	10502	7630	6509.92	6612.48	8392.29	8190.46	Arpc5	331	0.337908	0.0536366	2.9776e-10	2.37959e-09	ndeg
chr1	152800194	152836991	Ncf2	+	protein_coding	ENSMUSG00000026480	9	6	52	22	7.42765	5.37891	41.5539	23.616	Ncf2	332	2.35011	0.815511	0.00395452	0.0119666	up
chr1	152836995	152902646	Smg7	-	protein_coding	ENSMUSG00000042772	4412	4088	5606	3919	3641.2	3664.83	4479.83	4206.87	Smg7	333	0.250472	0.0640859	9.29169e-05	0.000389018	ndeg
chr1	15287254	15723750	Kcnb2	+	protein_coding	ENSMUSG00000092083	0	0	0	0	0	0	0	0	Kcnb2	334	NA	NA	NA	NA	ndeg
chr1	152954993	153119261	Nmnat2	+	protein_coding	ENSMUSG00000042751	54	78	92	79	44.5659	69.9259	73.5184	84.803	Nmnat2	335	0.467741	0.506223	0.355495	0.514375	ndeg
chr1	153122756	153186447	Lamc2	-	protein_coding	ENSMUSG00000026479	11805	10842	16943	12582	9742.6	9719.7	13539.4	13506.2	Lamc2	336	0.474724	0.0444138	1.15005e-26	2.37378e-25	ndeg
chr1	153218922	153332786	Lamc1	-	protein_coding	ENSMUSG00000026478	346278	321676	278222	210141	285781	288378	222331	225577	Lamc1	337	-0.358258	0.0343583	1.86444e-25	3.6378e-24	ndeg
chr1	153218922	153332786	Lamc1	-	protein_coding	ENSMUSG00000026478	346278	321676	278222	210141	285781	288378	222331	225577	Lamc1	338	-0.358258	0.0343583	1.86444e-25	3.6378e-24	ndeg
chr1	153425162	153452574	Shcbp1l	+	protein_coding	ENSMUSG00000042708	39	28	75	43	32.1865	25.1016	59.9335	46.1586	Shcbp1l	339	0.891328	0.515499	0.0837983	0.167794	ndeg
chr1	153455758	153487660	Dhx9	-	protein_coding	ENSMUSG00000042699	20058	17971	20671	15460	16553.7	16110.7	16518.5	16595.6	Dhx9	340	0.0196555	0.046935	0.675377	0.795024	ndeg
chr1	153503015	153550045	Npl	-	protein_coding	ENSMUSG00000042684	2136	1955	1315	836	1762.83	1752.63	1050.83	897.409	Npl	341	-0.848062	0.0948222	3.76356e-19	5.41445e-18	down
chr1	153653025	153700323	Rgs8	+	protein_coding	ENSMUSG00000042671	0	0	2	3	0	0	1.59823	3.22037	Rgs8	342	3.92528	4.44866	0.377587	NA	ndeg
chr1	153721240	153737829	C230024C17Rik	-	lincRNA	ENSMUSG00000100334	0	0	0	2	0	0	0	2.14691	C230024C17Rik	343	2.75107	6.02407	0.647901	NA	ndeg
chr1	153740349	153745468	Rgs16	+	protein_coding	ENSMUSG00000026475	2	4	7	3	1.65059	3.58594	5.59379	3.22037	Rgs16	344	0.754561	3.53513	0.830979	NA	ndeg
chr1	153749426	153764221	Rnasel	+	protein_coding	ENSMUSG00000066800	108	96	68	34	89.1318	86.0626	54.3397	36.4975	Rnasel	345	-0.926264	0.26285	0.000425194	0.00156787	down
chr1	153779381	153844142	Rgsl1	-	protein_coding	ENSMUSG00000042641	2	2	0	0	1.65059	1.79297	0	0	Rgsl1	346	-3.33691	3.74867	0.373381	NA	ndeg
chr1	153849542	153900228	Teddm2	-	protein_coding	ENSMUSG00000045968	4	8	10	1	3.30118	7.17188	7.99113	1.07346	Teddm2	347	-0.150621	1.11378	0.892426	0.940636	ndeg
chr1	153874345	153876871	Teddm1b	+	protein_coding	ENSMUSG00000043282	0	0	0	0	0	0	0	0	Teddm1b	348	NA	NA	NA	NA	ndeg
chr1	153891742	153893058	Teddm1a	+	protein_coding	ENSMUSG00000047053	0	0	0	0	0	0	0	0	Teddm1a	349	NA	NA	NA	NA	ndeg
chr1	153899944	153909723	Glul	+	protein_coding	ENSMUSG00000026473	11414	10253	8313	6066	9419.91	9191.67	6643.03	6511.58	Glul	350	-0.500335	0.0393817	5.56336e-37	1.64392e-35	ndeg
chr1	153939226	153941290	Gm29290	+	lincRNA	ENSMUSG00000100014	0	0	0	0	0	0	0	0	Gm29290	351	0	6.12021	1	NA	ndeg
chr1	154003396	154006221	Gm29291	-	lincRNA	ENSMUSG00000101903	0	0	0	0	0	0	0	0	Gm29291	352	0	6.12021	1	NA	ndeg
chr1	154027363	154034301	Gm28286	-	lincRNA	ENSMUSG00000100502	0	2	0	0	0	1.79297	0	0	Gm28286	353	-2.392	6.03142	0.69167	NA	ndeg
chr1	154037597	154117951	A830008E24Rik	-	lincRNA	ENSMUSG00000100627	0	0	0	0	0	0	0	0	A830008E24Rik	354	NA	NA	NA	NA	ndeg
chr1	154201187	154205689	Zfp648	+	protein_coding	ENSMUSG00000066797	0	0	0	0	0	0	0	0	Zfp648	355	NA	NA	NA	NA	ndeg
chr1	154241521	154256906	4930452N14Rik	-	lincRNA	ENSMUSG00000099933	0	0	0	0	0	0	0	0	4930452N14Rik	356	NA	NA	NA	NA	ndeg
chr1	154255689	154270416	4930532M18Rik	+	lincRNA	ENSMUSG00000100221	0	0	0	0	0	0	0	0	4930532M18Rik	357	NA	NA	NA	NA	ndeg
chr1	154390731	154884501	Cacna1e	-	protein_coding	ENSMUSG00000004110	0	0	6	2	0	0	4.79468	2.14691	Cacna1e	358	4.46193	2.90855	0.125011	0.231515	ndeg
chr1	155011332	155057179	Gm29282	-	lincRNA	ENSMUSG00000101880	0	0	0	0	0	0	0	0	Gm29282	359	0	6.12021	1	NA	ndeg
chr1	155063447	155083266	Gm9530	-	lincRNA	ENSMUSG00000096950	10	8	11	3	8.25294	7.17188	8.79024	3.22037	Gm9530	360	-0.340476	1.19403	0.77553	0.86467	ndeg
chr1	155096361	155099636	Ier5	-	protein_coding	ENSMUSG00000056708	466	486	1588	1174	384.587	435.692	1268.99	1260.24	Ier5	361	1.62548	0.129526	4.00278e-36	1.14956e-34	up
chr1	155127277	155146814	Mr1	-	protein_coding	ENSMUSG00000026471	18	4	44	32	14.8553	3.58594	35.161	34.3506	Mr1	362	1.90429	0.782936	0.0150059	0.0391312	up
chr1	155158715	155208256	Stx6	+	protein_coding	ENSMUSG00000026470	1356	1288	1633	1174	1119.1	1154.67	1304.95	1260.24	Stx6	363	0.174916	0.0868481	0.0440053	0.0984056	ndeg
chr1	155212471	155244444	BC034090	-	protein_coding	ENSMUSG00000033722	792	875	1064	791	653.633	784.425	850.256	849.103	BC034090	364	0.241588	0.138555	0.0812249	0.163579	ndeg
chr1	155275701	155417415	Xpr1	-	protein_coding	ENSMUSG00000026469	1141	1092	1302	849	941.661	978.962	1040.45	911.364	Xpr1	365	0.0261265	0.101615	0.797092	0.878744	ndeg
chr1	155520173	155527143	Gm5532	-	lincRNA	ENSMUSG00000073535	4	0	24	23	3.30118	0	19.1787	24.6895	Gm5532	366	3.70289	1.34392	0.00586421	0.0170297	up
chr1	155558120	155691330	Acbd6	+	protein_coding	ENSMUSG00000033701	3345	3380	3311	2466	2760.61	3030.12	2645.86	2647.14	Acbd6	367	-0.129419	0.0842276	0.124406	0.230644	ndeg
chr1	155698031	155751684	Lhx4	-	protein_coding	ENSMUSG00000026468	0	0	1	0	0	0	0.799113	0	Lhx4	368	1.48766	6.11169	0.807686	NA	ndeg
chr1	155776029	155812889	Qsox1	-	protein_coding	ENSMUSG00000033684	2043	1825	1920	1329	1686.08	1636.09	1534.3	1426.62	Qsox1	369	-0.164488	0.0748167	0.0279105	0.0667865	ndeg
chr1	155844964	155973255	Cep350	-	protein_coding	ENSMUSG00000033671	2193	1972	2588	1742	1809.87	1767.87	2068.1	1869.96	Cep350	370	0.140132	0.0761177	0.0656225	0.137222	ndeg
chr1	156004599	156036480	Tor1aip1	-	protein_coding	ENSMUSG00000026466	3114	2999	3416	2510	2569.97	2688.56	2729.77	2694.37	Tor1aip1	371	0.0452493	0.0610066	0.458262	0.615888	ndeg
chr1	156035403	156068861	Tor1aip2	+	protein_coding	ENSMUSG00000050565	11320	10567	12200	8718	9342.33	9473.16	9749.18	9358.38	Tor1aip2	372	0.0229813	0.0354996	0.517395	0.668794	ndeg
chr1	156075966	156205026	Fam163a	-	protein_coding	ENSMUSG00000015484	18	38	30	28	14.8553	34.0664	23.9734	30.0568	Fam163a	373	0.143256	0.504221	0.776324	0.865296	ndeg
chr1	156255296	156303664	Tdrd5	-	protein_coding	ENSMUSG00000060985	128	108	134	115	105.638	96.8204	107.081	123.447	Tdrd5	374	0.184267	0.31386	0.557138	0.703406	ndeg
chr1	156310727	156328035	Nphs2	+	protein_coding	ENSMUSG00000026602	2	4	5	0	1.65059	3.58594	3.99557	0	Nphs2	375	-0.376999	4.0789	0.926359	NA	ndeg
chr1	156323509	156421159	Axdnd1	-	protein_coding	ENSMUSG00000026601	53	58	77	43	43.7406	51.9962	61.5317	46.1586	Axdnd1	376	0.176276	0.442892	0.690622	0.805306	ndeg
chr1	156366040	156366484	Gm2000	+	protein_coding	ENSMUSG00000078193	1808	1703	1526	1182	1492.13	1526.71	1219.45	1268.82	Gm2000	377	-0.279546	0.0898761	0.00186867	0.0060819	ndeg
chr1	156424525	156474331	Soat1	-	protein_coding	ENSMUSG00000026600	16090	14342	13075	10029	13279	12857.4	10448.4	10765.7	Soat1	378	-0.301487	0.0395907	2.63477e-14	2.83955e-13	ndeg
chr1	156524012	156526664	Gm10031	+	protein_coding	ENSMUSG00000101523	134	82	116	120	110.589	73.5118	92.6971	128.815	Gm10031	379	0.25366	0.253507	0.317019	0.47511	ndeg
chr1	156558786	156649568	Abl2	+	protein_coding	ENSMUSG00000026596	2653	2369	4604	3558	2189.51	2123.77	3679.12	3819.35	Abl2	380	0.797003	0.0596219	9.34637e-41	3.03678e-39	up
chr1	156653617	156674356	Tor3a	-	protein_coding	ENSMUSG00000060519	625	686	1932	1540	515.809	614.989	1543.89	1653.12	Tor3a	381	1.49986	0.10957	1.1869e-42	3.94845e-41	up
chr1	156678532	156719086	Fam20b	-	protein_coding	ENSMUSG00000033557	4466	4053	4780	3573	3685.76	3633.46	3819.76	3835.46	Fam20b	382	0.0645863	0.0506517	0.202272	0.338319	ndeg
chr1	156804166	156939626	Ralgps2	-	protein_coding	ENSMUSG00000026594	1170	1119	2495	1885	965.594	1003.17	1993.79	2023.46	Ralgps2	383	1.02896	0.100057	8.343e-25	1.57961e-23	up
chr1	156838562	156861078	Angptl1	+	protein_coding	ENSMUSG00000033544	0	4	0	4	0	3.58594	0	4.29382	Angptl1	384	0.256216	5.85245	0.96508	NA	ndeg
chr1	156972760	157054034	Gm28694	-	lincRNA	ENSMUSG00000101768	0	0	0	0	0	0	0	0	Gm28694	385	NA	NA	NA	NA	ndeg
chr1	157099139	157108680	Tex35	-	protein_coding	ENSMUSG00000026592	0	2	11	14	0	1.79297	8.79024	15.0284	Tex35	386	3.7553	1.89612	0.0476455	0.105257	ndeg
chr1	157135182	157412595	Rasal2	-	protein_coding	ENSMUSG00000070565	180	218	431	352	148.553	195.434	344.418	377.856	Rasal2	387	1.07076	0.203809	1.4903e-07	9.01946e-07	up
chr1	157458577	157492638	Cryzl2	+	protein_coding	ENSMUSG00000033488	20	12	15	25	16.5059	10.7578	11.9867	26.8364	Cryzl2	388	0.498958	0.952281	0.600305	0.738334	ndeg
chr1	157506728	157568425	Sec16b	+	protein_coding	ENSMUSG00000026589	0	1	0	2	0	0.896485	0	2.14691	Sec16b	389	1.2325	2.68739	0.646503	0.773323	ndeg
chr1	15805646	15844052	Terf1	+	protein_coding	ENSMUSG00000025925	1995	1761	2203	1570	1646.46	1578.71	1760.45	1685.32	Terf1	390	0.0960328	0.080836	0.234835	0.380758	ndeg
chr1	158245269	158356326	Brinp2	-	protein_coding	ENSMUSG00000004031	0	0	0	0	0	0	0	0	Brinp2	391	NA	NA	NA	NA	ndeg
chr1	158362273	158691781	Astn1	+	protein_coding	ENSMUSG00000026587	0	0	0	0	0	0	0	0	Astn1	392	NA	NA	NA	NA	ndeg
chr1	15853862	15892722	Sbspon	-	protein_coding	ENSMUSG00000032719	0	0	0	0	0	0	0	0	Sbspon	393	0	4.85105	1	NA	ndeg
chr1	158711727	158980490	Pappa2	-	protein_coding	ENSMUSG00000073530	0	0	0	4	0	0	0	4.29382	Pappa2	394	3.75644	5.98592	0.530302	NA	ndeg
chr1	158967701	158980463	1600012P17Rik	-	lincRNA	ENSMUSG00000047661	0	0	0	0	0	0	0	0	1600012P17Rik	395	0	6.12021	1	NA	ndeg
chr1	159134272	159166387	4930562F17Rik	+	lincRNA	ENSMUSG00000104014	0	0	0	0	0	0	0	0	4930562F17Rik	396	NA	NA	NA	NA	ndeg
chr1	159232320	159347640	Cop1	+	protein_coding	ENSMUSG00000040782	3719	3313	3545	2550	3069.27	2970.06	2832.86	2737.31	Cop1	397	-0.116238	0.0668854	0.0822336	0.165156	ndeg
chr1	159523769	159931729	Tnr	+	protein_coding	ENSMUSG00000015829	2	0	0	2	1.65059	0	0	2.14691	Tnr	398	0.35755	4.88921	0.941702	NA	ndeg
chr1	160041701	160044331	Gm37294	-	lincRNA	ENSMUSG00000104111	0	0	0	0	0	0	0	0	Gm37294	399	NA	NA	NA	NA	ndeg
chr1	160044382	160080208	4930523C07Rik	+	protein_coding	ENSMUSG00000090394	0	0	0	0	0	0	0	0	4930523C07Rik	400	0	6.12021	1	NA	ndeg
chr1	160074735	160077985	4930562F07Rik	-	lincRNA	ENSMUSG00000026729	0	0	0	0	0	0	0	0	4930562F07Rik	401	NA	NA	NA	NA	ndeg
chr1	160085029	160153580	Tnn	-	protein_coding	ENSMUSG00000026725	2	0	4	0	1.65059	0	3.19645	0	Tnn	402	0.957449	5.91473	0.871404	NA	ndeg
chr1	160195215	160202170	Mrps14	+	protein_coding	ENSMUSG00000058267	2220	2039	1968	1460	1832.15	1827.93	1572.65	1567.24	Mrps14	403	-0.22112	0.0973529	0.0231276	0.0567405	ndeg
chr1	160202367	160212875	Cacybp	-	protein_coding	ENSMUSG00000014226	6714	5989	8463	6571	5541.02	5369.05	6762.89	7053.68	Cacybp	404	0.33997	0.0452762	5.96672e-14	6.2977e-13	ndeg
chr1	160219174	160793211	Rabgap1l	-	protein_coding	ENSMUSG00000026721	330	254	322	177	272.347	227.707	257.314	190.002	Rabgap1l	405	-0.155049	0.200653	0.439688	0.598691	ndeg
chr1	16065979	16093325	4930444P10Rik	-	protein_coding	ENSMUSG00000067795	0	4	12	0	0	3.58594	9.58936	0	4930444P10Rik	406	1.42348	5.83083	0.80713	NA	ndeg
chr1	160798682	160800819	Gm37083	+	lincRNA	ENSMUSG00000102852	0	0	0	0	0	0	0	0	Gm37083	407	NA	NA	NA	NA	ndeg
chr1	160839168	160839631	Gm38060	+	lincRNA	ENSMUSG00000103631	0	0	0	0	0	0	0	0	Gm38060	408	NA	NA	NA	NA	ndeg
chr1	160906418	160974978	Rc3h1	+	protein_coding	ENSMUSG00000040423	1923	1584	2520	1784	1587.04	1420.03	2013.77	1915.04	Rc3h1	409	0.385995	0.0750028	2.65516e-07	1.5667e-06	ndeg
chr1	160978585	161005863	Serpinc1	+	protein_coding	ENSMUSG00000026715	11	8	25	10	9.07824	7.17188	19.9778	10.7346	Serpinc1	410	0.927082	0.897839	0.301805	0.458084	ndeg
chr1	161002922	161034849	Zbtb37	-	protein_coding	ENSMUSG00000043467	591	576	683	483	487.749	516.376	545.794	518.479	Zbtb37	411	0.0849962	0.155873	0.585554	0.7266	ndeg
chr1	16101295	16104662	Rpl7	-	protein_coding	ENSMUSG00000043716	54493	50453	51233	37761	44972.8	45230.4	40941	40534.7	Rpl7	412	-0.146792	0.0606268	0.0154678	0.0402068	ndeg
chr1	161040601	161070658	Dars2	-	protein_coding	ENSMUSG00000026709	1691	1618	1577	1291	1395.57	1450.51	1260.2	1385.83	Dars2	413	-0.106753	0.0905149	0.238242	0.384629	ndeg
chr1	16105774	16133734	Rdh10	+	protein_coding	ENSMUSG00000025921	891	713	1699	1268	735.337	639.194	1357.69	1361.14	Rdh10	414	0.982942	0.098099	1.24621e-23	2.25377e-22	up
chr1	161070713	161086724	Cenpl	+	protein_coding	ENSMUSG00000026708	665	609	802	512	548.821	545.96	640.889	549.609	Cenpl	415	0.123757	0.135962	0.3627	0.521798	ndeg
chr1	161088375	161131511	Klhl20	-	protein_coding	ENSMUSG00000026705	1479	1316	1751	1495	1220.61	1179.77	1399.25	1604.82	Klhl20	416	0.321587	0.0996566	0.00125117	0.00421714	ndeg
chr1	161142691	161170498	Ankrd45	+	protein_coding	ENSMUSG00000044835	4	0	34	14	3.30118	0	27.1698	15.0284	Ankrd45	417	3.67333	4.49042	0.413336	0.573204	ndeg
chr1	161154558	161159314	Tex50	-	protein_coding	ENSMUSG00000049160	0	0	2	0	0	0	1.59823	0	Tex50	418	2.35055	6.04825	0.697547	NA	ndeg
chr1	161240112	161251219	Prdx6	-	protein_coding	ENSMUSG00000026701	5494	5323	10868	8372	4534.17	4771.99	8684.76	8986.97	Prdx6	419	0.925115	0.0584965	2.45669e-56	1.15926e-54	up
chr1	161395409	161418410	Tnfsf4	+	protein_coding	ENSMUSG00000026700	0	0	0	0	0	0	0	0	Tnfsf4	420	0	6.12021	1	NA	ndeg
chr1	161494655	161505290	Tnfsf18	+	protein_coding	ENSMUSG00000066755	0	0	0	0	0	0	0	0	Tnfsf18	421	NA	NA	NA	NA	ndeg
chr1	161780689	161788495	Fasl	-	protein_coding	ENSMUSG00000000817	0	0	0	0	0	0	0	0	Fasl	422	0	3.98201	1	NA	ndeg
chr1	161816114	161876682	Suco	-	protein_coding	ENSMUSG00000040297	2014	2123	3474	2462	1662.14	1903.24	2776.12	2642.85	Suco	423	0.605195	0.0794477	2.58574e-14	2.7926e-13	up
chr1	161890458	161903173	Gm31925	+	lincRNA	ENSMUSG00000103158	0	0	2	2	0	0	1.59823	2.14691	Gm31925	424	3.5639	5.99134	0.551949	NA	ndeg
chr1	161942086	161979636	4930558K02Rik	-	protein_coding	ENSMUSG00000086277	0	0	0	0	0	0	0	0	4930558K02Rik	425	0	5.5351	1	NA	ndeg
chr1	161969186	161973435	Pigc	+	protein_coding	ENSMUSG00000026698	539	441	517	366	444.834	395.35	413.142	392.885	Pigc	426	-0.0594454	0.153497	0.698553	0.811408	ndeg
chr1	161982453	162478034	Dnm3	-	protein_coding	ENSMUSG00000040265	8	11	3	8	6.60235	9.86134	2.39734	8.58764	Dnm3	427	-0.629603	0.909153	0.488613	0.642289	ndeg
chr1	16228674	16520112	Stau2	-	protein_coding	ENSMUSG00000025920	327	294	341	196	269.871	263.567	272.498	210.397	Stau2	428	-0.139338	0.222029	0.530287	0.680543	ndeg
chr1	162532127	162548551	Mettl13	-	protein_coding	ENSMUSG00000026694	2745	2665	2803	2181	2265.43	2389.13	2239.91	2341.21	Mettl13	429	-0.023641	0.062379	0.704696	0.815634	ndeg
chr1	162570515	162599084	Vamp4	+	protein_coding	ENSMUSG00000026696	715	623	775	640	590.085	558.51	619.313	687.011	Vamp4	430	0.183699	0.139729	0.188616	0.320547	ndeg
chr1	162639155	162649693	Myoc	+	protein_coding	ENSMUSG00000026697	0	0	0	0	0	0	0	0	Myoc	431	0	6.12021	1	NA	ndeg
chr1	162647193	162658219	Myocos	-	protein_coding	ENSMUSG00000091060	1	1	1	0	0.825294	0.896485	0.799113	0	Myocos	432	-0.95572	6.02601	0.873985	NA	ndeg
chr1	162670725	162740556	Prrc2c	-	protein_coding	ENSMUSG00000040225	14498	13006	17546	13325	11965.1	11659.7	14021.2	14303.8	Prrc2c	433	0.26158	0.0456875	1.03177e-08	7.07338e-08	ndeg
chr1	162793188	162813972	Fmo4	-	protein_coding	ENSMUSG00000026692	1	10	22	15	0.825294	8.96485	17.5805	16.1018	Fmo4	434	1.79139	1.44705	0.215732	0.356094	ndeg
chr1	162829561	162866610	Fmo1	-	protein_coding	ENSMUSG00000040181	2282	2150	1707	1256	1883.32	1927.44	1364.09	1348.26	Fmo1	435	-0.490186	0.0821613	2.42923e-09	1.76982e-08	ndeg
chr1	162874317	162898726	Fmo2	-	protein_coding	ENSMUSG00000040170	0	0	0	0	0	0	0	0	Fmo2	436	NA	NA	NA	NA	ndeg
chr1	162916551	162937515	Fmo6	-	protein_coding	ENSMUSG00000095576	0	0	0	0	0	0	0	0	Fmo6	437	NA	NA	NA	NA	ndeg
chr1	162953800	162984528	Fmo3	-	protein_coding	ENSMUSG00000026691	0	0	0	0	0	0	0	0	Fmo3	438	NA	NA	NA	NA	ndeg
chr1	163024302	163085670	Mroh9	-	protein_coding	ENSMUSG00000071890	0	0	0	0	0	0	0	0	Mroh9	439	NA	NA	NA	NA	ndeg
chr1	163245119	163313710	Prrx1	-	protein_coding	ENSMUSG00000026586	0	0	10	0	0	0	7.99113	0	Prrx1	440	4.66183	5.37947	0.386163	0.546066	ndeg
chr1	163301790	163303620	Gm26523	-	lincRNA	ENSMUSG00000096984	0	0	0	0	0	0	0	0	Gm26523	441	NA	NA	NA	NA	ndeg
chr1	163384908	163403669	Gorab	-	protein_coding	ENSMUSG00000040124	626	533	615	455	516.634	477.827	491.455	488.422	Gorab	442	-0.0216588	0.130841	0.868523	0.924335	ndeg
chr1	163607377	163610269	Gm29500	+	lincRNA	ENSMUSG00000101869	0	0	0	0	0	0	0	0	Gm29500	443	NA	NA	NA	NA	ndeg
chr1	163702256	163725232	Mettl11b	-	protein_coding	ENSMUSG00000040113	0	0	0	0	0	0	0	0	Mettl11b	444	NA	NA	NA	NA	ndeg
chr1	163779583	163917109	Kifap3	+	protein_coding	ENSMUSG00000026585	1923	1750	2205	1555	1587.04	1568.85	1762.04	1669.22	Kifap3	445	0.121663	0.0793596	0.125263	0.231841	ndeg
chr1	163929100	163955126	Scyl3	+	protein_coding	ENSMUSG00000026584	1502	1389	1574	1165	1239.59	1245.22	1257.8	1250.58	Scyl3	446	0.0137901	0.081694	0.865952	0.922972	ndeg
chr1	163945993	163994796	BC055324	-	protein_coding	ENSMUSG00000041406	1639	1527	1622	1212	1352.66	1368.93	1296.16	1301.03	BC055324	447	-0.0675136	0.0861305	0.433126	0.591822	ndeg
chr1	163994889	163997243	Mettl18	+	protein_coding	ENSMUSG00000041396	287	230	178	150	236.859	206.192	142.242	161.018	Mettl18	448	-0.551517	0.205841	0.0073767	0.0208687	ndeg
chr1	164048234	164057677	Sele	+	protein_coding	ENSMUSG00000026582	0	0	0	0	0	0	0	0	Sele	449	0	6.12021	1	NA	ndeg
chr1	164061982	164084181	Sell	+	protein_coding	ENSMUSG00000026581	0	0	0	0	0	0	0	0	Sell	450	0	6.12021	1	NA	ndeg
chr1	164115264	164150026	Selp	+	protein_coding	ENSMUSG00000026580	0	0	0	0	0	0	0	0	Selp	451	NA	NA	NA	NA	ndeg
chr1	164148591	164152217	Gm16548	-	lincRNA	ENSMUSG00000086593	0	0	0	0	0	0	0	0	Gm16548	452	NA	NA	NA	NA	ndeg
chr1	164151838	164220277	F5	+	protein_coding	ENSMUSG00000026579	0	0	0	0	0	0	0	0	F5	453	0	3.7955	1	NA	ndeg
chr1	164249046	164265385	Slc19a2	+	protein_coding	ENSMUSG00000040918	1679	1708	2857	2051	1385.67	1531.2	2283.07	2201.66	Slc19a2	454	0.621999	0.0706587	1.33366e-18	1.87815e-17	up
chr1	164275585	164287847	Ccdc181	+	protein_coding	ENSMUSG00000026578	299	291	379	329	246.763	260.877	302.864	353.167	Ccdc181	455	0.367154	0.175985	0.0369529	0.0848368	ndeg
chr1	164289800	164307489	Blzf1	-	protein_coding	ENSMUSG00000026577	1698	1482	1936	1444	1401.35	1328.59	1547.08	1550.07	Blzf1	456	0.181736	0.0832842	0.0291006	0.069181	ndeg
chr1	164304121	164437725	Nme7	+	protein_coding	ENSMUSG00000026575	868	831	773	645	716.355	744.979	617.714	692.379	Nme7	457	-0.16017	0.112416	0.154216	0.273796	ndeg
chr1	164437109	164458355	Atp1b1	-	protein_coding	ENSMUSG00000026576	19738	18269	11550	8662	16289.7	16377.9	9229.76	9298.27	Atp1b1	458	-0.818229	0.0419123	7.08151e-85	5.80759e-83	down
chr1	164462442	164463989	Gm32391	+	lincRNA	ENSMUSG00000104011	53	35	22	27	43.7406	31.377	17.5805	28.9833	Gm32391	459	-0.701619	0.632714	0.267471	0.418864	ndeg
chr1	164503309	164514882	Gm26685	+	lincRNA	ENSMUSG00000097281	0	0	0	2	0	0	0	2.14691	Gm26685	460	2.75107	6.02407	0.647901	NA	ndeg
chr1	164631757	164659238	Gm37754	+	lincRNA	ENSMUSG00000103383	0	0	0	0	0	0	0	0	Gm37754	461	0	6.12021	1	NA	ndeg
chr1	164640953	164698233	Gm37853	-	lincRNA	ENSMUSG00000102897	0	0	0	0	0	0	0	0	Gm37853	462	NA	NA	NA	NA	ndeg
chr1	164681982	164712771	Gm37184	+	lincRNA	ENSMUSG00000102761	0	0	0	0	0	0	0	0	Gm37184	463	NA	NA	NA	NA	ndeg
chr1	164705419	164712541	Gm36945	-	lincRNA	ENSMUSG00000102163	0	0	0	0	0	0	0	0	Gm36945	464	NA	NA	NA	NA	ndeg
chr1	164796644	164824266	Dpt	+	protein_coding	ENSMUSG00000026574	0	0	0	0	0	0	0	0	Dpt	465	NA	NA	NA	NA	ndeg
chr1	164931644	164935527	Xcl1	-	protein_coding	ENSMUSG00000026573	0	0	0	0	0	0	0	0	Xcl1	466	NA	NA	NA	NA	ndeg
chr1	164960921	164962825	1700029M03Rik	+	lincRNA	ENSMUSG00000101189	0	0	0	0	0	0	0	0	1700029M03Rik	467	NA	NA	NA	NA	ndeg
chr1	165064024	165091928	4930568G15Rik	-	lincRNA	ENSMUSG00000102408	0	0	0	0	0	0	0	0	4930568G15Rik	468	NA	NA	NA	NA	ndeg
chr1	165137855	165160773	Tbx19	-	protein_coding	ENSMUSG00000026572	2	12	2	2	1.65059	10.7578	1.59823	2.14691	Tbx19	469	-1.73213	1.98829	0.383663	0.543443	ndeg
chr1	165174337	165194438	Sft2d2	-	protein_coding	ENSMUSG00000040848	2151	2106	1925	1359	1775.21	1888	1538.29	1458.83	Sft2d2	470	-0.288448	0.0910253	0.00153031	0.00507324	ndeg
chr1	165212286	165236996	Tiprl	-	protein_coding	ENSMUSG00000040843	3161	2823	3245	2425	2608.75	2530.78	2593.12	2603.13	Tiprl	471	0.0156119	0.0649957	0.810175	0.887109	ndeg
chr1	165295789	165326745	Gpr161	+	protein_coding	ENSMUSG00000040836	422	361	404	358	348.274	323.631	322.842	384.297	Gpr161	472	0.070735	0.194008	0.715411	0.823257	ndeg
chr1	165328698	165460475	Dcaf6	-	protein_coding	ENSMUSG00000026571	1363	1320	1448	1000	1124.88	1183.36	1157.12	1073.46	Dcaf6	473	-0.0476263	0.0957296	0.618831	0.753615	ndeg
chr1	16540790	16619489	Ube2w	-	protein_coding	ENSMUSG00000025939	835	795	1090	833	689.121	712.706	871.033	894.188	Ube2w	474	0.332263	0.114754	0.00378642	0.0114965	ndeg
chr1	165460637	165481214	Mpc2	+	protein_coding	ENSMUSG00000026568	1099	1070	1224	893	906.998	959.239	978.115	958.596	Mpc2	475	0.0542387	0.099022	0.583868	0.725571	ndeg
chr1	165485183	165576774	Adcy10	+	protein_coding	ENSMUSG00000026567	0	0	0	2	0	0	0	2.14691	Adcy10	476	2.67331	2.41693	0.268693	0.420134	ndeg
chr1	165592240	165634538	Mpzl1	-	protein_coding	ENSMUSG00000026566	5429	4896	6643	5037	4480.52	4389.19	5308.51	5406.99	Mpzl1	477	0.272254	0.0444256	8.88155e-10	6.76639e-09	ndeg
chr1	165646516	165709757	Rcsd1	-	protein_coding	ENSMUSG00000040723	1982	2056	1144	865	1635.73	1843.17	914.185	928.539	Rcsd1	478	-0.9167	0.0865227	3.14639e-26	6.39961e-25	down
chr1	165721556	165722777	Gm37073	+	lincRNA	ENSMUSG00000103686	0	0	0	0	0	0	0	0	Gm37073	479	NA	NA	NA	NA	ndeg
chr1	165763746	165775308	Creg1	+	protein_coding	ENSMUSG00000040713	1418	1148	1044	822	1170.27	1029.17	834.274	882.38	Creg1	480	-0.35945	0.100747	0.000359912	0.00134921	ndeg
chr1	165775868	165777155	Gm36972	-	lincRNA	ENSMUSG00000104306	0	1	0	0	0	0.896485	0	0	Gm36972	481	-1.38377	6.11408	0.820949	NA	ndeg
chr1	165788681	165877277	Cd247	+	protein_coding	ENSMUSG00000005763	1	2	0	0	0.825294	1.79297	0	0	Cd247	482	-2.94039	4.86862	0.545879	NA	ndeg
chr1	165865154	166002678	Pou2f1	-	protein_coding	ENSMUSG00000026565	1305	1196	1217	902	1077.01	1072.2	972.521	968.257	Pou2f1	483	-0.147096	0.0972648	0.130452	0.239536	ndeg
chr1	166002960	166038256	Gm26665	+	lincRNA	ENSMUSG00000097196	0	0	0	0	0	0	0	0	Gm26665	484	0	6.12021	1	NA	ndeg
chr1	166092415	166092575	Gm37923	+	lincRNA	ENSMUSG00000102484	0	0	0	0	0	0	0	0	Gm37923	485	NA	NA	NA	NA	ndeg
chr1	166098148	166127922	Dusp27	-	protein_coding	ENSMUSG00000026564	6	12	116	76	4.95176	10.7578	92.6971	81.5826	Dusp27	486	3.48312	0.621706	2.11263e-08	1.40317e-07	up
chr1	166130238	166166510	Gpa33	+	protein_coding	ENSMUSG00000000544	0	6	32	18	0	5.37891	25.5716	19.3222	Gpa33	487	3.08273	1.32234	0.0197394	0.0496512	up
chr1	166201201	166238747	Mael	-	protein_coding	ENSMUSG00000040629	0	0	0	0	0	0	0	0	Mael	488	0	6.12021	1	NA	ndeg
chr1	166254139	166316823	Ildr2	+	protein_coding	ENSMUSG00000040612	105	97	339	262	86.6559	86.9591	270.899	281.245	Ildr2	489	1.66841	0.206016	5.56616e-16	6.69511e-15	up
chr1	166379097	166393621	Tada1	+	protein_coding	ENSMUSG00000026563	440	403	366	348	363.129	361.284	292.475	373.562	Tada1	490	-0.127087	0.159452	0.42544	0.584804	ndeg
chr1	166384622	166409863	Pogk	-	protein_coding	ENSMUSG00000040596	221	160	237	184	182.39	143.438	189.39	197.516	Pogk	491	0.245987	0.255209	0.335113	0.494734	ndeg
chr1	16641725	16657042	Eloc	-	protein_coding	ENSMUSG00000079658	2772	2482	3117	2067	2287.72	2225.08	2490.84	2218.83	Eloc	492	0.0633334	0.073712	0.39023	0.550001	ndeg
chr1	166483613	166497588	Gm4846	-	protein_coding	ENSMUSG00000086056	0	0	0	0	0	0	0	0	Gm4846	493	NA	NA	NA	NA	ndeg
chr1	16657552	16662278	D030040B21Rik	+	lincRNA	ENSMUSG00000097744	0	3	0	0	0	2.68946	0	0	D030040B21Rik	494	-2.97584	4.29385	0.488279	NA	ndeg
chr1	166628971	166647693	Gm4847	-	protein_coding	ENSMUSG00000051081	0	0	0	0	0	0	0	0	Gm4847	495	NA	NA	NA	NA	ndeg
chr1	16665207	16678275	Tmem70	+	protein_coding	ENSMUSG00000025940	1814	1783	2257	1653	1497.08	1598.43	1803.6	1774.42	Tmem70	496	0.209682	0.0767922	0.00632351	0.0181912	ndeg
chr1	166662055	166681845	Fmo9	-	protein_coding	ENSMUSG00000026560	0	0	0	0	0	0	0	0	Fmo9	497	NA	NA	NA	NA	ndeg
chr1	16688051	16709611	Ly96	+	protein_coding	ENSMUSG00000025779	20	42	63	39	16.5059	37.6524	50.3441	41.8648	Ly96	498	0.774341	0.59532	0.193356	0.327008	ndeg
chr1	166974023	166999728	Gm16701	-	lincRNA	ENSMUSG00000102548	0	0	0	0	0	0	0	0	Gm16701	499	NA	NA	NA	NA	ndeg
chr1	166998295	167000841	Gm16701	-	lincRNA	ENSMUSG00000097823	4	0	0	0	3.30118	0	0	0	Gm16701	500	-3.27774	5.99323	0.584443	NA	ndeg
chr1	167001417	167091302	Fam78b	+	protein_coding	ENSMUSG00000060568	0	2	0	0	0	1.79297	0	0	Fam78b	501	-2.39201	6.03142	0.691669	NA	ndeg
chr1	167222883	167285320	Uck2	-	protein_coding	ENSMUSG00000026558	34190	31883	32594	24656	28216.8	28582.6	26046.3	26467.1	Uck2	502	-0.113303	0.0300355	0.000161761	0.000643686	ndeg
chr1	167285068	167289856	Gm2453	+	lincRNA	ENSMUSG00000102909	7	1	1	2	5.77706	0.896485	0.799113	2.14691	Gm2453	503	-1.23956	1.54012	0.420908	0.580628	ndeg
chr1	167308378	167333978	Tmco1	+	protein_coding	ENSMUSG00000052428	3953	3804	3859	2840	3262.39	3410.23	3083.78	3048.61	Tmco1	504	-0.121437	0.0635299	0.0559417	0.120461	ndeg
chr1	167349991	167368532	Aldh9a1	+	protein_coding	ENSMUSG00000026687	3056	3044	3060	2092	2522.1	2728.9	2445.29	2245.67	Aldh9a1	505	-0.160737	0.0674095	0.0171031	0.0437811	ndeg
chr1	167371966	167393841	Mgst3	-	protein_coding	ENSMUSG00000026688	1904	1685	1449	980	1571.36	1510.58	1157.91	1051.99	Mgst3	506	-0.477793	0.0873024	4.42848e-08	2.84521e-07	ndeg
chr1	167371966	167393841	Mgst3	-	protein_coding	ENSMUSG00000026688	1904	1685	1449	980	1571.36	1510.58	1157.91	1051.99	Mgst3	507	-0.477793	0.0873024	4.42848e-08	2.84521e-07	ndeg
chr1	167445669	167466780	Lrrc52	-	protein_coding	ENSMUSG00000040485	0	0	0	0	0	0	0	0	Lrrc52	508	NA	NA	NA	NA	ndeg
chr1	167598384	167639623	Rxrg	+	protein_coding	ENSMUSG00000015843	0	0	0	0	0	0	0	0	Rxrg	509	0	6.12021	1	NA	ndeg
chr1	167689237	167848741	Lmx1a	+	protein_coding	ENSMUSG00000026686	0	0	0	0	0	0	0	0	Lmx1a	510	0	5.72114	1	NA	ndeg
chr1	168119364	168432270	Pbx1	-	protein_coding	ENSMUSG00000052534	2	2	6	10	1.65059	1.79297	4.79468	10.7346	Pbx1	511	2.1593	1.33313	0.105292	0.20099	ndeg
chr1	169328529	169347632	Gm37839	-	lincRNA	ENSMUSG00000103530	0	0	0	0	0	0	0	0	Gm37839	512	NA	NA	NA	NA	ndeg
chr1	169497934	169531464	Nuf2	-	protein_coding	ENSMUSG00000026683	2781	2449	2683	2024	2295.14	2195.49	2144.02	2172.67	Nuf2	513	-0.0574549	0.0708556	0.417438	0.57721	ndeg
chr1	16964560	17097889	Jph1	-	protein_coding	ENSMUSG00000042686	230	188	291	233	189.818	168.539	232.542	250.115	Jph1	514	0.427172	0.201118	0.0336713	0.0782518	ndeg
chr1	169655501	169695813	Rgs5	+	protein_coding	ENSMUSG00000026678	0	0	2	2	0	0	1.59823	2.14691	Rgs5	515	3.56101	3.13496	0.255998	NA	ndeg
chr1	169741477	169747642	Rgs4	-	protein_coding	ENSMUSG00000038530	0	0	2	4	0	0	1.59823	4.29382	Rgs4	516	4.15164	1.65898	0.0123309	0.032831	up
chr1	169928648	169934653	Ccdc190	+	protein_coding	ENSMUSG00000070532	0	0	0	0	0	0	0	0	Ccdc190	517	0	6.12021	1	NA	ndeg
chr1	169949535	169969241	Hsd17b7	-	protein_coding	ENSMUSG00000026675	1193	1100	1364	1085	984.576	986.134	1089.99	1164.7	Hsd17b7	518	0.193122	0.105194	0.066378	0.138553	ndeg
chr1	169972307	170110762	Ddr2	-	protein_coding	ENSMUSG00000026674	20	10	20	12	16.5059	8.96485	15.9823	12.8815	Ddr2	519	0.18107	0.956296	0.849822	0.912523	ndeg
chr1	170141938	170174957	Uap1	-	protein_coding	ENSMUSG00000026670	3753	3489	3368	2478	3097.33	3127.84	2691.41	2660.02	Uap1	520	-0.217871	0.0577837	0.000162951	0.000647917	ndeg
chr1	170175180	170176319	Gm37748	+	lincRNA	ENSMUSG00000104266	0	0	0	0	0	0	0	0	Gm37748	521	0	6.12021	1	NA	ndeg
chr1	170175382	170177772	Gm37502	-	lincRNA	ENSMUSG00000103908	1	0	0	0	0.825294	0	0	0	Gm37502	522	-1.31785	6.11779	0.829446	NA	ndeg
chr1	170193420	170215397	Uhmk1	-	protein_coding	ENSMUSG00000026667	4717	4269	5687	4248	3892.91	3827.1	4544.56	4560.04	Uhmk1	523	0.237873	0.0572024	3.20409e-05	0.000144907	ndeg
chr1	170232749	170253608	Sh2d1b2	+	protein_coding	ENSMUSG00000073494	0	0	2	0	0	0	1.59823	0	Sh2d1b2	524	2.35055	6.04825	0.697547	NA	ndeg
chr1	170277320	170286769	Sh2d1b1	+	protein_coding	ENSMUSG00000102418	0	0	2	0	0	0	1.59823	0	Sh2d1b1	525	2.35055	6.04825	0.697547	NA	ndeg
chr1	170298199	170306332	Gm7694	-	protein_coding	ENSMUSG00000102752	26	32	42	26	21.4576	28.6875	33.5628	27.9098	Gm7694	526	0.299733	0.560073	0.592534	0.732654	ndeg
chr1	170302668	170589861	Nos1ap	-	protein_coding	ENSMUSG00000038473	20	18	37	13	16.5059	16.1367	29.5672	13.9549	Nos1ap	527	0.429057	0.693548	0.536153	0.685318	ndeg
chr1	170308803	170312125	Spata46	+	protein_coding	ENSMUSG00000042800	0	1	0	0	0	0.896485	0	0	Spata46	528	-1.38399	6.11407	0.82092	NA	ndeg
chr1	170644532	170682789	Olfml2b	+	protein_coding	ENSMUSG00000038463	632	562	430	418	521.586	503.825	343.619	448.704	Olfml2b	529	-0.377803	0.154933	0.0147489	0.0385659	ndeg
chr1	170704674	170867771	Atf6	-	protein_coding	ENSMUSG00000026663	4225	3390	4783	3677	3486.87	3039.09	3822.16	3947.1	Atf6	530	0.250574	0.0624299	5.97772e-05	0.000259553	ndeg
chr1	170873498	170885540	Dusp12	-	protein_coding	ENSMUSG00000026659	805	737	867	628	664.362	660.71	692.831	674.13	Dusp12	531	0.0455272	0.111258	0.682389	0.799841	ndeg
chr1	170885065	170885881	Gm26620	+	protein_coding	ENSMUSG00000096968	2	1	4	0	1.65059	0.896485	3.19645	0	Gm26620	532	0.388096	1.9253	0.840248	0.906574	ndeg
chr1	170907273	170912941	Fcrlb	-	protein_coding	ENSMUSG00000070524	4	0	8	4	3.30118	0	6.39291	4.29382	Fcrlb	533	1.69271	4.74963	0.72155	0.827131	ndeg
chr1	170917576	170927583	Fcrla	-	protein_coding	ENSMUSG00000038421	0	0	0	0	0	0	0	0	Fcrla	534	0	4.65648	1	NA	ndeg
chr1	170958617	170976547	Fcgr2b	-	protein_coding	ENSMUSG00000026656	0	2	9	2	0	1.79297	7.19202	2.14691	Fcgr2b	535	2.40955	2.37361	0.310037	0.467618	ndeg
chr1	170981944	170986466	Gm10522	+	lincRNA	ENSMUSG00000104340	0	0	12	9	0	0	9.58936	9.6611	Gm10522	536	5.92672	2.36362	0.0121597	0.0324541	up
chr1	171018920	171029761	Fcgr4	+	protein_coding	ENSMUSG00000059089	0	0	0	0	0	0	0	0	Fcgr4	537	0	6.12021	1	NA	ndeg
chr1	171051174	171064935	Fcgr3	-	protein_coding	ENSMUSG00000059498	0	0	2	8	0	0	1.59823	8.58764	Fcgr3	538	5.00215	3.29388	0.128858	0.237149	ndeg
chr1	171113918	171126967	Cfap126	+	protein_coding	ENSMUSG00000026649	62	51	29	27	51.1682	45.7208	23.1743	28.9833	Cfap126	539	-0.900275	0.51124	0.0782445	0.158889	ndeg
chr1	171127165	171150603	Sdhc	-	protein_coding	ENSMUSG00000058076	8460	7303	6562	4933	6981.99	6547.03	5243.78	5295.36	Sdhc	540	-0.360616	0.0532509	1.27004e-11	1.12521e-10	ndeg
chr1	171150711	171161130	Mpz	+	protein_coding	ENSMUSG00000056569	4	6	0	0	3.30118	5.37891	0	0	Mpz	541	-4.66852	2.06012	0.0234427	0.0574125	ndeg
chr1	171173262	171196268	Pcp4l1	-	protein_coding	ENSMUSG00000038370	10	0	22	14	8.25294	0	17.5805	15.0284	Pcp4l1	542	1.97199	1.45228	0.174508	0.301414	ndeg
chr1	171213970	171220701	Nr1i3	+	protein_coding	ENSMUSG00000005677	1	1	1	1	0.825294	0.896485	0.799113	1.07346	Nr1i3	543	0.117986	4.31787	0.9782	NA	ndeg
chr1	171216011	171222514	Tomm40l	-	protein_coding	ENSMUSG00000005674	396	413	361	199	326.816	370.248	288.48	213.618	Tomm40l	544	-0.466611	0.194769	0.0165882	0.0427126	ndeg
chr1	171225054	171226379	Apoa2	+	protein_coding	ENSMUSG00000005681	16	25	7	15	13.2047	22.4121	5.59379	16.1018	Apoa2	545	-0.735711	0.889107	0.407969	0.567751	ndeg
chr1	171229572	171234365	Fcer1g	-	protein_coding	ENSMUSG00000058715	78	110	66	63	64.3729	98.6134	52.7415	67.6277	Fcer1g	546	-0.441613	0.349323	0.20616	0.343585	ndeg
chr1	171234853	171251388	Ndufs2	-	protein_coding	ENSMUSG00000013593	12909	11964	12462	9238	10653.7	10725.6	9958.55	9916.58	Ndufs2	547	-0.105198	0.0487	0.0307638	0.0723166	ndeg
chr1	17124747	17128956	Gm28783	+	lincRNA	ENSMUSG00000100110	0	0	0	0	0	0	0	0	Gm28783	548	NA	NA	NA	NA	ndeg
chr1	171250421	171260637	Adamts4	+	protein_coding	ENSMUSG00000006403	54	28	1102	771	44.5659	25.1016	880.623	827.634	Adamts4	549	4.60705	0.260719	7.06823e-70	4.49786e-68	up
chr1	171270328	171276896	B4galt3	+	protein_coding	ENSMUSG00000052423	1707	1799	1993	1443	1408.78	1612.78	1592.63	1549	B4galt3	550	0.0573285	0.087233	0.51106	0.663512	ndeg
chr1	171275990	171281186	Ppox	-	protein_coding	ENSMUSG00000062729	1389	1293	1206	820	1146.33	1159.16	963.73	880.233	Ppox	551	-0.31981	0.0903937	0.000403211	0.001494	ndeg
chr1	171281945	171287991	Usp21	-	protein_coding	ENSMUSG00000053483	2453	2308	2453	1774	2024.45	2069.09	1960.22	1904.31	Usp21	552	-0.082295	0.0690888	0.233595	0.379372	ndeg
chr1	171288563	171295024	Ufc1	-	protein_coding	ENSMUSG00000062963	2681	2447	2787	2079	2212.61	2193.7	2227.13	2231.71	Ufc1	553	0.0170095	0.0674443	0.800886	0.881279	ndeg
chr1	171320601	171326177	Gm20045	-	lincRNA	ENSMUSG00000103983	39	35	42	40	32.1865	31.377	33.5628	42.9382	Gm20045	554	0.262654	0.545994	0.630476	0.761813	ndeg
chr1	171329145	171342331	Dedd	+	protein_coding	ENSMUSG00000013973	215	183	267	196	177.438	164.057	213.363	210.397	Dedd	555	0.311126	0.199395	0.118678	0.222066	ndeg
chr1	171338008	171345646	Nit1	-	protein_coding	ENSMUSG00000013997	1324	1350	1163	930	1092.69	1210.26	929.369	998.314	Nit1	556	-0.257816	0.0911962	0.00469791	0.013941	ndeg
chr1	171345670	171359254	Pfdn2	+	protein_coding	ENSMUSG00000006412	2221	2109	2337	1752	1832.98	1890.69	1867.53	1880.69	Pfdn2	557	0.00950154	0.0817606	0.907485	0.949416	ndeg
chr1	171358446	171360798	Klhdc9	-	protein_coding	ENSMUSG00000045259	0	1	1	5	0	0.896485	0.799113	5.36728	Klhdc9	558	2.79933	3.54167	0.429295	NA	ndeg
chr1	171370099	171388598	Nectin4	+	protein_coding	ENSMUSG00000006411	2	10	96	98	1.65059	8.96485	76.7149	105.199	Nectin4	559	4.11906	0.689884	2.3631e-09	1.72328e-08	up
chr1	171388954	171410298	Arhgap30	+	protein_coding	ENSMUSG00000048865	0	0	8	8	0	0	6.39291	8.58764	Arhgap30	560	5.56276	2.37309	0.0190733	0.0482129	up
chr1	171411313	171419142	Usf1	+	protein_coding	ENSMUSG00000026641	2733	2533	2603	1754	2255.53	2270.8	2080.09	1882.84	Usf1	561	-0.19001	0.0765355	0.0130412	0.0345184	ndeg
chr1	171418872	171420352	Tstd1	+	protein_coding	ENSMUSG00000103711	29	32	46	19	23.9335	28.6875	36.7592	20.3957	Tstd1	562	0.12921	0.668387	0.846711	0.9106	ndeg
chr1	171423185	171437318	Gm26641	-	lincRNA	ENSMUSG00000097045	4	0	2	2	3.30118	0	1.59823	2.14691	Gm26641	563	0.166464	2.4854	0.9466	0.973523	ndeg
chr1	171437535	171464603	F11r	+	protein_coding	ENSMUSG00000038235	2083	1692	2410	1769	1719.09	1516.85	1925.86	1898.94	F11r	564	0.240884	0.0902482	0.00760477	0.0214348	ndeg
chr1	17145362	17164271	Gdap1	+	protein_coding	ENSMUSG00000025777	2	0	10	2	1.65059	0	7.99113	2.14691	Gdap1	565	2.60763	2.00603	0.193638	0.327304	ndeg
chr1	171503478	171504750	Alyref2	+	protein_coding	ENSMUSG00000060244	74	75	46	41	61.0718	67.2364	36.7592	44.0117	Alyref2	566	-0.671812	0.438182	0.125231	0.231838	ndeg
chr1	171518122	171535294	Itln1	-	protein_coding	ENSMUSG00000038209	3	1	5	0	2.47588	0.896485	3.99557	0	Itln1	567	0.2617	3.19326	0.934683	NA	ndeg
chr1	171559193	171609746	Cd244a	+	protein_coding	ENSMUSG00000004709	0	0	24	16	0	0	19.1787	17.1753	Cd244a	568	6.84537	1.70889	6.18209e-05	0.000268048	up
chr1	171588624	171607410	Ly9	-	protein_coding	ENSMUSG00000004707	0	0	4	4	0	0	3.19645	4.29382	Ly9	569	4.56302	3.22127	0.156621	0.277168	ndeg
chr1	171632403	171653035	Slamf7	-	protein_coding	ENSMUSG00000038179	0	10	2	2	0	8.96485	1.59823	2.14691	Slamf7	570	-1.26022	1.96858	0.522064	0.672691	ndeg
chr1	171682009	171705258	Cd48	+	protein_coding	ENSMUSG00000015355	0	0	2	0	0	0	1.59823	0	Cd48	571	2.35045	6.04825	0.69756	NA	ndeg
chr1	17168403	17173103	Gm28784	+	lincRNA	ENSMUSG00000099899	0	0	0	0	0	0	0	0	Gm28784	572	NA	NA	NA	NA	ndeg
chr1	171767127	171801184	Slamf1	+	protein_coding	ENSMUSG00000015316	0	2	0	0	0	1.79297	0	0	Slamf1	573	-2.39197	6.03142	0.691673	NA	ndeg
chr1	171839697	171890718	Cd84	+	protein_coding	ENSMUSG00000038147	0	0	0	0	0	0	0	0	Cd84	574	0	6.12021	1	NA	ndeg
chr1	171895664	171898237	Gm10521	+	protein_coding	ENSMUSG00000073492	0	0	0	0	0	0	0	0	Gm10521	575	NA	NA	NA	NA	ndeg
chr1	171917515	171953170	Slamf6	+	protein_coding	ENSMUSG00000015314	0	2	0	0	0	1.79297	0	0	Slamf6	576	-2.39197	6.03142	0.691673	NA	ndeg
chr1	172000960	172028444	Vangl2	-	protein_coding	ENSMUSG00000026556	2041	1846	1756	1455	1684.43	1654.91	1403.24	1561.88	Vangl2	577	-0.173415	0.0885323	0.0501389	0.109926	ndeg
chr1	172052292	172057573	Nhlh1	-	protein_coding	ENSMUSG00000051251	0	0	0	6	0	0	0	6.44073	Nhlh1	578	4.34177	5.1378	0.398075	NA	ndeg
chr1	172066013	172082795	Ncstn	-	protein_coding	ENSMUSG00000003458	7252	6494	7070	5659	5985.03	5821.78	5649.73	6074.68	Ncstn	579	-0.0112407	0.0494886	0.820317	0.89451	ndeg
chr1	172082529	172122330	Copa	+	protein_coding	ENSMUSG00000026553	23580	20833	22481	16597	19460.4	18676.5	17964.9	17816.1	Copa	580	-0.0920131	0.0334903	0.00600599	0.017392	ndeg
chr1	172126755	172136493	Pex19	+	protein_coding	ENSMUSG00000003464	3178	2930	4071	2742	2622.78	2626.7	3253.19	2943.41	Pex19	581	0.24079	0.0671132	0.000333454	0.00125771	ndeg
chr1	172148084	172197005	Dcaf8	+	protein_coding	ENSMUSG00000026554	5091	4808	6036	4515	4201.57	4310.3	4823.45	4846.65	Dcaf8	582	0.184106	0.0468611	8.5387e-05	0.000360048	ndeg
chr1	172196728	172206804	Pea15a	-	protein_coding	ENSMUSG00000013698	1877	2025	4372	3230	1549.08	1815.38	3493.72	3467.26	Pea15a	583	1.04989	0.0737572	5.60621e-46	2.03737e-44	up
chr1	172209894	172219868	Casq1	-	protein_coding	ENSMUSG00000007122	0	0	11	8	0	0	8.79024	8.58764	Casq1	584	5.7792	2.78312	0.0378458	0.0866662	ndeg
chr1	172223513	172258414	Atp1a4	-	protein_coding	ENSMUSG00000007107	0	0	2	0	0	0	1.59823	0	Atp1a4	585	2.35049	6.04825	0.697555	NA	ndeg
chr1	172261641	172319841	Igsf8	+	protein_coding	ENSMUSG00000038034	744	650	805	578	614.019	582.716	643.286	620.457	Igsf8	586	0.0790272	0.128541	0.538687	0.687468	ndeg
chr1	172271709	172298064	Atp1a2	-	protein_coding	ENSMUSG00000007097	5	0	4	4	4.12647	0	3.19645	4.29382	Atp1a2	587	0.85529	3.69284	0.816843	NA	ndeg
chr1	172320501	172329318	Kcnj9	-	protein_coding	ENSMUSG00000038026	0	6	2	0	0	5.37891	1.59823	0	Kcnj9	588	-1.72229	4.28379	0.68765	NA	ndeg
chr1	172341210	172374085	Kcnj10	+	protein_coding	ENSMUSG00000044708	0	0	12	2	0	0	9.58936	2.14691	Kcnj10	589	5.21859	3.0894	0.0911827	NA	ndeg
chr1	172376546	172384099	Pigm	+	protein_coding	ENSMUSG00000050229	2520	2401	2841	2088	2079.74	2152.46	2270.28	2241.37	Pigm	590	0.0926236	0.073648	0.208517	0.346459	ndeg
chr1	172475358	172478575	Slamf9	+	protein_coding	ENSMUSG00000026548	46	30	71	115	37.9635	26.8946	56.737	123.447	Slamf9	591	1.46519	0.512922	0.00428267	0.0128329	up
chr1	172481788	172498878	Igsf9	+	protein_coding	ENSMUSG00000037995	1194	1064	1123	833	985.401	953.861	897.404	894.188	Igsf9	592	-0.11437	0.0979395	0.242901	0.390067	ndeg
chr1	172500047	172507380	Tagln2	+	protein_coding	ENSMUSG00000026547	15113	13803	26260	18951	12472.7	12374.2	20984.7	20343.1	Tagln2	593	0.734166	0.0486851	2.19674e-51	9.30642e-50	up
chr1	172520801	172545870	Cfap45	+	protein_coding	ENSMUSG00000026546	9	0	20	12	7.42765	0	15.9823	12.8815	Cfap45	594	1.94812	1.50919	0.19676	0.331459	ndeg
chr1	172555938	172563717	Vsig8	+	protein_coding	ENSMUSG00000049598	2	0	15	4	1.65059	0	11.9867	4.29382	Vsig8	595	3.28802	2.39123	0.169121	0.294264	ndeg
chr1	172581758	172590568	Slamf8	-	protein_coding	ENSMUSG00000053318	0	0	0	0	0	0	0	0	Slamf8	596	NA	NA	NA	NA	ndeg
chr1	172596642	172602551	Fcrl6	-	protein_coding	ENSMUSG00000070504	0	0	0	0	0	0	0	0	Fcrl6	597	NA	NA	NA	NA	ndeg
chr1	172630764	172632962	Dusp23	-	protein_coding	ENSMUSG00000026544	16	10	22	6	13.2047	8.96485	17.5805	6.44073	Dusp23	598	0.128251	1.05116	0.902892	0.946086	ndeg
chr1	172698055	172833031	Crp	+	protein_coding	ENSMUSG00000037942	0	0	0	0	0	0	0	0	Crp	599	NA	NA	NA	NA	ndeg
chr1	172893961	172895041	Apcs	-	protein_coding	ENSMUSG00000026542	0	0	0	0	0	0	0	0	Apcs	600	NA	NA	NA	NA	ndeg
chr1	172950409	172958357	Olfr16	+	protein_coding	ENSMUSG00000037924	0	0	0	0	0	0	0	0	Olfr16	601	NA	NA	NA	NA	ndeg
chr1	173128049	173137374	Olfr1408	-	protein_coding	ENSMUSG00000062527	0	0	0	0	0	0	0	0	Olfr1408	602	NA	NA	NA	NA	ndeg
chr1	173181853	173190640	Olfr1406	-	protein_coding	ENSMUSG00000058981	0	0	0	0	0	0	0	0	Olfr1406	603	NA	NA	NA	NA	ndeg
chr1	173197808	173206336	Olfr218	+	protein_coding	ENSMUSG00000046643	0	0	0	0	0	0	0	0	Olfr218	604	NA	NA	NA	NA	ndeg
chr1	173212392	173218583	Olfr1404	+	protein_coding	ENSMUSG00000049456	0	0	0	0	0	0	0	0	Olfr1404	605	NA	NA	NA	NA	ndeg
chr1	173221284	173227214	Fcer1a	-	protein_coding	ENSMUSG00000005339	0	0	0	0	0	0	0	0	Fcer1a	606	NA	NA	NA	NA	ndeg
chr1	173266001	173273994	Olfr418	+	protein_coding	ENSMUSG00000049605	0	0	0	0	0	0	0	0	Olfr418	607	NA	NA	NA	NA	ndeg
chr1	173274382	173277777	Mptx2	-	protein_coding	ENSMUSG00000079180	0	0	0	0	0	0	0	0	Mptx2	608	NA	NA	NA	NA	ndeg
chr1	173331886	173333750	Ackr1	-	protein_coding	ENSMUSG00000037872	0	0	0	0	0	0	0	0	Ackr1	609	NA	NA	NA	NA	ndeg
chr1	173333258	173367695	Cadm3	-	protein_coding	ENSMUSG00000005338	0	0	0	0	0	0	0	0	Cadm3	610	NA	NA	NA	NA	ndeg
chr1	173350879	173466040	Aim2	+	protein_coding	ENSMUSG00000037860	4	6	84	81	3.30118	5.37891	67.1255	86.9499	Aim2	611	4.15637	0.653378	1.99977e-10	1.61583e-09	up
chr1	173468485	173491041	Ifi206	-	protein_coding	ENSMUSG00000037849	0	0	0	0	0	0	0	0	Ifi206	612	NA	NA	NA	NA	ndeg
chr1	173519717	173535957	Ifi214	-	protein_coding	ENSMUSG00000070501	0	0	0	0	0	0	0	0	Ifi214	613	NA	NA	NA	NA	ndeg
chr1	173566283	173599274	Ifi213	-	protein_coding	ENSMUSG00000073491	0	0	2	0	0	0	1.59823	0	Ifi213	614	2.35055	6.04825	0.697547	NA	ndeg
chr1	173630917	173647928	Ifi209	+	protein_coding	ENSMUSG00000043263	0	0	0	0	0	0	0	0	Ifi209	615	NA	NA	NA	NA	ndeg
chr1	173673675	173698395	Ifi208	+	protein_coding	ENSMUSG00000066677	0	0	2	0	0	0	1.59823	0	Ifi208	616	2.35049	6.04825	0.697555	NA	ndeg
chr1	173723427	173741747	Ifi207	-	protein_coding	ENSMUSG00000073490	0	0	0	0	0	0	0	0	Ifi207	617	0	6.12021	1	NA	ndeg
chr1	173747293	173766943	Ifi204	-	protein_coding	ENSMUSG00000073489	0	0	4	1	0	0	3.19645	1.07346	Ifi204	618	3.75754	5.35842	0.483153	NA	ndeg
chr1	173849126	173942491	Mndal	-	protein_coding	ENSMUSG00000090272	0	0	0	2	0	0	0	2.14691	Mndal	619	2.75107	6.02407	0.647901	NA	ndeg
chr1	173896345	173913046	Ifi211	-	protein_coding	ENSMUSG00000026536	0	0	0	3	0	0	0	3.22037	Ifi211	620	3.33951	5.99863	0.577724	NA	ndeg
chr1	173920407	173942672	Ifi203	-	protein_coding	ENSMUSG00000039997	0	2	4	0	0	1.79297	3.19645	0	Ifi203	621	0.861449	3.71622	0.816687	NA	ndeg
chr1	173962568	173982744	Ifi202b	-	protein_coding	ENSMUSG00000026535	0	0	18	8	0	0	14.384	8.58764	Ifi202b	622	6.1834	2.71835	0.0229246	0.0563386	ndeg
chr1	174011998	174031810	Ifi205	-	protein_coding	ENSMUSG00000054203	0	0	0	0	0	0	0	0	Ifi205	623	NA	NA	NA	NA	ndeg
chr1	174040705	174044411	Olfr433	+	protein_coding	ENSMUSG00000045381	0	0	0	0	0	0	0	0	Olfr433	624	NA	NA	NA	NA	ndeg
chr1	174049205	174054752	Olfr432	+	protein_coding	ENSMUSG00000047048	0	0	0	0	0	0	0	0	Olfr432	625	NA	NA	NA	NA	ndeg
chr1	174066605	174072273	Olfr430	+	protein_coding	ENSMUSG00000050134	0	0	0	0	0	0	0	0	Olfr430	626	NA	NA	NA	NA	ndeg
chr1	174084331	174091343	Olfr429	+	protein_coding	ENSMUSG00000049528	0	0	0	0	0	0	0	0	Olfr429	627	NA	NA	NA	NA	ndeg
chr1	174096891	174103224	Olfr427	+	protein_coding	ENSMUSG00000059371	0	0	0	0	0	0	0	0	Olfr427	628	NA	NA	NA	NA	ndeg
chr1	174113211	174121162	Olfr231	-	protein_coding	ENSMUSG00000046486	0	0	0	0	0	0	0	0	Olfr231	629	NA	NA	NA	NA	ndeg
chr1	174131517	174138257	Olfr424	+	protein_coding	ENSMUSG00000051528	0	0	0	0	0	0	0	0	Olfr424	630	NA	NA	NA	NA	ndeg
chr1	174155633	174162195	Olfr420	+	protein_coding	ENSMUSG00000055033	0	0	0	0	0	0	0	0	Olfr420	631	NA	NA	NA	NA	ndeg
chr1	174172776	174248450	Spta1	+	protein_coding	ENSMUSG00000026532	0	0	2	0	0	0	1.59823	0	Spta1	632	2.35055	6.04825	0.697547	NA	ndeg
chr1	174248514	174252061	Olfr419	-	protein_coding	ENSMUSG00000050788	0	0	0	0	0	0	0	0	Olfr419	633	NA	NA	NA	NA	ndeg
chr1	174330518	174332873	Mptx1	+	protein_coding	ENSMUSG00000026531	0	0	0	0	0	0	0	0	Mptx1	634	NA	NA	NA	NA	ndeg
chr1	174365122	174374472	Olfr417	+	protein_coding	ENSMUSG00000066672	0	0	0	0	0	0	0	0	Olfr417	635	NA	NA	NA	NA	ndeg
chr1	174391046	174392055	Olfr248	+	protein_coding	ENSMUSG00000059503	0	0	0	0	0	0	0	0	Olfr248	636	NA	NA	NA	NA	ndeg
chr1	174424064	174434747	Olfr414	+	protein_coding	ENSMUSG00000051509	0	0	0	0	0	0	0	0	Olfr414	637	NA	NA	NA	NA	ndeg
chr1	174442082	174451277	Olfr220	+	protein_coding	ENSMUSG00000066671	0	0	0	0	0	0	0	0	Olfr220	638	NA	NA	NA	NA	ndeg
chr1	174501825	174822729	Fmn2	+	protein_coding	ENSMUSG00000028354	0	8	10	6	0	7.17188	7.99113	6.44073	Fmn2	639	1.02069	1.72683	0.554466	0.701681	ndeg
chr1	174833785	174921819	Grem2	-	protein_coding	ENSMUSG00000050069	210	218	491	388	173.312	195.434	392.365	416.501	Grem2	640	1.13328	0.19551	6.77071e-09	4.7241e-08	up
chr1	175059087	175492500	Rgs7	-	protein_coding	ENSMUSG00000026527	4	0	0	0	3.30118	0	0	0	Rgs7	641	-3.27778	5.99322	0.584438	NA	ndeg
chr1	175574309	175578425	Gm36307	+	lincRNA	ENSMUSG00000103079	0	0	0	0	0	0	0	0	Gm36307	642	NA	NA	NA	NA	ndeg
chr1	175600374	175625635	Fh1	-	protein_coding	ENSMUSG00000026526	7561	6884	5689	4423	6240.05	6171.41	4546.15	4747.89	Fh1	643	-0.418371	0.042612	9.40682e-23	1.64122e-21	ndeg
chr1	175620381	175662116	Kmo	+	protein_coding	ENSMUSG00000039783	7	5	6	6	5.77706	4.48243	4.79468	6.44073	Kmo	644	0.124059	1.38087	0.928413	0.962037	ndeg
chr1	175662421	175692776	Opn3	-	protein_coding	ENSMUSG00000026525	63	67	37	19	51.9935	60.0645	29.5672	20.3957	Opn3	645	-1.15482	0.527111	0.0284629	0.0679071	ndeg
chr1	175682237	175692901	Chml	-	protein_coding	ENSMUSG00000078185	281	341	298	204	231.908	305.702	238.136	218.985	Chml	646	-0.231399	0.22403	0.301653	0.457899	ndeg
chr1	175698593	175815734	Wdr64	+	protein_coding	ENSMUSG00000026523	0	0	0	0	0	0	0	0	Wdr64	647	NA	NA	NA	NA	ndeg
chr1	175880581	175913489	Exo1	+	protein_coding	ENSMUSG00000039748	3252	2845	3277	2451	2683.86	2550.5	2618.69	2631.04	Exo1	648	0.00387506	0.0629675	0.950929	0.976244	ndeg
chr1	175920329	175922225	Gm38100	+	protein_coding	ENSMUSG00000104158	2	6	6	6	1.65059	5.37891	4.79468	6.44073	Gm38100	649	0.678736	1.41511	0.631487	0.762738	ndeg
chr1	175962306	176275312	Pld5	-	protein_coding	ENSMUSG00000055214	0	0	2	0	0	0	1.59823	0	Pld5	650	2.35046	6.04825	0.697558	NA	ndeg
chr1	175977777	175979114	Rbm8a2	-	protein_coding	ENSMUSG00000078184	16	16	18	14	13.2047	14.3438	14.384	15.0284	Rbm8a2	651	0.0939258	0.742836	0.899382	0.945017	ndeg
chr1	17601901	17630939	Pi15	+	protein_coding	ENSMUSG00000067780	0	0	0	0	0	0	0	0	Pi15	652	0	6.12021	1	NA	ndeg
chr1	176276213	176279769	Gm38101	+	lincRNA	ENSMUSG00000104157	0	0	0	0	0	0	0	0	Gm38101	653	NA	NA	NA	NA	ndeg
chr1	176430111	176527273	Gm36536	-	lincRNA	ENSMUSG00000104021	0	0	0	0	0	0	0	0	Gm36536	654	0	6.12021	1	NA	ndeg
chr1	176733653	176814067	Cep170	-	protein_coding	ENSMUSG00000057335	2126	1981	2789	2236	1754.58	1775.94	2228.73	2400.25	Cep170	655	0.390137	0.0964029	5.18912e-05	0.000227763	ndeg
chr1	176814660	177020437	Sdccag8	+	protein_coding	ENSMUSG00000026504	472	394	474	290	389.539	353.215	378.78	311.302	Sdccag8	656	-0.103248	0.187361	0.58159	0.723908	ndeg
chr1	177020073	177258203	Akt3	-	protein_coding	ENSMUSG00000019699	159	97	290	251	131.222	86.9591	231.743	269.437	Akt3	657	1.19508	0.259682	4.18279e-06	2.14539e-05	up
chr1	17727045	17766344	Crispld1	+	protein_coding	ENSMUSG00000025776	0	0	0	0	0	0	0	0	Crispld1	658	0	6.12021	1	NA	ndeg
chr1	177442351	177450764	Zbtb18	+	protein_coding	ENSMUSG00000063659	1002	1015	563	378	826.945	909.933	449.901	405.766	Zbtb18	659	-1.01802	0.124748	3.33249e-16	4.08529e-15	down
chr1	177467378	177476267	Gm37306	+	lincRNA	ENSMUSG00000103043	0	0	0	0	0	0	0	0	Gm37306	660	NA	NA	NA	NA	ndeg
chr1	177589021	177594522	Gm37280	-	lincRNA	ENSMUSG00000102885	0	0	0	0	0	0	0	0	Gm37280	661	NA	NA	NA	NA	ndeg
chr1	177641542	177642943	2310043L19Rik	-	lincRNA	ENSMUSG00000101746	0	0	0	0	0	0	0	0	2310043L19Rik	662	NA	NA	NA	NA	ndeg
chr1	177729814	177753324	1700016C15Rik	+	protein_coding	ENSMUSG00000015962	0	4	0	0	0	3.58594	0	0	1700016C15Rik	663	-3.39354	5.98974	0.571014	NA	ndeg
chr1	177762962	177796511	Adss	-	protein_coding	ENSMUSG00000015961	4571	4543	6037	4625	3772.42	4072.73	4824.25	4964.73	Adss	664	0.31929	0.0529879	1.68369e-09	1.2412e-08	ndeg
chr1	177983423	178172704	Catspere2	+	protein_coding	ENSMUSG00000091476	3	1	4	8	2.47588	0.896485	3.19645	8.58764	Catspere2	665	1.7883	1.93569	0.355561	0.514375	ndeg
chr1	178187417	178257301	Desi2	+	protein_coding	ENSMUSG00000026502	2901	2729	3142	2317	2394.18	2446.51	2510.81	2487.2	Desi2	666	0.0464152	0.067756	0.493322	0.646519	ndeg
chr1	178319130	178322693	Cox20	+	protein_coding	ENSMUSG00000026500	32	28	20	15	26.4094	25.1016	15.9823	16.1018	Cox20	667	-0.683495	0.652328	0.29474	0.450031	ndeg
chr1	178321108	178337797	Hnrnpu	-	protein_coding	ENSMUSG00000039630	53553	49212	53832	40210	44197	44117.8	43017.9	43163.6	Hnrnpu	668	-0.0353102	0.0235677	0.134069	0.245035	ndeg
chr1	178406085	178484513	Efcab2	+	protein_coding	ENSMUSG00000026495	335	257	125	149	276.474	230.397	99.8891	159.945	Efcab2	669	-0.974596	0.264681	0.000231276	0.000895445	down
chr1	178529125	178939200	Kif26b	+	protein_coding	ENSMUSG00000026494	96	114	366	223	79.2282	102.199	292.475	239.381	Kif26b	670	1.55699	0.239896	8.56778e-11	7.17225e-10	up
chr1	178951960	179518041	Smyd3	-	protein_coding	ENSMUSG00000055067	922	698	721	607	760.921	625.747	576.161	651.587	Smyd3	671	-0.178899	0.130297	0.16975	0.295056	ndeg
chr1	179528055	179546267	Tfb2m	-	protein_coding	ENSMUSG00000026492	819	782	887	645	675.916	701.052	708.813	692.379	Tfb2m	672	0.0257493	0.128347	0.840994	0.90706	ndeg
chr1	179546370	179627478	Cnst	+	protein_coding	ENSMUSG00000038949	911	769	1133	872	751.843	689.397	905.395	936.053	Cnst	673	0.352251	0.104224	0.000725484	0.00256065	ndeg
chr1	179668210	179687189	Sccpdh	+	protein_coding	ENSMUSG00000038936	948	781	1749	1328	782.379	700.155	1397.65	1425.55	Sccpdh	674	0.928328	0.106684	3.26983e-18	4.50549e-17	up
chr1	179695297	179745271	Kif28	-	protein_coding	ENSMUSG00000087236	6	16	45	36	4.95176	14.3438	35.9601	38.6444	Kif28	675	1.95822	0.78546	0.0126639	0.0336418	up
chr1	179744894	179803680	Ahctf1	-	protein_coding	ENSMUSG00000026491	11472	10454	13766	10190	9467.77	9371.86	11000.6	10938.5	Ahctf1	676	0.219759	0.0439152	5.61047e-07	3.18086e-06	ndeg
chr1	179803376	179804676	Gm10518	+	protein_coding	ENSMUSG00000073486	0	0	8	5	0	0	6.39291	5.36728	Gm10518	677	5.2174	2.37381	0.0279561	0.066869	ndeg
chr1	179960472	180165603	Cdc42bpa	+	protein_coding	ENSMUSG00000026490	946	888	1508	1179	780.728	796.079	1205.06	1265.6	Cdc42bpa	678	0.646889	0.085374	3.53313e-14	3.7759e-13	up
chr1	180165238	180199602	Coq8a	-	protein_coding	ENSMUSG00000026489	57	62	87	63	47.0418	55.5821	69.5228	67.6277	Coq8a	679	0.420288	0.366475	0.251449	0.400018	ndeg
chr1	180202303	180212401	Gm37336	-	lincRNA	ENSMUSG00000104520	2	0	3	0	1.65059	0	2.39734	0	Gm37336	680	0.55469	3.65044	0.879225	NA	ndeg
chr1	180227004	180263438	Psen2	-	protein_coding	ENSMUSG00000010609	2759	2451	2442	1759	2276.99	2197.29	1951.43	1888.21	Psen2	681	-0.220377	0.0929639	0.0177609	0.0452986	ndeg
chr1	180330485	180424802	Itpkb	+	protein_coding	ENSMUSG00000038855	1422	1208	2929	2289	1173.57	1082.95	2340.6	2457.14	Itpkb	682	1.08741	0.0975634	7.5142e-29	1.67254e-27	up
chr1	180432387	180483504	Stum	-	protein_coding	ENSMUSG00000053963	0	0	8	8	0	0	6.39291	8.58764	Stum	683	5.56307	2.50541	0.02639	0.063495	ndeg
chr1	180508778	180519727	Gm37267	-	lincRNA	ENSMUSG00000102608	0	0	0	0	0	0	0	0	Gm37267	684	NA	NA	NA	NA	ndeg
chr1	180568924	180601254	Parp1	+	protein_coding	ENSMUSG00000026496	14682	13828	16505	12487	12117	12396.6	13189.4	13404.2	Parp1	685	0.117388	0.0368862	0.00146046	0.00485743	ndeg
chr1	180641150	180690694	Lin9	+	protein_coding	ENSMUSG00000058729	889	874	943	735	733.686	783.528	753.564	788.99	Lin9	686	0.0233322	0.115712	0.840198	0.906574	ndeg
chr1	180693043	180697034	Mixl1	-	protein_coding	ENSMUSG00000026497	0	4	2	4	0	3.58594	1.59823	4.29382	Mixl1	687	0.71462	2.21898	0.747416	0.844871	ndeg
chr1	180726043	180754204	Acbd3	+	protein_coding	ENSMUSG00000026499	4410	3912	4921	3659	3639.55	3507.05	3932.44	3927.77	Acbd3	688	0.137161	0.0572478	0.0165787	0.0427026	ndeg
chr1	180763497	180768656	Gm38293	-	lincRNA	ENSMUSG00000103156	0	0	0	6	0	0	0	6.44073	Gm38293	689	4.33971	4.39582	0.323527	NA	ndeg
chr1	180800832	180813943	H3f3a	-	protein_coding	ENSMUSG00000060743	5374	4893	4586	3515	4435.13	4386.5	3664.73	3773.2	H3f3a	690	-0.246634	0.0594001	3.29474e-05	0.000148787	ndeg
chr1	180802568	180809483	Gm17275	+	lincRNA	ENSMUSG00000097347	179	166	163	112	147.728	148.817	130.255	120.227	Gm17275	691	-0.242038	0.296227	0.41389	0.5737	ndeg
chr1	180851127	180868113	Sde2	+	protein_coding	ENSMUSG00000038806	3092	3056	4070	2973	2551.81	2739.66	3252.39	3191.38	Sde2	692	0.28505	0.0570153	5.74685e-07	3.24857e-06	ndeg
chr1	180893108	180899103	Lefty2	+	protein_coding	ENSMUSG00000066652	0	0	34	20	0	0	27.1698	21.4691	Lefty2	693	7.26366	5.95113	0.222256	0.36525	ndeg
chr1	180904293	180908088	Pycr2	+	protein_coding	ENSMUSG00000026520	3146	2760	3276	2286	2596.38	2474.3	2617.89	2453.92	Pycr2	694	0.000938094	0.0827354	0.990953	0.997981	ndeg
chr1	180935022	180938400	Lefty1	+	protein_coding	ENSMUSG00000038793	0	0	2	0	0	0	1.59823	0	Lefty1	695	2.35051	6.04825	0.697553	NA	ndeg
chr1	180942344	180975112	Tmem63a	+	protein_coding	ENSMUSG00000026519	356	344	551	433	293.805	308.391	440.311	464.806	Tmem63a	696	0.587238	0.164042	0.000343855	0.00129344	up
chr1	180976210	181020904	Ephx1	-	protein_coding	ENSMUSG00000038776	138	158	285	192	113.891	141.645	227.747	206.103	Ephx1	697	0.766097	0.277122	0.00570148	0.0166232	up
chr1	181051237	181060667	9130409I23Rik	+	protein_coding	ENSMUSG00000038768	0	0	4	0	0	0	3.19645	0	9130409I23Rik	698	3.34371	5.99849	0.577237	NA	ndeg
chr1	181062070	181064475	Gm37406	+	lincRNA	ENSMUSG00000103328	0	0	0	0	0	0	0	0	Gm37406	699	NA	NA	NA	NA	ndeg
chr1	181087138	181144204	Nvl	-	protein_coding	ENSMUSG00000026516	3007	2753	3855	3145	2481.66	2468.02	3080.58	3376.02	Nvl	700	0.382143	0.0682771	2.18175e-08	1.44595e-07	ndeg
chr1	181144693	181168994	Cnih4	+	protein_coding	ENSMUSG00000062169	2292	1871	2597	2147	1891.57	1677.32	2075.3	2304.71	Cnih4	701	0.293206	0.077546	0.000156163	0.000623028	ndeg
chr1	18115191	18145902	Crisp4	-	protein_coding	ENSMUSG00000025774	0	0	0	0	0	0	0	0	Crisp4	702	NA	NA	NA	NA	ndeg
chr1	181173228	181211552	Wdr26	-	protein_coding	ENSMUSG00000038733	8990	8273	13744	10202	7419.39	7416.62	10983	10951.4	Wdr26	703	0.564116	0.046277	3.51524e-34	9.40833e-33	ndeg
chr1	181225986	181228498	A430110L20Rik	+	lincRNA	ENSMUSG00000054135	10	4	2	2	8.25294	3.58594	1.59823	2.14691	A430110L20Rik	704	-1.66974	2.00592	0.40518	0.564997	ndeg
chr1	181352628	181460641	Cnih3	+	protein_coding	ENSMUSG00000026514	0	0	0	0	0	0	0	0	Cnih3	705	NA	NA	NA	NA	ndeg
chr1	181509633	181511451	Ccdc121	-	protein_coding	ENSMUSG00000050625	0	0	0	0	0	0	0	0	Ccdc121	706	NA	NA	NA	NA	ndeg
chr1	181576559	181815774	Dnah14	+	protein_coding	ENSMUSG00000047369	30	39	38	24	24.7588	34.9629	30.3663	25.7629	Dnah14	707	-0.0855697	0.677779	0.899534	0.945074	ndeg
chr1	181815335	181843046	Lbr	-	protein_coding	ENSMUSG00000004880	7846	7558	8480	6140	6475.26	6775.64	6776.48	6591.02	Lbr	708	0.0130458	0.0547636	0.81171	0.88828	ndeg
chr1	181851574	181853189	Gm5533	-	lincRNA	ENSMUSG00000056699	0	0	0	0	0	0	0	0	Gm5533	709	NA	NA	NA	NA	ndeg
chr1	181896384	182019990	Enah	-	protein_coding	ENSMUSG00000022995	4031	3622	8184	6028	3326.76	3247.07	6539.94	6470.79	Enah	710	0.984887	0.0500771	4.10016e-86	3.45495e-84	up
chr1	182124737	182132407	Srp9	+	protein_coding	ENSMUSG00000026511	2155	2084	2284	1647	1778.51	1868.28	1825.17	1767.98	Srp9	711	-0.0204514	0.0741363	0.782654	0.869388	ndeg
chr1	182154704	182164486	Vmn1r1	-	protein_coding	ENSMUSG00000091013	0	0	0	0	0	0	0	0	Vmn1r1	712	NA	NA	NA	NA	ndeg
chr1	182275772	182282804	Degs1	-	protein_coding	ENSMUSG00000038633	9927	9518	9537	7361	8192.69	8532.75	7621.14	7901.71	Degs1	713	-0.10797	0.0464839	0.0201928	0.0506012	ndeg
chr1	182287990	182303325	1700047M11Rik	+	lincRNA	ENSMUSG00000100147	0	0	0	0	0	0	0	0	1700047M11Rik	714	NA	NA	NA	NA	ndeg
chr1	182313102	182341629	Fbxo28	-	protein_coding	ENSMUSG00000047539	2481	2263	2885	2176	2047.55	2028.75	2305.44	2335.84	Fbxo28	715	0.186963	0.0685698	0.00639898	0.0183773	ndeg
chr1	18236473	18237443	Defb18	-	protein_coding	ENSMUSG00000073735	0	0	0	0	0	0	0	0	Defb18	716	NA	NA	NA	NA	ndeg
chr1	182409172	182462432	Trp53bp2	+	protein_coding	ENSMUSG00000026510	2747	2437	3601	2672	2267.08	2184.74	2877.61	2868.27	Trp53bp2	717	0.368007	0.0714208	2.56815e-07	1.51715e-06	ndeg
chr1	182467260	182517608	Capn2	-	protein_coding	ENSMUSG00000026509	9048	8573	12177	8884	7467.26	7685.57	9730.8	9536.58	Capn2	718	0.346998	0.0387128	3.14844e-19	4.54657e-18	ndeg
chr1	18250980	18265138	Defb41	-	protein_coding	ENSMUSG00000067773	0	0	0	0	0	0	0	0	Defb41	719	NA	NA	NA	NA	ndeg
chr1	182565007	182632352	Capn8	+	protein_coding	ENSMUSG00000038599	0	0	18	2	0	0	14.384	2.14691	Capn8	720	5.72132	2.12347	0.00705313	0.0200346	up
chr1	182687730	182688228	Gm37218	+	lincRNA	ENSMUSG00000102688	0	0	0	0	0	0	0	0	Gm37218	721	NA	NA	NA	NA	ndeg
chr1	182747126	182749180	Ccdc185	-	protein_coding	ENSMUSG00000043429	0	0	0	0	0	0	0	0	Ccdc185	722	NA	NA	NA	NA	ndeg
chr1	182763860	182896591	Susd4	+	protein_coding	ENSMUSG00000038576	88	94	385	255	72.6259	84.2696	307.659	273.731	Susd4	723	1.89148	0.320892	3.75918e-09	2.69522e-08	up
chr1	182954788	182976044	Tlr5	+	protein_coding	ENSMUSG00000079164	291	320	628	487	240.161	286.875	501.843	522.773	Tlr5	724	0.959634	0.181251	1.1934e-07	7.30616e-07	up
chr1	182976276	182976429	Gm38079	+	lincRNA	ENSMUSG00000104367	11	13	27	37	9.07824	11.6543	21.5761	39.7179	Gm38079	725	1.55835	0.767926	0.0424282	0.0954495	ndeg
chr1	183086266	183221522	Disp1	-	protein_coding	ENSMUSG00000030768	1320	1266	1800	1453	1089.39	1134.95	1438.4	1559.73	Disp1	726	0.429951	0.112379	0.000130295	0.000528067	ndeg
chr1	183276352	183297269	Brox	-	protein_coding	ENSMUSG00000046836	2799	2315	3171	2252	2310	2075.36	2533.99	2417.42	Brox	727	0.175373	0.0759943	0.0210155	0.0522695	ndeg
chr1	183296590	183325476	Aida	+	protein_coding	ENSMUSG00000042901	2387	2166	2691	2172	1969.98	1941.79	2150.41	2331.55	Aida	728	0.194749	0.0709831	0.0060769	0.0175608	ndeg
chr1	183326725	183369553	Mia3	-	protein_coding	ENSMUSG00000056050	5388	4687	5200	3923	4446.68	4201.83	4155.39	4211.17	Mia3	729	-0.0484195	0.0474976	0.308008	0.465379	ndeg
chr1	183388981	183410198	Taf1a	+	protein_coding	ENSMUSG00000072258	1018	1074	961	693	840.149	962.825	767.948	743.905	Taf1a	730	-0.252713	0.111352	0.0232375	0.0569646	ndeg
chr1	183414466	183414848	Gm37986	+	lincRNA	ENSMUSG00000104212	7	17	12	9	5.77706	15.2403	9.58936	9.6611	Gm37986	731	-0.121903	0.972713	0.900268	0.945189	ndeg
chr1	183418215	183436808	Hhipl2	+	protein_coding	ENSMUSG00000053461	2	2	6	12	1.65059	1.79297	4.79468	12.8815	Hhipl2	732	2.34683	1.39476	0.0924516	0.181263	ndeg
chr1	183563512	183564045	Gm33973	+	lincRNA	ENSMUSG00000103451	0	0	0	0	0	0	0	0	Gm33973	733	NA	NA	NA	NA	ndeg
chr1	183748977	183809746	Gm34068	+	lincRNA	ENSMUSG00000103305	0	0	0	0	0	0	0	0	Gm34068	734	0	6.12021	1	NA	ndeg
chr1	183928405	183929230	Gm38108	+	lincRNA	ENSMUSG00000102743	0	0	0	0	0	0	0	0	Gm38108	735	NA	NA	NA	NA	ndeg
chr1	184013302	184075636	Dusp10	+	protein_coding	ENSMUSG00000039384	92	84	280	287	75.9271	75.3048	223.752	308.082	Dusp10	736	1.80831	0.225216	9.80788e-16	1.15614e-14	up
chr1	184033030	184034301	1700056E22Rik	-	protein_coding	ENSMUSG00000044854	58	98	76	54	47.8671	87.8556	60.7326	57.9666	1700056E22Rik	737	-0.18937	0.39882	0.634911	0.765599	ndeg
chr1	184358329	184394271	Gm37223	+	lincRNA	ENSMUSG00000102682	0	0	0	0	0	0	0	0	Gm37223	738	NA	NA	NA	NA	ndeg
chr1	184376344	184382441	Gm37712	-	lincRNA	ENSMUSG00000102794	0	0	0	0	0	0	0	0	Gm37712	739	NA	NA	NA	NA	ndeg
chr1	184527841	184557691	1700112H15Rik	-	lincRNA	ENSMUSG00000101574	0	0	2	0	0	0	1.59823	0	1700112H15Rik	740	2.35053	6.04825	0.69755	NA	ndeg
chr1	184610280	184629473	Gm37800	-	lincRNA	ENSMUSG00000103308	0	0	0	0	0	0	0	0	Gm37800	741	0	6.12021	1	NA	ndeg
chr1	184712497	184718989	4930488B22Rik	+	lincRNA	ENSMUSG00000092578	0	0	0	0	0	0	0	0	4930488B22Rik	742	NA	NA	NA	NA	ndeg
chr1	184727140	184732619	Hlx	-	protein_coding	ENSMUSG00000039377	7	22	44	17	5.77706	19.7227	35.161	18.2487	Hlx	743	1.08039	0.830289	0.193181	0.326784	ndeg
chr1	184736977	184739520	Gm34342	+	lincRNA	ENSMUSG00000102158	1	0	0	0	0.825294	0	0	0	Gm34342	744	-1.31788	6.11779	0.829441	NA	ndeg
chr1	184786767	184811313	Marc1	-	protein_coding	ENSMUSG00000026621	6	2	17	8	4.95176	1.79297	13.5849	8.58764	Marc1	745	1.71451	1.26999	0.177009	0.304808	ndeg
chr1	184813068	184846451	Marc2	-	protein_coding	ENSMUSG00000073481	8721	8008	8562	6541	7197.39	7179.06	6842.01	7021.47	Marc2	746	-0.0528599	0.0420429	0.208651	0.346596	ndeg
chr1	184871926	184883218	C130074G19Rik	-	protein_coding	ENSMUSG00000039349	565	558	4456	3437	466.291	500.239	3560.85	3689.47	C130074G19Rik	747	2.90762	0.0955373	1.93e-203	6.16635e-201	up
chr1	184896789	184999570	Mark1	-	protein_coding	ENSMUSG00000026620	1467	1301	1606	1141	1210.71	1166.33	1283.38	1224.81	Mark1	748	0.0782633	0.087345	0.37024	0.52964	ndeg
chr1	185082738	185085964	Gm34732	-	lincRNA	ENSMUSG00000103942	2	1	0	0	1.65059	0.896485	0	0	Gm34732	749	-2.90265	5.81656	0.617756	NA	ndeg
chr1	185086102	185091319	4930433J02Rik	+	lincRNA	ENSMUSG00000103478	0	0	0	0	0	0	0	0	4930433J02Rik	750	0	6.12021	1	NA	ndeg
chr1	185091991	185099547	Gm37662	+	lincRNA	ENSMUSG00000104461	0	4	6	0	0	3.58594	4.79468	0	Gm37662	751	0.450609	2.69799	0.867357	NA	ndeg
chr1	185204117	185286759	Rab3gap2	+	protein_coding	ENSMUSG00000039318	3736	3619	4003	2964	3083.3	3244.38	3198.85	3181.72	Rab3gap2	752	0.0123698	0.0579182	0.830879	0.90114	ndeg
chr1	185284726	185329396	Iars2	-	protein_coding	ENSMUSG00000026618	6643	6138	6227	4600	5482.43	5502.63	4976.08	4937.89	Iars2	753	-0.14785	0.0473174	0.00178018	0.00581487	ndeg
chr1	185332149	185357777	Bpnt1	+	protein_coding	ENSMUSG00000026617	2419	2061	2562	1714	1996.39	1847.66	2047.33	1839.9	Bpnt1	754	0.0177962	0.0734144	0.808465	0.886086	ndeg
chr1	185359461	185362865	4930532G15Rik	-	lincRNA	ENSMUSG00000097261	4	0	0	0	3.30118	0	0	0	4930532G15Rik	755	-3.28027	4.15116	0.429408	NA	ndeg
chr1	185363044	185428360	Eprs	+	protein_coding	ENSMUSG00000026615	17079	15913	21413	15534	14095.2	14265.8	17111.4	16675.1	Eprs	756	0.252834	0.0349759	4.87279e-13	4.83741e-12	ndeg
chr1	185447116	185455568	Gm2061	-	lincRNA	ENSMUSG00000097615	2	2	4	0	1.65059	1.79297	3.19645	0	Gm2061	757	-0.0615659	2.31207	0.978756	0.991755	ndeg
chr1	185454848	185468762	Slc30a10	+	protein_coding	ENSMUSG00000026614	162	185	28	10	133.698	165.85	22.3752	10.7346	Slc30a10	758	-3.13872	0.41084	2.1761e-14	2.36109e-13	down
chr1	185744803	185757772	Gm38093	+	lincRNA	ENSMUSG00000103799	0	0	0	0	0	0	0	0	Gm38093	759	NA	NA	NA	NA	ndeg
chr1	186087731	186117310	Lyplal1	-	protein_coding	ENSMUSG00000039246	322	370	330	260	265.745	331.7	263.707	279.098	Lyplal1	760	-0.13843	0.183927	0.451669	0.61029	ndeg
chr1	186177338	186223789	Gm37134	+	lincRNA	ENSMUSG00000103449	0	0	0	0	0	0	0	0	Gm37134	761	NA	NA	NA	NA	ndeg
chr1	186511838	186558681	A730004F24Rik	-	lincRNA	ENSMUSG00000103690	0	0	0	0	0	0	0	0	A730004F24Rik	762	NA	NA	NA	NA	ndeg
chr1	186622792	186705989	Tgfb2	-	protein_coding	ENSMUSG00000039239	32	12	586	478	26.4094	10.7578	468.28	513.112	Tgfb2	763	4.70704	0.334716	6.43171e-45	2.27274e-43	up
chr1	186720978	186749358	Rrp15	-	protein_coding	ENSMUSG00000001305	2948	2607	3282	2392	2432.97	2337.14	2622.69	2567.71	Rrp15	764	0.121972	0.072439	0.0922219	0.180994	ndeg
chr1	186749396	186752921	A430105J06Rik	+	lincRNA	ENSMUSG00000097784	12	4	2	2	9.90353	3.58594	1.59823	2.14691	A430105J06Rik	765	-1.86356	1.57735	0.237426	0.383643	ndeg
chr1	186926933	186930112	1700023G09Rik	+	lincRNA	ENSMUSG00000103503	0	0	0	0	0	0	0	0	1700023G09Rik	766	NA	NA	NA	NA	ndeg
chr1	186967416	186970627	D1Pas1	+	protein_coding	ENSMUSG00000039224	0	0	0	0	0	0	0	0	D1Pas1	767	0	6.12021	1	NA	ndeg
chr1	187044648	187215465	Spata17	-	protein_coding	ENSMUSG00000026611	0	4	0	6	0	3.58594	0	6.44073	Spata17	768	0.833104	2.54507	0.743411	0.842268	ndeg
chr1	187215508	187351704	Gpatch2	+	protein_coding	ENSMUSG00000039210	1775	1643	2042	1628	1464.9	1472.93	1631.79	1747.59	Gpatch2	769	0.200925	0.086953	0.0208479	0.0520045	ndeg
chr1	187447877	187462664	Gm37896	+	lincRNA	ENSMUSG00000103923	0	0	0	0	0	0	0	0	Gm37896	770	NA	NA	NA	NA	ndeg
chr1	187608791	188214885	Esrrg	+	protein_coding	ENSMUSG00000026610	543	495	262	194	448.135	443.76	209.368	208.25	Esrrg	771	-1.09461	0.218911	5.72561e-07	3.23895e-06	down
chr1	188246140	188257885	Gm38064	+	lincRNA	ENSMUSG00000104482	0	0	0	0	0	0	0	0	Gm38064	772	NA	NA	NA	NA	ndeg
chr1	188262023	188965041	Ush2a	+	protein_coding	ENSMUSG00000026609	0	2	2	12	0	1.79297	1.59823	12.8815	Ush2a	773	3.02129	2.74413	0.270895	0.42306	ndeg
chr1	188971095	189007841	Kctd3	-	protein_coding	ENSMUSG00000026608	4237	3795	4391	3226	3496.77	3402.16	3508.91	3462.97	Kctd3	774	0.0152793	0.0570499	0.788835	0.873345	ndeg
chr1	189207930	189402273	Kcnk2	-	protein_coding	ENSMUSG00000037624	4	20	12	6	3.30118	17.9297	9.58936	6.44073	Kcnk2	775	-0.385945	0.931642	0.678682	0.797512	ndeg
chr1	189640606	189688086	Cenpf	-	protein_coding	ENSMUSG00000026605	4549	4180	5086	3693	3754.26	3747.31	4064.29	3964.27	Cenpf	776	0.0984046	0.0523185	0.0599887	0.127581	ndeg
chr1	189728268	189876695	Ptpn14	+	protein_coding	ENSMUSG00000026604	9698	8953	15975	12290	8003.7	8026.23	12765.8	13192.8	Ptpn14	777	0.695089	0.0381543	3.72611e-74	2.6093e-72	up
chr1	189880492	189922363	Smyd2	-	protein_coding	ENSMUSG00000026603	2263	2105	2037	1527	1867.64	1887.1	1627.79	1639.17	Smyd2	778	-0.200843	0.085176	0.018375	0.0466632	ndeg
chr1	190118035	190170714	Prox1	-	protein_coding	ENSMUSG00000010175	872	717	626	533	719.656	642.78	500.245	572.152	Prox1	779	-0.348732	0.132411	0.00844588	0.0235416	ndeg
chr1	190403645	190417145	Gm29678	+	lincRNA	ENSMUSG00000103644	0	0	0	0	0	0	0	0	Gm29678	780	NA	NA	NA	NA	ndeg
chr1	190419333	190444855	Gm30725	-	lincRNA	ENSMUSG00000103510	0	0	0	0	0	0	0	0	Gm30725	781	0	6.12021	1	NA	ndeg
chr1	190594326	190604548	Gm30932	+	lincRNA	ENSMUSG00000103963	0	0	0	0	0	0	0	0	Gm30932	782	NA	NA	NA	NA	ndeg
chr1	190700202	190911770	Rps6kc1	-	protein_coding	ENSMUSG00000089872	1626	1387	1432	1095	1341.93	1243.43	1144.33	1175.43	Rps6kc1	783	-0.157395	0.0882863	0.0746226	0.152772	ndeg
chr1	190925112	190946962	Angel2	+	protein_coding	ENSMUSG00000026634	2613	2503	2632	2243	2156.49	2243.9	2103.27	2407.76	Angel2	784	0.0336615	0.0723934	0.641946	0.770325	ndeg
chr1	190947646	190979296	Vash2	-	protein_coding	ENSMUSG00000037568	114	108	126	82	94.0835	96.8204	100.688	88.0233	Vash2	785	-0.0135809	0.314795	0.965588	0.98505	ndeg
chr1	190992692	190994677	Gm31373	+	lincRNA	ENSMUSG00000104487	0	0	0	0	0	0	0	0	Gm31373	786	0	6.12021	1	NA	ndeg
chr1	191005847	191026158	Flvcr1	-	protein_coding	ENSMUSG00000066595	859	871	963	741	708.928	780.839	769.546	795.43	Flvcr1	787	0.0709297	0.117719	0.546817	0.694341	ndeg
chr1	19103022	19166346	Tfap2d	+	protein_coding	ENSMUSG00000042596	0	0	0	0	0	0	0	0	Tfap2d	788	NA	NA	NA	NA	ndeg
chr1	191036639	191042942	Spata45	+	protein_coding	ENSMUSG00000057072	2	0	0	0	1.65059	0	0	0	Spata45	789	-2.28926	3.2946	0.487148	NA	ndeg
chr1	191045826	191062932	Tatdn3	-	protein_coding	ENSMUSG00000026632	347	328	308	315	286.377	294.047	246.127	338.138	Tatdn3	790	0.00296334	0.181906	0.987003	0.995506	ndeg
chr1	191063012	191086474	Nsl1	+	protein_coding	ENSMUSG00000062510	1958	1862	1747	1482	1615.93	1669.26	1396.05	1590.86	Nsl1	791	-0.13886	0.1043	0.183072	0.313173	ndeg
chr1	191097847	191108945	Batf3	+	protein_coding	ENSMUSG00000026630	6	8	13	42	4.95176	7.17188	10.3885	45.0851	Batf3	792	2.18868	1.16742	0.0608195	0.129026	ndeg
chr1	191132657	191134014	Gm38161	+	lincRNA	ENSMUSG00000102777	0	0	0	0	0	0	0	0	Gm38161	793	NA	NA	NA	NA	ndeg
chr1	191162584	191164817	Fam71a	-	protein_coding	ENSMUSG00000091017	5	2	12	0	4.12647	1.79297	9.58936	0	Fam71a	794	0.758988	1.08712	0.485076	0.639045	ndeg
chr1	191170296	191218039	Atf3	-	protein_coding	ENSMUSG00000026628	966	824	1840	1307	797.234	738.704	1470.37	1403.01	Atf3	795	0.903994	0.0798595	1.04717e-29	2.40051e-28	up
chr1	191224454	191226140	D730003I15Rik	+	lincRNA	ENSMUSG00000073478	82	40	60	48	67.6741	35.8594	47.9468	51.5259	D730003I15Rik	796	-0.0621844	0.457771	0.891946	0.940324	ndeg
chr1	191267178	191288714	Gm37168	+	lincRNA	ENSMUSG00000103174	0	0	0	0	0	0	0	0	Gm37168	797	0	6.12021	1	NA	ndeg
chr1	191306789	191318194	Nenf	-	protein_coding	ENSMUSG00000037499	998	885	996	734	823.644	793.39	795.917	787.916	Nenf	798	-0.0299209	0.115104	0.794904	0.877151	ndeg
chr1	191325912	191350914	Tmem206	+	protein_coding	ENSMUSG00000026627	761	636	580	476	628.049	570.165	463.486	510.965	Tmem206	799	-0.301688	0.118663	0.0110101	0.0297181	ndeg
chr1	191351975	191403272	Ppp2r5a	-	protein_coding	ENSMUSG00000026626	6454	6236	5387	4259	5326.45	5590.48	4304.82	4571.85	Ppp2r5a	800	-0.299364	0.0503745	2.80258e-09	2.02642e-08	ndeg
chr1	191436340	191465048	Gm32200	-	lincRNA	ENSMUSG00000103114	0	2	0	0	0	1.79297	0	0	Gm32200	801	-2.38938	4.52829	0.597737	NA	ndeg
chr1	191490910	191493905	Gm37432	-	lincRNA	ENSMUSG00000103517	0	0	0	0	0	0	0	0	Gm37432	802	NA	NA	NA	NA	ndeg
chr1	191537356	191575544	Dtl	-	protein_coding	ENSMUSG00000037474	4624	4088	4864	3596	3816.16	3664.83	3886.89	3860.15	Dtl	803	0.0503511	0.0583142	0.387893	0.547614	ndeg
chr1	191575636	191623688	Ints7	+	protein_coding	ENSMUSG00000037461	4992	4471	4759	3188	4119.87	4008.19	3802.98	3422.18	Ints7	804	-0.168149	0.0565356	0.00293744	0.0091786	ndeg
chr1	191717834	191784255	Lpgat1	+	protein_coding	ENSMUSG00000026623	2824	2730	4423	3614	2330.63	2447.41	3534.48	3879.47	Lpgat1	805	0.632832	0.0654571	4.12775e-22	6.96404e-21	up
chr1	191821444	191833050	Nek2	+	protein_coding	ENSMUSG00000026622	3552	3340	3644	2836	2931.44	2994.26	2911.97	3044.32	Nek2	806	0.00660035	0.0568081	0.907504	0.949416	ndeg
chr1	191906767	191913247	Slc30a1	+	protein_coding	ENSMUSG00000037434	431	473	693	511	355.702	424.038	553.785	548.536	Slc30a1	807	0.500805	0.143024	0.000462581	0.00169231	ndeg
chr1	191977370	191988283	Rd3	+	protein_coding	ENSMUSG00000049353	0	0	0	0	0	0	0	0	Rd3	808	NA	NA	NA	NA	ndeg
chr1	191997205	192092559	Traf5	-	protein_coding	ENSMUSG00000026637	14	16	6	10	11.5541	14.3438	4.79468	10.7346	Traf5	809	-0.756987	0.985465	0.442397	0.601417	ndeg
chr1	19208914	19238576	Tfap2b	+	protein_coding	ENSMUSG00000025927	0	0	0	0	0	0	0	0	Tfap2b	810	0	6.12021	1	NA	ndeg
chr1	192098546	192138062	Rcor3	-	protein_coding	ENSMUSG00000037395	585	550	741	563	482.797	493.067	592.143	604.355	Rcor3	811	0.293802	0.135262	0.0298483	0.0705562	ndeg
chr1	192190774	192510159	Kcnh1	+	protein_coding	ENSMUSG00000058248	0	2	10	0	0	1.79297	7.99113	0	Kcnh1	812	2.16252	5.87708	0.712905	NA	ndeg
chr1	19242725	19243769	Gm28340	+	lincRNA	ENSMUSG00000100538	0	0	0	0	0	0	0	0	Gm28340	813	NA	NA	NA	NA	ndeg
chr1	192496711	192771223	Hhat	-	protein_coding	ENSMUSG00000037375	198	179	258	214	163.408	160.471	206.171	229.719	Hhat	814	0.426249	0.220924	0.0536818	0.116297	ndeg
chr1	192841661	192842740	1700065J18Rik	+	lincRNA	ENSMUSG00000100872	0	0	0	0	0	0	0	0	1700065J18Rik	815	NA	NA	NA	NA	ndeg
chr1	192844488	192855756	Sertad4	-	protein_coding	ENSMUSG00000016262	60	64	413	347	49.5176	57.3751	330.034	372.489	Sertad4	816	2.71685	0.253038	6.82897e-27	1.42295e-25	up
chr1	192891233	193035775	Syt14	-	protein_coding	ENSMUSG00000016200	224	233	992	663	184.866	208.881	792.72	711.701	Syt14	817	1.93652	0.154531	5.01509e-36	1.43224e-34	up
chr1	193040973	193042405	Gm31406	-	lincRNA	ENSMUSG00000103640	0	0	0	0	0	0	0	0	Gm31406	818	NA	NA	NA	NA	ndeg
chr1	193091104	193130272	Diexf	-	protein_coding	ENSMUSG00000016181	1508	1480	1523	1083	1244.54	1326.8	1217.05	1162.55	Diexf	819	-0.1104	0.0865412	0.202062	0.338152	ndeg
chr1	193153111	193172023	Irf6	+	protein_coding	ENSMUSG00000026638	415	416	438	304	342.497	372.938	350.012	326.33	Irf6	820	-0.0795453	0.190081	0.675595	0.795098	ndeg
chr1	193168046	193177832	A130010J15Rik	+	protein_coding	ENSMUSG00000079144	471	407	397	337	388.714	364.87	317.248	361.754	A130010J15Rik	821	-0.153521	0.166046	0.35519	0.514375	ndeg
chr1	193175453	193201703	Traf3ip3	-	protein_coding	ENSMUSG00000037318	5	0	2	4	4.12647	0	1.59823	4.29382	Traf3ip3	822	0.505924	3.79713	0.894005	NA	ndeg
chr1	193207699	193343878	Lamb3	+	protein_coding	ENSMUSG00000026639	14	34	88	58	11.5541	30.4805	70.322	62.2604	Lamb3	823	1.66409	0.610147	0.00638434	0.0183387	up
chr1	193221634	193264075	Hsd11b1	-	protein_coding	ENSMUSG00000016194	0	0	14	2	0	0	11.1876	2.14691	Hsd11b1	824	5.39846	5.36621	0.314411	NA	ndeg
chr1	193272161	193273217	G0s2	-	protein_coding	ENSMUSG00000009633	38	32	42	38	31.3612	28.6875	33.5628	40.7913	G0s2	825	0.305234	0.639469	0.633131	0.764062	ndeg
chr1	193346346	193370298	Camk1g	-	protein_coding	ENSMUSG00000016179	6	8	2	0	4.95176	7.17188	1.59823	0	Camk1g	826	-2.90675	5.52807	0.599016	0.737339	ndeg
chr1	193507238	193510174	4631405K08Rik	-	lincRNA	ENSMUSG00000097850	0	0	6	1	0	0	4.79468	1.07346	4631405K08Rik	827	4.2163	5.13635	0.411717	NA	ndeg
chr1	194212187	194222759	4930503O07Rik	-	lincRNA	ENSMUSG00000103692	0	0	0	0	0	0	0	0	4930503O07Rik	828	0	6.12021	1	NA	ndeg
chr1	194618218	194816869	Plxna2	+	protein_coding	ENSMUSG00000026640	2	0	86	62	1.65059	0	68.7237	66.5542	Plxna2	829	6.30941	1.2468	4.18211e-07	2.40303e-06	up
chr1	194938819	194961279	Cd34	+	protein_coding	ENSMUSG00000016494	0	0	0	0	0	0	0	0	Cd34	830	NA	NA	NA	NA	ndeg
chr1	194989062	194995345	Gm32250	-	lincRNA	ENSMUSG00000104206	0	0	0	0	0	0	0	0	Gm32250	831	NA	NA	NA	NA	ndeg
chr1	195017892	195018242	Gm37027	-	lincRNA	ENSMUSG00000104077	0	0	0	1	0	0	0	1.07346	Gm37027	832	1.72339	6.09991	0.77754	NA	ndeg
chr1	195036826	195092249	Cd46	-	protein_coding	ENSMUSG00000016493	18	44	43	30	14.8553	39.4454	34.3619	32.2037	Cd46	833	0.297978	0.72302	0.680244	0.798141	ndeg
chr1	195097382	195131586	Cr1l	-	protein_coding	ENSMUSG00000016481	2084	1957	2369	1815	1719.91	1754.42	1893.1	1948.32	Cr1l	834	0.144456	0.0744851	0.0524524	0.113988	ndeg
chr1	195136811	195176716	Cr2	-	protein_coding	ENSMUSG00000026616	0	0	0	0	0	0	0	0	Cr2	835	0	6.12021	1	NA	ndeg
chr1	20057779	20618064	Pkhd1	-	protein_coding	ENSMUSG00000043760	0	0	2	2	0	0	1.59823	2.14691	Pkhd1	836	3.56021	2.89757	0.21919	0.361024	ndeg
chr1	20669882	20684298	Gm28653	+	lincRNA	ENSMUSG00000099906	0	0	0	0	0	0	0	0	Gm28653	837	NA	NA	NA	NA	ndeg
chr1	20730905	20734496	Il17a	+	protein_coding	ENSMUSG00000025929	0	0	0	0	0	0	0	0	Il17a	838	NA	NA	NA	NA	ndeg
chr1	20777146	20790617	Il17f	-	protein_coding	ENSMUSG00000041872	6	0	6	4	4.95176	0	4.79468	4.29382	Il17f	839	0.867402	2.03601	0.670086	0.790982	ndeg
chr1	20802968	20820312	Mcm3	-	protein_coding	ENSMUSG00000041859	15380	13989	14467	10870	12693	12540.9	11560.8	11668.5	Mcm3	840	-0.119589	0.036181	0.000948761	0.00328059	ndeg
chr1	20836661	20839689	Gm28065	+	lincRNA	ENSMUSG00000102121	0	0	0	0	0	0	0	0	Gm28065	841	NA	NA	NA	NA	ndeg
chr1	20888650	20890473	6720483E21Rik	-	lincRNA	ENSMUSG00000097934	2	4	0	0	1.65059	3.58594	0	0	6720483E21Rik	842	-3.9379	2.34854	0.0935929	0.182963	ndeg
chr1	20890606	20939650	Paqr8	+	protein_coding	ENSMUSG00000025931	146	118	592	385	120.493	105.785	473.075	413.28	Paqr8	843	1.9705	0.181322	1.64823e-27	3.49616e-26	up
chr1	20951626	20990841	Efhc1	+	protein_coding	ENSMUSG00000041809	40	48	105	75	33.0118	43.0313	83.9069	80.5092	Efhc1	844	1.11605	0.355623	0.00169933	0.00558289	up
chr1	20996299	21079229	Tram2	-	protein_coding	ENSMUSG00000041779	2912	2423	3157	2348	2403.26	2172.18	2522.8	2520.47	Tram2	845	0.139898	0.064255	0.0294636	0.0698449	ndeg
chr1	21218575	21230167	Tmem14a	+	protein_coding	ENSMUSG00000025933	119	103	122	66	98.21	92.338	97.4918	70.8481	Tmem14a	846	-0.171598	0.315984	0.587089	0.728082	ndeg
chr1	21240589	21265661	Gsta3	+	protein_coding	ENSMUSG00000025934	3	13	17	23	2.47588	11.6543	13.5849	24.6895	Gsta3	847	1.43993	1.02988	0.162064	0.28448	ndeg
chr1	21349641	21352200	Khdc1a	+	protein_coding	ENSMUSG00000067750	12	4	392	340	9.90353	3.58594	313.252	364.975	Khdc1a	848	5.64642	1.11793	4.39969e-07	2.51955e-06	up
chr1	21368331	21370845	Khdc1c	+	protein_coding	ENSMUSG00000041722	3	4	274	179	2.47588	3.58594	218.957	192.149	Khdc1c	849	6.08768	1.16083	1.56918e-07	9.47068e-07	up
chr1	21383556	21386373	Khdc1b	+	protein_coding	ENSMUSG00000085079	0	0	18	6	0	0	14.384	6.44073	Khdc1b	850	6.04388	2.4538	0.0137754	0.0362739	up
chr1	21398403	21961942	Kcnq5	-	protein_coding	ENSMUSG00000028033	423	353	337	214	349.099	316.459	269.301	229.719	Kcnq5	851	-0.41187	0.174041	0.0179568	0.0457298	ndeg
chr1	21959842	21962530	Gm26580	+	lincRNA	ENSMUSG00000097109	4	3	4	2	3.30118	2.68946	3.19645	2.14691	Gm26580	852	-0.146305	1.14373	0.898213	0.944528	ndeg
chr1	22286251	22805994	Rims1	-	protein_coding	ENSMUSG00000041670	0	4	4	0	0	3.58594	3.19645	0	Rims1	853	-0.133017	3.06663	0.965402	0.98505	ndeg
chr1	23100473	23102253	4933415F23Rik	-	protein_coding	ENSMUSG00000073730	0	0	0	0	0	0	0	0	4933415F23Rik	854	NA	NA	NA	NA	ndeg
chr1	23291537	23291935	Gm27028	+	lincRNA	ENSMUSG00000097970	0	0	0	0	0	0	0	0	Gm27028	855	0	5.51215	1	NA	ndeg
chr1	23293729	23294075	Gm29107	+	lincRNA	ENSMUSG00000100775	0	0	0	0	0	0	0	0	Gm29107	856	0	6.12021	1	NA	ndeg
chr1	23366424	23397772	Ogfrl1	-	protein_coding	ENSMUSG00000026158	88	34	48	34	72.6259	30.4805	38.3574	36.4975	Ogfrl1	857	-0.471215	0.274698	0.0862734	0.171696	ndeg
chr1	23574587	23596664	Gm28822	+	lincRNA	ENSMUSG00000099503	0	0	0	0	0	0	0	0	Gm28822	858	NA	NA	NA	NA	ndeg
chr1	23761753	23849158	B3gat2	+	protein_coding	ENSMUSG00000026156	31	44	36	25	25.5841	39.4454	28.7681	26.8364	B3gat2	859	-0.222048	0.563496	0.693541	0.807727	ndeg
chr1	23844846	23922317	Smap1	-	protein_coding	ENSMUSG00000026155	1343	1372	1852	1280	1108.37	1229.98	1479.96	1374.02	Smap1	860	0.289495	0.0878865	0.000987856	0.00340356	ndeg
chr1	23995939	24005656	Sdhaf4	-	protein_coding	ENSMUSG00000026154	351	290	313	275	289.678	259.981	250.122	295.2	Sdhaf4	861	-0.0165821	0.167793	0.921277	0.957554	ndeg
chr1	24011093	24100341	Fam135a	-	protein_coding	ENSMUSG00000026153	2691	2314	2752	2145	2220.87	2074.47	2199.16	2302.56	Fam135a	862	0.0668709	0.0839939	0.42595	0.58537	ndeg
chr1	24177610	24252684	Col9a1	+	protein_coding	ENSMUSG00000026147	0	0	0	0	0	0	0	0	Col9a1	863	NA	NA	NA	NA	ndeg
chr1	24261890	24587472	Col19a1	-	protein_coding	ENSMUSG00000026141	0	0	0	0	0	0	0	0	Col19a1	864	NA	NA	NA	NA	ndeg
chr1	24678630	24766301	Lmbrd1	+	protein_coding	ENSMUSG00000073725	2695	2406	2626	1782	2224.17	2156.94	2098.47	1912.9	Lmbrd1	865	-0.125362	0.0682144	0.0660969	0.138045	ndeg
chr1	24963209	24965158	Gm28237	-	lincRNA	ENSMUSG00000100483	0	0	0	0	0	0	0	0	Gm28237	866	NA	NA	NA	NA	ndeg
chr1	25026581	25027232	Gm29414	-	lincRNA	ENSMUSG00000099392	0	0	0	0	0	0	0	0	Gm29414	867	NA	NA	NA	NA	ndeg
chr1	25067476	25829707	Adgrb3	-	protein_coding	ENSMUSG00000033569	0	0	0	4	0	0	0	4.29382	Adgrb3	868	3.75624	5.98592	0.530323	NA	ndeg
chr1	26681814	26687460	4931408C20Rik	-	protein_coding	ENSMUSG00000073722	2	0	46	27	1.65059	0	36.7592	28.9833	4931408C20Rik	869	5.30955	4.42971	0.230675	0.375842	ndeg
chr1	27884046	27902396	Gm5524	+	lincRNA	ENSMUSG00000101514	0	0	0	0	0	0	0	0	Gm5524	870	NA	NA	NA	NA	ndeg
chr1	28776117	28780252	Gm597	-	protein_coding	ENSMUSG00000048411	0	0	0	0	0	0	0	0	Gm597	871	NA	NA	NA	NA	ndeg
chr1	30718560	30719962	Gm9898	-	lincRNA	ENSMUSG00000053185	0	0	0	0	0	0	0	0	Gm9898	872	NA	NA	NA	NA	ndeg
chr1	30802339	30873921	Phf3	-	protein_coding	ENSMUSG00000048874	6572	6195	10394	7789	5423.83	5553.73	8305.98	8361.14	Phf3	873	0.602471	0.0506418	1.231e-32	3.13598e-31	up
chr1	30940302	30949309	Ptp4a1	-	protein_coding	ENSMUSG00000026064	99	81	130	100	81.7041	72.6153	103.885	107.346	Ptp4a1	874	0.451545	0.327563	0.16805	0.292965	ndeg
chr1	30940302	30949770	Ptp4a1	-	protein_coding	ENSMUSG00000117310	23	32	24	13	18.9818	28.6875	19.1787	13.9549	Ptp4a1	875	-0.513109	0.631791	0.416706	0.576482	ndeg
chr1	30977243	30977968	AC153137.1	-	protein_coding	ENSMUSG00000117091	2	0	4	0	1.65059	0	3.19645	0	AC153137.1	876	0.957449	5.91473	0.871404	NA	ndeg
chr1	30997842	31222684	4931428L18Rik	-	protein_coding	ENSMUSG00000086727	0	0	0	2	0	0	0	2.14691	4931428L18Rik	877	2.75107	6.02407	0.647901	NA	ndeg
chr1	31041919	31043675	Gm28644	+	lincRNA	ENSMUSG00000100237	0	0	0	0	0	0	0	0	Gm28644	878	NA	NA	NA	NA	ndeg
chr1	31176401	31204725	Lgsn	+	protein_coding	ENSMUSG00000050217	0	0	0	0	0	0	0	0	Lgsn	879	0	6.12021	1	NA	ndeg
chr1	31222838	31224288	Pih1d3	+	protein_coding	ENSMUSG00000026063	0	0	0	0	0	0	0	0	Pih1d3	880	NA	NA	NA	NA	ndeg
chr1	3205901	3671498	Xkr4	-	protein_coding	ENSMUSG00000051951	8	12	10	0	6.60235	10.7578	7.99113	0	Xkr4	881	-1.08961	1.82849	0.551238	0.698429	ndeg
chr1	32172714	32658568	Khdrbs2	+	protein_coding	ENSMUSG00000026058	0	0	0	0	0	0	0	0	Khdrbs2	882	0	6.12021	1	NA	ndeg
chr1	32543686	32547294	Gm5415	-	protein_coding	ENSMUSG00000091318	0	0	0	0	0	0	0	0	Gm5415	883	NA	NA	NA	NA	ndeg
chr1	33065130	33066350	Gm37724	+	lincRNA	ENSMUSG00000102917	0	0	0	0	0	0	0	0	Gm37724	884	NA	NA	NA	NA	ndeg
chr1	33212774	33215475	Gm37591	-	lincRNA	ENSMUSG00000104230	0	0	0	0	0	0	0	0	Gm37591	885	NA	NA	NA	NA	ndeg
chr1	33453810	33669795	Prim2	-	protein_coding	ENSMUSG00000026134	1949	1770	2124	1488	1608.5	1586.78	1697.32	1597.3	Prim2	886	0.0453134	0.078714	0.564838	0.710126	ndeg
chr1	33719887	33742564	Rab23	+	protein_coding	ENSMUSG00000004768	1017	993	1643	1130	839.324	890.21	1312.94	1213	Rab23	887	0.548404	0.0925513	3.11517e-09	2.24714e-08	ndeg
chr1	33745484	33757795	Bag2	-	protein_coding	ENSMUSG00000042215	2374	2078	2302	1817	1959.25	1862.9	1839.56	1950.47	Bag2	888	-0.0137861	0.0692456	0.842193	0.907408	ndeg
chr1	33761545	33814595	Zfp451	-	protein_coding	ENSMUSG00000042197	2396	2117	3104	2300	1977.4	1897.86	2480.45	2468.95	Zfp451	889	0.352843	0.0797374	9.64159e-06	4.69706e-05	ndeg
chr1	33852052	33907816	Bend6	-	protein_coding	ENSMUSG00000042182	18	12	59	59	14.8553	10.7578	47.1477	63.3339	Bend6	890	2.10426	0.726857	0.00379148	0.0115073	up
chr1	33908225	34308661	Dst	+	protein_coding	ENSMUSG00000026131	5500	4940	10487	8011	4539.12	4428.64	8380.3	8599.45	Dst	891	0.920403	0.0398155	3.1438e-118	4.15633e-116	up
chr1	34329433	34330307	Gm37958	-	lincRNA	ENSMUSG00000104397	0	0	0	0	0	0	0	0	Gm37958	892	NA	NA	NA	NA	ndeg
chr1	34427002	34433264	Gm37233	-	lincRNA	ENSMUSG00000102336	0	0	0	2	0	0	0	2.14691	Gm37233	893	2.75107	6.02407	0.647901	NA	ndeg
chr1	34436670	34439672	Ccdc115	-	protein_coding	ENSMUSG00000042111	2055	1686	1579	1148	1695.98	1511.47	1261.8	1232.33	Ccdc115	894	-0.362908	0.0934419	0.000102842	0.000426265	ndeg
chr1	34439851	34449356	Imp4	+	protein_coding	ENSMUSG00000026127	4753	4450	4778	3579	3922.62	3989.36	3818.16	3841.9	Imp4	895	-0.0467249	0.0489698	0.340003	0.499394	ndeg
chr1	34459762	34475733	Ptpn18	+	protein_coding	ENSMUSG00000026126	59	29	44	38	48.6924	25.9981	35.161	40.7913	Ptpn18	896	0.0197569	0.615612	0.974398	0.989807	ndeg
chr1	34477167	34485933	4930568A12Rik	-	lincRNA	ENSMUSG00000101223	0	0	0	0	0	0	0	0	4930568A12Rik	897	0	6.12021	1	NA	ndeg
chr1	34498410	34503063	Prss39	+	protein_coding	ENSMUSG00000026125	0	0	0	0	0	0	0	0	Prss39	898	NA	NA	NA	NA	ndeg
chr1	34535648	34544313	Cfc1	+	protein_coding	ENSMUSG00000026124	31	48	54	38	25.5841	43.0313	43.1521	40.7913	Cfc1	899	0.294377	0.552458	0.594138	0.733514	ndeg
chr1	34543968	34560943	Prss40	-	protein_coding	ENSMUSG00000037529	8	6	4	0	6.60235	5.37891	3.19645	0	Prss40	900	-1.89834	5.83535	0.744942	NA	ndeg
chr1	34579657	34590944	Amer3	+	protein_coding	ENSMUSG00000045174	2	0	0	0	1.65059	0	0	0	Amer3	901	-2.27972	6.03814	0.705763	NA	ndeg
chr1	34678188	34813309	Arhgef4	+	protein_coding	ENSMUSG00000037509	144	135	91	75	118.842	121.026	72.7193	80.5092	Arhgef4	902	-0.649041	0.31828	0.0414288	0.0935731	ndeg
chr1	34813219	34843065	Fam168b	-	protein_coding	ENSMUSG00000037503	9307	9030	9266	6987	7681.01	8095.26	7404.58	7500.23	Fam168b	903	-0.0819725	0.0395918	0.038411	0.0877508	ndeg
chr1	34849976	34879580	Plekhb2	+	protein_coding	ENSMUSG00000026123	1738	1632	2916	2375	1434.36	1463.06	2330.21	2549.46	Plekhb2	904	0.751197	0.0931502	7.36168e-16	8.77907e-15	up
chr1	35625606	35651297	Gm37068	-	lincRNA	ENSMUSG00000104417	0	0	0	0	0	0	0	0	Gm37068	905	NA	NA	NA	NA	ndeg
chr1	35806974	35810462	Gm28415	+	lincRNA	ENSMUSG00000101714	0	0	0	0	0	0	0	0	Gm28415	906	NA	NA	NA	NA	ndeg
chr1	35879845	35881119	1110002O04Rik	+	lincRNA	ENSMUSG00000102531	0	0	0	0	0	0	0	0	1110002O04Rik	907	NA	NA	NA	NA	ndeg
chr1	35981960	35986373	Gm37146	-	lincRNA	ENSMUSG00000102279	0	0	0	0	0	0	0	0	Gm37146	908	NA	NA	NA	NA	ndeg
chr1	36002985	36011044	Gm33222	-	lincRNA	ENSMUSG00000103708	28	23	35	22	23.1082	20.6192	27.969	23.616	Gm33222	909	0.241127	0.630269	0.702033	0.814031	ndeg
chr1	36011072	36011894	4930535G08Rik	+	lincRNA	ENSMUSG00000104201	2	0	0	0	1.65059	0	0	0	4930535G08Rik	910	-2.28829	3.41534	0.502855	NA	ndeg
chr1	36068400	36106446	Hs6st1	+	protein_coding	ENSMUSG00000045216	5796	5251	7896	5855	4783.4	4707.45	6309.8	6285.08	Hs6st1	911	0.408212	0.0540465	4.25424e-14	4.52449e-13	ndeg
chr1	36132042	36138746	Gm33280	+	lincRNA	ENSMUSG00000102202	36	28	43	21	29.7106	25.1016	34.3619	22.5426	Gm33280	912	0.0600993	0.661232	0.92758	0.961498	ndeg
chr1	36140027	36244720	Uggt1	-	protein_coding	ENSMUSG00000037470	13611	12519	16111	12000	11233.1	11223.1	12874.5	12881.5	Uggt1	913	0.197787	0.0413709	1.74574e-06	9.37089e-06	ndeg
chr1	36264597	36274679	Neurl3	-	protein_coding	ENSMUSG00000047180	42	28	20	12	34.6624	25.1016	15.9823	12.8815	Neurl3	914	-1.04536	0.687682	0.128481	0.236627	ndeg
chr1	36307733	36324029	Arid5a	+	protein_coding	ENSMUSG00000037447	140	169	208	152	115.541	151.506	166.216	163.165	Arid5a	915	0.304752	0.2494	0.221729	0.364541	ndeg
chr1	36332708	36333420	4930403P22Rik	+	lincRNA	ENSMUSG00000102762	4	0	0	0	3.30118	0	0	0	4930403P22Rik	916	-3.27834	5.54126	0.554103	NA	ndeg
chr1	36335730	36369181	Kansl3	-	protein_coding	ENSMUSG00000010453	5521	4912	5202	3876	4556.45	4403.54	4156.99	4160.71	Kansl3	917	-0.107463	0.0548534	0.0501016	0.109875	ndeg
chr1	36372291	36422110	Fer1l5	+	protein_coding	ENSMUSG00000037432	105	125	135	102	86.6559	112.061	107.88	109.492	Fer1l5	918	0.130521	0.321149	0.684436	0.801015	ndeg
chr1	36419871	36445271	Lman2l	-	protein_coding	ENSMUSG00000001143	1805	1912	1614	1202	1489.66	1714.08	1289.77	1290.29	Lman2l	919	-0.311765	0.0899282	0.000526652	0.00190354	ndeg
chr1	36471620	36508764	Cnnm4	+	protein_coding	ENSMUSG00000037408	443	444	500	317	365.605	398.04	399.557	340.285	Cnnm4	920	-0.0420694	0.166308	0.800298	0.880949	ndeg
chr1	36511867	36528237	Cnnm3	+	protein_coding	ENSMUSG00000001138	1448	1496	1357	1101	1195.03	1341.14	1084.4	1181.87	Cnnm3	921	-0.16329	0.104625	0.118591	0.22193	ndeg
chr1	36530188	36536883	Ankrd23	-	protein_coding	ENSMUSG00000067653	104	121	65	60	85.8306	108.475	51.9424	64.4073	Ankrd23	922	-0.7452	0.328009	0.0230931	0.056674	ndeg
chr1	36530193	36539429	Gm42417	-	protein_coding	ENSMUSG00000109510	0	0	0	0	0	0	0	0	Gm42417	923	NA	NA	NA	NA	ndeg
chr1	36537507	36547445	Ankrd39	-	protein_coding	ENSMUSG00000079610	935	852	802	571	771.65	763.806	640.889	612.943	Ankrd39	924	-0.291215	0.11008	0.00815755	0.0228376	ndeg
chr1	36548639	36558349	Sema4c	-	protein_coding	ENSMUSG00000026121	7305	6916	4948	3767	6028.77	6200.09	3954.01	4043.71	Sema4c	925	-0.613096	0.0423891	2.05951e-47	7.89616e-46	down
chr1	36562692	36683183	Fam178b	-	protein_coding	ENSMUSG00000046337	15	19	20	5	12.3794	17.0332	15.9823	5.36728	Fam178b	926	-0.42853	0.74825	0.566841	0.711614	ndeg
chr1	36691449	36693681	Cox5b	+	protein_coding	ENSMUSG00000061518	10446	9284	7889	5794	8621.02	8322.97	6304.2	6219.6	Cox5b	927	-0.436043	0.0606985	6.78233e-13	6.62086e-12	ndeg
chr1	36698114	36714422	Actr1b	-	protein_coding	ENSMUSG00000037351	9985	9150	9141	7012	8240.56	8202.84	7304.69	7527.07	Actr1b	928	-0.149334	0.040678	0.000241494	0.000932884	ndeg
chr1	36710149	36757953	4933424G06Rik	+	protein_coding	ENSMUSG00000102416	0	0	5	0	0	0	3.99557	0	4933424G06Rik	929	3.68109	3.22809	0.254148	0.403105	ndeg
chr1	36739048	36744792	Gm33533	-	lincRNA	ENSMUSG00000104237	0	0	0	0	0	0	0	0	Gm33533	930	0	6.12021	1	NA	ndeg
chr1	36761798	36782818	Zap70	+	protein_coding	ENSMUSG00000026117	0	4	7	14	0	3.58594	5.59379	15.0284	Zap70	931	2.53025	2.37151	0.286	0.440238	ndeg
chr1	36792191	36943666	Tmem131	-	protein_coding	ENSMUSG00000026116	4479	4158	5606	4261	3696.49	3727.59	4479.83	4573.99	Tmem131	932	0.285995	0.0511345	2.2319e-08	1.4763e-07	ndeg
chr1	37026596	37187613	Vwa3b	+	protein_coding	ENSMUSG00000050122	0	0	6	2	0	0	4.79468	2.14691	Vwa3b	933	4.45678	5.29551	0.400004	NA	ndeg
chr1	37214434	37263384	Cnga3	+	protein_coding	ENSMUSG00000026114	0	0	36	12	0	0	28.7681	12.8815	Cnga3	934	7.04012	5.19532	0.17539	0.302494	ndeg
chr1	37299865	37410736	Inpp4a	+	protein_coding	ENSMUSG00000026113	340	259	315	218	280.6	232.19	251.721	234.013	Inpp4a	935	-0.0775633	0.180576	0.667536	0.789247	ndeg
chr1	37417084	37430103	Coa5	-	protein_coding	ENSMUSG00000026112	7678	6907	8257	6256	6336.61	6192.03	6598.28	6715.54	Coa5	936	0.0872553	0.0410572	0.0335686	0.0780249	ndeg
chr1	37430139	37439124	Unc50	+	protein_coding	ENSMUSG00000026111	2510	2304	2206	1497	2071.49	2065.5	1762.84	1606.96	Unc50	937	-0.29405	0.0765504	0.000122403	0.000498187	ndeg
chr1	37439340	37541016	Mgat4a	-	protein_coding	ENSMUSG00000026110	456	406	251	167	376.334	363.973	200.577	179.267	Mgat4a	938	-0.959288	0.175975	5.00093e-08	3.19559e-07	down
chr1	37611677	37720085	2010300C02Rik	-	protein_coding	ENSMUSG00000026090	0	2	0	0	0	1.79297	0	0	2010300C02Rik	939	-2.38685	3.84134	0.534364	NA	ndeg
chr1	37754776	37866429	Tsga10	-	protein_coding	ENSMUSG00000060771	308	298	255	159	254.191	267.153	203.774	170.679	Tsga10	940	-0.473488	0.223381	0.0340364	0.0790045	ndeg
chr1	37871738	37876228	Lipt1	+	protein_coding	ENSMUSG00000037216	215	219	206	139	177.438	196.33	164.617	149.21	Lipt1	941	-0.249246	0.230027	0.278564	0.432176	ndeg
chr1	37874801	37890411	Mitd1	-	protein_coding	ENSMUSG00000026088	680	685	713	532	561.2	614.093	569.768	571.078	Mitd1	942	-0.0425165	0.136559	0.755541	0.850355	ndeg
chr1	37890477	37898535	Mrpl30	+	protein_coding	ENSMUSG00000026087	2750	2474	2182	1810	2269.56	2217.91	1743.66	1942.95	Mrpl30	943	-0.285187	0.0886615	0.0012973	0.00435825	ndeg
chr1	37905923	37916493	Lyg2	-	protein_coding	ENSMUSG00000061584	0	0	0	0	0	0	0	0	Lyg2	944	NA	NA	NA	NA	ndeg
chr1	37946736	37957759	Lyg1	-	protein_coding	ENSMUSG00000026085	0	0	0	0	0	0	0	0	Lyg1	945	NA	NA	NA	NA	ndeg
chr1	37985189	37997893	Txndc9	-	protein_coding	ENSMUSG00000058407	3283	3052	3355	2500	2709.44	2736.07	2681.02	2683.64	Txndc9	946	-0.0215503	0.0627157	0.731133	0.833221	ndeg
chr1	37998010	38055579	Eif5b	+	protein_coding	ENSMUSG00000026083	11555	10765	12169	9076	9536.27	9650.67	9724.41	9742.68	Eif5b	947	0.0209334	0.0362331	0.563438	0.70901	ndeg
chr1	38052786	38129801	Rev1	-	protein_coding	ENSMUSG00000026082	2256	2114	2604	1838	1861.86	1895.17	2080.89	1973.01	Rev1	948	0.110802	0.0737529	0.133009	0.243416	ndeg
chr1	38132083	38159892	Gm5099	+	lincRNA	ENSMUSG00000102716	0	0	0	0	0	0	0	0	Gm5099	949	NA	NA	NA	NA	ndeg
chr1	38177326	38664955	Aff3	-	protein_coding	ENSMUSG00000037138	0	2	0	0	0	1.79297	0	0	Aff3	950	-2.39166	5.59108	0.668824	NA	ndeg
chr1	38793645	38836711	Lonrf2	-	protein_coding	ENSMUSG00000048814	0	0	0	2	0	0	0	2.14691	Lonrf2	951	2.75107	6.02407	0.647901	NA	ndeg
chr1	38863867	38898161	Chst10	-	protein_coding	ENSMUSG00000026080	22	24	10	8	18.1565	21.5157	7.99113	8.58764	Chst10	952	-1.26006	0.951229	0.185282	0.316176	ndeg
chr1	38939149	38950276	Nms	+	protein_coding	ENSMUSG00000067604	0	0	0	0	0	0	0	0	Nms	953	NA	NA	NA	NA	ndeg
chr1	38985608	38997238	Pdcl3	+	protein_coding	ENSMUSG00000026078	1838	1725	1964	1377	1516.89	1546.44	1569.46	1478.15	Pdcl3	954	-0.00603441	0.079119	0.939204	0.969177	ndeg
chr1	39048648	39057637	Gm37821	-	lincRNA	ENSMUSG00000104188	0	0	0	0	0	0	0	0	Gm37821	955	NA	NA	NA	NA	ndeg
chr1	3905739	3986215	Gm37381	-	lincRNA	ENSMUSG00000102343	0	0	0	0	0	0	0	0	Gm37381	956	0	6.12021	1	NA	ndeg
chr1	39193731	39363236	Npas2	+	protein_coding	ENSMUSG00000026077	291	271	137	90	240.161	242.948	109.479	96.611	Npas2	957	-1.22335	0.195316	3.76588e-10	2.98006e-09	down
chr1	39367842	39371911	Rpl31	+	protein_coding	ENSMUSG00000073702	31928	28868	22646	17502	26350	25879.7	18096.7	18787.6	Rpl31	958	-0.502056	0.0483788	3.13551e-25	6.07148e-24	ndeg
chr1	39371492	39478755	Tbc1d8	-	protein_coding	ENSMUSG00000003134	426	403	396	331	351.575	361.284	316.449	355.314	Tbc1d8	959	-0.0877555	0.177796	0.621607	0.755671	ndeg
chr1	39534992	39546889	Cnot11	+	protein_coding	ENSMUSG00000003135	3183	3061	3854	2778	2626.91	2744.14	3079.78	2982.06	Cnot11	960	0.175494	0.0569781	0.0020698	0.0066798	ndeg
chr1	39551296	39577405	Rnf149	-	protein_coding	ENSMUSG00000048234	2789	2661	3934	3045	2301.75	2385.55	3143.71	3268.67	Rnf149	961	0.451685	0.0645341	2.57485e-12	2.41073e-11	ndeg
chr1	39618406	39651474	Creg2	-	protein_coding	ENSMUSG00000050967	0	2	23	17	0	1.79297	18.3796	18.2487	Creg2	962	4.38066	1.84356	0.0174921	0.0446653	up
chr1	39665301	39720997	Rfx8	-	protein_coding	ENSMUSG00000057173	8	6	6	0	6.60235	5.37891	4.79468	0	Rfx8	963	-1.30949	3.77792	0.728879	NA	ndeg
chr1	39804148	39805332	Gm3646	-	protein_coding	ENSMUSG00000091937	0	0	0	0	0	0	0	0	Gm3646	964	NA	NA	NA	NA	ndeg
chr1	39839175	39847334	1700066B17Rik	-	lincRNA	ENSMUSG00000101634	0	0	0	0	0	0	0	0	1700066B17Rik	965	NA	NA	NA	NA	ndeg
chr1	39900913	40026310	Map4k4	+	protein_coding	ENSMUSG00000026074	10799	10021	12777	9781	8912.35	8983.68	10210.3	10499.5	Map4k4	966	0.210377	0.0417687	4.73574e-07	2.70292e-06	ndeg
chr1	3999557	4409241	Rp1	-	protein_coding	ENSMUSG00000025900	4	2	0	0	3.30118	1.79297	0	0	Rp1	967	-3.90567	2.29204	0.0883791	0.175159	ndeg
chr1	40074079	40125231	Il1r2	+	protein_coding	ENSMUSG00000026073	22	12	18	20	18.1565	10.7578	14.384	21.4691	Il1r2	968	0.293538	0.623577	0.637833	0.767501	ndeg
chr1	40225080	40317257	Il1r1	+	protein_coding	ENSMUSG00000026072	10	20	14	10	8.25294	17.9297	11.1876	10.7346	Il1r1	969	-0.250328	0.811157	0.757621	0.851824	ndeg
chr1	40324610	40367562	Il1rl2	+	protein_coding	ENSMUSG00000070942	0	0	0	1	0	0	0	1.07346	Il1rl2	970	1.72331	6.09991	0.777549	NA	ndeg
chr1	40429570	40465415	Il1rl1	+	protein_coding	ENSMUSG00000026069	0	0	0	0	0	0	0	0	Il1rl1	971	NA	NA	NA	NA	ndeg
chr1	40465552	40500854	Il18r1	+	protein_coding	ENSMUSG00000026070	0	0	0	0	0	0	0	0	Il18r1	972	NA	NA	NA	NA	ndeg
chr1	40515362	40551705	Il18rap	+	protein_coding	ENSMUSG00000026068	0	0	0	0	0	0	0	0	Il18rap	973	NA	NA	NA	NA	ndeg
chr1	40580081	40630725	Slc9a4	+	protein_coding	ENSMUSG00000026065	0	0	0	0	0	0	0	0	Slc9a4	974	NA	NA	NA	NA	ndeg
chr1	40680574	40769273	Slc9a2	+	protein_coding	ENSMUSG00000026062	0	0	0	0	0	0	0	0	Slc9a2	975	0	4.85362	1	NA	ndeg
chr1	40772038	40790687	Mfsd9	-	protein_coding	ENSMUSG00000041945	21	22	26	7	17.3312	19.7227	20.7769	7.51419	Mfsd9	976	-0.343394	0.523761	0.512062	0.6641	ndeg
chr1	40805601	40856887	Tmem182	+	protein_coding	ENSMUSG00000079588	0	0	0	0	0	0	0	0	Tmem182	977	NA	NA	NA	NA	ndeg
chr1	41167587	41181252	4930448I06Rik	-	lincRNA	ENSMUSG00000104072	0	0	0	0	0	0	0	0	4930448I06Rik	978	NA	NA	NA	NA	ndeg
chr1	41526931	41529543	Gm28634	-	lincRNA	ENSMUSG00000100185	0	0	0	0	0	0	0	0	Gm28634	979	NA	NA	NA	NA	ndeg
chr1	41781808	41939560	Gm29260	+	lincRNA	ENSMUSG00000100832	0	0	0	0	0	0	0	0	Gm29260	980	NA	NA	NA	NA	ndeg
chr1	42229726	42231108	Gm9915	+	lincRNA	ENSMUSG00000053640	0	0	0	0	0	0	0	0	Gm9915	981	NA	NA	NA	NA	ndeg
chr1	42238233	42238695	Gm29664	-	lincRNA	ENSMUSG00000101919	0	0	0	0	0	0	0	0	Gm29664	982	NA	NA	NA	NA	ndeg
chr1	42261855	42304412	Gm28175	+	lincRNA	ENSMUSG00000101299	0	0	0	0	0	0	0	0	Gm28175	983	NA	NA	NA	NA	ndeg
chr1	42324590	42355937	Gm28140	-	lincRNA	ENSMUSG00000100180	0	0	0	0	0	0	0	0	Gm28140	984	NA	NA	NA	NA	ndeg
chr1	42590782	42694842	Pantr1	-	lincRNA	ENSMUSG00000060424	0	0	0	0	0	0	0	0	Pantr1	985	NA	NA	NA	NA	ndeg
chr1	42695768	42703176	Pou3f3	+	protein_coding	ENSMUSG00000045515	4	14	10	10	3.30118	12.5508	7.99113	10.7346	Pou3f3	986	0.241009	1.4628	0.869134	0.924699	ndeg
chr1	42750712	42752881	Dalir	+	lincRNA	ENSMUSG00000099784	0	0	0	0	0	0	0	0	Dalir	987	NA	NA	NA	NA	ndeg
chr1	42851233	42905683	Mrps9	+	protein_coding	ENSMUSG00000060679	2060	1849	1640	1205	1700.11	1657.6	1310.55	1293.51	Mrps9	988	-0.366521	0.0774712	2.23355e-06	1.18035e-05	ndeg
chr1	42952872	43035456	Gpr45	+	protein_coding	ENSMUSG00000041907	0	0	0	0	0	0	0	0	Gpr45	989	0	6.12021	1	NA	ndeg
chr1	43047200	43098637	Tgfbrap1	-	protein_coding	ENSMUSG00000070939	5846	5304	4646	3864	4824.67	4754.96	3712.68	4147.83	Tgfbrap1	990	-0.287175	0.0566403	3.97484e-07	2.2908e-06	ndeg
chr1	43098710	43115947	AI597479	+	protein_coding	ENSMUSG00000010290	1677	1424	1912	1391	1384.02	1276.6	1527.9	1493.18	AI597479	991	0.183295	0.0872012	0.0355555	0.0821452	ndeg
chr1	43123074	43196984	Fhl2	-	protein_coding	ENSMUSG00000008136	1011	794	1727	1243	834.372	711.809	1380.07	1334.31	Fhl2	992	0.811355	0.0956128	2.14168e-17	2.82391e-16	up
chr1	43250156	43302925	Gm29040	-	lincRNA	ENSMUSG00000099576	0	0	9	2	0	0	7.19202	2.14691	Gm29040	993	4.89156	2.73836	0.0740485	0.151718	ndeg
chr1	43444579	43570515	Nck2	+	protein_coding	ENSMUSG00000066877	2976	2651	3083	2324	2456.08	2376.58	2463.67	2494.71	Nck2	994	0.0366867	0.0696391	0.598325	0.736725	ndeg
chr1	43730602	43742578	1500015O10Rik	+	protein_coding	ENSMUSG00000026051	0	2	0	3	0	1.79297	0	3.22037	1500015O10Rik	995	0.828141	3.08177	0.788143	NA	ndeg
chr1	43742915	43743526	Gm29157	+	lincRNA	ENSMUSG00000100635	0	0	0	0	0	0	0	0	Gm29157	996	0	3.46727	1	NA	ndeg
chr1	43745784	43746282	Gm29156	-	lincRNA	ENSMUSG00000100480	1	6	8	3	0.825294	5.37891	6.39291	3.22037	Gm29156	997	0.657315	1.44939	0.650181	0.775967	ndeg
chr1	43746966	43827800	Uxs1	-	protein_coding	ENSMUSG00000057363	1459	1442	2228	1550	1204.1	1292.73	1780.42	1663.86	Uxs1	998	0.466049	0.0760258	8.78007e-10	6.69573e-09	ndeg
chr1	43933647	44003000	Tpp2	+	protein_coding	ENSMUSG00000041763	5984	5525	6074	4552	4938.56	4953.08	4853.81	4886.37	Tpp2	999	-0.0223349	0.0581574	0.700947	0.813264	ndeg
chr1	44009408	44020034	Mettl21c	-	protein_coding	ENSMUSG00000047343	2	8	0	6	1.65059	7.17188	0	6.44073	Mettl21c	1000	-0.481676	2.01944	0.811478	0.888188	ndeg
chr1	44055952	44061936	Gm8251	-	protein_coding	ENSMUSG00000091844	0	0	2	0	0	0	1.59823	0	Gm8251	1001	2.35233	5.68744	0.679166	NA	ndeg
chr1	44086613	44102441	Tex30	-	protein_coding	ENSMUSG00000026049	958	897	979	679	790.632	804.147	782.332	728.876	Tex30	1002	-0.0758698	0.106162	0.474817	0.630732	ndeg
chr1	44106546	44118808	Kdelc1	-	protein_coding	ENSMUSG00000026047	2062	1742	2046	1519	1701.76	1561.68	1634.99	1630.58	Kdelc1	1003	0.000574261	0.0823756	0.994438	0.999313	ndeg
chr1	44118957	44144770	Bivm	+	protein_coding	ENSMUSG00000041684	1236	1186	1359	972	1020.06	1063.23	1085.99	1043.4	Bivm	1004	0.0324682	0.104921	0.756976	0.851449	ndeg
chr1	44147744	44181260	Ercc5	+	protein_coding	ENSMUSG00000026048	2148	2001	2944	2123	1772.73	1793.87	2352.59	2278.95	Ercc5	1005	0.37763	0.0684494	3.45001e-08	2.23529e-07	ndeg
chr1	44204070	44218961	Mettl21e	-	protein_coding	ENSMUSG00000046828	0	0	0	0	0	0	0	0	Mettl21e	1006	NA	NA	NA	NA	ndeg
chr1	44551511	44796838	Gulp1	+	protein_coding	ENSMUSG00000056870	0	0	48	34	0	0	38.3574	36.4975	Gulp1	1007	7.88632	1.69103	3.10694e-06	1.61573e-05	up
chr1	4490931	4497354	Sox17	-	protein_coding	ENSMUSG00000025902	29178	28215	17525	13494	24080.4	25294.3	14004.5	14485.2	Sox17	1008	-0.793594	0.0377121	2.62194e-98	2.68068e-96	down
chr1	45311538	45349706	Col3a1	+	protein_coding	ENSMUSG00000026043	0	0	20	25	0	0	15.9823	26.8364	Col3a1	1009	7.0796	5.95159	0.23423	0.380123	ndeg
chr1	45374321	45503282	Col5a2	-	protein_coding	ENSMUSG00000026042	6	2	1340	1006	4.95176	1.79297	1070.81	1079.9	Col5a2	1010	8.29066	0.540908	5.02442e-53	2.20156e-51	up
chr1	45795166	45823619	Wdr75	+	protein_coding	ENSMUSG00000025995	3561	3323	4187	3199	2938.87	2979.02	3345.89	3433.98	Wdr75	1011	0.195704	0.0534749	0.000252477	0.000971883	ndeg
chr1	4583129	4586252	Gm37323	-	lincRNA	ENSMUSG00000104328	0	2	2	2	0	1.79297	1.59823	2.14691	Gm37323	1012	1.06839	3.81396	0.77938	NA	ndeg
chr1	45889525	45890273	Gm5269	-	protein_coding	ENSMUSG00000098549	6	2	4	2	4.95176	1.79297	3.19645	2.14691	Gm5269	1013	-0.332222	1.93318	0.863554	0.921137	ndeg
chr1	45908068	45926523	Slc40a1	-	protein_coding	ENSMUSG00000025993	192	132	159	74	158.456	118.336	127.059	79.4357	Slc40a1	1014	-0.417396	0.38408	0.27715	0.430509	ndeg
chr1	46066315	46373546	Dnah7b	+	protein_coding	ENSMUSG00000041144	2	2	1	2	1.65059	1.79297	0.799113	2.14691	Dnah7b	1015	-0.238847	3.01397	0.936837	NA	ndeg
chr1	46425592	46807476	Dnah7c	+	protein_coding	ENSMUSG00000101337	9	4	9	1	7.42765	3.58594	7.19202	1.07346	Dnah7c	1016	-0.389117	1.58529	0.806104	0.884516	ndeg
chr1	46807544	46892852	Slc39a10	-	protein_coding	ENSMUSG00000025986	3044	2813	3431	2508	2512.2	2521.81	2741.76	2692.23	Slc39a10	1017	0.110562	0.0751146	0.141047	0.255172	ndeg
chr1	46849529	46850479	Gm28151	-	lincRNA	ENSMUSG00000100213	6	6	6	3	4.95176	5.37891	4.79468	3.22037	Gm28151	1018	-0.357285	1.51445	0.813497	0.889286	ndeg
chr1	47153461	47189071	Gm28826	+	lincRNA	ENSMUSG00000101447	0	0	0	0	0	0	0	0	Gm28826	1019	0	6.12021	1	NA	ndeg
chr1	4773206	4785739	Mrpl15	-	protein_coding	ENSMUSG00000033845	3508	3304	3355	2724	2895.13	2961.99	2681.02	2924.09	Mrpl15	1020	-0.0650789	0.0600602	0.278559	0.432176	ndeg
chr1	4807788	4848410	Lypla1	+	protein_coding	ENSMUSG00000025903	3086	2958	3433	2369	2546.86	2651.8	2743.36	2543.02	Lypla1	1021	0.0255503	0.0688724	0.710652	0.819524	ndeg
chr1	4807892	4886770	Gm37988	+	protein_coding	ENSMUSG00000104217	0	0	0	0	0	0	0	0	Gm37988	1022	NA	NA	NA	NA	ndeg
chr1	4857814	4897909	Tcea1	+	protein_coding	ENSMUSG00000033813	3543	3216	4362	3110	2924.02	2883.1	3485.73	3338.45	Tcea1	1023	0.233384	0.0655089	0.000367165	0.00137371	ndeg
chr1	4909576	5070285	Rgs20	-	protein_coding	ENSMUSG00000002459	4	6	14	8	3.30118	5.37891	11.1876	8.58764	Rgs20	1024	1.19672	1.13803	0.292996	0.448307	ndeg
chr1	49244616	49340443	C230029F24Rik	+	lincRNA	ENSMUSG00000051616	0	0	0	0	0	0	0	0	C230029F24Rik	1025	NA	NA	NA	NA	ndeg
chr1	50107470	50108962	4933411E06Rik	+	lincRNA	ENSMUSG00000099608	0	0	0	0	0	0	0	0	4933411E06Rik	1026	NA	NA	NA	NA	ndeg
chr1	50397552	50398079	Gm29665	-	lincRNA	ENSMUSG00000100451	0	0	0	0	0	0	0	0	Gm29665	1027	NA	NA	NA	NA	ndeg
chr1	5070018	5162529	Atp6v1h	+	protein_coding	ENSMUSG00000033793	6473	5818	6272	4811	5342.13	5215.75	5012.04	5164.39	Atp6v1h	1028	-0.0537674	0.0461297	0.243788	0.391039	ndeg
chr1	50815375	50817701	Gm28321	+	lincRNA	ENSMUSG00000100816	0	0	0	4	0	0	0	4.29382	Gm28321	1029	3.74238	3.39713	0.270622	NA	ndeg
chr1	50900647	51187270	Tmeff2	+	protein_coding	ENSMUSG00000026109	0	0	0	0	0	0	0	0	Tmeff2	1030	0	6.12021	1	NA	ndeg
chr1	50904444	50905918	Gm28322	+	lincRNA	ENSMUSG00000100671	0	0	0	0	0	0	0	0	Gm28322	1031	NA	NA	NA	NA	ndeg
chr1	51195221	51197748	Gm29325	+	lincRNA	ENSMUSG00000099625	0	0	0	0	0	0	0	0	Gm29325	1032	NA	NA	NA	NA	ndeg
chr1	51289126	51302960	Cavin2	+	protein_coding	ENSMUSG00000045954	0	0	0	0	0	0	0	0	Cavin2	1033	0	4.51817	1	NA	ndeg
chr1	51457932	51458931	1700072G22Rik	-	lincRNA	ENSMUSG00000101702	0	0	2	1	0	0	1.59823	1.07346	1700072G22Rik	1034	3.07927	6.00863	0.608319	NA	ndeg
chr1	51465862	51478425	Nabp1	-	protein_coding	ENSMUSG00000026107	1922	1726	2872	2084	1586.22	1547.33	2295.05	2237.08	Nabp1	1035	0.532724	0.068902	1.0618e-14	1.17827e-13	ndeg
chr1	51507086	51596718	Gm17767	-	lincRNA	ENSMUSG00000099413	2	0	3	6	1.65059	0	2.39734	6.44073	Gm17767	1036	2.40009	2.81311	0.393559	0.553575	ndeg
chr1	51696324	51746943	Gm28055	-	lincRNA	ENSMUSG00000101741	0	0	4	0	0	0	3.19645	0	Gm28055	1037	3.34366	5.99849	0.577242	NA	ndeg
chr1	51749765	51916071	Myo1b	-	protein_coding	ENSMUSG00000018417	1561	1362	1710	1297	1288.28	1221.01	1366.48	1392.27	Myo1b	1038	0.135913	0.0785869	0.0837277	0.167696	ndeg
chr1	51987148	52107189	Stat4	+	protein_coding	ENSMUSG00000062939	4	10	7	19	3.30118	8.96485	5.59379	20.3957	Stat4	1039	1.07487	1.17568	0.360585	0.51973	ndeg
chr1	52108121	52113751	Gm31812	-	lincRNA	ENSMUSG00000109599	12	18	6	16	9.90353	16.1367	4.79468	17.1753	Gm31812	1040	-0.264428	0.997799	0.791001	0.874669	ndeg
chr1	52119440	52161865	Stat1	+	protein_coding	ENSMUSG00000026104	333	290	340	228	274.823	259.981	271.698	244.748	Stat1	1041	-0.0478143	0.165313	0.772402	0.862477	ndeg
chr1	52163448	52233232	Gls	-	protein_coding	ENSMUSG00000026103	5629	5113	6752	5107	4645.58	4583.73	5395.61	5482.14	Gls	1042	0.236867	0.0589495	5.86614e-05	0.000255287	ndeg
chr1	52457294	52500679	Nab1	-	protein_coding	ENSMUSG00000002881	699	789	2794	1910	576.881	707.327	2232.72	2050.3	Nab1	1043	1.7408	0.0894758	2.61441e-84	2.13269e-82	up
chr1	52522902	52582679	Gm553	+	lincRNA	ENSMUSG00000100120	0	0	0	0	0	0	0	0	Gm553	1044	0	6.12021	1	NA	ndeg
chr1	52570014	52580291	Gm28178	-	lincRNA	ENSMUSG00000099878	0	0	0	0	0	0	0	0	Gm28178	1045	0	6.12021	1	NA	ndeg
chr1	52630703	52651919	Nemp2	+	protein_coding	ENSMUSG00000043015	351	380	371	274	289.678	340.664	296.471	294.127	Nemp2	1046	-0.0924343	0.148019	0.532315	0.682003	ndeg
chr1	52656286	52727462	Mfsd6	-	protein_coding	ENSMUSG00000041439	8	8	30	36	6.60235	7.17188	23.9734	38.6444	Mfsd6	1047	2.17994	0.813584	0.00737489	0.0208674	up
chr1	52785427	52817688	Inpp1	-	protein_coding	ENSMUSG00000026102	72	76	158	120	59.4212	68.1329	126.26	128.815	Inpp1	1048	1.00084	0.257599	0.000102214	0.00042412	up
chr1	52844929	52920986	Hibch	+	protein_coding	ENSMUSG00000041426	310	283	309	195	255.841	253.705	246.926	209.324	Hibch	1049	-0.155534	0.192862	0.419983	0.579891	ndeg
chr1	52922324	53020179	1700019D03Rik	-	protein_coding	ENSMUSG00000043629	0	12	84	54	0	10.7578	67.1255	57.9666	1700019D03Rik	1050	3.54387	2.13271	0.0965781	0.187602	ndeg
chr1	53061640	53068079	Mstn	+	protein_coding	ENSMUSG00000026100	0	0	2	0	0	0	1.59823	0	Mstn	1051	2.37804	3.5679	0.505085	NA	ndeg
chr1	53158577	53187636	1700019A02Rik	-	protein_coding	ENSMUSG00000060715	5	1	2	1	4.12647	0.896485	1.59823	1.07346	1700019A02Rik	1052	-0.905323	2.18948	0.679249	0.797745	ndeg
chr1	53189187	53297018	Pms1	-	protein_coding	ENSMUSG00000026098	1011	833	966	618	834.372	746.772	771.943	663.395	Pms1	1053	-0.137446	0.128318	0.284109	0.438207	ndeg
chr1	53297095	53310309	Ormdl1	+	protein_coding	ENSMUSG00000026097	1293	1256	967	900	1067.11	1125.99	772.742	966.11	Ormdl1	1054	-0.338726	0.112092	0.00251219	0.00795683	ndeg
chr1	53297111	53318035	Gm28778	+	protein_coding	ENSMUSG00000100679	0	0	0	0	0	0	0	0	Gm28778	1055	NA	NA	NA	NA	ndeg
chr1	53313624	53326343	Osgepl1	+	protein_coding	ENSMUSG00000026096	549	472	526	323	453.086	423.141	420.334	346.726	Osgepl1	1056	-0.188345	0.159524	0.237732	0.384058	ndeg
chr1	53325507	53352667	Gm28551	-	protein_coding	ENSMUSG00000099913	4	20	8	6	3.30118	17.9297	6.39291	6.44073	Gm28551	1057	-0.722723	1.41206	0.608775	0.745344	ndeg
chr1	53344617	53352752	Asnsd1	-	protein_coding	ENSMUSG00000026095	464	390	417	270	382.936	349.629	333.23	289.833	Asnsd1	1058	-0.231137	0.176702	0.190853	0.323631	ndeg
chr1	53397006	53706784	Dnah7a	-	protein_coding	ENSMUSG00000096141	12	8	15	16	9.90353	7.17188	11.9867	17.1753	Dnah7a	1059	0.766864	1.15961	0.508413	0.661494	ndeg
chr1	53755506	53785224	Stk17b	-	protein_coding	ENSMUSG00000026094	572	460	1145	824	472.068	412.383	914.985	884.527	Stk17b	1060	1.0243	0.126397	5.32438e-16	6.41435e-15	up
chr1	53806876	54195168	Hecw2	-	protein_coding	ENSMUSG00000042807	70	98	217	154	57.7706	87.8556	173.408	165.312	Hecw2	1061	1.22308	0.254559	1.54971e-06	8.36844e-06	up
chr1	54250683	54368727	Ccdc150	+	protein_coding	ENSMUSG00000025983	112	74	126	82	92.4329	66.3399	100.688	88.0233	Ccdc150	1062	0.250062	0.301459	0.406817	0.566558	ndeg
chr1	54396004	54438971	Gtf3c3	-	protein_coding	ENSMUSG00000041303	2092	1891	2425	1938	1726.52	1695.25	1937.85	2080.36	Gtf3c3	1063	0.230718	0.0850119	0.00664857	0.0190087	ndeg
chr1	54443404	54456763	Gm34066	-	lincRNA	ENSMUSG00000109809	0	0	0	0	0	0	0	0	Gm34066	1064	0	6.12021	1	NA	ndeg
chr1	54472994	54557684	Pgap1	-	protein_coding	ENSMUSG00000073678	1253	1238	1828	1262	1034.09	1109.85	1460.78	1354.7	Pgap1	1065	0.394568	0.100375	8.46105e-05	0.000357141	ndeg
chr1	54645340	54926387	Ankrd44	-	protein_coding	ENSMUSG00000052331	158	146	157	132	130.396	130.887	125.461	141.696	Ankrd44	1066	0.0299123	0.292837	0.91864	0.95559	ndeg
chr1	54985169	55027481	Sf3b1	-	protein_coding	ENSMUSG00000025982	17176	16215	19495	14339	14175.3	14536.5	15578.7	15392.3	Sf3b1	1067	0.109447	0.0384748	0.00444615	0.0132555	ndeg
chr1	55052770	55072702	Coq10b	+	protein_coding	ENSMUSG00000025981	700	524	943	768	577.706	469.758	753.564	824.414	Coq10b	1068	0.588108	0.120574	1.07405e-06	5.91655e-06	up
chr1	55077835	55088243	Hspd1	-	protein_coding	ENSMUSG00000025980	41720	37045	42510	30996	34431.3	33210.3	33970.3	33272.8	Hspd1	1069	-0.00844518	0.0297935	0.776827	0.865674	ndeg
chr1	55088132	55091307	Hspe1	+	protein_coding	ENSMUSG00000073676	13505	12839	13242	9694	11145.6	11510	10581.9	10406.1	Hspe1	1070	-0.110105	0.048824	0.0241249	0.0587874	ndeg
chr1	55131231	55154899	Mob4	+	protein_coding	ENSMUSG00000025979	1966	1731	2273	1686	1622.53	1551.82	1816.38	1809.85	Mob4	1071	0.191873	0.0882684	0.0297246	0.0703482	ndeg
chr1	55170159	55226782	Rftn2	-	protein_coding	ENSMUSG00000025978	2	6	38	27	1.65059	5.37891	30.3663	28.9833	Rftn2	1072	3.09347	0.922754	0.000801036	0.00280216	up
chr1	55237177	55248470	Mars2	+	protein_coding	ENSMUSG00000046994	730	638	924	672	602.465	571.958	738.381	721.362	Mars2	1073	0.313932	0.109564	0.0041665	0.0125215	ndeg
chr1	55248658	55363469	Boll	-	protein_coding	ENSMUSG00000025977	0	2	2	0	0	1.79297	1.59823	0	Boll	1074	-0.146416	5.68347	0.979447	NA	ndeg
chr1	55405921	55754285	Plcl1	+	protein_coding	ENSMUSG00000038349	0	2	4	8	0	1.79297	3.19645	8.58764	Plcl1	1075	2.73163	1.96697	0.164908	0.288472	ndeg
chr1	5588466	5606131	Oprk1	+	protein_coding	ENSMUSG00000025905	0	0	4	0	0	0	3.19645	0	Oprk1	1076	3.34371	5.96683	0.575218	NA	ndeg
chr1	55931241	55972328	9130227L01Rik	+	lincRNA	ENSMUSG00000099950	0	0	0	0	0	0	0	0	9130227L01Rik	1077	0	6.12021	1	NA	ndeg
chr1	56018978	56020203	1700003I22Rik	+	lincRNA	ENSMUSG00000100372	0	0	0	0	0	0	0	0	1700003I22Rik	1078	NA	NA	NA	NA	ndeg
chr1	56531824	56533876	Gm28240	+	lincRNA	ENSMUSG00000101332	0	0	0	0	0	0	0	0	Gm28240	1079	NA	NA	NA	NA	ndeg
chr1	56636044	56637435	Hsfy2	-	protein_coding	ENSMUSG00000045336	0	0	0	0	0	0	0	0	Hsfy2	1080	NA	NA	NA	NA	ndeg
chr1	56793981	56978650	Satb2	-	protein_coding	ENSMUSG00000038331	2680	2499	3325	2418	2211.79	2240.32	2657.05	2595.62	Satb2	1081	0.23895	0.07447	0.0013335	0.00447201	ndeg
chr1	57127340	57129400	1700126A01Rik	+	lincRNA	ENSMUSG00000099945	0	0	0	0	0	0	0	0	1700126A01Rik	1082	NA	NA	NA	NA	ndeg
chr1	57200645	57214993	BC055402	-	lincRNA	ENSMUSG00000101429	0	0	0	0	0	0	0	0	BC055402	1083	NA	NA	NA	NA	ndeg
chr1	57359222	57377544	4930558J18Rik	-	lincRNA	ENSMUSG00000097519	71	63	82	66	58.5959	56.4786	65.5273	70.8481	4930558J18Rik	1084	0.242715	0.344108	0.480594	0.635442	ndeg
chr1	57377620	57385423	1700066M21Rik	+	protein_coding	ENSMUSG00000038323	567	444	562	381	467.942	398.04	449.102	408.987	1700066M21Rik	1085	-0.0121056	0.148278	0.934932	0.96631	ndeg
chr1	57388237	57407101	Tyw5	-	protein_coding	ENSMUSG00000048495	486	519	650	427	401.093	465.276	519.424	458.365	Tyw5	1086	0.177764	0.148315	0.230701	0.375842	ndeg
chr1	57406328	57417953	Maip1	+	protein_coding	ENSMUSG00000025971	816	751	894	624	673.44	673.261	714.407	669.836	Maip1	1087	0.0411531	0.113094	0.715945	0.823685	ndeg
chr1	57774162	57948394	Spats2l	+	protein_coding	ENSMUSG00000038305	6	32	32	27	4.95176	28.6875	25.5716	28.9833	Spats2l	1088	0.703283	0.772363	0.362527	0.521696	ndeg
chr1	57955101	58018956	Kctd18	-	protein_coding	ENSMUSG00000054770	754	664	875	711	622.272	595.266	699.224	763.227	Kctd18	1089	0.262495	0.12222	0.0317349	0.0742806	ndeg
chr1	57995971	58025899	Sgo2a	+	protein_coding	ENSMUSG00000026039	868	711	943	760	716.355	637.401	753.564	815.826	Sgo2a	1090	0.21134	0.126042	0.0935909	0.182963	ndeg
chr1	58029931	58106413	Aox1	+	protein_coding	ENSMUSG00000063558	14	12	55	37	11.5541	10.7578	43.9512	39.7179	Aox1	1091	1.90725	0.789475	0.0156984	0.0407225	up
chr1	58113130	58200698	Aox3	+	protein_coding	ENSMUSG00000064294	0	0	72	41	0	0	57.5361	44.0117	Aox3	1092	8.32573	4.54007	0.0666786	0.139014	ndeg
chr1	58210397	58268597	Aox4	+	protein_coding	ENSMUSG00000038242	19	12	6	14	15.6806	10.7578	4.79468	15.0284	Aox4	1093	-0.428525	1.32208	0.74584	0.843898	ndeg
chr1	58278326	58380259	Aox2	+	protein_coding	ENSMUSG00000079554	0	0	20	16	0	0	15.9823	17.1753	Aox2	1094	6.71089	2.2527	0.00289149	0.00904976	up
chr1	58392898	58407353	Bzw1	+	protein_coding	ENSMUSG00000051223	18426	16726	23984	18041	15206.9	14994.6	19165.9	19366.2	Bzw1	1095	0.351308	0.0345816	3.02718e-24	5.60011e-23	ndeg
chr1	58410189	58424066	Clk1	-	protein_coding	ENSMUSG00000026034	3780	3143	3607	2732	3119.61	2817.65	2882.4	2932.68	Clk1	1096	-0.0306855	0.0667719	0.645835	0.773006	ndeg
chr1	58430994	58445486	Ppil3	-	protein_coding	ENSMUSG00000026035	636	584	841	504	524.887	523.548	672.054	541.022	Ppil3	1097	0.214239	0.138659	0.122325	0.227668	ndeg
chr1	58445151	58481816	Nif3l1	+	protein_coding	ENSMUSG00000026036	1349	1246	1609	1146	1113.32	1117.02	1285.77	1230.18	Nif3l1	1098	0.174754	0.0900233	0.0522331	0.113728	ndeg
chr1	58462771	58505109	Orc2	-	protein_coding	ENSMUSG00000026037	1698	1511	2351	1610	1401.35	1354.59	1878.72	1728.26	Orc2	1099	0.389554	0.0800791	1.14681e-06	6.29024e-06	ndeg
chr1	58505148	58523230	Gm15834	+	lincRNA	ENSMUSG00000085054	0	6	2	4	0	5.37891	1.59823	4.29382	Gm15834	1100	0.125981	2.12729	0.952776	0.977049	ndeg
chr1	58522806	58586323	Fam126b	-	protein_coding	ENSMUSG00000038174	714	623	837	580	589.26	558.51	668.858	622.604	Fam126b	1101	0.171095	0.139181	0.218961	0.360724	ndeg
chr1	58586384	58595964	Ndufb3	+	protein_coding	ENSMUSG00000026032	1701	1544	1507	1141	1403.83	1384.17	1204.26	1224.81	Ndufb3	1102	-0.199257	0.0879118	0.0234173	0.0573685	ndeg
chr1	58646903	58695989	Als2cr12	-	protein_coding	ENSMUSG00000047528	0	0	0	0	0	0	0	0	Als2cr12	1103	0	6.12021	1	NA	ndeg
chr1	58711508	58758884	Cflar	+	protein_coding	ENSMUSG00000026031	571	459	710	527	471.243	411.487	567.37	565.711	Cflar	1104	0.359613	0.159333	0.0240086	0.0585553	ndeg
chr1	58795374	58847503	Casp8	+	protein_coding	ENSMUSG00000026029	1900	1640	1698	1282	1568.06	1470.24	1356.89	1376.17	Casp8	1105	-0.153438	0.0794831	0.0535514	0.116047	ndeg
chr1	58900449	58973430	Trak2	-	protein_coding	ENSMUSG00000026028	3259	3097	3043	2360	2689.63	2776.42	2431.7	2533.35	Trak2	1106	-0.139394	0.0619812	0.0245144	0.0595711	ndeg
chr1	58973522	58995715	Stradb	+	protein_coding	ENSMUSG00000026027	803	708	789	619	662.711	634.712	630.5	664.469	Stradb	1107	-0.00427902	0.114022	0.970064	0.987252	ndeg
chr1	58997123	59003539	C2cd6b	-	lincRNA	ENSMUSG00000047383	0	0	0	0	0	0	0	0	C2cd6b	1108	NA	NA	NA	NA	ndeg
chr1	59050506	59094900	C2cd6	-	protein_coding	ENSMUSG00000072295	2	0	6	4	1.65059	0	4.79468	4.29382	C2cd6	1109	2.45276	3.72656	0.51042	NA	ndeg
chr1	59100590	59120408	Tmem237	-	protein_coding	ENSMUSG00000038079	768	752	952	728	633.826	674.157	760.756	781.476	Tmem237	1110	0.237488	0.109552	0.0301734	0.0711687	ndeg
chr1	59120935	59163389	Mpp4	-	protein_coding	ENSMUSG00000079550	19	12	9	15	15.6806	10.7578	7.19202	16.1018	Mpp4	1111	-0.200555	0.916475	0.82678	0.898146	ndeg
chr1	5913707	5917398	Npbwr1	-	protein_coding	ENSMUSG00000033774	0	0	0	0	0	0	0	0	Npbwr1	1112	0	3.21082	1	1	ndeg
chr1	59162926	59237231	Als2	-	protein_coding	ENSMUSG00000026024	3402	3100	3193	2453	2807.65	2779.1	2551.57	2633.19	Als2	1113	-0.108525	0.0580198	0.0614167	0.129915	ndeg
chr1	59256906	59352993	Cdk15	+	protein_coding	ENSMUSG00000026023	0	0	1	0	0	0	0.799113	0	Cdk15	1114	1.48766	6.11169	0.807686	NA	ndeg
chr1	59378930	59392299	Gm29016	+	lincRNA	ENSMUSG00000099922	0	0	0	0	0	0	0	0	Gm29016	1115	0	6.12021	1	NA	ndeg
chr1	59482424	59486955	Fzd7	+	protein_coding	ENSMUSG00000041075	5744	5593	4666	3694	4740.49	5014.04	3728.66	3965.34	Fzd7	1116	-0.34328	0.0523773	5.60219e-11	4.74407e-10	ndeg
chr1	59488480	59492605	Gm26813	-	lincRNA	ENSMUSG00000097819	194	166	119	117	160.107	148.817	95.0945	125.594	Gm26813	1117	-0.491855	0.281917	0.0810411	0.163339	ndeg
chr1	59516264	59636417	Gm973	+	protein_coding	ENSMUSG00000047361	36	24	34	16	29.7106	21.5157	27.1698	17.1753	Gm973	1118	-0.197037	0.548081	0.719219	0.82578	ndeg
chr1	59586558	59670834	Sumo1	-	protein_coding	ENSMUSG00000026021	3676	3627	4087	3079	3033.78	3251.55	3265.98	3305.17	Sumo1	1119	0.0642465	0.0691028	0.352514	0.51188	ndeg
chr1	59684971	59719044	Nop58	+	protein_coding	ENSMUSG00000026020	11137	9887	12027	8862	9191.3	8863.55	9610.93	9512.96	Nop58	1120	0.082993	0.0395928	0.0360677	0.0830406	ndeg
chr1	59763400	59879014	Bmpr2	+	protein_coding	ENSMUSG00000067336	4134	3810	3534	2547	3411.77	3415.61	2824.07	2734.09	Bmpr2	1121	-0.296194	0.0668289	9.33079e-06	4.55433e-05	ndeg
chr1	59913006	59985346	Fam117b	+	protein_coding	ENSMUSG00000041040	1408	1399	1452	1125	1162.01	1254.18	1160.31	1207.64	Fam117b	1122	-0.0294408	0.101283	0.771298	0.862002	ndeg
chr1	59982490	60043184	Ica1l	-	protein_coding	ENSMUSG00000026018	9	7	4	6	7.42765	6.2754	3.19645	6.44073	Ica1l	1123	-0.531924	1.09882	0.628323	0.760294	ndeg
chr1	60069785	60098645	Wdr12	-	protein_coding	ENSMUSG00000026019	3051	2761	3677	2737	2517.97	2475.2	2938.34	2938.05	Wdr12	1124	0.234859	0.0557344	2.51003e-05	0.000115216	ndeg
chr1	60098247	60153953	Carf	+	protein_coding	ENSMUSG00000026017	445	460	505	319	367.256	412.383	403.552	342.432	Carf	1125	-0.0593933	0.156898	0.705024	0.815833	ndeg
chr1	60180599	60338328	Nbeal1	+	protein_coding	ENSMUSG00000073664	1551	1286	1669	1172	1280.03	1152.88	1333.72	1258.09	Nbeal1	1126	0.0917782	0.0962399	0.340266	0.499695	ndeg
chr1	60343323	60388060	Cyp20a1	+	protein_coding	ENSMUSG00000049439	1971	1657	2050	1597	1626.65	1485.48	1638.18	1714.31	Cyp20a1	1127	0.105975	0.0800757	0.185693	0.316772	ndeg
chr1	60409619	60481158	Abi2	+	protein_coding	ENSMUSG00000026782	1738	1539	1707	1313	1434.36	1379.69	1364.09	1409.45	Abi2	1128	-0.0220711	0.0740727	0.76573	0.858047	ndeg
chr1	60482292	60567104	Raph1	-	protein_coding	ENSMUSG00000026014	1886	1688	2439	1906	1556.5	1513.27	1949.04	2046.01	Raph1	1129	0.37901	0.0752575	4.74932e-07	2.70865e-06	ndeg
chr1	60716800	60773359	Cd28	+	protein_coding	ENSMUSG00000026012	2	4	6	0	1.65059	3.58594	4.79468	0	Cd28	1130	-0.0776279	1.88973	0.967233	0.98581	ndeg
chr1	60776665	60781834	Gm11579	-	lincRNA	ENSMUSG00000086795	0	0	0	0	0	0	0	0	Gm11579	1131	NA	NA	NA	NA	ndeg
chr1	60778843	60803790	2310016D23Rik	+	lincRNA	ENSMUSG00000085965	0	0	0	0	0	0	0	0	2310016D23Rik	1132	NA	NA	NA	NA	ndeg
chr1	60887000	60915832	Ctla4	+	protein_coding	ENSMUSG00000026011	0	0	0	0	0	0	0	0	Ctla4	1133	NA	NA	NA	NA	ndeg
chr1	60977927	61000320	Icos	+	protein_coding	ENSMUSG00000026009	0	0	0	0	0	0	0	0	Icos	1134	NA	NA	NA	NA	ndeg
chr1	61265291	61271514	Gm28083	-	lincRNA	ENSMUSG00000100893	0	0	0	0	0	0	0	0	Gm28083	1135	NA	NA	NA	NA	ndeg
chr1	61301909	61307746	Gm11587	+	lincRNA	ENSMUSG00000085248	0	0	0	0	0	0	0	0	Gm11587	1136	NA	NA	NA	NA	ndeg
chr1	61378432	61395904	9530026F06Rik	+	lincRNA	ENSMUSG00000085447	0	0	0	0	0	0	0	0	9530026F06Rik	1137	NA	NA	NA	NA	ndeg
chr1	61440101	61469475	Gm11588	+	lincRNA	ENSMUSG00000086408	0	0	0	0	0	0	0	0	Gm11588	1138	NA	NA	NA	NA	ndeg
chr1	61474951	61476028	Gm28449	+	lincRNA	ENSMUSG00000100965	0	0	0	0	0	0	0	0	Gm28449	1139	NA	NA	NA	NA	ndeg
chr1	61616943	61621149	4930587A21Rik	-	lincRNA	ENSMUSG00000086009	0	0	0	0	0	0	0	0	4930587A21Rik	1140	NA	NA	NA	NA	ndeg
chr1	61638824	62642284	Pard3b	+	protein_coding	ENSMUSG00000052062	18	20	34	30	14.8553	17.9297	27.1698	32.2037	Pard3b	1141	0.854551	0.558727	0.12615	0.233035	ndeg
chr1	6206197	6276648	Rb1cc1	+	protein_coding	ENSMUSG00000025907	2267	1942	2451	1880	1870.94	1740.97	1958.63	2018.1	Rb1cc1	1142	0.138358	0.106921	0.195657	0.329881	ndeg
chr1	62703285	62818695	Nrp2	+	protein_coding	ENSMUSG00000025969	18	18	228	178	14.8553	16.1367	182.198	191.075	Nrp2	1143	3.59099	0.312349	1.37e-30	3.24734e-29	up
chr1	62821355	62832370	Gm4208	-	lincRNA	ENSMUSG00000100426	4	14	8	4	3.30118	12.5508	6.39291	4.29382	Gm4208	1144	-0.556352	1.34812	0.679835	0.798002	ndeg
chr1	62958418	63114667	Ino80d	-	protein_coding	ENSMUSG00000040865	1494	1420	1778	1343	1232.99	1273.01	1420.82	1441.65	Ino80d	1145	0.191797	0.0968028	0.0475554	0.105118	ndeg
chr1	63113078	63158290	Ino80dos	+	lincRNA	ENSMUSG00000084799	106	43	59	58	87.4812	38.5489	47.1477	62.2604	Ino80dos	1146	-0.211683	0.47117	0.653237	0.77816	ndeg
chr1	63117118	63126837	Gm20342	+	lincRNA	ENSMUSG00000101599	59	88	27	42	48.6924	78.8907	21.5761	45.0851	Gm20342	1147	-0.950307	0.522694	0.0690499	0.143256	ndeg
chr1	63143596	63176833	Ndufs1	-	protein_coding	ENSMUSG00000025968	7415	6761	7050	5272	6119.56	6061.14	5633.75	5659.26	Ndufs1	1148	-0.109286	0.0455955	0.016536	0.0426283	ndeg
chr1	63176825	63180486	Eef1b2	+	protein_coding	ENSMUSG00000025967	36939	33796	30175	23408	30485.5	30297.6	24113.2	25127.4	Eef1b2	1149	-0.303892	0.0708031	1.77016e-05	8.30696e-05	ndeg
chr1	63182691	63214543	Gpr1	-	protein_coding	ENSMUSG00000046856	0	0	14	18	0	0	11.1876	19.3222	Gpr1	1150	6.58794	2.06734	0.0014392	0.00479295	up
chr1	63266848	63273120	Gm11608	-	lincRNA	ENSMUSG00000087561	0	0	0	0	0	0	0	0	Gm11608	1151	0	6.12021	1	NA	ndeg
chr1	63273265	63314576	Zdbf2	+	protein_coding	ENSMUSG00000027520	8	28	90	96	6.60235	25.1016	71.9202	103.052	Zdbf2	1152	2.47201	0.574574	1.69002e-05	7.9699e-05	up
chr1	63445891	63596276	Adam23	+	protein_coding	ENSMUSG00000025964	2	0	151	97	1.65059	0	120.666	104.125	Adam23	1153	7.06068	1.81624	0.000101272	0.00042044	up
chr1	6359218	6394731	Alkal1	+	protein_coding	ENSMUSG00000087247	0	0	0	0	0	0	0	0	Alkal1	1154	NA	NA	NA	NA	ndeg
chr1	63615968	63620819	Gm39653	+	protein_coding	ENSMUSG00000115378	0	0	0	0	0	0	0	0	Gm39653	1155	NA	NA	NA	NA	ndeg
chr1	63622851	63686927	Dytn	-	protein_coding	ENSMUSG00000069085	0	0	0	0	0	0	0	0	Dytn	1156	NA	NA	NA	NA	ndeg
chr1	63698819	63730318	Mdh1b	-	protein_coding	ENSMUSG00000025963	2	2	6	0	1.65059	1.79297	4.79468	0	Mdh1b	1157	0.495575	3.10213	0.873076	NA	ndeg
chr1	63730614	63754655	Fastkd2	+	protein_coding	ENSMUSG00000025962	2089	2057	2068	1362	1724.04	1844.07	1652.57	1462.05	Fastkd2	1158	-0.19371	0.0864674	0.0250739	0.0607573	ndeg
chr1	63754907	63769267	4933402D24Rik	-	protein_coding	ENSMUSG00000025961	0	2	2	4	0	1.79297	1.59823	4.29382	4933402D24Rik	1159	1.72141	2.88774	0.551103	0.698373	ndeg
chr1	63964727	63968999	Gm13749	+	lincRNA	ENSMUSG00000044689	0	0	0	0	0	0	0	0	Gm13749	1160	NA	NA	NA	NA	ndeg
chr1	64029447	64122282	Klf7	-	protein_coding	ENSMUSG00000025959	90	98	394	267	74.2765	87.8556	314.851	286.613	Klf7	1161	1.89418	0.244442	9.26136e-15	1.03071e-13	up
chr1	64029463	64032927	Gm26649	+	lincRNA	ENSMUSG00000097272	0	0	0	0	0	0	0	0	Gm26649	1162	NA	NA	NA	NA	ndeg
chr1	64185991	64303043	Gm28981	-	lincRNA	ENSMUSG00000101895	0	0	0	0	0	0	0	0	Gm28981	1163	NA	NA	NA	NA	ndeg
chr1	64532645	64604548	Creb1	+	protein_coding	ENSMUSG00000025958	1810	1620	2159	1468	1493.78	1452.31	1725.29	1575.83	Creb1	1164	0.16591	0.076547	0.0302027	0.0712159	ndeg
chr1	64606473	64617242	Mettl21a	-	protein_coding	ENSMUSG00000025956	897	774	728	621	740.289	693.88	581.754	666.616	Mettl21a	1165	-0.202691	0.139581	0.146464	0.262803	ndeg
chr1	64617784	64626033	Gm28982	+	lincRNA	ENSMUSG00000101832	8	2	2	1	6.60235	1.79297	1.59823	1.07346	Gm28982	1166	-1.64536	2.47833	0.506756	0.659785	ndeg
chr1	64649935	64652756	Gm29152	+	lincRNA	ENSMUSG00000100437	0	0	1	0	0	0	0.799113	0	Gm29152	1167	1.48772	6.11169	0.807678	NA	ndeg
chr1	64690455	64725644	Ccnyl1	+	protein_coding	ENSMUSG00000070871	1906	1784	2194	1654	1573.01	1599.33	1753.25	1775.5	Ccnyl1	1168	0.153445	0.0747084	0.0399833	0.0907883	ndeg
chr1	64730558	64737751	Fzd5	-	protein_coding	ENSMUSG00000045005	750	595	927	757	618.971	533.409	740.778	812.606	Fzd5	1169	0.428205	0.121902	0.000443593	0.00163062	ndeg
chr1	64785983	64956824	Plekhm3	-	protein_coding	ENSMUSG00000051344	180	130	484	454	148.553	116.543	386.771	487.349	Plekhm3	1170	1.71598	0.198362	5.11716e-18	6.98192e-17	up
chr1	6487231	6860940	St18	+	protein_coding	ENSMUSG00000033740	0	0	0	0	0	0	0	0	St18	1171	NA	NA	NA	NA	ndeg
chr1	65012689	65032759	Akr1cl	-	protein_coding	ENSMUSG00000025955	0	0	2	0	0	0	1.59823	0	Akr1cl	1172	2.35055	6.04825	0.697547	NA	ndeg
chr1	65048554	65051149	Cryge	-	protein_coding	ENSMUSG00000070870	0	2	0	1	0	1.79297	0	1.07346	Cryge	1173	-0.775204	6.01082	0.897383	NA	ndeg
chr1	65061872	65063452	Crygd	-	protein_coding	ENSMUSG00000067299	0	0	0	0	0	0	0	0	Crygd	1174	NA	NA	NA	NA	ndeg
chr1	65071525	65073689	Crygc	-	protein_coding	ENSMUSG00000025952	6	0	0	0	4.95176	0	0	0	Crygc	1175	-3.86491	3.62869	0.286831	NA	ndeg
chr1	65080219	65082288	Crygb	-	protein_coding	ENSMUSG00000073658	0	0	0	0	0	0	0	0	Crygb	1176	NA	NA	NA	NA	ndeg
chr1	65100389	65103373	Cryga	-	protein_coding	ENSMUSG00000044429	0	0	0	0	0	0	0	0	Cryga	1177	0	6.12021	1	NA	ndeg
chr1	65100619	65119558	Gm28845	-	protein_coding	ENSMUSG00000100846	0	0	0	0	0	0	0	0	Gm28845	1178	NA	NA	NA	NA	ndeg
chr1	65105285	65123214	D630023F18Rik	-	protein_coding	ENSMUSG00000044816	3	5	10	0	2.47588	4.48243	7.99113	0	D630023F18Rik	1179	0.239208	1.65885	0.885342	0.935934	ndeg
chr1	65158616	65186500	Idh1	-	protein_coding	ENSMUSG00000025950	3135	3037	2611	2128	2587.3	2722.63	2086.48	2284.31	Idh1	1180	-0.281951	0.0797346	0.000406051	0.00150314	ndeg
chr1	65186683	65278695	Pikfyve	+	protein_coding	ENSMUSG00000025949	2503	2320	2442	1820	2065.71	2079.85	1951.43	1953.69	Pikfyve	1181	-0.0861863	0.0704351	0.221093	0.363651	ndeg
chr1	65282056	65389244	Pth2r	+	protein_coding	ENSMUSG00000025946	0	0	6	0	0	0	4.79468	0	Pth2r	1182	3.93005	4.58666	0.391531	NA	ndeg
chr1	65926520	65928307	Crygf	+	protein_coding	ENSMUSG00000025945	0	0	0	0	0	0	0	0	Crygf	1183	NA	NA	NA	NA	ndeg
chr1	66175273	66442583	Map2	+	protein_coding	ENSMUSG00000015222	0	2	2	13	0	1.79297	1.59823	13.9549	Map2	1184	3.12503	2.68664	0.244759	0.392024	ndeg
chr1	66468367	66699148	Unc80	+	protein_coding	ENSMUSG00000055567	0	2	2	0	0	1.79297	1.59823	0	Unc80	1185	-0.107609	3.22336	0.973368	NA	ndeg
chr1	66700831	66719805	Rpe	+	protein_coding	ENSMUSG00000026005	1816	1654	2201	1547	1498.73	1482.79	1758.85	1660.64	Rpe	1186	0.198774	0.0792914	0.0121804	0.0325037	ndeg
chr1	66719248	66817562	Kansl1l	-	protein_coding	ENSMUSG00000026004	153	129	121	91	126.27	115.647	96.6927	97.6844	Kansl1l	1187	-0.316348	0.295797	0.284856	0.438786	ndeg
chr1	66830839	66863277	Acadl	-	protein_coding	ENSMUSG00000026003	1086	812	1037	732	896.269	727.946	828.68	785.769	Acadl	1188	-0.00873314	0.102747	0.932264	0.964716	ndeg
chr1	66924295	66945404	Myl1	-	protein_coding	ENSMUSG00000061816	0	0	0	0	0	0	0	0	Myl1	1189	0	6.12021	1	NA	ndeg
chr1	67000517	67038872	Lancl1	-	protein_coding	ENSMUSG00000026000	1949	1827	1920	1490	1608.5	1637.88	1534.3	1599.45	Lancl1	1190	-0.0516895	0.0802094	0.519296	0.67042	ndeg
chr1	67123026	67231259	Cps1	+	protein_coding	ENSMUSG00000025991	0	0	0	0	0	0	0	0	Cps1	1191	0	4.51562	1	NA	ndeg
chr1	67249200	67323609	Gm15668	+	lincRNA	ENSMUSG00000086204	0	0	0	0	0	0	0	0	Gm15668	1192	NA	NA	NA	NA	ndeg
chr1	67792481	67805324	Gm15669	+	lincRNA	ENSMUSG00000085075	0	0	0	0	0	0	0	0	Gm15669	1193	NA	NA	NA	NA	ndeg
chr1	68024243	68025763	Gm15671	+	lincRNA	ENSMUSG00000087329	0	0	0	0	0	0	0	0	Gm15671	1194	NA	NA	NA	NA	ndeg
chr1	68032186	69108059	Erbb4	-	protein_coding	ENSMUSG00000062209	0	0	0	0	0	0	0	0	Erbb4	1195	NA	NA	NA	NA	ndeg
chr1	69441056	69444084	Gm28497	+	lincRNA	ENSMUSG00000099804	0	0	2	0	0	0	1.59823	0	Gm28497	1196	2.35055	6.04825	0.697547	NA	ndeg
chr1	69490357	69493788	Gm29113	-	lincRNA	ENSMUSG00000100354	0	0	0	0	0	0	0	0	Gm29113	1197	NA	NA	NA	NA	ndeg
chr1	69531214	69687245	Ikzf2	-	protein_coding	ENSMUSG00000025997	8	0	101	101	6.60235	0	80.7104	108.419	Ikzf2	1198	4.80554	0.828319	6.57053e-09	4.59069e-08	up
chr1	69826970	70725132	Spag16	+	protein_coding	ENSMUSG00000053153	0	2	0	0	0	1.79297	0	0	Spag16	1199	-2.39197	6.03142	0.691673	NA	ndeg
chr1	70725715	70885397	Vwc2l	+	protein_coding	ENSMUSG00000045648	0	0	0	0	0	0	0	0	Vwc2l	1200	NA	NA	NA	NA	ndeg
chr1	7088920	7173628	Pcmtd1	+	protein_coding	ENSMUSG00000051285	1098	970	1221	945	906.173	869.591	975.717	1014.42	Pcmtd1	1201	0.163383	0.100625	0.104444	0.19987	ndeg
chr1	71027498	71103146	Bard1	-	protein_coding	ENSMUSG00000026196	894	792	892	676	737.813	710.016	712.809	725.656	Bard1	1202	-0.00987829	0.123898	0.936452	0.967295	ndeg
chr1	71242276	71414910	Abca12	-	protein_coding	ENSMUSG00000050296	2	0	11	6	1.65059	0	8.79024	6.44073	Abca12	1203	3.18473	2.10062	0.129496	0.238153	ndeg
chr1	71557150	71579631	Atic	+	protein_coding	ENSMUSG00000026192	13198	11879	14010	10401	10892.2	10649.4	11195.6	11165	Atic	1204	0.0537989	0.0421487	0.201812	0.337807	ndeg
chr1	71585520	71653200	Fn1	-	protein_coding	ENSMUSG00000026193	14889	13454	40598	30788	12287.8	12061.3	32442.4	33049.5	Fn1	1205	1.42733	0.0419665	1.51734e-253	7.27184e-251	up
chr1	71888112	71891204	Gm8883	+	lincRNA	ENSMUSG00000099707	4	3	2	2	3.30118	2.68946	1.59823	2.14691	Gm8883	1206	-0.687764	1.84614	0.70949	0.818777	ndeg
chr1	71894068	71917125	Gm28818	-	lincRNA	ENSMUSG00000101211	0	0	2	0	0	0	1.59823	0	Gm28818	1207	2.35048	6.04825	0.697556	NA	ndeg
chr1	71958998	72005195	4933417E11Rik	-	lincRNA	ENSMUSG00000101848	0	0	0	1	0	0	0	1.07346	4933417E11Rik	1208	1.67513	3.88463	0.666308	NA	ndeg
chr1	71983681	72038731	4930556G22Rik	-	lincRNA	ENSMUSG00000101764	0	0	0	0	0	0	0	0	4930556G22Rik	1209	NA	NA	NA	NA	ndeg
chr1	72107155	72122001	Gm4319	-	lincRNA	ENSMUSG00000102123	2	0	2	0	1.65059	0	1.59823	0	Gm4319	1210	-0.0357497	5.96519	0.995218	NA	ndeg
chr1	72159442	72212307	Mreg	-	protein_coding	ENSMUSG00000039395	2558	2414	2243	1480	2111.1	2164.12	1792.41	1588.71	Mreg	1211	-0.336263	0.0818311	3.96966e-05	0.000177385	ndeg
chr1	72236465	72274869	D230017M19Rik	+	lincRNA	ENSMUSG00000097131	467	388	218	145	385.412	347.836	174.207	155.651	D230017M19Rik	1212	-1.14976	0.204631	1.924e-08	1.28401e-07	down
chr1	72259167	72284314	Pecr	-	protein_coding	ENSMUSG00000026189	704	670	437	391	581.007	600.645	349.212	419.721	Pecr	1213	-0.624648	0.137633	5.66513e-06	2.85134e-05	down
chr1	72284369	72303104	Tmem169	+	protein_coding	ENSMUSG00000026188	14	20	6	2	11.5541	17.9297	4.79468	2.14691	Tmem169	1214	-2.05472	1.10933	0.0639941	0.134348	ndeg
chr1	72307421	72394952	Xrcc5	+	protein_coding	ENSMUSG00000026187	3593	3116	3841	2774	2965.28	2793.45	3069.39	2977.77	Xrcc5	1215	0.0707873	0.058033	0.22255	0.365655	ndeg
chr1	72427112	72536930	March4	-	protein_coding	ENSMUSG00000039372	0	0	0	0	0	0	0	0	March4	1216	0	6.12021	1	NA	ndeg
chr1	72583251	72633134	Smarcal1	+	protein_coding	ENSMUSG00000039354	1767	1497	1953	1300	1458.29	1342.04	1560.67	1395.49	Smarcal1	1217	0.0798293	0.0850275	0.3478	0.507021	ndeg
chr1	72642980	72700579	Ankar	-	protein_coding	ENSMUSG00000039342	0	0	0	0	0	0	0	0	Ankar	1218	0	6.12021	1	NA	ndeg
chr1	72711290	72713813	Rpl37a	+	protein_coding	ENSMUSG00000046330	16148	14756	13289	10087	13326.8	13228.5	10619.4	10827.9	Rpl37a	1219	-0.308401	0.0451258	8.24368e-12	7.42803e-11	ndeg
chr1	72824503	72852474	Igfbp2	+	protein_coding	ENSMUSG00000039323	322	314	4826	3427	265.745	281.496	3856.52	3678.73	Igfbp2	1220	3.78411	0.134118	3.84579e-175	1.03472e-172	up
chr1	72857932	72874884	Igfbp5	-	protein_coding	ENSMUSG00000026185	116	122	2816	2017	95.7341	109.371	2250.3	2165.16	Igfbp5	1221	4.43162	0.123032	4.08456e-284	2.84731e-281	up
chr1	73015074	73015909	Tnp1	-	protein_coding	ENSMUSG00000026182	0	0	0	0	0	0	0	0	Tnp1	1222	NA	NA	NA	NA	ndeg
chr1	73269064	73306360	Gm29185	+	lincRNA	ENSMUSG00000101112	0	0	0	0	0	0	0	0	Gm29185	1223	NA	NA	NA	NA	ndeg
chr1	73390775	73407569	Pinc	-	lincRNA	ENSMUSG00000099877	0	0	0	0	0	0	0	0	Pinc	1224	NA	NA	NA	NA	ndeg
chr1	73398968	73430790	D530049I02Rik	+	lincRNA	ENSMUSG00000101812	0	0	0	0	0	0	0	0	D530049I02Rik	1225	NA	NA	NA	NA	ndeg
chr1	7349406	7397869	Gm26901	-	lincRNA	ENSMUSG00000097797	32	36	55	34	26.4094	32.2735	43.9512	36.4975	Gm26901	1226	0.45821	0.654777	0.484055	0.638413	ndeg
chr1	73522095	73529790	C530043A13Rik	-	lincRNA	ENSMUSG00000100444	62	61	34	30	51.1682	54.6856	27.1698	32.2037	C530043A13Rik	1227	-0.844211	0.304208	0.0055183	0.016132	down
chr1	73528937	73536349	Gm29186	+	lincRNA	ENSMUSG00000100429	0	0	0	0	0	0	0	0	Gm29186	1228	0	3.76595	1	NA	ndeg
chr1	73618088	73864466	6030407O03Rik	-	lincRNA	ENSMUSG00000100301	7	14	1	8	5.77706	12.5508	0.799113	8.58764	6030407O03Rik	1229	-1.03921	0.93245	0.265065	0.416074	ndeg
chr1	73750321	73841917	Gm29183	-	lincRNA	ENSMUSG00000101344	0	4	4	6	0	3.58594	3.19645	6.44073	Gm29183	1230	1.43539	1.45646	0.324362	0.483016	ndeg
chr1	73910231	74124449	Tns1	-	protein_coding	ENSMUSG00000055322	120	128	1703	1224	99.0353	114.75	1360.89	1313.91	Tns1	1231	3.64705	0.191172	3.90047e-81	3.03643e-79	up
chr1	74125541	74148223	Rufy4	+	protein_coding	ENSMUSG00000061815	0	0	10	18	0	0	7.99113	19.3222	Rufy4	1232	6.42892	2.63273	0.0146094	0.0382534	up
chr1	74153989	74161246	Cxcr2	+	protein_coding	ENSMUSG00000026180	0	0	0	0	0	0	0	0	Cxcr2	1233	NA	NA	NA	NA	ndeg
chr1	74191785	74194631	Cxcr1	-	protein_coding	ENSMUSG00000048480	0	0	0	0	0	0	0	0	Cxcr1	1234	0	6.12021	1	NA	ndeg
chr1	74236084	74268209	Arpc2	+	protein_coding	ENSMUSG00000006304	12115	10874	13298	9962	9998.44	9748.38	10626.6	10693.8	Arpc2	1235	0.11043	0.0376886	0.00338897	0.0104196	ndeg
chr1	74278550	74279624	Gpbar1	+	protein_coding	ENSMUSG00000064272	2	2	2	0	1.65059	1.79297	1.59823	0	Gpbar1	1236	-1.05635	2.99542	0.724348	NA	ndeg
chr1	74279840	74284738	Aamp	-	protein_coding	ENSMUSG00000006299	6807	6723	6495	4595	5617.78	6027.07	5190.24	4932.53	Aamp	1237	-0.201456	0.0653778	0.00206024	0.00665035	ndeg
chr1	74284930	74353694	Pnkd	+	protein_coding	ENSMUSG00000026179	2264	2059	1601	1096	1868.47	1845.86	1279.38	1176.51	Pnkd	1238	-0.595055	0.0851754	2.8238e-12	2.63578e-11	down
chr1	74288247	74305622	Tmbim1	-	protein_coding	ENSMUSG00000006301	3571	3133	6002	4239	2947.13	2808.69	4796.28	4550.38	Tmbim1	1239	0.699959	0.0539301	1.60954e-38	4.97658e-37	up
chr1	74362108	74369321	Catip	+	protein_coding	ENSMUSG00000073650	29	14	12	6	23.9335	12.5508	9.58936	6.44073	Catip	1240	-1.17689	0.857382	0.169859	0.295179	ndeg
chr1	74375195	74386062	Slc11a1	+	protein_coding	ENSMUSG00000026177	10	16	8	8	8.25294	14.3438	6.39291	8.58764	Slc11a1	1241	-0.600138	0.820514	0.464524	0.62169	ndeg
chr1	74391509	74397285	Ctdsp1	+	protein_coding	ENSMUSG00000026176	7347	6629	6577	4645	6063.44	5942.8	5255.77	4986.2	Ctdsp1	1242	-0.228658	0.0548476	3.05985e-05	0.000139081	ndeg
chr1	74409376	74435559	Vil1	+	protein_coding	ENSMUSG00000026175	55	59	25	14	45.3912	52.8926	19.9778	15.0284	Vil1	1243	-1.48281	0.706238	0.0357646	0.0824915	ndeg
chr1	74435511	74544284	Usp37	-	protein_coding	ENSMUSG00000033364	3168	2986	3152	2259	2614.53	2676.91	2518.8	2424.94	Usp37	1244	-0.0972323	0.0661129	0.141372	0.25567	ndeg
chr1	74506058	74530842	Cnot9	+	protein_coding	ENSMUSG00000026174	7659	6711	6808	5169	6320.93	6016.31	5440.36	5548.69	Cnot9	1245	-0.167524	0.0450809	0.000202332	0.000790967	ndeg
chr1	74542888	74567794	Plcd4	+	protein_coding	ENSMUSG00000026173	19	31	39	36	15.6806	27.791	31.1654	38.6444	Plcd4	1246	0.683341	0.563855	0.225547	0.369324	ndeg
chr1	74565127	74588246	Zfp142	-	protein_coding	ENSMUSG00000026135	1728	1543	1993	1425	1426.11	1383.28	1592.63	1529.67	Zfp142	1247	0.152863	0.0908309	0.0923872	0.181174	ndeg
chr1	74588289	74592443	Bcs1l	+	protein_coding	ENSMUSG00000026172	1435	1370	1199	752	1184.3	1228.19	958.137	807.238	Bcs1l	1248	-0.447546	0.116072	0.000115367	0.000472688	ndeg
chr1	74593748	74601397	Rnf25	-	protein_coding	ENSMUSG00000026171	1625	1620	1515	1151	1341.1	1452.31	1210.66	1235.55	Rnf25	1249	-0.191517	0.0797392	0.0163147	0.0421359	ndeg
chr1	74601445	74636894	Stk36	+	protein_coding	ENSMUSG00000033276	209	205	234	166	172.486	183.78	186.992	178.194	Stk36	1250	0.0380189	0.176387	0.829345	0.899985	ndeg
chr1	74661745	74703730	Ttll4	+	protein_coding	ENSMUSG00000033257	6055	5678	6868	5213	4997.16	5090.24	5488.31	5595.92	Ttll4	1251	0.135803	0.0589852	0.0213168	0.0528816	ndeg
chr1	74713574	74737892	Cyp27a1	+	protein_coding	ENSMUSG00000026170	1493	1346	914	740	1232.16	1206.67	730.389	794.357	Cyp27a1	1252	-0.678991	0.129391	1.54106e-07	9.3156e-07	down
chr1	74738922	74749221	Prkag3	-	protein_coding	ENSMUSG00000006542	5	26	18	18	4.12647	23.3086	14.384	19.3222	Prkag3	1253	0.299555	0.836685	0.720324	0.826545	ndeg
chr1	74771892	74785322	Wnt6	+	protein_coding	ENSMUSG00000033227	19	32	159	127	15.6806	28.6875	127.059	136.329	Wnt6	1254	2.57457	0.471344	4.70283e-08	3.01138e-07	up
chr1	74791516	74804179	Wnt10a	+	protein_coding	ENSMUSG00000026167	0	0	33	16	0	0	26.3707	17.1753	Wnt10a	1255	7.10572	2.26403	0.00169797	0.00558082	up
chr1	74854934	74857732	Cdk5r2	+	protein_coding	ENSMUSG00000090071	22	30	38	24	18.1565	26.8946	30.3663	25.7629	Cdk5r2	1256	0.321585	0.6957	0.643904	0.7714	ndeg
chr1	74881509	74885419	Fev	-	protein_coding	ENSMUSG00000055197	0	0	4	0	0	0	3.19645	0	Fev	1257	3.37178	2.91557	0.247488	0.395074	ndeg
chr1	74889934	74893143	Cryba2	-	protein_coding	ENSMUSG00000006546	0	0	8	6	0	0	6.39291	6.44073	Cryba2	1258	5.34173	2.92467	0.0677841	0.140859	ndeg
chr1	74902071	74935599	Cfap65	-	protein_coding	ENSMUSG00000047021	2	0	0	7	1.65059	0	0	7.51419	Cfap65	1259	2.10592	1.77454	0.235331	0.381303	ndeg
chr1	74945315	74951672	Ihh	-	protein_coding	ENSMUSG00000006538	2175	2094	507	330	1795.01	1877.24	405.15	354.24	Ihh	1260	-2.26812	0.105243	5.15776e-103	5.57038e-101	down
chr1	74967139	75125200	Nhej1	-	protein_coding	ENSMUSG00000026162	139	115	130	82	114.716	103.096	103.885	88.0233	Nhej1	1261	-0.179152	0.28808	0.534019	0.68333	ndeg
chr1	7497968	7518149	Gm30414	+	lincRNA	ENSMUSG00000103067	6	14	103	99	4.95176	12.5508	82.3087	106.272	Gm30414	1262	3.43917	0.606199	1.40038e-08	9.44425e-08	up
chr1	75125541	75133890	Slc23a3	-	protein_coding	ENSMUSG00000026205	24	41	44	18	19.8071	36.7559	35.161	19.3222	Slc23a3	1263	-0.0436753	0.72625	0.952046	0.976888	ndeg
chr1	75134554	75142711	Cnppd1	-	protein_coding	ENSMUSG00000033159	5927	5633	4773	3484	4891.52	5049.9	3814.17	3739.92	Cnppd1	1264	-0.395872	0.0659215	1.91086e-09	1.40282e-08	ndeg
chr1	75142778	75147913	Retreg2	+	protein_coding	ENSMUSG00000049339	4988	4489	3387	2435	4116.57	4024.32	2706.6	2613.86	Retreg2	1265	-0.612998	0.0597929	1.15897e-24	2.18085e-23	down
chr1	75168646	75171629	Zfand2b	+	protein_coding	ENSMUSG00000026197	736	675	578	478	607.416	605.128	461.887	513.112	Zfand2b	1266	-0.317687	0.117638	0.00692246	0.0196889	ndeg
chr1	75171717	75180392	Abcb6	-	protein_coding	ENSMUSG00000026198	92	93	79	50	75.9271	83.3731	63.1299	53.6728	Abcb6	1267	-0.443627	0.389556	0.254786	0.403947	ndeg
chr1	75180860	75192196	Atg9a	-	protein_coding	ENSMUSG00000033124	1139	1063	1102	840	940.01	952.964	880.623	901.703	Atg9a	1268	-0.0872791	0.109509	0.425447	0.584804	ndeg
chr1	75192151	75199387	Ankzf1	+	protein_coding	ENSMUSG00000026199	1238	1107	966	724	1021.71	992.409	771.943	777.182	Ankzf1	1269	-0.37903	0.100234	0.000155907	0.000622166	ndeg
chr1	75198236	75210813	Glb1l	-	protein_coding	ENSMUSG00000026200	725	666	550	451	598.338	597.059	439.512	484.128	Glb1l	1270	-0.373886	0.15323	0.0146862	0.038415	ndeg
chr1	75210838	75215606	Stk16	+	protein_coding	ENSMUSG00000026201	2224	1945	2288	1629	1835.45	1743.66	1828.37	1748.66	Stk16	1271	-0.000239998	0.0767362	0.997505	1	ndeg
chr1	75214228	75219865	Tuba4a	-	protein_coding	ENSMUSG00000026202	2514	2411	1758	1361	2074.79	2161.43	1404.84	1460.97	Tuba4a	1272	-0.564513	0.0797432	1.45047e-12	1.3825e-11	ndeg
chr1	75220095	75232102	A630095N17Rik	-	protein_coding	ENSMUSG00000096094	0	0	0	0	0	0	0	0	A630095N17Rik	1273	0	4.71782	1	NA	ndeg
chr1	75236406	75245692	Dnajb2	+	protein_coding	ENSMUSG00000026203	1181	1175	1415	911	974.672	1053.37	1130.75	977.918	Dnajb2	1274	0.0598111	0.0949593	0.528786	0.679127	ndeg
chr1	75247027	75264502	Ptprn	-	protein_coding	ENSMUSG00000026204	50	18	365	295	41.2647	16.1367	291.676	316.669	Ptprn	1275	3.39628	0.389245	2.65478e-18	3.6845e-17	up
chr1	75272199	75278415	Resp18	-	protein_coding	ENSMUSG00000033061	0	0	0	0	0	0	0	0	Resp18	1276	0	6.12021	1	NA	ndeg
chr1	75307896	75317990	Dnpep	-	protein_coding	ENSMUSG00000026209	5793	5323	4593	3672	4780.93	4771.99	3670.33	3941.73	Dnpep	1277	-0.328584	0.0641448	3.01455e-07	1.76927e-06	ndeg
chr1	75360329	75368579	Des	+	protein_coding	ENSMUSG00000026208	20	22	316	220	16.5059	19.7227	252.52	236.16	Des	1278	3.75675	0.399015	4.72836e-21	7.50663e-20	up
chr1	75375297	75432320	Speg	+	protein_coding	ENSMUSG00000026207	1283	1350	2701	2106	1058.85	1210.26	2158.4	2260.7	Speg	1279	0.961813	0.0908797	3.55918e-26	7.22005e-25	up
chr1	75435930	75443179	Gmppa	+	protein_coding	ENSMUSG00000033021	4254	4078	3356	2294	3510.8	3655.87	2681.82	2462.51	Gmppa	1280	-0.476689	0.066664	8.63827e-13	8.37399e-12	ndeg
chr1	75450436	75474343	Asic4	+	protein_coding	ENSMUSG00000033007	0	0	0	2	0	0	0	2.14691	Asic4	1281	2.75102	6.02407	0.647907	NA	ndeg
chr1	75474569	75479307	Chpf	-	protein_coding	ENSMUSG00000032997	3191	3207	3905	2721	2633.51	2875.03	3120.54	2920.87	Chpf	1282	0.134611	0.0666547	0.0434327	0.0972668	ndeg
chr1	75479310	75506452	Obsl1	-	protein_coding	ENSMUSG00000026211	12849	11960	13855	10317	10604.2	10722	11071.7	11074.8	Obsl1	1283	0.0545032	0.0330676	0.0993036	0.191779	ndeg
chr1	75479532	75485705	Tmem198	+	protein_coding	ENSMUSG00000051703	158	124	136	105	130.396	111.164	108.679	112.713	Tmem198	1284	-0.127293	0.30234	0.673736	0.794068	ndeg
chr1	75507077	75510366	Inha	+	protein_coding	ENSMUSG00000032968	276	323	189	138	227.781	289.565	151.032	148.137	Inha	1285	-0.788323	0.205663	0.000126549	0.000513972	down
chr1	75521529	75537335	Stk11ip	+	protein_coding	ENSMUSG00000026213	2575	2462	2238	1627	2125.13	2207.15	1788.42	1746.51	Stk11ip	1286	-0.292628	0.066721	1.15536e-05	5.56664e-05	ndeg
chr1	75546266	75562172	Slc4a3	+	protein_coding	ENSMUSG00000006576	397	318	336	227	327.642	285.082	268.502	243.674	Slc4a3	1287	-0.257055	0.181618	0.156964	0.27771	ndeg
chr1	76016658	76018756	Gm29065	-	lincRNA	ENSMUSG00000099996	0	0	0	0	0	0	0	0	Gm29065	1288	NA	NA	NA	NA	ndeg
chr1	76420692	76528422	Gm29069	+	lincRNA	ENSMUSG00000100827	0	0	0	0	0	0	0	0	Gm29069	1289	NA	NA	NA	NA	ndeg
chr1	76489133	76502028	Gm17751	+	lincRNA	ENSMUSG00000100553	0	0	0	0	0	0	0	0	Gm17751	1290	NA	NA	NA	NA	ndeg
chr1	76890472	77027792	Gm816	-	lincRNA	ENSMUSG00000100534	0	0	0	0	0	0	0	0	Gm816	1291	NA	NA	NA	NA	ndeg
chr1	77367185	77515088	Epha4	-	protein_coding	ENSMUSG00000026235	68	70	346	196	56.12	62.754	276.493	210.397	Epha4	1292	2.03738	0.328121	5.32417e-10	4.15318e-09	up
chr1	77515280	77517128	Gm28386	+	lincRNA	ENSMUSG00000101849	0	0	0	4	0	0	0	4.29382	Gm28386	1293	3.75463	5.25852	0.475222	NA	ndeg
chr1	77942966	77972376	Gm28387	-	lincRNA	ENSMUSG00000102052	0	0	0	0	0	0	0	0	Gm28387	1294	NA	NA	NA	NA	ndeg
chr1	78101267	78197134	Pax3	-	protein_coding	ENSMUSG00000004872	0	0	0	0	0	0	0	0	Pax3	1295	0	6.12021	1	NA	ndeg
chr1	78310345	78420289	Sgpp2	+	protein_coding	ENSMUSG00000032908	6	8	8	4	4.95176	7.17188	6.39291	4.29382	Sgpp2	1296	-0.170637	1.25814	0.892116	0.940438	ndeg
chr1	78417975	78488897	Farsb	-	protein_coding	ENSMUSG00000026245	4383	3997	4398	3430	3617.26	3583.25	3514.5	3681.95	Farsb	1297	-0.00146573	0.0654841	0.982142	0.993459	ndeg
chr1	78497026	78512158	BC035947	-	protein_coding	ENSMUSG00000090486	0	2	2	0	0	1.79297	1.59823	0	BC035947	1298	-0.0986421	2.99033	0.973685	0.989493	ndeg
chr1	78510991	78538173	Mogat1	+	protein_coding	ENSMUSG00000012187	0	2	2	2	0	1.79297	1.59823	2.14691	Mogat1	1299	1.08419	1.77272	0.540805	0.689254	ndeg
chr1	78595031	78609508	5730419F03Rik	-	lincRNA	ENSMUSG00000099364	16	7	6	7	13.2047	6.2754	4.79468	7.51419	5730419F03Rik	1300	-0.668489	1.72596	0.698524	0.811408	ndeg
chr1	78615467	78620165	Gm29611	+	lincRNA	ENSMUSG00000100562	0	0	0	0	0	0	0	0	Gm29611	1301	NA	NA	NA	NA	ndeg
chr1	78657825	78707743	Acsl3	+	protein_coding	ENSMUSG00000032883	3507	3140	4165	3079	2894.31	2814.96	3328.31	3305.17	Acsl3	1302	0.216438	0.0638213	0.000695574	0.00246131	ndeg
chr1	78658038	78671512	Utp14b	+	protein_coding	ENSMUSG00000079470	873	867	1232	937	720.482	777.253	984.507	1005.83	Utp14b	1303	0.410265	0.158134	0.00947535	0.0260466	ndeg
chr1	78791623	79224511	Gm29536	-	lincRNA	ENSMUSG00000099706	0	0	0	0	0	0	0	0	Gm29536	1304	NA	NA	NA	NA	ndeg
chr1	78816758	78820028	Kcne4	+	protein_coding	ENSMUSG00000047330	0	0	0	0	0	0	0	0	Kcne4	1305	0	6.12021	1	NA	ndeg
chr1	78821258	78822652	Gm29187	+	lincRNA	ENSMUSG00000101324	0	0	0	0	0	0	0	0	Gm29187	1306	NA	NA	NA	NA	ndeg
chr1	79434669	79440120	Scg2	-	protein_coding	ENSMUSG00000050711	0	0	0	0	0	0	0	0	Scg2	1307	0	3.42935	1	NA	ndeg
chr1	79606876	79671972	Ap1s3	-	protein_coding	ENSMUSG00000054702	1718	1435	1693	1244	1417.86	1286.46	1352.9	1335.38	Ap1s3	1308	-0.00878596	0.0955077	0.926704	0.960915	ndeg
chr1	79702262	79776143	Wdfy1	-	protein_coding	ENSMUSG00000073643	4720	4459	3580	2721	3895.39	3997.43	2860.83	2920.87	Wdfy1	1309	-0.449457	0.0506695	7.28977e-19	1.04093e-17	ndeg
chr1	79776018	79781445	Mrpl44	+	protein_coding	ENSMUSG00000026248	1960	1711	1869	1301	1617.58	1533.89	1493.54	1396.57	Mrpl44	1310	-0.123684	0.0788772	0.116868	0.219159	ndeg
chr1	79794197	79861180	Serpine2	-	protein_coding	ENSMUSG00000026249	513	445	1071	717	423.376	398.936	855.85	769.668	Serpine2	1311	0.984341	0.132594	1.13881e-13	1.17687e-12	up
chr1	80184719	80192073	9830004L10Rik	+	lincRNA	ENSMUSG00000099552	0	0	0	0	0	0	0	0	9830004L10Rik	1312	NA	NA	NA	NA	ndeg
chr1	80198706	80218473	Fam124b	-	protein_coding	ENSMUSG00000043230	0	0	21	14	0	0	16.7814	15.0284	Fam124b	1313	6.65164	2.60353	0.0106234	0.0287742	up
chr1	80225044	80228792	2310015K22Rik	+	lincRNA	ENSMUSG00000101257	0	0	4	0	0	0	3.19645	0	2310015K22Rik	1314	3.34371	5.99849	0.577237	NA	ndeg
chr1	80264923	80340480	Cul3	-	protein_coding	ENSMUSG00000004364	7126	5859	7289	5468	5881.05	5252.51	5824.74	5869.65	Cul3	1315	0.0704348	0.0538383	0.190784	0.32355	ndeg
chr1	80382822	80386251	Gm29125	+	lincRNA	ENSMUSG00000101722	0	0	0	0	0	0	0	0	Gm29125	1316	0	6.12021	1	NA	ndeg
chr1	80449597	80461448	Gm45261	-	protein_coding	ENSMUSG00000110100	0	0	0	0	0	0	0	0	Gm45261	1317	NA	NA	NA	NA	ndeg
chr1	80501073	80758527	Dock10	-	protein_coding	ENSMUSG00000038608	10	4	0	4	8.25294	3.58594	0	4.29382	Dock10	1318	-1.51839	1.87179	0.417252	0.577056	ndeg
chr1	81076950	81341764	Nyap2	+	protein_coding	ENSMUSG00000054976	0	0	0	0	0	0	0	0	Nyap2	1319	NA	NA	NA	NA	ndeg
chr1	82233101	82291416	Irs1	-	protein_coding	ENSMUSG00000055980	73	61	153	122	60.2465	54.6856	122.264	130.962	Irs1	1320	1.13703	0.280484	5.03932e-05	0.000221695	up
chr1	82233112	82235933	Gm9747	+	protein_coding	ENSMUSG00000022591	0	0	0	0	0	0	0	0	Gm9747	1321	NA	NA	NA	NA	ndeg
chr1	82316452	82445366	Rhbdd1	+	protein_coding	ENSMUSG00000026142	1044	836	1219	856	861.607	749.462	974.119	918.878	Rhbdd1	1322	0.233024	0.0991793	0.0187977	0.047587	ndeg
chr1	82448423	82586849	Col4a4	-	protein_coding	ENSMUSG00000067158	2	4	13	3	1.65059	3.58594	10.3885	3.22037	Col4a4	1323	1.39237	1.81636	0.443336	0.602322	ndeg
chr1	82586921	82722059	Col4a3	+	protein_coding	ENSMUSG00000079465	0	0	1	6	0	0	0.799113	6.44073	Col4a3	1324	4.50499	3.17357	0.155743	NA	ndeg
chr1	82724890	82752394	Mff	+	protein_coding	ENSMUSG00000026150	2992	2776	3112	2383	2469.28	2488.64	2486.84	2558.04	Mff	1325	0.0246697	0.0715148	0.730125	0.832505	ndeg
chr1	82756649	82768461	Tm4sf20	-	protein_coding	ENSMUSG00000026149	5	3	0	1	4.12647	2.68946	0	1.07346	Tm4sf20	1326	-2.7522	3.69558	0.456437	NA	ndeg
chr1	82770824	82771243	Gm47791	-	protein_coding	ENSMUSG00000114299	2	2	0	0	1.65059	1.79297	0	0	Gm47791	1327	-3.33682	5.48623	0.543043	NA	ndeg
chr1	82819835	82820377	Gm28942	+	lincRNA	ENSMUSG00000100170	0	0	0	0	0	0	0	0	Gm28942	1328	NA	NA	NA	NA	ndeg
chr1	82839483	82901182	Agfg1	+	protein_coding	ENSMUSG00000026159	5584	5356	5662	4415	4608.44	4801.58	4524.58	4739.31	Agfg1	1329	-0.0230437	0.058411	0.693205	0.807586	ndeg
chr1	82913325	82914130	A030005L19Rik	+	protein_coding	ENSMUSG00000113880	8	20	15	5	6.60235	17.9297	11.9867	5.36728	A030005L19Rik	1330	-0.474558	0.923909	0.607503	0.744856	ndeg
chr1	82924917	82925712	A030014E15Rik	+	protein_coding	ENSMUSG00000113973	0	0	0	0	0	0	0	0	A030014E15Rik	1331	0	5.48257	1	NA	ndeg
chr1	82930571	82931399	Gm6217	-	protein_coding	ENSMUSG00000113846	0	0	0	0	0	0	0	0	Gm6217	1332	NA	NA	NA	NA	ndeg
chr1	82942559	82943388	A030003K21Rik	-	protein_coding	ENSMUSG00000113084	0	0	0	0	0	0	0	0	A030003K21Rik	1333	NA	NA	NA	NA	ndeg
chr1	82955186	82956013	Gm7544	-	protein_coding	ENSMUSG00000113925	0	0	1	0	0	0	0.799113	0	Gm7544	1334	1.48772	6.11169	0.807678	NA	ndeg
chr1	82960286	82960924	Gm47955	+	protein_coding	ENSMUSG00000114011	0	0	0	0	0	0	0	0	Gm47955	1335	NA	NA	NA	NA	ndeg
chr1	83000548	83001480	Gm47959	+	protein_coding	ENSMUSG00000113097	0	0	0	0	0	0	0	0	Gm47959	1336	NA	NA	NA	NA	ndeg
chr1	83012523	83038448	Slc19a3	-	protein_coding	ENSMUSG00000038496	0	0	2	2	0	0	1.59823	2.14691	Slc19a3	1337	3.56358	5.30625	0.50185	NA	ndeg
chr1	83041524	83042480	Krtap28-10	-	protein_coding	ENSMUSG00000100190	0	0	0	0	0	0	0	0	Krtap28-10	1338	NA	NA	NA	NA	ndeg
chr1	83044932	83045946	Gm47969	+	protein_coding	ENSMUSG00000113267	0	0	0	0	0	0	0	0	Gm47969	1339	NA	NA	NA	NA	ndeg
chr1	83058286	83059378	A030005K14Rik	-	protein_coding	ENSMUSG00000104423	0	0	0	0	0	0	0	0	A030005K14Rik	1340	NA	NA	NA	NA	ndeg
chr1	83060930	83061921	Krtap28-13	+	protein_coding	ENSMUSG00000101315	0	0	0	0	0	0	0	0	Krtap28-13	1341	NA	NA	NA	NA	ndeg
chr1	83116766	83119167	Ccl20	+	protein_coding	ENSMUSG00000026166	0	0	0	0	0	0	0	0	Ccl20	1342	0	6.12021	1	NA	ndeg
chr1	83159752	83210574	Daw1	+	protein_coding	ENSMUSG00000053161	0	0	0	0	0	0	0	0	Daw1	1343	NA	NA	NA	NA	ndeg
chr1	83254139	83408200	Sphkap	-	protein_coding	ENSMUSG00000026163	0	0	0	0	0	0	0	0	Sphkap	1344	NA	NA	NA	NA	ndeg
chr1	8361475	9299878	Sntg1	-	protein_coding	ENSMUSG00000025909	0	0	0	0	0	0	0	0	Sntg1	1345	NA	NA	NA	NA	ndeg
chr1	83659550	83911644	4933436I20Rik	-	lincRNA	ENSMUSG00000100580	0	0	0	2	0	0	0	2.14691	4933436I20Rik	1346	2.75107	6.02407	0.647901	NA	ndeg
chr1	84036296	84364180	Pid1	-	protein_coding	ENSMUSG00000045658	10	0	18	12	8.25294	0	14.384	12.8815	Pid1	1347	1.71153	1.31648	0.193573	0.327266	ndeg
chr1	84369839	84696221	Dner	-	protein_coding	ENSMUSG00000036766	0	0	0	0	0	0	0	0	Dner	1348	0	6.12021	1	NA	ndeg
chr1	84721189	84840516	Trip12	-	protein_coding	ENSMUSG00000026219	19104	17375	22888	17057	15766.4	15576.4	18290.1	18309.9	Trip12	1349	0.223665	0.035183	2.05462e-10	1.65753e-09	ndeg
chr1	84839841	84900487	Fbxo36	+	protein_coding	ENSMUSG00000073633	256	275	227	140	211.275	246.533	181.399	150.284	Fbxo36	1350	-0.460905	0.254938	0.070621	0.145943	ndeg
chr1	84905898	84935134	Slc16a14	-	protein_coding	ENSMUSG00000026220	0	2	10	2	0	1.79297	7.99113	2.14691	Slc16a14	1351	2.53008	2.28252	0.267663	0.419117	ndeg
chr1	84992690	85270566	C130026I21Rik	-	protein_coding	ENSMUSG00000052477	0	0	0	0	0	0	0	0	C130026I21Rik	1352	0	6.12021	1	NA	ndeg
chr1	85083069	85109853	A530032D15Rik	-	protein_coding	ENSMUSG00000089844	24	8	10	4	19.8071	7.17188	7.99113	4.29382	A530032D15Rik	1353	-1.12071	0.994162	0.259619	0.409537	ndeg
chr1	85100164	85100535	Gm10553	+	protein_coding	ENSMUSG00000073631	0	0	0	0	0	0	0	0	Gm10553	1354	NA	NA	NA	NA	ndeg
chr1	85326729	85342615	Gm16025	+	lincRNA	ENSMUSG00000089652	0	0	0	0	0	0	0	0	Gm16025	1355	NA	NA	NA	NA	ndeg
chr1	85511133	85527161	Gm16092	-	lincRNA	ENSMUSG00000089714	0	0	0	0	0	0	0	0	Gm16092	1356	NA	NA	NA	NA	ndeg
chr1	85575676	85577295	G530012D18Rik	+	protein_coding	ENSMUSG00000094127	0	0	0	0	0	0	0	0	G530012D18Rik	1357	NA	NA	NA	NA	ndeg
chr1	85576899	85598817	Sp110	-	protein_coding	ENSMUSG00000070034	2	0	2	4	1.65059	0	1.59823	4.29382	Sp110	1358	1.78715	1.95777	0.361323	0.520549	ndeg
chr1	85600378	85645037	Sp140	+	protein_coding	ENSMUSG00000070031	1	13	7	0	0.825294	11.6543	5.59379	0	Sp140	1359	-1.08849	1.43757	0.448947	0.607684	ndeg
chr1	85649988	85709998	Sp100	+	protein_coding	ENSMUSG00000026222	0	0	2	2	0	0	1.59823	2.14691	Sp100	1360	3.56385	5.99134	0.551954	NA	ndeg
chr1	85717083	85778643	A630001G21Rik	-	protein_coding	ENSMUSG00000052760	2	0	2	2	1.65059	0	1.59823	2.14691	A630001G21Rik	1361	1.15504	2.36901	0.625858	0.758868	ndeg
chr1	85775271	85784694	9930111H07Rik	+	lincRNA	ENSMUSG00000100217	0	0	0	0	0	0	0	0	9930111H07Rik	1362	NA	NA	NA	NA	ndeg
chr1	85793441	85851576	Cab39	+	protein_coding	ENSMUSG00000036707	4190	4016	4956	3695	3457.98	3600.29	3960.4	3966.42	Cab39	1363	0.167571	0.0610315	0.0060392	0.0174683	ndeg
chr1	85894281	85908675	Itm2c	+	protein_coding	ENSMUSG00000026223	10339	9812	7891	5732	8532.72	8796.32	6305.8	6153.05	Itm2c	1364	-0.4755	0.043419	6.54051e-28	1.41474e-26	ndeg
chr1	85928483	85940624	4933407L21Rik	+	protein_coding	ENSMUSG00000026224	0	0	0	0	0	0	0	0	4933407L21Rik	1365	NA	NA	NA	NA	ndeg
chr1	85938318	85961007	Gpr55	-	protein_coding	ENSMUSG00000049608	0	0	2	0	0	0	1.59823	0	Gpr55	1366	2.35055	6.04825	0.697547	NA	ndeg
chr1	85972365	85986917	Gm28100	-	lincRNA	ENSMUSG00000100108	0	0	0	0	0	0	0	0	Gm28100	1367	NA	NA	NA	NA	ndeg
chr1	86016816	86029958	Spata3	+	protein_coding	ENSMUSG00000026226	0	0	0	0	0	0	0	0	Spata3	1368	NA	NA	NA	NA	ndeg
chr1	86045863	86055456	2810459M11Rik	+	protein_coding	ENSMUSG00000026227	8	18	6	12	6.60235	16.1367	4.79468	12.8815	2810459M11Rik	1369	-0.376452	1.14279	0.741842	0.841299	ndeg
chr1	86064387	86139151	Psmd1	+	protein_coding	ENSMUSG00000026229	8941	7942	10471	7757	7378.95	7119.89	8367.51	8326.79	Psmd1	1370	0.203331	0.0402533	4.38815e-07	2.51399e-06	ndeg
chr1	86099026	86111970	Htr2b	-	protein_coding	ENSMUSG00000026228	3	2	10	7	2.47588	1.79297	7.99113	7.51419	Htr2b	1371	1.85816	1.3613	0.172256	0.298364	ndeg
chr1	86133637	86162788	Gm21972	+	protein_coding	ENSMUSG00000094638	0	0	0	0	0	0	0	0	Gm21972	1372	0	6.12021	1	NA	ndeg
chr1	86154780	86278284	Armc9	+	protein_coding	ENSMUSG00000062590	854	846	839	657	704.801	758.427	670.456	705.26	Armc9	1373	-0.0895316	0.130742	0.493474	0.646554	ndeg
chr1	86302832	86307305	B3gnt7	+	protein_coding	ENSMUSG00000079445	314	255	1978	1614	259.142	228.604	1580.65	1732.56	B3gnt7	1374	2.76242	0.152687	3.68246e-73	2.49886e-71	up
chr1	86344719	86359400	Ncl	-	protein_coding	ENSMUSG00000026234	65796	58396	69859	51544	54301.1	52351.2	55825.2	55330.2	Ncl	1375	0.0596596	0.0275576	0.0303949	0.0715811	ndeg
chr1	86386303	86426228	Nmur1	-	protein_coding	ENSMUSG00000026237	0	0	0	0	0	0	0	0	Nmur1	1376	0	6.12021	1	NA	ndeg
chr1	86426329	86428052	Tex44	+	protein_coding	ENSMUSG00000036574	0	0	0	0	0	0	0	0	Tex44	1377	NA	NA	NA	NA	ndeg
chr1	86526726	86530712	Ptma	+	protein_coding	ENSMUSG00000026238	71287	65044	73357	53934	58832.7	58311	58620.5	57895.7	Ptma	1378	-0.00771997	0.0355962	0.828305	0.899255	ndeg
chr1	86542994	86582629	Pde6d	-	protein_coding	ENSMUSG00000026239	1449	1261	1330	909	1195.85	1130.47	1062.82	975.771	Pde6d	1379	-0.189055	0.100223	0.0592482	0.126374	ndeg
chr1	86582904	86609375	Cops7b	+	protein_coding	ENSMUSG00000026240	1707	1507	1849	1339	1408.78	1351	1477.56	1437.36	Cops7b	1380	0.0792522	0.0801949	0.323033	0.481441	ndeg
chr1	86666291	86670571	Nppc	-	protein_coding	ENSMUSG00000026241	1	0	4	0	0.825294	0	3.19645	0	Nppc	1381	1.92279	4.79851	0.688636	NA	ndeg
chr1	86703808	87050095	Dis3l2	+	protein_coding	ENSMUSG00000053333	1617	1364	1320	1049	1334.5	1222.81	1054.83	1126.05	Dis3l2	1382	-0.231179	0.103915	0.0261016	0.062969	ndeg
chr1	87080171	87096418	Gm29371	+	lincRNA	ENSMUSG00000101625	0	1	0	0	0	0.896485	0	0	Gm29371	1383	-1.38377	6.11408	0.820949	NA	ndeg
chr1	87086694	87089928	Alppl2	-	protein_coding	ENSMUSG00000026246	4	4	2	0	3.30118	3.58594	1.59823	0	Alppl2	1384	-2.07976	4.16679	0.617689	NA	ndeg
chr1	87098002	87101606	Alpi	-	protein_coding	ENSMUSG00000079440	62	52	30	22	51.1682	46.6172	23.9734	23.616	Alpi	1385	-1.03894	0.622512	0.0951291	0.185528	ndeg
chr1	87124973	87127912	Akp3	+	protein_coding	ENSMUSG00000036500	58	46	59	54	47.8671	41.2383	47.1477	57.9666	Akp3	1386	0.233691	0.460239	0.611621	0.747575	ndeg
chr1	87142874	87146983	Gm29374	-	lincRNA	ENSMUSG00000099839	0	0	0	0	0	0	0	0	Gm29374	1387	NA	NA	NA	NA	ndeg
chr1	87147655	87156521	Ecel1	-	protein_coding	ENSMUSG00000026247	0	0	2	2	0	0	1.59823	2.14691	Ecel1	1388	3.56047	2.97167	0.230864	NA	ndeg
chr1	87183313	87188405	Prss56	+	protein_coding	ENSMUSG00000036480	4	4	2	6	3.30118	3.58594	1.59823	6.44073	Prss56	1389	0.218391	3.53585	0.95075	NA	ndeg
chr1	87190607	87200070	Chrnd	+	protein_coding	ENSMUSG00000026251	0	0	0	0	0	0	0	0	Chrnd	1390	NA	NA	NA	NA	ndeg
chr1	87204657	87212694	Chrng	+	protein_coding	ENSMUSG00000026253	0	0	2	2	0	0	1.59823	2.14691	Chrng	1391	3.56352	5.16247	0.490021	NA	ndeg
chr1	87213914	87240488	Eif4e2	+	protein_coding	ENSMUSG00000026254	6311	6174	6897	5083	5208.43	5534.9	5511.48	5456.37	Eif4e2	1392	0.0302592	0.0484358	0.53215	0.681955	ndeg
chr1	87264363	87310839	Efhd1	+	protein_coding	ENSMUSG00000026255	4	10	393	321	3.30118	8.96485	314.051	344.579	Efhd1	1393	5.75556	0.874802	4.72753e-11	4.02785e-10	up
chr1	87326998	87450796	Gigyf2	+	protein_coding	ENSMUSG00000048000	6437	5911	7264	5233	5312.42	5299.13	5804.76	5617.39	Gigyf2	1394	0.106643	0.0511016	0.0368996	0.0847465	ndeg
chr1	87386363	87394729	Kcnj13	-	protein_coding	ENSMUSG00000079436	0	0	2	0	0	0	1.59823	0	Kcnj13	1395	2.36913	4.00943	0.554594	NA	ndeg
chr1	87470271	87475482	Snorc	+	protein_coding	ENSMUSG00000026258	0	0	0	0	0	0	0	0	Snorc	1396	NA	NA	NA	NA	ndeg
chr1	87476834	87573870	Ngef	-	protein_coding	ENSMUSG00000026259	80	70	54	20	66.0235	62.754	43.1521	21.4691	Ngef	1397	-0.985196	0.64824	0.128561	0.236745	ndeg
chr1	87509889	87597845	Neu2	+	protein_coding	ENSMUSG00000079434	1	0	0	0	0.825294	0	0	0	Neu2	1398	-1.31786	6.11779	0.829444	NA	ndeg
chr1	87620312	87720507	Inpp5d	+	protein_coding	ENSMUSG00000026288	195	190	522	386	160.932	170.332	417.137	414.354	Inpp5d	1399	1.32834	0.180422	1.80617e-13	1.83927e-12	up
chr1	87755870	87792428	Atg16l1	+	protein_coding	ENSMUSG00000026289	2968	2692	3197	2232	2449.47	2413.34	2554.76	2395.95	Atg16l1	1400	0.0270809	0.0634411	0.669476	0.790566	ndeg
chr1	87803680	87845158	Sag	+	protein_coding	ENSMUSG00000056055	6	2	9	10	4.95176	1.79297	7.19202	10.7346	Sag	1401	1.40033	1.54073	0.363416	0.522436	ndeg
chr1	87853287	87945180	Dgkd	+	protein_coding	ENSMUSG00000070738	3950	3683	4612	3240	3259.91	3301.76	3685.51	3478	Dgkd	1402	0.127361	0.0683257	0.0623183	0.131424	ndeg
chr1	87945119	88008551	Usp40	-	protein_coding	ENSMUSG00000005501	1516	1326	1534	1159	1251.15	1188.74	1225.84	1244.13	Usp40	1403	0.017134	0.0926385	0.853264	0.915017	ndeg
chr1	88055388	88219004	Ugt1a10	+	protein_coding	ENSMUSG00000090165	0	0	0	0	0	0	0	0	Ugt1a10	1404	NA	NA	NA	NA	ndeg
chr1	88070800	88218997	Ugt1a9	+	protein_coding	ENSMUSG00000090175	0	0	0	0	0	0	0	0	Ugt1a9	1405	0	6.12021	1	NA	ndeg
chr1	88087813	88219004	Ugt1a8	+	protein_coding	ENSMUSG00000089675	0	0	0	0	0	0	0	0	Ugt1a8	1406	NA	NA	NA	NA	ndeg
chr1	88095062	88220002	Ugt1a7c	+	protein_coding	ENSMUSG00000090124	0	3	2	0	0	2.68946	1.59823	0	Ugt1a7c	1407	-0.707518	3.59783	0.8441	NA	ndeg
chr1	88103252	88219003	Ugt1a6b	+	protein_coding	ENSMUSG00000090145	0	0	6	2	0	0	4.79468	2.14691	Ugt1a6b	1408	4.45934	3.54006	0.207785	NA	ndeg
chr1	88134809	88218997	Ugt1a6a	+	protein_coding	ENSMUSG00000054545	1	6	1	0	0.825294	5.37891	0.799113	0	Ugt1a6a	1409	-2.79087	3.13468	0.373294	NA	ndeg
chr1	88166012	88218997	Ugt1a5	+	protein_coding	ENSMUSG00000089943	0	0	0	0	0	0	0	0	Ugt1a5	1410	NA	NA	NA	NA	ndeg
chr1	88200601	88218997	Ugt1a2	+	protein_coding	ENSMUSG00000090171	2	0	0	0	1.65059	0	0	0	Ugt1a2	1411	-2.27964	6.03814	0.705772	NA	ndeg
chr1	88204732	88205782	Dnajb3	-	protein_coding	ENSMUSG00000081984	0	0	0	0	0	0	0	0	Dnajb3	1412	0	3.4541	1	NA	ndeg
chr1	88211959	88218997	Ugt1a1	+	protein_coding	ENSMUSG00000089960	0	0	0	0	0	0	0	0	Ugt1a1	1413	NA	NA	NA	NA	ndeg
chr1	88226986	88262289	Mroh2a	+	protein_coding	ENSMUSG00000079429	778	660	775	536	642.079	591.68	619.313	575.372	Mroh2a	1414	-0.0458307	0.173544	0.791713	0.875168	ndeg
chr1	88262471	88277633	Hjurp	-	protein_coding	ENSMUSG00000044783	11090	10567	11179	8257	9152.51	9473.16	8933.29	8863.52	Hjurp	1415	-0.0654972	0.0462962	0.157144	0.277934	ndeg
chr1	88277661	88389293	Trpm8	+	protein_coding	ENSMUSG00000036251	0	1	4	0	0	0.896485	3.19645	0	Trpm8	1416	1.85936	5.1449	0.717801	NA	ndeg
chr1	88406961	88426438	Spp2	+	protein_coding	ENSMUSG00000026295	2	2	12	0	1.65059	1.79297	9.58936	0	Spp2	1417	1.49348	2.40146	0.534004	0.68333	ndeg
chr1	88443969	88462608	Gm29538	-	lincRNA	ENSMUSG00000099553	0	0	0	0	0	0	0	0	Gm29538	1418	NA	NA	NA	NA	ndeg
chr1	88459683	88465558	Gm28888	+	lincRNA	ENSMUSG00000100908	0	0	0	0	0	0	0	0	Gm28888	1419	NA	NA	NA	NA	ndeg
chr1	88499871	88510066	Glrp1	-	protein_coding	ENSMUSG00000062310	0	0	6	7	0	0	4.79468	7.51419	Glrp1	1420	5.27932	2.924	0.0709944	0.146604	ndeg
chr1	88551517	88562167	Gm19589	+	lincRNA	ENSMUSG00000100798	0	0	0	0	0	0	0	0	Gm19589	1421	NA	NA	NA	NA	ndeg
chr1	88656308	88658100	Gm29336	+	lincRNA	ENSMUSG00000100367	0	0	0	0	0	0	0	0	Gm29336	1422	0	6.12021	1	NA	ndeg
chr1	88673125	88702221	Arl4c	-	protein_coding	ENSMUSG00000049866	3931	3352	8153	6629	3244.23	3005.02	6515.17	7115.94	Arl4c	1423	1.12408	0.0615049	1.27824e-74	8.99226e-73	up
chr1	88754890	88755736	Platr5	+	lincRNA	ENSMUSG00000097398	0	0	6	7	0	0	4.79468	7.51419	Platr5	1424	5.28069	5.27136	0.316455	0.474543	ndeg
chr1	88868475	88875410	Gm29337	-	lincRNA	ENSMUSG00000099848	0	0	0	0	0	0	0	0	Gm29337	1425	NA	NA	NA	NA	ndeg
chr1	89016113	89022210	1700067G17Rik	+	lincRNA	ENSMUSG00000099378	0	0	1	0	0	0	0.799113	0	1700067G17Rik	1426	1.48772	6.11169	0.807678	NA	ndeg
chr1	89070415	89155068	Sh3bp4	+	protein_coding	ENSMUSG00000036206	1546	1351	1881	1368	1275.9	1211.15	1503.13	1468.49	Sh3bp4	1427	0.257012	0.0723687	0.00038315	0.00142552	ndeg
chr1	89302719	89358144	Gm28342	-	lincRNA	ENSMUSG00000101288	0	0	0	0	0	0	0	0	Gm28342	1428	NA	NA	NA	NA	ndeg
chr1	89360342	89406133	C030007H22Rik	-	lincRNA	ENSMUSG00000099938	0	0	0	0	0	0	0	0	C030007H22Rik	1429	NA	NA	NA	NA	ndeg
chr1	89454806	89897617	Agap1	+	protein_coding	ENSMUSG00000055013	2156	1988	1688	1160	1779.33	1782.21	1348.9	1245.21	Agap1	1430	-0.455451	0.0822691	3.09253e-08	2.01903e-07	ndeg
chr1	89927956	89931179	Gbx2	-	protein_coding	ENSMUSG00000034486	26	10	26	2	21.4576	8.96485	20.7769	2.14691	Gbx2	1431	-0.390816	1.20123	0.744919	0.843345	ndeg
chr1	89950220	90014666	Asb18	-	protein_coding	ENSMUSG00000067081	0	0	0	0	0	0	0	0	Asb18	1432	NA	NA	NA	NA	ndeg
chr1	90042132	90153401	Iqca	-	protein_coding	ENSMUSG00000026301	0	0	0	0	0	0	0	0	Iqca	1433	0	5.30542	1	NA	ndeg
chr1	90153628	90159462	4930434B07Rik	+	lincRNA	ENSMUSG00000100850	0	3	0	0	0	2.68946	0	0	4930434B07Rik	1434	-2.97793	6.00366	0.61988	NA	ndeg
chr1	90203980	90216751	Ackr3	+	protein_coding	ENSMUSG00000044337	1012	897	1804	1256	835.198	804.147	1441.6	1348.26	Ackr3	1435	0.768203	0.0846614	1.14915e-19	1.70603e-18	up
chr1	90255276	90260120	Gm28721	-	lincRNA	ENSMUSG00000101951	0	0	7	0	0	0	5.59379	0	Gm28721	1436	4.15362	4.04496	0.304486	NA	ndeg
chr1	90280458	90283912	Gm28723	+	lincRNA	ENSMUSG00000101028	0	0	4	0	0	0	3.19645	0	Gm28723	1437	3.38066	2.65452	0.202822	0.339091	ndeg
chr1	90453394	90454501	Gm28722	-	lincRNA	ENSMUSG00000101997	0	0	0	0	0	0	0	0	Gm28722	1438	0	6.12021	1	NA	ndeg
chr1	90602981	90613341	Cops8	+	protein_coding	ENSMUSG00000034432	4350	4023	5182	3799	3590.03	3606.56	4141	4078.06	Cops8	1439	0.191972	0.0518675	0.000214585	0.000836096	ndeg
chr1	90675161	90679793	Gm9991	+	lincRNA	ENSMUSG00000056128	0	0	0	0	0	0	0	0	Gm9991	1440	NA	NA	NA	NA	ndeg
chr1	90765923	90843971	Col6a3	-	protein_coding	ENSMUSG00000048126	14	10	32	12	11.5541	8.96485	25.5716	12.8815	Col6a3	1441	0.910937	1.1166	0.414609	0.574337	ndeg
chr1	90915085	90951142	Mlph	+	protein_coding	ENSMUSG00000026303	4	0	2	0	3.30118	0	1.59823	0	Mlph	1442	-1.03358	5.85063	0.859774	NA	ndeg
chr1	90953108	90954027	Prlh	+	protein_coding	ENSMUSG00000090550	0	0	0	0	0	0	0	0	Prlh	1443	NA	NA	NA	NA	ndeg
chr1	90958133	90969661	Rab17	-	protein_coding	ENSMUSG00000026304	250	197	152	149	206.324	176.608	121.465	159.945	Rab17	1444	-0.450337	0.2709	0.0964375	0.187424	ndeg
chr1	90974459	90975260	Gm28199	-	lincRNA	ENSMUSG00000100791	0	0	0	0	0	0	0	0	Gm28199	1445	0	6.12021	1	NA	ndeg
chr1	90998737	91128944	Lrrfip1	+	protein_coding	ENSMUSG00000026305	1585	1522	4116	3228	1308.09	1364.45	3289.15	3465.11	Lrrfip1	1446	1.33715	0.066772	3.29052e-89	2.9002e-87	up
chr1	91145089	91170795	Rbm44	+	protein_coding	ENSMUSG00000070732	4	0	2	6	3.30118	0	1.59823	6.44073	Rbm44	1447	1.27188	3.22086	0.692926	NA	ndeg
chr1	91179822	91225196	Ramp1	+	protein_coding	ENSMUSG00000034353	186	180	169	108	153.505	161.367	135.05	115.933	Ramp1	1448	-0.324581	0.317654	0.306872	0.464076	ndeg
chr1	91250304	91290337	Ube2f	+	protein_coding	ENSMUSG00000034343	2759	2430	3280	2488	2276.99	2178.46	2621.09	2670.76	Ube2f	1449	0.247612	0.0654057	0.000153227	0.000612749	ndeg
chr1	91297203	91304405	Gm26683	-	lincRNA	ENSMUSG00000097285	0	6	0	1	0	5.37891	0	1.07346	Gm26683	1450	-2.47214	2.28133	0.278525	0.432176	ndeg
chr1	91298338	91321075	Scly	+	protein_coding	ENSMUSG00000026307	1215	1176	1342	931	1002.73	1054.27	1072.41	999.387	Scly	1451	0.0123055	0.0916378	0.893178	0.94108	ndeg
chr1	91322075	91348306	Espnl	+	protein_coding	ENSMUSG00000049515	83	102	210	119	68.4994	91.4415	167.814	127.741	Espnl	1452	0.893664	0.27344	0.00108224	0.0036998	up
chr1	91351016	91362416	Klhl30	+	protein_coding	ENSMUSG00000026308	3301	2987	2925	2068	2724.3	2677.8	2337.41	2219.91	Klhl30	1453	-0.244397	0.0669118	0.000259681	0.000996116	ndeg
chr1	91366430	91374217	Erfe	+	protein_coding	ENSMUSG00000047443	249	303	549	550	205.498	271.635	438.713	590.4	Erfe	1454	1.10706	0.187295	3.40547e-09	2.44964e-08	up
chr1	91373861	91398815	Ilkap	-	protein_coding	ENSMUSG00000026309	3516	3054	3469	2548	2901.73	2737.87	2772.12	2735.16	Ilkap	1455	-0.0342877	0.0572939	0.549538	0.696793	ndeg
chr1	91404879	91406029	1700020N18Rik	-	lincRNA	ENSMUSG00000100253	0	0	0	0	0	0	0	0	1700020N18Rik	1456	NA	NA	NA	NA	ndeg
chr1	91411483	91414038	Hes6	-	protein_coding	ENSMUSG00000067071	1354	1256	1392	998	1117.45	1125.99	1112.37	1071.31	Hes6	1457	-0.0380827	0.092141	0.67938	0.797777	ndeg
chr1	91415982	91459324	Per2	-	protein_coding	ENSMUSG00000055866	118	74	419	292	97.3847	66.3399	334.828	313.449	Per2	1458	1.983	0.274567	5.11296e-13	5.05886e-12	up
chr1	91483024	91484774	Gm28382	+	lincRNA	ENSMUSG00000100151	0	0	8	0	0	0	6.39291	0	Gm28382	1459	4.34	5.97325	0.467488	NA	ndeg
chr1	91494647	91529307	Traf3ip1	+	protein_coding	ENSMUSG00000034292	916	720	785	595	755.969	645.47	627.304	638.706	Traf3ip1	1460	-0.147916	0.117822	0.209325	0.347387	ndeg
chr1	91540544	91559589	Asb1	+	protein_coding	ENSMUSG00000026311	970	1018	1093	967	800.535	912.622	873.431	1038.03	Asb1	1461	0.156081	0.12257	0.202874	0.33911	ndeg
chr1	91611406	91624500	Gm28380	+	lincRNA	ENSMUSG00000101705	0	0	0	0	0	0	0	0	Gm28380	1462	NA	NA	NA	NA	ndeg
chr1	91801461	91848028	Twist2	+	protein_coding	ENSMUSG00000007805	0	0	0	0	0	0	0	0	Twist2	1463	0	6.12021	1	NA	ndeg
chr1	91928779	92195699	Hdac4	-	protein_coding	ENSMUSG00000026313	1087	1030	1107	904	897.095	923.38	884.618	970.404	Hdac4	1464	0.0253977	0.10425	0.807523	0.885469	ndeg
chr1	91989051	91992628	Gm26720	+	lincRNA	ENSMUSG00000096941	0	0	0	0	0	0	0	0	Gm26720	1465	NA	NA	NA	NA	ndeg
chr1	92324510	92329888	Gm29099	+	lincRNA	ENSMUSG00000101265	0	0	0	0	0	0	0	0	Gm29099	1466	NA	NA	NA	NA	ndeg
chr1	92439010	92473860	Ndufa10	-	protein_coding	ENSMUSG00000026260	7834	7241	6439	4667	6465.35	6491.45	5145.49	5009.82	Ndufa10	1467	-0.351036	0.0498492	1.89549e-12	1.7955e-11	ndeg
chr1	92475925	92485113	Olfr1416	-	protein_coding	ENSMUSG00000067064	0	0	0	0	0	0	0	0	Olfr1416	1468	NA	NA	NA	NA	ndeg
chr1	92489101	92496101	Olfr1415	-	protein_coding	ENSMUSG00000057464	0	0	0	0	0	0	0	0	Olfr1415	1469	NA	NA	NA	NA	ndeg
chr1	92506366	92518661	Olfr1414	-	protein_coding	ENSMUSG00000042849	0	0	0	0	0	0	0	0	Olfr1414	1470	NA	NA	NA	NA	ndeg
chr1	92571322	92574397	Olfr1413	+	protein_coding	ENSMUSG00000058904	0	0	0	0	0	0	0	0	Olfr1413	1471	NA	NA	NA	NA	ndeg
chr1	92585779	92591375	Olfr1412	+	protein_coding	ENSMUSG00000046300	0	0	0	0	0	0	0	0	Olfr1412	1472	NA	NA	NA	NA	ndeg
chr1	92594411	92597753	Olfr1411	+	protein_coding	ENSMUSG00000062497	0	0	0	0	0	0	0	0	Olfr1411	1473	NA	NA	NA	NA	ndeg
chr1	92605782	92614806	Olfr1410	+	protein_coding	ENSMUSG00000063583	2	4	0	0	1.65059	3.58594	0	0	Olfr1410	1474	-3.94033	3.44266	0.252391	NA	ndeg
chr1	92617788	92623412	Olfr12	+	protein_coding	ENSMUSG00000061616	0	0	0	0	0	0	0	0	Olfr12	1475	0	6.12021	1	NA	ndeg
chr1	92637145	92641985	Cops9	-	protein_coding	ENSMUSG00000073616	1519	1196	1197	1083	1253.62	1072.2	956.538	1162.55	Cops9	1476	-0.138249	0.106264	0.193262	0.326884	ndeg
chr1	92644218	92648841	Otos	-	protein_coding	ENSMUSG00000044055	2	12	0	5	1.65059	10.7578	0	5.36728	Otos	1477	-1.21328	5.51111	0.825753	0.89792	ndeg
chr1	92714234	92717202	Gm29483	-	lincRNA	ENSMUSG00000100546	0	0	0	0	0	0	0	0	Gm29483	1478	NA	NA	NA	NA	ndeg
chr1	92759213	92760480	Gm29482	-	lincRNA	ENSMUSG00000099665	0	0	0	0	0	0	0	0	Gm29482	1479	NA	NA	NA	NA	ndeg
chr1	92831645	92860779	Gpc1	+	protein_coding	ENSMUSG00000034220	1143	1019	4217	3195	943.311	913.519	3369.86	3429.69	Gpc1	1480	1.87203	0.0707662	3.31085e-154	6.95551e-152	up
chr1	92859803	92902906	Ankmy1	-	protein_coding	ENSMUSG00000034212	14	6	26	18	11.5541	5.37891	20.7769	19.3222	Ankmy1	1481	1.24042	1.03823	0.232186	0.377638	ndeg
chr1	92906981	92908435	Dusp28	+	protein_coding	ENSMUSG00000047067	173	216	173	119	142.776	193.641	138.247	127.741	Dusp28	1482	-0.336099	0.279344	0.22891	0.373583	ndeg
chr1	92910783	92924384	Rnpepl1	+	protein_coding	ENSMUSG00000026269	4182	4036	3603	2624	3451.38	3618.22	2879.2	2816.75	Rnpepl1	1483	-0.310996	0.0572301	5.50639e-08	3.49818e-07	ndeg
chr1	92934376	92947941	Capn10	+	protein_coding	ENSMUSG00000026270	1664	1645	1381	1089	1373.29	1474.72	1103.58	1168.99	Capn10	1484	-0.326562	0.0890963	0.000247083	0.000953514	ndeg
chr1	92950865	92986391	Gpr35	+	protein_coding	ENSMUSG00000026271	3	0	4	4	2.47588	0	3.19645	4.29382	Gpr35	1485	1.57721	2.19168	0.471749	0.627961	ndeg
chr1	93006334	93012269	Aqp12	+	protein_coding	ENSMUSG00000045091	0	0	0	0	0	0	0	0	Aqp12	1486	NA	NA	NA	NA	ndeg
chr1	93015464	93101951	Kif1a	-	protein_coding	ENSMUSG00000014602	50	96	94	56	41.2647	86.0626	75.1166	60.1135	Kif1a	1487	0.091899	0.502102	0.854775	0.915741	ndeg
chr1	93122931	93124103	Gm28086	-	lincRNA	ENSMUSG00000101378	0	0	0	0	0	0	0	0	Gm28086	1488	NA	NA	NA	NA	ndeg
chr1	93135240	93145421	Agxt	+	protein_coding	ENSMUSG00000026272	0	0	0	0	0	0	0	0	Agxt	1489	NA	NA	NA	NA	ndeg
chr1	93151349	93160948	2310007B03Rik	-	protein_coding	ENSMUSG00000034159	0	0	16	20	0	0	12.7858	21.4691	2310007B03Rik	1490	6.7562	2.25936	0.00278685	0.00874547	up
chr1	93168725	93231072	Crocc2	+	protein_coding	ENSMUSG00000084989	0	0	5	6	0	0	3.99557	6.44073	Crocc2	1491	5.04267	5.96344	0.397777	NA	ndeg
chr1	93235841	93301065	Sned1	+	protein_coding	ENSMUSG00000047793	14	18	77	78	11.5541	16.1367	61.5317	83.7295	Sned1	1492	2.39147	0.602689	7.24769e-05	0.000309353	up
chr1	93299211	93305915	Mterf4	-	protein_coding	ENSMUSG00000026273	870	911	863	661	718.006	816.698	689.635	709.554	Mterf4	1493	-0.133308	0.117986	0.258533	0.408374	ndeg
chr1	93308770	93343482	Pask	-	protein_coding	ENSMUSG00000026274	1724	1612	1809	1336	1422.81	1445.13	1445.6	1434.14	Pask	1494	0.00609681	0.098224	0.950507	0.976125	ndeg
chr1	93342854	93373489	Ppp1r7	+	protein_coding	ENSMUSG00000026275	3740	3631	3932	3073	3086.6	3255.14	3142.11	3298.73	Ppp1r7	1495	0.0217433	0.0591212	0.71304	0.82133	ndeg
chr1	93373930	93404303	Ano7	+	protein_coding	ENSMUSG00000034107	8	10	16	13	6.60235	8.96485	12.7858	13.9549	Ano7	1496	0.781255	0.869289	0.368798	0.528241	ndeg
chr1	93405940	93478815	Hdlbp	-	protein_coding	ENSMUSG00000034088	48475	45095	47908	35885	40006.1	40427	38283.9	38520.9	Hdlbp	1497	-0.066632	0.0218654	0.00230849	0.00736488	ndeg
chr1	93478964	93510260	Sept2	+	protein_coding	ENSMUSG00000026276	161	105	171	126	132.872	94.131	136.648	135.255	Sept2	1498	0.258866	0.307605	0.400038	0.559981	ndeg
chr1	93478993	93509733	Sept2	+	protein_coding	ENSMUSG00000116048	0	0	0	0	0	0	0	0	Sept2	1499	NA	NA	NA	NA	ndeg
chr1	93512079	93621976	Farp2	+	protein_coding	ENSMUSG00000034066	122	120	250	180	100.686	107.578	199.778	193.222	Farp2	1500	0.917346	0.237276	0.000110561	0.000454818	up
chr1	93619751	93658659	Stk25	-	protein_coding	ENSMUSG00000026277	4930	4567	4729	3523	4068.7	4094.25	3779.01	3781.78	Stk25	1501	-0.110534	0.0473391	0.0195466	0.0492309	ndeg
chr1	93685660	93695764	Bok	+	protein_coding	ENSMUSG00000026278	123	89	227	169	101.511	79.7872	181.399	181.414	Bok	1502	0.999116	0.276533	0.00030266	0.00114976	up
chr1	93701935	93754864	Thap4	-	protein_coding	ENSMUSG00000026279	1743	1800	1637	1366	1438.49	1613.67	1308.15	1466.34	Thap4	1503	-0.139135	0.0910418	0.126448	0.233415	ndeg
chr1	93751500	93790610	Atg4b	+	protein_coding	ENSMUSG00000026280	3330	3131	3234	2329	2748.23	2806.9	2584.33	2500.08	Atg4b	1504	-0.126838	0.0581396	0.0291389	0.0692506	ndeg
chr1	93792576	93801934	Dtymk	-	protein_coding	ENSMUSG00000026281	7742	7414	8069	5815	6389.43	6646.54	6448.04	6242.14	Dtymk	1505	-0.0383674	0.0573651	0.503605	0.656731	ndeg
chr1	93803965	93822101	Ing5	+	protein_coding	ENSMUSG00000026283	3738	3319	3558	2580	3084.95	2975.44	2843.24	2769.51	Ing5	1506	-0.110348	0.0597343	0.0647017	0.135592	ndeg
chr1	93824909	93852348	D2hgdh	+	protein_coding	ENSMUSG00000073609	1859	1548	1625	1109	1534.22	1387.76	1298.56	1190.46	D2hgdh	1507	-0.230101	0.0901788	0.0107227	0.029016	ndeg
chr1	93861306	93876494	Gal3st2	+	protein_coding	ENSMUSG00000094651	5	0	8	2	4.12647	0	6.39291	2.14691	Gal3st2	1508	1.0504	1.68859	0.533902	0.683294	ndeg
chr1	93918311	93942650	Gal3st2b	+	protein_coding	ENSMUSG00000093805	0	0	2	0	0	0	1.59823	0	Gal3st2b	1509	2.36931	3.99824	0.553456	NA	ndeg
chr1	93990509	94017147	Gal3st2c	+	protein_coding	ENSMUSG00000073608	2	2	0	0	1.65059	1.79297	0	0	Gal3st2c	1510	-3.33674	5.99141	0.577582	NA	ndeg
chr1	94020451	94028334	Neu4	+	protein_coding	ENSMUSG00000034000	0	0	0	0	0	0	0	0	Neu4	1511	NA	NA	NA	NA	ndeg
chr1	94038305	94052553	Pdcd1	-	protein_coding	ENSMUSG00000026285	6	0	0	0	4.95176	0	0	0	Pdcd1	1512	-3.86372	4.25672	0.36405	NA	ndeg
chr1	94797083	94802472	4930440C22Rik	+	lincRNA	ENSMUSG00000100518	0	0	0	0	0	0	0	0	4930440C22Rik	1513	NA	NA	NA	NA	ndeg
chr1	95313623	95335284	Fam174a	+	protein_coding	ENSMUSG00000051185	700	626	720	538	577.706	561.2	575.361	577.519	Fam174a	1514	0.0173168	0.120979	0.88618	0.936562	ndeg
chr1	9545408	9547455	Rrs1	+	protein_coding	ENSMUSG00000061024	4854	4754	5519	4140	4005.98	4261.89	4410.31	4444.11	Rrs1	1515	0.0990116	0.058399	0.0899934	0.177647	ndeg
chr1	9547948	9580673	Adhfe1	+	protein_coding	ENSMUSG00000025911	35	60	48	20	28.8853	53.7891	38.3574	21.4691	Adhfe1	1516	-0.447611	0.4848	0.355856	0.514753	ndeg
chr1	95587682	95667571	St8sia4	-	protein_coding	ENSMUSG00000040710	0	0	29	6	0	0	23.1743	6.44073	St8sia4	1517	6.54832	5.95329	0.271354	0.423646	ndeg
chr1	95701184	95716518	4930598F16Rik	-	lincRNA	ENSMUSG00000100777	0	0	0	0	0	0	0	0	4930598F16Rik	1518	NA	NA	NA	NA	ndeg
chr1	95990659	96021758	1700063A18Rik	-	lincRNA	ENSMUSG00000100062	0	0	0	0	0	0	0	0	1700063A18Rik	1519	NA	NA	NA	NA	ndeg
chr1	9601199	9627143	Vxn	+	protein_coding	ENSMUSG00000067879	0	0	2	1	0	0	1.59823	1.07346	Vxn	1520	3.09306	2.28735	0.176296	0.303734	ndeg
chr1	9639255	9640582	Gm29520	-	lincRNA	ENSMUSG00000099827	0	0	0	0	0	0	0	0	Gm29520	1521	NA	NA	NA	NA	ndeg
chr1	96543059	96556703	Gm29601	-	lincRNA	ENSMUSG00000100336	0	0	0	0	0	0	0	0	Gm29601	1522	NA	NA	NA	NA	ndeg
chr1	96612057	96662573	4930533P14Rik	-	lincRNA	ENSMUSG00000100589	0	0	0	0	0	0	0	0	4930533P14Rik	1523	NA	NA	NA	NA	ndeg
chr1	9667415	9700209	Mybl1	-	protein_coding	ENSMUSG00000025912	669	554	778	558	552.122	496.653	621.71	598.988	Mybl1	1524	0.219104	0.137182	0.110228	0.208518	ndeg
chr1	96816270	96872171	Slco4c1	-	protein_coding	ENSMUSG00000040693	114	122	266	168	94.0835	109.371	212.564	180.341	Slco4c1	1525	0.952405	0.294939	0.00124152	0.00418829	up
chr1	97024516	97025565	Gm28901	-	lincRNA	ENSMUSG00000100454	9	5	10	3	7.42765	4.48243	7.99113	3.22037	Gm28901	1526	-0.0629098	1.01905	0.950775	0.976238	ndeg
chr1	97059038	97128301	Slco6c1	-	protein_coding	ENSMUSG00000026331	0	0	0	0	0	0	0	0	Slco6c1	1527	NA	NA	NA	NA	ndeg
chr1	9718622	9748382	Vcpip1	-	protein_coding	ENSMUSG00000045210	1789	1534	2322	1802	1476.45	1375.21	1855.54	1934.37	Vcpip1	1528	0.409194	0.0786439	1.95971e-07	1.17445e-06	ndeg
chr1	97606318	97662074	D1Ertd622e	-	protein_coding	ENSMUSG00000044768	14	10	38	4	11.5541	8.96485	30.3663	4.29382	D1Ertd622e	1529	0.781499	0.821422	0.341402	0.500693	ndeg
chr1	97706048	97770411	Ppip5k2	-	protein_coding	ENSMUSG00000040648	3744	3264	3561	2398	3089.9	2926.13	2845.64	2574.15	Ppip5k2	1530	-0.149472	0.0770313	0.0523306	0.113804	ndeg
chr1	97770172	97793709	Gin1	+	protein_coding	ENSMUSG00000026333	456	456	464	408	376.334	408.797	370.789	437.97	Gin1	1531	0.0400577	0.164064	0.807108	0.885204	ndeg
chr1	97795114	98095646	Pam	-	protein_coding	ENSMUSG00000026335	352	250	306	230	290.504	224.121	244.529	246.895	Pam	1532	-0.0691301	0.155655	0.656953	0.78095	ndeg
chr1	9798107	9900845	Sgk3	+	protein_coding	ENSMUSG00000025915	230	210	123	90	189.818	188.262	98.2909	96.611	Sgk3	1533	-0.955426	0.24486	9.5431e-05	0.000398348	down
chr1	98131456	98144655	1810006J02Rik	+	lincRNA	ENSMUSG00000100182	0	0	0	0	0	0	0	0	1810006J02Rik	1534	NA	NA	NA	NA	ndeg
chr1	98173648	98190698	Gm29461	+	lincRNA	ENSMUSG00000100711	0	0	0	0	0	0	0	0	Gm29461	1535	NA	NA	NA	NA	ndeg
chr1	98421124	98516991	Slco6d1	+	protein_coding	ENSMUSG00000026336	0	0	0	0	0	0	0	0	Slco6d1	1536	NA	NA	NA	NA	ndeg
chr1	98589517	98607384	Gm7967	+	lincRNA	ENSMUSG00000100009	0	2	8	8	0	1.79297	6.39291	8.58764	Gm7967	1537	3.09401	1.5834	0.0506987	0.110915	ndeg
chr1	9908638	9942085	Mcmdc2	+	protein_coding	ENSMUSG00000046101	0	0	2	4	0	0	1.59823	4.29382	Mcmdc2	1538	4.21665	5.97552	0.480403	NA	ndeg
chr1	9941959	9944118	Snhg6	-	lincRNA	ENSMUSG00000098234	1107	986	1007	672	913.601	883.935	804.707	721.362	Snhg6	1539	-0.233816	0.105751	0.0270357	0.0649059	ndeg
chr1	9960163	9967932	Tcf24	-	protein_coding	ENSMUSG00000099032	16	15	18	14	13.2047	13.4473	14.384	15.0284	Tcf24	1540	0.140419	0.554968	0.800251	0.880949	ndeg
chr1	9968624	10009136	Ppp1r42	-	protein_coding	ENSMUSG00000025916	0	2	1	0	0	1.79297	0.799113	0	Ppp1r42	1541	-1.00773	5.08405	0.842877	NA	ndeg
chr1	99772765	100485942	Cntnap5b	+	protein_coding	ENSMUSG00000067028	0	0	0	0	0	0	0	0	Cntnap5b	1542	NA	NA	NA	NA	ndeg
chr10	100015630	100100416	Kitl	+	protein_coding	ENSMUSG00000019966	518	484	1348	963	427.502	433.899	1077.2	1033.74	Kitl	1543	1.29395	0.113339	3.45232e-30	8.04633e-29	up
chr10	100129868	100144126	AC167229.1	-	lincRNA	ENSMUSG00000112831	0	0	0	0	0	0	0	0	AC167229.1	1544	NA	NA	NA	NA	ndeg
chr10	100335676	100336589	Gm4301	+	protein_coding	ENSMUSG00000094314	0	0	0	0	0	0	0	0	Gm4301	1545	NA	NA	NA	NA	ndeg
chr10	100340836	100341762	Gm4302	+	protein_coding	ENSMUSG00000091101	0	0	0	0	0	0	0	0	Gm4302	1546	NA	NA	NA	NA	ndeg
chr10	100345972	100346881	Gm4303	+	protein_coding	ENSMUSG00000112931	0	0	0	0	0	0	0	0	Gm4303	1547	NA	NA	NA	NA	ndeg
chr10	100351093	100352002	Gm4305	+	protein_coding	ENSMUSG00000112856	0	0	0	0	0	0	0	0	Gm4305	1548	NA	NA	NA	NA	ndeg
chr10	100361338	100362247	Gm4307	+	protein_coding	ENSMUSG00000096744	0	0	0	0	0	0	0	0	Gm4307	1549	NA	NA	NA	NA	ndeg
chr10	100381647	100382560	Gm4312	-	protein_coding	ENSMUSG00000096640	0	0	0	0	0	0	0	0	Gm4312	1550	NA	NA	NA	NA	ndeg
chr10	100443902	100487350	Tmtc3	-	protein_coding	ENSMUSG00000036676	2720	2492	3854	2829	2244.8	2234.04	3079.78	3036.81	Tmtc3	1551	0.4497	0.092276	1.09679e-06	6.0288e-06	ndeg
chr10	100487558	100574840	Cep290	+	protein_coding	ENSMUSG00000019971	1433	1253	1755	1240	1182.65	1123.3	1402.44	1331.08	Cep290	1552	0.245989	0.0976602	0.0117748	0.0315476	ndeg
chr10	100572265	100590423	4930430F08Rik	-	protein_coding	ENSMUSG00000046567	236	185	266	151	194.769	165.85	212.564	162.092	4930430F08Rik	1553	0.0601817	0.219451	0.783902	0.870271	ndeg
chr10	100590484	100618401	1700017N19Rik	+	protein_coding	ENSMUSG00000056912	0	0	0	0	0	0	0	0	1700017N19Rik	1554	NA	NA	NA	NA	ndeg
chr10	100707535	100741635	Gm35722	-	lincRNA	ENSMUSG00000112104	0	0	0	0	0	0	0	0	Gm35722	1555	NA	NA	NA	NA	ndeg
chr10	10083943	10092295	Gm48278	+	lincRNA	ENSMUSG00000112074	0	0	0	0	0	0	0	0	Gm48278	1556	NA	NA	NA	NA	ndeg
chr10	10100420	10110099	Gm48281	-	lincRNA	ENSMUSG00000112713	0	0	0	0	0	0	0	0	Gm48281	1557	NA	NA	NA	NA	ndeg
chr10	10122486	10126891	Gm48279	+	lincRNA	ENSMUSG00000112060	0	0	0	0	0	0	0	0	Gm48279	1558	NA	NA	NA	NA	ndeg
chr10	101681487	102391469	Mgat4c	+	protein_coding	ENSMUSG00000019888	0	0	50	30	0	0	39.9557	32.2037	Mgat4c	1559	7.83379	1.94016	5.39773e-05	0.000236108	up
chr10	10230736	10234850	Gm31904	-	lincRNA	ENSMUSG00000112219	0	0	0	0	0	0	0	0	Gm31904	1560	NA	NA	NA	NA	ndeg
chr10	102415883	102418014	Gm47033	+	lincRNA	ENSMUSG00000111990	0	0	0	0	0	0	0	0	Gm47033	1561	NA	NA	NA	NA	ndeg
chr10	102435269	102435543	Gm47101	+	lincRNA	ENSMUSG00000112073	0	0	0	0	0	0	0	0	Gm47101	1562	NA	NA	NA	NA	ndeg
chr10	102481756	102490486	Nts	-	protein_coding	ENSMUSG00000019890	0	0	0	0	0	0	0	0	Nts	1563	NA	NA	NA	NA	ndeg
chr10	102512222	102549736	Rassf9	+	protein_coding	ENSMUSG00000044921	0	0	2	4	0	0	1.59823	4.29382	Rassf9	1564	4.21668	5.97552	0.4804	NA	ndeg
chr10	102683265	102694569	Gm47143	+	lincRNA	ENSMUSG00000112845	0	0	0	0	0	0	0	0	Gm47143	1565	NA	NA	NA	NA	ndeg
chr10	10270402	10296929	Gm48324	-	lincRNA	ENSMUSG00000112573	0	0	0	0	0	0	0	0	Gm48324	1566	NA	NA	NA	NA	ndeg
chr10	102998707	103030215	Alx1	-	protein_coding	ENSMUSG00000036602	0	0	4	0	0	0	3.19645	0	Alx1	1567	3.34366	5.99849	0.577242	NA	ndeg
chr10	103029479	103030344	Gm17028	-	lincRNA	ENSMUSG00000090638	0	0	0	0	0	0	0	0	Gm17028	1568	NA	NA	NA	NA	ndeg
chr10	103046031	103236322	Lrriq1	-	protein_coding	ENSMUSG00000019892	24	8	0	6	19.8071	7.17188	0	6.44073	Lrriq1	1569	-2.15863	1.15025	0.0605642	0.128573	ndeg
chr10	10335703	10472326	Adgb	-	protein_coding	ENSMUSG00000050994	0	0	2	0	0	0	1.59823	0	Adgb	1570	2.35055	6.04825	0.697547	NA	ndeg
chr10	103367783	103419377	Slc6a15	+	protein_coding	ENSMUSG00000019894	1134	979	1392	949	935.884	877.659	1112.37	1018.71	Slc6a15	1571	0.234196	0.0967206	0.0154624	0.0402054	ndeg
chr10	103507362	103566565	Gm47223	+	lincRNA	ENSMUSG00000112636	0	0	0	0	0	0	0	0	Gm47223	1572	NA	NA	NA	NA	ndeg
chr10	103512928	103571685	Gm47221	+	lincRNA	ENSMUSG00000112319	0	0	0	0	0	0	0	0	Gm47221	1573	NA	NA	NA	NA	ndeg
chr10	103856267	103858332	Gm47224	-	lincRNA	ENSMUSG00000112554	0	0	0	0	0	0	0	0	Gm47224	1574	NA	NA	NA	NA	ndeg
chr10	103986993	103987906	Gm47226	+	lincRNA	ENSMUSG00000112281	0	0	0	0	0	0	0	0	Gm47226	1575	NA	NA	NA	NA	ndeg
chr10	104142987	104153674	Gm21293	+	protein_coding	ENSMUSG00000091779	0	2	0	1	0	1.79297	0	1.07346	Gm21293	1576	-0.775213	6.01082	0.897382	NA	ndeg
chr10	104151497	104153965	Gm6763	+	protein_coding	ENSMUSG00000097427	0	0	0	0	0	0	0	0	Gm6763	1577	NA	NA	NA	NA	ndeg
chr10	104160006	104162473	Gm8764	+	protein_coding	ENSMUSG00000097878	0	0	0	0	0	0	0	0	Gm8764	1578	NA	NA	NA	NA	ndeg
chr10	104168515	104170983	Gm21304	+	protein_coding	ENSMUSG00000097550	0	0	0	0	0	0	0	0	Gm21304	1579	NA	NA	NA	NA	ndeg
chr10	104177024	104179491	Gm21312	+	protein_coding	ENSMUSG00000094144	0	0	0	0	0	0	0	0	Gm21312	1580	NA	NA	NA	NA	ndeg
chr10	104185533	104188000	Gm20765	+	protein_coding	ENSMUSG00000095022	0	0	0	0	0	0	0	0	Gm20765	1581	NA	NA	NA	NA	ndeg
chr10	104194042	104196522	Gm4340	+	protein_coding	ENSMUSG00000090854	6	0	0	2	4.95176	0	0	2.14691	Gm4340	1582	-1.2296	4.19887	0.769644	NA	ndeg
chr10	105187663	105574451	Tmtc2	-	protein_coding	ENSMUSG00000036019	0	0	0	0	0	0	0	0	Tmtc2	1583	0	6.12021	1	NA	ndeg
chr10	10545002	10558265	Rab32	-	protein_coding	ENSMUSG00000019832	24	22	184	150	19.8071	19.7227	147.037	161.018	Rab32	1584	2.96111	0.39887	1.13858e-13	1.17687e-12	up
chr10	105763189	105841380	Mettl25	-	protein_coding	ENSMUSG00000036009	319	241	234	226	263.269	216.053	186.992	242.601	Mettl25	1585	-0.163302	0.234447	0.486089	0.64016	ndeg
chr10	105841067	105847833	Ccdc59	+	protein_coding	ENSMUSG00000019897	2464	2230	2184	1687	2033.52	1999.16	1745.26	1810.92	Ccdc59	1586	-0.18233	0.0711946	0.0104368	0.028334	ndeg
chr10	106466939	106470768	C230021G24Rik	-	lincRNA	ENSMUSG00000097869	0	0	0	0	0	0	0	0	C230021G24Rik	1587	NA	NA	NA	NA	ndeg
chr10	106470339	106935952	Ppfia2	+	protein_coding	ENSMUSG00000053825	0	0	0	0	0	0	0	0	Ppfia2	1588	0	6.12021	1	NA	ndeg
chr10	10681348	10681858	Gm10944	+	protein_coding	ENSMUSG00000078481	0	0	0	0	0	0	0	0	Gm10944	1589	NA	NA	NA	NA	ndeg
chr10	10686059	11082356	Grm1	-	protein_coding	ENSMUSG00000019828	0	0	0	0	0	0	0	0	Grm1	1590	NA	NA	NA	NA	ndeg
chr10	106933517	107123668	Acss3	-	protein_coding	ENSMUSG00000035948	0	0	4	1	0	0	3.19645	1.07346	Acss3	1591	3.75748	5.39689	0.486284	NA	ndeg
chr10	107199912	107205775	Gm29674	-	lincRNA	ENSMUSG00000112466	0	0	0	0	0	0	0	0	Gm29674	1592	NA	NA	NA	NA	ndeg
chr10	107271686	107421474	Lin7a	+	protein_coding	ENSMUSG00000019906	0	0	0	0	0	0	0	0	Lin7a	1593	NA	NA	NA	NA	ndeg
chr10	107482908	107486134	Myf5	-	protein_coding	ENSMUSG00000000435	0	0	0	0	0	0	0	0	Myf5	1594	NA	NA	NA	NA	ndeg
chr10	107492853	107494737	Myf6	-	protein_coding	ENSMUSG00000035923	0	0	0	0	0	0	0	0	Myf6	1595	NA	NA	NA	NA	ndeg
chr10	107517049	107720051	Ptprq	-	protein_coding	ENSMUSG00000035916	2	2	10	8	1.65059	1.79297	7.99113	8.58764	Ptprq	1596	2.26738	1.5561	0.145092	0.261011	ndeg
chr10	107760531	107912134	Otogl	-	protein_coding	ENSMUSG00000091455	0	0	0	0	0	0	0	0	Otogl	1597	0	6.12021	1	NA	ndeg
chr10	107946645	107977834	Gm29685	+	lincRNA	ENSMUSG00000112910	0	0	0	0	0	0	0	0	Gm29685	1598	NA	NA	NA	NA	ndeg
chr10	108162193	108284475	Ppp1r12a	+	protein_coding	ENSMUSG00000019907	8737	7944	9248	6968	7210.59	7121.68	7390.2	7479.84	Ppp1r12a	1599	0.052938	0.045854	0.248299	0.396026	ndeg
chr10	108332121	108414240	Pawr	+	protein_coding	ENSMUSG00000035873	7053	6955	6403	5026	5820.8	6235.06	5116.72	5395.19	Pawr	1600	-0.198098	0.0608721	0.00113658	0.00386661	ndeg
chr10	108417251	108453297	Gm36283	+	lincRNA	ENSMUSG00000112532	34	25	48	14	28.06	22.4121	38.3574	15.0284	Gm36283	1601	0.0909695	0.78657	0.907927	0.949597	ndeg
chr10	108497650	109010982	Syt1	-	protein_coding	ENSMUSG00000035864	10	2	0	8	8.25294	1.79297	0	8.58764	Syt1	1602	-0.242034	2.63972	0.926945	0.961035	ndeg
chr10	108698764	108700160	Gm5136	-	protein_coding	ENSMUSG00000112039	0	0	0	0	0	0	0	0	Gm5136	1603	NA	NA	NA	NA	ndeg
chr10	109681259	110456204	Nav3	-	protein_coding	ENSMUSG00000020181	0	0	31	22	0	0	24.7725	23.616	Nav3	1604	7.25613	5.95114	0.222737	0.365797	ndeg
chr10	110596266	110615961	9230102K24Rik	+	lincRNA	ENSMUSG00000112398	0	0	0	0	0	0	0	0	9230102K24Rik	1605	NA	NA	NA	NA	ndeg
chr10	110745439	110787384	E2f7	+	protein_coding	ENSMUSG00000020185	1138	1153	1657	1154	939.185	1033.65	1324.13	1238.77	E2f7	1606	0.379411	0.0916175	3.45414e-05	0.000155619	ndeg
chr10	110919789	110939622	Csrp2	+	protein_coding	ENSMUSG00000020186	18161	17218	15861	11569	14988.2	15435.7	12674.7	12418.8	Csrp2	1607	-0.277691	0.0472312	4.11757e-09	2.93162e-08	ndeg
chr10	110941780	111010140	Zdhhc17	-	protein_coding	ENSMUSG00000035798	1449	1211	1434	1104	1195.85	1085.64	1145.93	1185.09	Zdhhc17	1608	0.030036	0.105033	0.774904	0.864097	ndeg
chr10	111164752	111297249	Osbpl8	+	protein_coding	ENSMUSG00000020189	1388	1319	1517	1122	1145.51	1182.46	1212.25	1204.42	Osbpl8	1609	0.0541929	0.102207	0.595955	0.735164	ndeg
chr10	111298679	111301727	Bbs10	+	protein_coding	ENSMUSG00000035759	202	194	136	110	166.709	173.918	108.679	118.08	Bbs10	1610	-0.589309	0.237363	0.013038	0.034516	down
chr10	111337124	111347185	Gm40761	+	lincRNA	ENSMUSG00000112246	0	0	0	0	0	0	0	0	Gm40761	1611	NA	NA	NA	NA	ndeg
chr10	111473223	111498150	Nap1l1	+	protein_coding	ENSMUSG00000058799	24764	22781	27980	20587	20437.6	20422.8	22359.2	22099.2	Nap1l1	1612	0.121866	0.0306316	6.9371e-05	0.000297383	ndeg
chr10	11149427	11217595	Shprh	+	protein_coding	ENSMUSG00000090112	1538	1471	1838	1487	1269.3	1318.73	1468.77	1596.23	Shprh	1613	0.243162	0.105536	0.0212188	0.0526812	ndeg
chr10	111506286	111508645	Phlda1	+	protein_coding	ENSMUSG00000020205	325	285	559	364	268.221	255.498	446.704	390.738	Phlda1	1614	0.678727	0.19454	0.000485036	0.00176687	up
chr10	111506575	111507662	Gm28592	-	lincRNA	ENSMUSG00000100113	0	0	0	0	0	0	0	0	Gm28592	1615	NA	NA	NA	NA	ndeg
chr10	111586719	111594273	4933440J02Rik	-	lincRNA	ENSMUSG00000097082	0	0	0	0	0	0	0	0	4933440J02Rik	1616	NA	NA	NA	NA	ndeg
chr10	111599177	111611338	Gm30262	+	lincRNA	ENSMUSG00000112249	0	2	0	0	0	1.79297	0	0	Gm30262	1617	-2.37795	2.81415	0.398112	0.558084	ndeg
chr10	111725184	111843048	Gm30624	+	lincRNA	ENSMUSG00000112430	0	0	2	1	0	0	1.59823	1.07346	Gm30624	1618	3.07924	6.00863	0.608323	NA	ndeg
chr10	111757258	111799853	Gm47865	-	lincRNA	ENSMUSG00000112137	0	0	0	0	0	0	0	0	Gm47865	1619	NA	NA	NA	NA	ndeg
chr10	111854521	111874376	Gm20758	-	lincRNA	ENSMUSG00000112533	0	0	0	0	0	0	0	0	Gm20758	1620	NA	NA	NA	NA	ndeg
chr10	111972664	111988432	Krr1	+	protein_coding	ENSMUSG00000063334	2411	2071	2384	1725	1989.78	1856.62	1905.09	1851.71	Krr1	1621	-0.0337968	0.0734992	0.645642	0.772835	ndeg
chr10	111985448	112002631	Glipr1	-	protein_coding	ENSMUSG00000056888	844	797	994	622	696.548	714.499	794.318	667.689	Glipr1	1622	0.0575728	0.0884857	0.515276	0.666914	ndeg
chr10	112060189	112078510	Glipr1l1	+	protein_coding	ENSMUSG00000020213	0	0	0	0	0	0	0	0	Glipr1l1	1623	NA	NA	NA	NA	ndeg
chr10	112083354	112108098	Glipr1l2	+	protein_coding	ENSMUSG00000020214	0	0	0	0	0	0	0	0	Glipr1l2	1624	NA	NA	NA	NA	ndeg
chr10	112141754	112160327	Glipr1l3	-	protein_coding	ENSMUSG00000112611	0	0	0	0	0	0	0	0	Glipr1l3	1625	NA	NA	NA	NA	ndeg
chr10	112163621	112216555	Caps2	+	protein_coding	ENSMUSG00000035694	1	0	6	2	0.825294	0	4.79468	2.14691	Caps2	1626	3.03308	2.81073	0.28054	0.434274	ndeg
chr10	112271121	112467024	Kcnc2	+	protein_coding	ENSMUSG00000035681	0	0	0	0	0	0	0	0	Kcnc2	1627	NA	NA	NA	NA	ndeg
chr10	112726888	112785602	1700010J16Rik	+	lincRNA	ENSMUSG00000100314	0	0	0	0	0	0	0	0	1700010J16Rik	1628	NA	NA	NA	NA	ndeg
chr10	11281330	11298052	Fbxo30	+	protein_coding	ENSMUSG00000047648	1002	902	1330	1069	826.945	808.63	1062.82	1147.52	Fbxo30	1629	0.432663	0.0942277	4.39706e-06	2.24628e-05	ndeg
chr10	112837752	112845385	Gm3942	+	lincRNA	ENSMUSG00000112722	0	0	0	0	0	0	0	0	Gm3942	1630	NA	NA	NA	NA	ndeg
chr10	112925430	112929001	Atxn7l3b	-	protein_coding	ENSMUSG00000074748	6666	6046	6676	4989	5501.41	5420.15	5334.88	5355.47	Atxn7l3b	1631	-0.0309551	0.0588466	0.598867	0.737215	ndeg
chr10	113113389	113117926	Gm47524	+	lincRNA	ENSMUSG00000112228	0	0	0	0	0	0	0	0	Gm47524	1632	NA	NA	NA	NA	ndeg
chr10	113424184	113446080	Gm47532	+	lincRNA	ENSMUSG00000112767	0	0	0	0	0	0	0	0	Gm47532	1633	NA	NA	NA	NA	ndeg
chr10	11343404	11459644	Epm2a	+	protein_coding	ENSMUSG00000055493	22	26	36	18	18.1565	23.3086	28.7681	19.3222	Epm2a	1634	0.223932	0.629457	0.722025	0.827267	ndeg
chr10	113551631	113562763	Gm40765	-	lincRNA	ENSMUSG00000112087	0	0	0	0	0	0	0	0	Gm40765	1635	NA	NA	NA	NA	ndeg
chr10	114398823	114802307	Trhde	-	protein_coding	ENSMUSG00000050663	0	0	0	0	0	0	0	0	Trhde	1636	NA	NA	NA	NA	ndeg
chr10	114875007	114885131	Gm31182	+	lincRNA	ENSMUSG00000111883	0	0	0	0	0	0	0	0	Gm31182	1637	NA	NA	NA	NA	ndeg
chr10	114947931	114952835	Gm31267	+	lincRNA	ENSMUSG00000112016	0	0	0	0	0	0	0	0	Gm31267	1638	NA	NA	NA	NA	ndeg
chr10	115078641	115185022	Tph2	-	protein_coding	ENSMUSG00000006764	0	0	0	0	0	0	0	0	Tph2	1639	0	6.12021	1	NA	ndeg
chr10	115197872	115251467	Tbc1d15	-	protein_coding	ENSMUSG00000020130	2106	2079	2355	1667	1738.07	1863.79	1881.91	1789.45	Tbc1d15	1640	0.0286245	0.0855445	0.737916	0.838615	ndeg
chr10	115287084	115315594	Rab21	-	protein_coding	ENSMUSG00000020132	2198	1935	2148	1522	1814	1734.7	1716.5	1633.8	Rab21	1641	-0.0822927	0.0808476	0.308737	0.466164	ndeg
chr10	115339674	115362501	Tmem19	-	protein_coding	ENSMUSG00000069520	1417	1343	1358	1108	1169.44	1203.98	1085.2	1189.39	Tmem19	1642	-0.0633954	0.0861421	0.461767	0.619036	ndeg
chr10	115368404	115384443	Thap2	-	protein_coding	ENSMUSG00000020137	563	592	666	516	464.641	530.719	532.209	553.903	Thap2	1643	0.125837	0.139695	0.367696	0.527206	ndeg
chr10	115384959	115432772	Zfc3h1	+	protein_coding	ENSMUSG00000034163	4598	4174	5223	4105	3794.7	3741.93	4173.77	4406.53	Zfc3h1	1644	0.186643	0.0776612	0.016248	0.0419919	ndeg
chr10	115450311	115587780	Lgr5	-	protein_coding	ENSMUSG00000020140	2	4	12	20	1.65059	3.58594	9.58936	21.4691	Lgr5	1645	2.56919	1.60526	0.109493	0.207332	ndeg
chr10	115569986	115582448	A930009A15Rik	+	protein_coding	ENSMUSG00000092210	0	0	0	0	0	0	0	0	A930009A15Rik	1646	0	6.12021	1	NA	ndeg
chr10	11580086	11587244	Gm48680	+	lincRNA	ENSMUSG00000112151	0	0	0	0	0	0	0	0	Gm48680	1647	NA	NA	NA	NA	ndeg
chr10	115816832	115849893	Tspan8	+	protein_coding	ENSMUSG00000034127	0	0	0	0	0	0	0	0	Tspan8	1648	0	2.39198	1	1	ndeg
chr10	116018213	116274932	Ptprr	+	protein_coding	ENSMUSG00000020151	0	0	0	0	0	0	0	0	Ptprr	1649	0	6.12021	1	1	ndeg
chr10	116111664	116113917	4933416C03Rik	-	protein_coding	ENSMUSG00000074734	0	0	0	0	0	0	0	0	4933416C03Rik	1650	NA	NA	NA	NA	ndeg
chr10	116275523	116389535	Ptprb	+	protein_coding	ENSMUSG00000020154	6	16	154	84	4.95176	14.3438	123.063	90.1703	Ptprb	1651	3.50498	0.360309	2.29729e-22	3.93646e-21	up
chr10	116417861	116473878	Kcnmb4	-	protein_coding	ENSMUSG00000054934	4	6	0	0	3.30118	5.37891	0	0	Kcnmb4	1652	-4.6698	2.63864	0.076764	0.156362	ndeg
chr10	116485161	116581511	Cnot2	-	protein_coding	ENSMUSG00000020166	3538	3204	3729	2759	2919.89	2872.34	2979.89	2961.66	Cnot2	1653	0.0367631	0.0535412	0.492315	0.645808	ndeg
chr10	116674591	116679303	Gm26579	+	lincRNA	ENSMUSG00000097104	0	2	0	0	0	1.79297	0	0	Gm26579	1654	-2.39204	6.03142	0.691665	NA	ndeg
chr10	116723067	116729177	1700030O20Rik	-	lincRNA	ENSMUSG00000100198	0	0	0	0	0	0	0	0	1700030O20Rik	1655	NA	NA	NA	NA	ndeg
chr10	116729253	116739760	4930579P08Rik	+	lincRNA	ENSMUSG00000112924	0	0	2	0	0	0	1.59823	0	4930579P08Rik	1656	2.35219	5.71324	0.680553	NA	ndeg
chr10	116776535	116896919	Myrfl	-	protein_coding	ENSMUSG00000034057	10	3	5	8	8.25294	2.68946	3.99557	8.58764	Myrfl	1657	0.175381	1.14372	0.878128	0.931004	ndeg
chr10	116905784	116950769	Rab3ip	-	protein_coding	ENSMUSG00000064181	1990	1862	1950	1396	1642.34	1669.26	1558.27	1498.54	Rab3ip	1658	-0.114605	0.0800767	0.152378	0.271195	ndeg
chr10	116956824	116972609	Gm10271	-	protein_coding	ENSMUSG00000069518	1	0	0	2	0.825294	0	0	2.14691	Gm10271	1659	1.32662	6.02161	0.825629	NA	ndeg
chr10	116964707	116969105	D630029K05Rik	+	lincRNA	ENSMUSG00000031294	0	0	0	0	0	0	0	0	D630029K05Rik	1660	0	4.52965	1	NA	ndeg
chr10	116986314	117025040	Best3	+	protein_coding	ENSMUSG00000020169	4	0	0	0	3.30118	0	0	0	Best3	1661	-3.27917	4.76118	0.490993	NA	ndeg
chr10	117043746	117045101	Gm10747	+	lincRNA	ENSMUSG00000112242	0	0	0	0	0	0	0	0	Gm10747	1662	0	3.77249	1	NA	ndeg
chr10	117045341	117046768	Lrrc10	+	protein_coding	ENSMUSG00000060187	2	2	6	2	1.65059	1.79297	4.79468	2.14691	Lrrc10	1663	1.02984	1.66237	0.535585	0.684877	ndeg
chr10	117051001	117063814	Cct2	-	protein_coding	ENSMUSG00000034024	35174	32432	33417	24857	29028.9	29074.8	26704	26682.9	Cct2	1664	-0.122139	0.0346391	0.000421835	0.00155698	ndeg
chr10	117069427	117148534	Frs2	-	protein_coding	ENSMUSG00000020170	6207	5713	6261	4674	5122.6	5121.62	5003.25	5017.33	Frs2	1665	-0.0318805	0.0570976	0.576605	0.719805	ndeg
chr10	117177303	117181112	4930423D24Rik	+	lincRNA	ENSMUSG00000112753	0	1	0	4	0	0.896485	0	4.29382	4930423D24Rik	1666	2.25922	2.53487	0.372791	0.532271	ndeg
chr10	117215221	117224507	Yeats4	-	protein_coding	ENSMUSG00000020171	3749	3473	2930	2118	3094.03	3113.49	2341.4	2273.58	Yeats4	1667	-0.427126	0.0684825	4.4602e-10	3.50957e-09	ndeg
chr10	117232237	117238703	9530003J23Rik	-	protein_coding	ENSMUSG00000020177	3	0	0	2	2.47588	0	0	2.14691	9530003J23Rik	1668	-0.218963	5.91028	0.970447	NA	ndeg
chr10	117277331	117282321	Lyz2	-	protein_coding	ENSMUSG00000069516	0	5	12	14	0	4.48243	9.58936	15.0284	Lyz2	1669	2.47904	1.17353	0.0346463	0.0802622	ndeg
chr10	117287797	117292868	Lyz1	-	protein_coding	ENSMUSG00000069515	6	2	0	1	4.95176	1.79297	0	1.07346	Lyz1	1670	-2.71445	4.50381	0.546708	NA	ndeg
chr10	117344673	117380015	Cpsf6	-	protein_coding	ENSMUSG00000055531	7869	6985	8082	6075	6494.24	6261.95	6458.43	6521.24	Cpsf6	1671	0.024731	0.0433558	0.568393	0.712628	ndeg
chr10	117390022	117398587	Gm48903	+	lincRNA	ENSMUSG00000112728	0	0	0	0	0	0	0	0	Gm48903	1672	NA	NA	NA	NA	ndeg
chr10	117408872	117413904	Gm40770	-	lincRNA	ENSMUSG00000112796	1	0	0	0	0.825294	0	0	0	Gm40770	1673	-1.31782	6.11779	0.82945	NA	ndeg
chr10	117446015	117447493	Gm32141	-	lincRNA	ENSMUSG00000112344	0	0	0	0	0	0	0	0	Gm32141	1674	NA	NA	NA	NA	ndeg
chr10	117559099	117560423	Gm32235	+	lincRNA	ENSMUSG00000112399	0	0	0	0	0	0	0	0	Gm32235	1675	NA	NA	NA	NA	ndeg
chr10	117614405	117617102	Gm32365	+	lincRNA	ENSMUSG00000112476	0	0	0	0	0	0	0	0	Gm32365	1676	NA	NA	NA	NA	ndeg
chr10	117629500	117687352	Cpm	+	protein_coding	ENSMUSG00000020183	713	557	317	254	588.435	499.342	253.319	272.658	Cpm	1677	-1.05031	0.189408	2.93605e-08	1.92096e-07	down
chr10	117688875	117710758	Mdm2	-	protein_coding	ENSMUSG00000020184	6344	5833	9792	7144	5235.67	5229.2	7824.92	7668.77	Mdm2	1678	0.566424	0.0424523	1.30822e-40	4.23266e-39	ndeg
chr10	117733679	117746365	Slc35e3	-	protein_coding	ENSMUSG00000060181	5181	4982	2982	2105	4275.85	4466.29	2382.96	2259.62	Slc35e3	1679	-0.91158	0.0580829	1.64999e-55	7.69124e-54	down
chr10	117750621	117792705	Nup107	-	protein_coding	ENSMUSG00000052798	7448	6864	7123	5585	6146.79	6153.48	5692.08	5995.25	Nup107	1680	-0.0746696	0.0441021	0.0904347	0.17838	ndeg
chr10	117813871	117846035	Rap1b	-	protein_coding	ENSMUSG00000052681	7518	6659	9538	7373	6204.56	5969.7	7621.94	7914.59	Rap1b	1681	0.351122	0.0435767	7.78327e-16	9.26022e-15	ndeg
chr10	117863681	117866715	Gm32552	-	lincRNA	ENSMUSG00000112711	0	0	0	0	0	0	0	0	Gm32552	1682	0	6.12021	1	NA	ndeg
chr10	117864670	117868075	Gm40773	+	lincRNA	ENSMUSG00000112458	0	0	0	1	0	0	0	1.07346	Gm40773	1683	1.72339	6.09991	0.77754	NA	ndeg
chr10	117925459	117948292	4933411E08Rik	+	lincRNA	ENSMUSG00000112500	0	2	4	0	0	1.79297	3.19645	0	4933411E08Rik	1684	0.913745	2.18115	0.675269	0.794958	ndeg
chr10	118112517	118124094	5330439M10Rik	+	lincRNA	ENSMUSG00000112470	0	0	0	0	0	0	0	0	5330439M10Rik	1685	NA	NA	NA	NA	ndeg
chr10	118141811	118168997	Mdm1	+	protein_coding	ENSMUSG00000020212	974	876	857	652	803.836	785.321	684.84	699.893	Mdm1	1686	-0.199377	0.104664	0.0567909	0.121998	ndeg
chr10	118204942	118210047	Il22	+	protein_coding	ENSMUSG00000074695	0	0	0	0	0	0	0	0	Il22	1687	NA	NA	NA	NA	ndeg
chr10	118238372	118240780	Gm32717	-	protein_coding	ENSMUSG00000112216	0	0	0	0	0	0	0	0	Gm32717	1688	0	6.12021	1	NA	ndeg
chr10	11824413	11841931	Gm48697	-	lincRNA	ENSMUSG00000111995	0	0	0	0	0	0	0	0	Gm48697	1689	NA	NA	NA	NA	ndeg
chr10	118258688	118261096	Gm32802	+	protein_coding	ENSMUSG00000112252	1	3	0	0	0.825294	2.68946	0	0	Gm32802	1690	-3.36446	4.06741	0.408138	NA	ndeg
chr10	118289629	118295038	Iltifb	-	protein_coding	ENSMUSG00000090461	0	0	0	0	0	0	0	0	Iltifb	1691	NA	NA	NA	NA	ndeg
chr10	118324561	118326969	Gm9040	-	protein_coding	ENSMUSG00000112814	0	0	0	0	0	0	0	0	Gm9040	1692	NA	NA	NA	NA	ndeg
chr10	118330000	118332408	Gm9044	-	protein_coding	ENSMUSG00000112419	0	0	0	0	0	0	0	0	Gm9044	1693	NA	NA	NA	NA	ndeg
chr10	118335423	118337831	Gm9045	-	protein_coding	ENSMUSG00000112027	0	0	0	0	0	0	0	0	Gm9045	1694	NA	NA	NA	NA	ndeg
chr10	118340847	118343255	Gm9046	-	protein_coding	ENSMUSG00000112781	0	0	0	0	0	0	0	0	Gm9046	1695	NA	NA	NA	NA	ndeg
chr10	118346271	118348679	Gm9048	-	protein_coding	ENSMUSG00000112495	0	0	0	0	0	0	0	0	Gm9048	1696	NA	NA	NA	NA	ndeg
chr10	118351697	118354105	Gm9049	-	protein_coding	ENSMUSG00000112919	0	0	0	0	0	0	0	0	Gm9049	1697	NA	NA	NA	NA	ndeg
chr10	118441046	118445892	Ifng	+	protein_coding	ENSMUSG00000055170	0	0	0	0	0	0	0	0	Ifng	1698	NA	NA	NA	NA	ndeg
chr10	118502035	118556525	Ifngas1	-	lincRNA	ENSMUSG00000112230	0	0	0	0	0	0	0	0	Ifngas1	1699	NA	NA	NA	NA	ndeg
chr10	118714481	118715726	Gm33337	-	lincRNA	ENSMUSG00000112029	0	0	0	0	0	0	0	0	Gm33337	1700	NA	NA	NA	NA	ndeg
chr10	118718146	118719428	Gm47425	-	lincRNA	ENSMUSG00000112535	0	0	0	0	0	0	0	0	Gm47425	1701	NA	NA	NA	NA	ndeg
chr10	118803719	118805290	Gm4065	-	lincRNA	ENSMUSG00000112198	0	0	0	0	0	0	0	0	Gm4065	1702	0	6.12021	1	NA	ndeg
chr10	118855603	118870209	Dyrk2	-	protein_coding	ENSMUSG00000028630	2317	2051	2561	1948	1912.21	1838.69	2046.53	2091.09	Dyrk2	1703	0.140899	0.0699791	0.044068	0.0984883	ndeg
chr10	118920381	118927143	Gm38403	-	lincRNA	ENSMUSG00000112854	0	0	1	0	0	0	0.799113	0	Gm38403	1704	1.48766	6.11169	0.807686	NA	ndeg
chr10	119018346	119021670	Gm47461	-	lincRNA	ENSMUSG00000112540	0	0	0	0	0	0	0	0	Gm47461	1705	0	6.12021	1	NA	ndeg
chr10	119028290	119050499	Gm33677	-	lincRNA	ENSMUSG00000112778	0	0	4	0	0	0	3.19645	0	Gm33677	1706	3.34371	5.99849	0.577237	NA	ndeg
chr10	119092905	119103107	1700064J06Rik	+	lincRNA	ENSMUSG00000100681	0	0	0	0	0	0	0	0	1700064J06Rik	1707	NA	NA	NA	NA	ndeg
chr10	119111624	119122966	Gm47480	+	lincRNA	ENSMUSG00000112609	0	0	0	0	0	0	0	0	Gm47480	1708	NA	NA	NA	NA	ndeg
chr10	119135164	119166385	Gm34045	-	lincRNA	ENSMUSG00000112161	0	0	0	0	0	0	0	0	Gm34045	1709	0	6.12021	1	NA	ndeg
chr10	119199255	119240055	Cand1	-	protein_coding	ENSMUSG00000020114	13116	11801	14628	11280	10824.6	10579.4	11689.4	12108.6	Cand1	1710	0.152317	0.0335433	5.60126e-06	2.82383e-05	ndeg
chr10	119320234	119331862	4930477N07Rik	+	lincRNA	ENSMUSG00000112155	0	0	1	0	0	0	0.799113	0	4930477N07Rik	1711	1.48765	6.11169	0.807687	NA	ndeg
chr10	119413444	119426864	1700025F24Rik	+	lincRNA	ENSMUSG00000100558	0	2	4	1	0	1.79297	3.19645	1.07346	1700025F24Rik	1712	1.2783	2.84979	0.653748	NA	ndeg
chr10	119453830	120087261	Grip1	+	protein_coding	ENSMUSG00000034813	666	528	653	568	549.646	473.344	521.821	609.723	Grip1	1713	0.143216	0.177869	0.420718	0.580489	ndeg
chr10	12002790	12009771	Gm48721	-	lincRNA	ENSMUSG00000112747	0	0	0	0	0	0	0	0	Gm48721	1714	NA	NA	NA	NA	ndeg
chr10	120083608	120112987	Helb	-	protein_coding	ENSMUSG00000020228	1020	977	1697	1262	841.8	875.866	1356.1	1354.7	Helb	1715	0.658598	0.0873827	4.81119e-14	5.09209e-13	up
chr10	120141648	120202130	Irak3	-	protein_coding	ENSMUSG00000020227	31	31	431	317	25.5841	27.791	344.418	340.285	Irak3	1716	3.68304	0.26753	4.03572e-43	1.36626e-41	up
chr10	120201590	120224917	Tmbim4	+	protein_coding	ENSMUSG00000020225	2674	2474	3390	2583	2206.84	2217.91	2708.99	2772.74	Tmbim4	1717	0.30875	0.0755943	4.42083e-05	0.000196118	ndeg
chr10	12020860	12031440	Gm48722	-	lincRNA	ENSMUSG00000112775	0	0	0	0	0	0	0	0	Gm48722	1718	NA	NA	NA	NA	ndeg
chr10	120227070	120232582	Llph	+	protein_coding	ENSMUSG00000020224	1216	1122	1591	1169	1003.56	1005.86	1271.39	1254.87	Llph	1719	0.330477	0.0954404	0.000534869	0.00192961	ndeg
chr10	120361275	120476469	Hmga2	-	protein_coding	ENSMUSG00000056758	547	499	5481	4438	451.436	447.346	4379.94	4764	Hmga2	1720	3.3464	0.119345	5.32645e-173	1.40839e-170	up
chr10	120361275	120476469	Hmga2	-	protein_coding	ENSMUSG00000056758	547	499	5481	4438	451.436	447.346	4379.94	4764	Hmga2	1721	3.3464	0.119345	5.32645e-173	1.40839e-170	up
chr10	120632672	120699203	4930471E19Rik	-	lincRNA	ENSMUSG00000112716	17	7	3	6	14.03	6.2754	2.39734	6.44073	4930471E19Rik	1722	-1.24297	1.00813	0.217595	0.358628	ndeg
chr10	120760821	120766028	Gm48202	-	lincRNA	ENSMUSG00000111907	0	0	0	0	0	0	0	0	Gm48202	1723	NA	NA	NA	NA	ndeg
chr10	120765732	120778886	4921513I03Rik	+	lincRNA	ENSMUSG00000044544	9	32	24	26	7.42765	28.6875	19.1787	27.9098	4921513I03Rik	1724	0.383032	0.711786	0.590489	0.731009	ndeg
chr10	120781096	120899101	Msrb3	-	protein_coding	ENSMUSG00000051236	512	430	1061	695	422.551	385.489	847.859	746.052	Msrb3	1725	0.981264	0.139519	2.01849e-12	1.90613e-11	up
chr10	120923413	120979332	Lemd3	-	protein_coding	ENSMUSG00000048661	1855	1646	1839	1387	1530.92	1475.62	1469.57	1488.88	Lemd3	1726	-0.0237196	0.0823645	0.773359	0.863002	ndeg
chr10	120984756	121001061	Gm48341	-	lincRNA	ENSMUSG00000112192	0	0	0	0	0	0	0	0	Gm48341	1727	NA	NA	NA	NA	ndeg
chr10	121033960	121100650	Wif1	+	protein_coding	ENSMUSG00000020218	0	0	4	2	0	0	3.19645	2.14691	Wif1	1728	4.07988	3.88275	0.293364	NA	ndeg
chr10	121113524	121115245	Gm48410	-	lincRNA	ENSMUSG00000112780	0	0	0	0	0	0	0	0	Gm48410	1729	NA	NA	NA	NA	ndeg
chr10	121199141	121202649	4930432O09Rik	-	lincRNA	ENSMUSG00000112846	0	0	0	0	0	0	0	0	4930432O09Rik	1730	NA	NA	NA	NA	ndeg
chr10	121243002	121243843	Gm35404	+	lincRNA	ENSMUSG00000112871	0	0	0	0	0	0	0	0	Gm35404	1731	NA	NA	NA	NA	ndeg
chr10	121263820	121351278	Tbc1d30	-	protein_coding	ENSMUSG00000052302	72	26	34	49	59.4212	23.3086	27.1698	52.5993	Tbc1d30	1732	-0.0708205	0.49287	0.885745	0.936232	ndeg
chr10	121365090	121397249	Gns	+	protein_coding	ENSMUSG00000034707	15439	14316	11984	8877	12741.7	12834.1	9576.57	9529.06	Gns	1733	-0.420657	0.0329597	2.64619e-37	7.86471e-36	ndeg
chr10	121410350	121476347	Rassf3	-	protein_coding	ENSMUSG00000025795	3288	2910	3154	2262	2713.57	2608.77	2520.4	2428.16	Rassf3	1734	-0.104401	0.0587208	0.0754164	0.154109	ndeg
chr10	121488986	121490147	Gm40787	+	lincRNA	ENSMUSG00000112539	0	0	0	0	0	0	0	0	Gm40787	1735	NA	NA	NA	NA	ndeg
chr10	121505351	121505976	Gm46204	+	lincRNA	ENSMUSG00000111926	0	8	0	0	0	7.17188	0	0	Gm46204	1736	-4.39237	3.34558	0.189221	NA	ndeg
chr10	121506623	121526101	Gm35696	+	lincRNA	ENSMUSG00000112527	154	135	155	120	127.095	121.026	123.863	128.815	Gm35696	1737	0.0250056	0.26055	0.923543	0.959063	ndeg
chr10	121546455	121586787	Tbk1	-	protein_coding	ENSMUSG00000020115	4092	3951	4498	3510	3377.1	3542.01	3594.41	3767.83	Tbk1	1738	0.0889823	0.057438	0.121336	0.226129	ndeg
chr10	121587380	121626332	Xpot	-	protein_coding	ENSMUSG00000034667	5657	5675	8063	6130	4668.69	5087.55	6443.25	6580.28	Xpot	1739	0.416817	0.0520073	1.10497e-15	1.29754e-14	ndeg
chr10	121641588	121693915	D930020B18Rik	+	protein_coding	ENSMUSG00000047642	4	0	0	2	3.30118	0	0	2.14691	D930020B18Rik	1740	-0.654638	3.64123	0.857321	NA	ndeg
chr10	121703663	121705035	Gm35865	-	lincRNA	ENSMUSG00000112526	0	0	0	0	0	0	0	0	Gm35865	1741	NA	NA	NA	NA	ndeg
chr10	121739937	121752878	BC048403	+	protein_coding	ENSMUSG00000053684	939	943	1107	696	774.951	845.386	884.618	747.125	BC048403	1742	0.0139227	0.112194	0.901241	0.945543	ndeg
chr10	121780991	122047315	Srgap1	-	protein_coding	ENSMUSG00000020121	348	321	443	335	287.202	287.772	354.007	359.608	Srgap1	1743	0.311374	0.179274	0.0824119	0.165428	ndeg
chr10	122078114	122097371	Rxylt1	-	protein_coding	ENSMUSG00000034620	1331	1190	1415	1130	1098.47	1066.82	1130.75	1213	Rxylt1	1744	0.112521	0.0889762	0.206008	0.343369	ndeg
chr10	122119700	122130558	Gm4489	+	lincRNA	ENSMUSG00000111952	0	0	0	0	0	0	0	0	Gm4489	1745	NA	NA	NA	NA	ndeg
chr10	122386892	122435033	Gm36041	+	lincRNA	ENSMUSG00000112774	0	0	0	0	0	0	0	0	Gm36041	1746	NA	NA	NA	NA	ndeg
chr10	122448499	122453452	Avpr1a	+	protein_coding	ENSMUSG00000020123	0	0	0	0	0	0	0	0	Avpr1a	1747	NA	NA	NA	NA	ndeg
chr10	122565023	122569891	A130077B15Rik	-	lincRNA	ENSMUSG00000112095	0	0	0	0	0	0	0	0	A130077B15Rik	1748	NA	NA	NA	NA	ndeg
chr10	122678762	122945795	Ppm1h	+	protein_coding	ENSMUSG00000034613	51	44	23	10	42.09	39.4454	18.3796	10.7346	Ppm1h	1749	-1.46255	0.513282	0.00438015	0.0130867	down
chr10	122992060	123076505	Mon2	-	protein_coding	ENSMUSG00000034602	5099	4366	4707	3557	4208.17	3914.06	3761.43	3818.28	Mon2	1750	-0.100282	0.056824	0.0776008	0.157774	ndeg
chr10	123105006	123196995	Usp15	-	protein_coding	ENSMUSG00000020124	3974	3673	4409	3353	3279.72	3292.79	3523.29	3599.3	Usp15	1751	0.115606	0.0577757	0.0453975	0.101062	ndeg
chr10	12323421	12324661	Gm48723	-	lincRNA	ENSMUSG00000112156	0	0	0	0	0	0	0	0	Gm48723	1752	NA	NA	NA	NA	ndeg
chr10	12324822	12329224	Gm48724	-	lincRNA	ENSMUSG00000112131	0	0	0	0	0	0	0	0	Gm48724	1753	NA	NA	NA	NA	ndeg
chr10	123263996	123741204	Fam19a2	+	protein_coding	ENSMUSG00000044071	0	0	0	0	0	0	0	0	Fam19a2	1754	NA	NA	NA	NA	ndeg
chr10	12382188	12869365	Utrn	-	protein_coding	ENSMUSG00000019820	8110	7558	10141	7460	6693.14	6775.64	8103.81	8007.98	Utrn	1755	0.258606	0.0609594	2.21271e-05	0.000102119	ndeg
chr10	124821112	124845481	Gm47839	-	lincRNA	ENSMUSG00000112130	0	0	0	0	0	0	0	0	Gm47839	1756	NA	NA	NA	NA	ndeg
chr10	124995983	125019801	Gm36719	+	lincRNA	ENSMUSG00000112283	0	0	0	0	0	0	0	0	Gm36719	1757	NA	NA	NA	NA	ndeg
chr10	125219270	125389465	Slc16a7	-	protein_coding	ENSMUSG00000020102	0	0	0	0	0	0	0	0	Slc16a7	1758	NA	NA	NA	NA	ndeg
chr10	125966168	126015359	Lrig3	+	protein_coding	ENSMUSG00000020105	1855	1640	1537	1066	1530.92	1470.24	1228.24	1144.3	Lrig3	1759	-0.337329	0.0765805	1.05835e-05	5.13145e-05	ndeg
chr10	126255117	126257218	1700021G15Rik	+	lincRNA	ENSMUSG00000112387	0	0	0	0	0	0	0	0	1700021G15Rik	1760	NA	NA	NA	NA	ndeg
chr10	126371975	126375062	1700025K04Rik	+	lincRNA	ENSMUSG00000112482	0	0	0	0	0	0	0	0	1700025K04Rik	1761	0	6.12021	1	NA	ndeg
chr10	126663998	126674452	Gm40797	+	lincRNA	ENSMUSG00000112208	0	0	0	0	0	0	0	0	Gm40797	1762	NA	NA	NA	NA	ndeg
chr10	126714005	126719394	Gm47966	-	lincRNA	ENSMUSG00000111961	0	0	0	0	0	0	0	0	Gm47966	1763	NA	NA	NA	NA	ndeg
chr10	126788864	126793710	4930484H19Rik	-	lincRNA	ENSMUSG00000112832	0	0	0	0	0	0	0	0	4930484H19Rik	1764	NA	NA	NA	NA	ndeg
chr10	126868427	126901355	Atp23	-	protein_coding	ENSMUSG00000025436	499	438	488	374	411.822	392.661	389.967	401.472	Atp23	1765	-0.0245667	0.147261	0.867508	0.923896	ndeg
chr10	126958023	126960997	Gm49335	+	lincRNA	ENSMUSG00000112035	0	0	2	2	0	0	1.59823	2.14691	Gm49335	1766	3.56353	5.17579	0.491138	NA	ndeg
chr10	126962323	126962750	Gm47972	+	lincRNA	ENSMUSG00000112761	0	0	0	0	0	0	0	0	Gm47972	1767	NA	NA	NA	NA	ndeg
chr10	126978717	126999975	Ctdsp2	+	protein_coding	ENSMUSG00000078429	14005	13066	11041	8268	11558.2	11713.5	8823.01	8875.33	Ctdsp2	1768	-0.395005	0.0422289	8.44818e-21	1.3234e-19	ndeg
chr10	127000709	127020994	Avil	+	protein_coding	ENSMUSG00000025432	110	90	1141	931	90.7824	80.6837	911.788	999.387	Avil	1769	3.47632	0.199162	3.17004e-68	1.93688e-66	up
chr10	127011572	127030840	Tsfm	-	protein_coding	ENSMUSG00000040521	1962	1787	1810	1439	1619.23	1602.02	1446.39	1544.7	Tsfm	1770	-0.108022	0.0929888	0.245371	0.392799	ndeg
chr10	127031004	127041513	Eef1akmt3	-	protein_coding	ENSMUSG00000080115	4	22	16	9	3.30118	19.7227	12.7858	9.6611	Eef1akmt3	1771	-0.0233391	0.941488	0.980223	0.992304	ndeg
chr10	127041414	127046365	Mettl1	+	protein_coding	ENSMUSG00000006732	1716	1587	1607	1049	1416.2	1422.72	1284.17	1126.05	Mettl1	1772	-0.23399	0.100693	0.0201372	0.0504862	ndeg
chr10	127048250	127053006	Cyp27b1	+	protein_coding	ENSMUSG00000006724	31	30	25	15	25.5841	26.8946	19.9778	16.1018	Cyp27b1	1773	-0.536254	0.758464	0.479551	0.634656	ndeg
chr10	127055011	127060184	March9	-	protein_coding	ENSMUSG00000040502	296	236	252	155	244.287	211.571	201.377	166.386	March9	1774	-0.305465	0.197749	0.122416	0.227781	ndeg
chr10	127063534	127067920	Cdk4	+	protein_coding	ENSMUSG00000006728	21978	19959	17529	13048	18138.3	17893	14007.7	14006.4	Cdk4	1775	-0.363114	0.047696	2.67627e-14	2.88023e-13	ndeg
chr10	127067280	127070264	Tspan31	-	protein_coding	ENSMUSG00000006736	2996	2874	2693	1977	2472.58	2576.5	2152.01	2122.22	Tspan31	1776	-0.23983	0.0647527	0.000212415	0.000828272	ndeg
chr10	127070375	127074796	A730063M14Rik	+	lincRNA	ENSMUSG00000112639	57	46	32	28	47.0418	41.2383	25.5716	30.0568	A730063M14Rik	1777	-0.671848	0.481992	0.163348	0.286364	ndeg
chr10	127075284	127093169	Agap2	+	protein_coding	ENSMUSG00000025422	38	20	48	53	31.3612	17.9297	38.3574	56.8931	Agap2	1778	0.942782	0.616182	0.126007	0.23283	ndeg
chr10	127095650	127121131	Os9	-	protein_coding	ENSMUSG00000040462	3756	3333	3124	2277	3099.8	2987.99	2496.43	2444.26	Os9	1779	-0.300926	0.0611439	8.58404e-07	4.7732e-06	ndeg
chr10	127165225	127172330	B4galnt1	+	protein_coding	ENSMUSG00000006731	23	30	136	109	18.9818	26.8946	108.679	117.007	B4galnt1	1780	2.30195	0.377975	1.12759e-09	8.47267e-09	up
chr10	127171393	127180645	Slc26a10	-	protein_coding	ENSMUSG00000040441	167	126	170	97	137.824	112.957	135.849	104.125	Slc26a10	1781	-0.0589198	0.278887	0.832679	0.901985	ndeg
chr10	127182525	127190083	Arhgef25	-	protein_coding	ENSMUSG00000019467	4307	4143	4563	3293	3554.54	3714.14	3646.35	3534.89	Arhgef25	1782	-0.0168598	0.0634642	0.790502	0.874307	ndeg
chr10	127190378	127195728	Dtx3	-	protein_coding	ENSMUSG00000040415	5998	5830	4364	3088	4950.11	5226.51	3487.33	3314.83	Dtx3	1783	-0.579965	0.0537149	3.5525e-27	7.49397e-26	ndeg
chr10	127195249	127202643	F420014N23Rik	+	lincRNA	ENSMUSG00000097331	141	133	121	92	116.366	119.233	96.6927	98.7579	F420014N23Rik	1784	-0.269851	0.31647	0.393831	0.553754	ndeg
chr10	127197067	127211585	Pip4k2c	-	protein_coding	ENSMUSG00000025417	6117	5845	5005	3679	5048.32	5239.96	3999.56	3949.24	Pip4k2c	1785	-0.37179	0.0507352	2.33545e-13	2.36725e-12	ndeg
chr10	127225696	127263348	Kif5a	-	protein_coding	ENSMUSG00000074657	55	40	240	176	45.3912	35.8594	191.787	188.928	Kif5a	1786	2.22582	0.316134	1.91179e-12	1.80983e-11	up
chr10	127266368	127281950	Dctn2	+	protein_coding	ENSMUSG00000025410	9211	8533	8546	6404	7601.78	7649.71	6829.22	6874.41	Dctn2	1787	-0.154458	0.0480328	0.00130134	0.00437085	ndeg
chr10	127281956	127289018	Mbd6	-	protein_coding	ENSMUSG00000025409	6104	5623	5041	3948	5037.6	5040.94	4028.33	4238	Mbd6	1788	-0.286587	0.0632764	5.92251e-06	2.96938e-05	ndeg
chr10	127290774	127296288	Ddit3	+	protein_coding	ENSMUSG00000025408	491	498	514	439	405.219	446.45	410.744	471.247	Ddit3	1789	0.0481106	0.148001	0.745129	0.843417	ndeg
chr10	127290829	127293753	Ddit3	+	protein_coding	ENSMUSG00000116429	0	0	0	0	0	0	0	0	Ddit3	1790	NA	NA	NA	NA	ndeg
chr10	127296221	127311786	Mars	-	protein_coding	ENSMUSG00000040354	9208	8711	10249	7717	7599.31	7809.28	8190.11	8283.86	Mars	1791	0.0964114	0.0479008	0.0441431	0.0986418	ndeg
chr10	127321964	127329943	Arhgap9	+	protein_coding	ENSMUSG00000040345	34	18	14	24	28.06	16.1367	11.1876	25.7629	Arhgap9	1792	-0.284739	0.616847	0.644366	0.771669	ndeg
chr10	127329882	127341974	Gli1	-	protein_coding	ENSMUSG00000025407	9	10	31	33	7.42765	8.96485	24.7725	35.424	Gli1	1793	1.87414	0.813338	0.021208	0.0526632	ndeg
chr10	127348857	127354411	Inhbe	-	protein_coding	ENSMUSG00000047492	0	0	0	0	0	0	0	0	Inhbe	1794	NA	NA	NA	NA	ndeg
chr10	127356322	127370431	Inhbc	-	protein_coding	ENSMUSG00000025405	0	0	0	0	0	0	0	0	Inhbc	1795	0	6.12021	1	NA	ndeg
chr10	127380327	127499384	R3hdm2	+	protein_coding	ENSMUSG00000025404	4043	3858	4237	3034	3336.66	3458.64	3385.84	3256.86	R3hdm2	1796	-0.0319892	0.0616439	0.603805	0.741521	ndeg
chr10	127501686	127508823	Stac3	+	protein_coding	ENSMUSG00000040287	48	36	62	53	39.6141	32.2735	49.545	56.8931	Stac3	1797	0.562507	0.478551	0.23982	0.386494	ndeg
chr10	127514967	127517154	Ndufa4l2	+	protein_coding	ENSMUSG00000040280	0	2	6	4	0	1.79297	4.79468	4.29382	Ndufa4l2	1798	2.35404	3.07434	0.443852	NA	ndeg
chr10	127517123	127522444	Shmt2	-	protein_coding	ENSMUSG00000025403	9426	9301	10676	8140	7779.22	8338.21	8531.33	8737.93	Shmt2	1799	0.0995258	0.0433757	0.0217616	0.053837	ndeg
chr10	127525473	127534559	Nxph4	-	protein_coding	ENSMUSG00000040258	8	8	6	2	6.60235	7.17188	4.79468	2.14691	Nxph4	1800	-0.968143	1.43276	0.49922	0.652453	ndeg
chr10	127538161	127621148	Lrp1	-	protein_coding	ENSMUSG00000040249	594	683	9728	7594	490.225	612.3	7773.77	8151.82	Lrp1	1801	3.8541	0.103323	1.54889e-304	1.31965e-301	up
chr10	127642986	127660957	Stat6	+	protein_coding	ENSMUSG00000002147	29	17	98	67	23.9335	15.2403	78.3131	71.9215	Stat6	1802	1.93474	0.393397	8.74141e-07	4.85543e-06	up
chr10	127660918	127668568	Nab2	-	protein_coding	ENSMUSG00000025402	176	171	960	752	145.252	153.299	767.149	807.238	Nab2	1803	2.39875	0.164125	2.24139e-48	8.74656e-47	up
chr10	127666901	127701049	Nemp1	+	protein_coding	ENSMUSG00000040195	791	747	1429	1080	652.808	669.675	1141.93	1159.33	Nemp1	1804	0.799091	0.100695	2.0926e-15	2.40391e-14	up
chr10	127705170	127720940	Myo1a	+	protein_coding	ENSMUSG00000025401	17	12	71	58	14.03	10.7578	56.737	62.2604	Myo1a	1805	2.26009	0.662061	0.000640839	0.00228184	up
chr10	127724478	127731768	Tac2	+	protein_coding	ENSMUSG00000025400	4	0	13	0	3.30118	0	10.3885	0	Tac2	1806	1.65457	5.83308	0.776677	NA	ndeg
chr10	127739538	127747349	Zbtb39	+	protein_coding	ENSMUSG00000044617	1313	1252	1917	1388	1083.61	1122.4	1531.9	1489.96	Zbtb39	1807	0.454657	0.0914121	6.56862e-07	3.68593e-06	ndeg
chr10	127747276	127751732	Gpr182	-	protein_coding	ENSMUSG00000058396	14	30	36	24	11.5541	26.8946	28.7681	25.7629	Gpr182	1808	0.509846	0.729021	0.484329	0.638554	ndeg
chr10	127759721	127768297	Rdh1	+	protein_coding	ENSMUSG00000089789	2	2	16	5	1.65059	1.79297	12.7858	5.36728	Rdh1	1809	2.41089	1.41215	0.0877762	0.1742	ndeg
chr10	127759787	127792694	Rdh16f1	+	protein_coding	ENSMUSG00000099009	0	0	0	0	0	0	0	0	Rdh16f1	1810	NA	NA	NA	NA	ndeg
chr10	127776386	127792697	Rdh9	+	protein_coding	ENSMUSG00000056148	6	0	0	0	4.95176	0	0	0	Rdh9	1811	-3.862	5.97815	0.518267	NA	ndeg
chr10	127801152	127846565	Rdh16	+	protein_coding	ENSMUSG00000069456	4	0	2	0	3.30118	0	1.59823	0	Rdh16	1812	-1.03139	5.36673	0.8476	NA	ndeg
chr10	127849928	127861176	Rdh19	+	protein_coding	ENSMUSG00000054052	0	0	0	0	0	0	0	0	Rdh19	1813	NA	NA	NA	NA	ndeg
chr10	127866474	127877317	Rdh16f2	+	protein_coding	ENSMUSG00000074639	0	0	0	0	0	0	0	0	Rdh16f2	1814	0	6.12021	1	NA	ndeg
chr10	127884028	127888817	Rdh7	-	protein_coding	ENSMUSG00000040134	0	0	0	0	0	0	0	0	Rdh7	1815	0	6.12021	1	NA	ndeg
chr10	127898518	127911761	Sdr9c7	+	protein_coding	ENSMUSG00000040127	0	0	2	4	0	0	1.59823	4.29382	Sdr9c7	1816	4.21609	5.26268	0.423056	NA	ndeg
chr10	127990936	128007611	Hsd17b6	-	protein_coding	ENSMUSG00000025396	0	0	0	0	0	0	0	0	Hsd17b6	1817	NA	NA	NA	NA	ndeg
chr10	128015168	128030037	Prim1	+	protein_coding	ENSMUSG00000025395	2860	2477	2455	1834	2360.34	2220.59	1961.82	1968.72	Prim1	1818	-0.221367	0.0634154	0.00048168	0.00175589	ndeg
chr10	128035575	128048637	Naca	+	protein_coding	ENSMUSG00000061315	28371	26191	24631	17627	23414.4	23479.9	19683	18921.8	Naca	1819	-0.280447	0.0478367	4.55686e-09	3.23089e-08	ndeg
chr10	128058954	128077272	Ptges3	+	protein_coding	ENSMUSG00000071072	11036	10225	11483	8670	9107.95	9166.56	9176.22	9306.86	Ptges3	1820	0.0162136	0.0417298	0.697618	0.810628	ndeg
chr10	128081354	128082970	Gm47438	-	lincRNA	ENSMUSG00000111947	6	22	12	4	4.95176	19.7227	9.58936	4.29382	Gm47438	1821	-0.814694	1.34193	0.543779	0.691779	ndeg
chr10	128083273	128090391	Atp5b	+	protein_coding	ENSMUSG00000025393	97457	91569	89904	66573	80430.7	82090.3	71843.5	71463.1	Atp5b	1822	-0.181489	0.0303248	2.16595e-09	1.58402e-08	ndeg
chr10	128091577	128129303	Baz2a	+	protein_coding	ENSMUSG00000040054	9816	9163	12441	9622	8101.09	8214.5	9941.77	10328.8	Baz2a	1823	0.312812	0.0462693	1.37333e-11	1.21461e-10	ndeg
chr10	128131558	128180297	Rbms2	-	protein_coding	ENSMUSG00000040043	6293	5939	6042	4773	5193.58	5324.23	4828.24	5123.6	Rbms2	1824	-0.0809469	0.0434519	0.0624752	0.1317	ndeg
chr10	128194457	128210004	Gls2	+	protein_coding	ENSMUSG00000044005	1292	1285	978	813	1066.28	1151.98	781.533	872.719	Gls2	1825	-0.425752	0.0949469	7.32195e-06	3.62809e-05	ndeg
chr10	128209908	128211807	Spryd4	-	protein_coding	ENSMUSG00000051346	1365	1401	1287	935	1126.53	1255.98	1028.46	1003.68	Spryd4	1826	-0.228551	0.102863	0.0262907	0.0632858	ndeg
chr10	128225838	128231812	Mip	+	protein_coding	ENSMUSG00000025389	0	0	2	0	0	0	1.59823	0	Mip	1827	2.35637	5.09717	0.643873	NA	ndeg
chr10	128230590	128232790	Gm26847	-	lincRNA	ENSMUSG00000097526	23	18	21	16	18.9818	16.1367	16.7814	17.1753	Gm26847	1828	-0.0503418	0.655823	0.938813	0.968952	ndeg
chr10	128232065	128252941	Timeless	+	protein_coding	ENSMUSG00000039994	6743	6102	6698	4956	5564.96	5470.35	5352.46	5320.05	Timeless	1829	-0.0481916	0.0414378	0.244836	0.392064	ndeg
chr10	128254096	128255896	Apon	+	protein_coding	ENSMUSG00000051716	21	12	32	28	17.3312	10.7578	25.5716	30.0568	Apon	1830	0.980111	0.718889	0.172766	0.299012	ndeg
chr10	128268671	128270153	Apof	+	protein_coding	ENSMUSG00000047631	0	0	0	0	0	0	0	0	Apof	1831	0	6.12021	1	NA	ndeg
chr10	128270559	128292849	Stat2	+	protein_coding	ENSMUSG00000040033	1899	1537	1674	1208	1567.23	1377.9	1337.72	1296.73	Stat2	1832	-0.160825	0.0899977	0.0739389	0.151534	ndeg
chr10	128296139	128298752	Il23a	-	protein_coding	ENSMUSG00000025383	18	12	8	17	14.8553	10.7578	6.39291	18.2487	Il23a	1833	-0.0712099	1.06568	0.946724	0.973523	ndeg
chr10	128303335	128321358	Pan2	+	protein_coding	ENSMUSG00000005682	4559	4334	4816	3531	3762.52	3885.37	3848.53	3790.37	Pan2	1834	-0.00136127	0.0615699	0.982361	0.993526	ndeg
chr10	128322459	128327553	Cnpy2	+	protein_coding	ENSMUSG00000025381	5204	4932	4288	3139	4294.83	4421.47	3426.6	3369.58	Cnpy2	1835	-0.358579	0.0573123	3.935e-10	3.10908e-09	ndeg
chr10	128337734	128362479	Cs	+	protein_coding	ENSMUSG00000005683	18752	16941	16508	12344	15475.9	15187.4	13191.8	13250.7	Cs	1836	-0.213756	0.0363349	4.03049e-09	2.87362e-08	ndeg
chr10	128363100	128368997	Coq10a	-	protein_coding	ENSMUSG00000039914	785	756	583	396	647.856	677.743	465.883	425.088	Coq10a	1837	-0.570449	0.12654	6.54285e-06	3.26631e-05	ndeg
chr10	128377115	128408704	Ankrd52	+	protein_coding	ENSMUSG00000014498	4339	3761	4417	3604	3580.95	3371.68	3529.68	3868.73	Ankrd52	1838	0.0885992	0.0754855	0.240505	0.387277	ndeg
chr10	128395931	128401229	Slc39a5	-	protein_coding	ENSMUSG00000039878	33	15	46	19	27.2347	13.4473	36.7592	20.3957	Slc39a5	1839	0.499266	0.533818	0.349647	0.509084	ndeg
chr10	128401395	128411492	Nabp2	-	protein_coding	ENSMUSG00000025374	2329	2189	2405	1709	1922.11	1962.41	1921.87	1834.54	Nabp2	1840	-0.0474317	0.0768431	0.537067	0.685915	ndeg
chr10	128411657	128441441	Rnf41	+	protein_coding	ENSMUSG00000025373	2822	2774	3162	2427	2328.98	2486.85	2526.8	2605.28	Rnf41	1841	0.0914987	0.0620059	0.140039	0.253678	ndeg
chr10	128459248	128490482	Smarcc2	+	protein_coding	ENSMUSG00000025369	5995	5597	4606	3438	4947.64	5017.63	3680.72	3690.54	Smarcc2	1842	-0.434996	0.0605167	6.57345e-13	6.42514e-12	ndeg
chr10	128490860	128494145	Myl6	-	protein_coding	ENSMUSG00000090841	12996	12017	13784	10002	10725.5	10773.1	11015	10736.7	Myl6	1843	0.0170775	0.0512002	0.738724	0.839315	ndeg
chr10	128494157	128498685	Myl6b	-	protein_coding	ENSMUSG00000039824	119	110	172	152	98.21	98.6134	137.447	163.165	Myl6b	1844	0.60729	0.2557	0.0175486	0.044802	up
chr10	128499364	128504242	A430046D13Rik	+	lincRNA	ENSMUSG00000097353	65	61	49	39	53.6441	54.6856	39.1565	41.8648	A430046D13Rik	1845	-0.420662	0.437522	0.336318	0.495987	ndeg
chr10	128509965	128525871	Esyt1	-	protein_coding	ENSMUSG00000025366	3812	3325	3547	2541	3146.02	2980.81	2834.45	2727.65	Esyt1	1846	-0.1389	0.0546893	0.0110914	0.029908	ndeg
chr10	128541963	128547774	Zc3h10	-	protein_coding	ENSMUSG00000039810	931	778	828	678	768.349	697.466	661.666	727.803	Zc3h10	1847	-0.0797473	0.116577	0.493928	0.646983	ndeg
chr10	128548114	128549305	Rpl41	-	protein_coding	ENSMUSG00000093674	33498	31086	31074	24167	27645.7	27868.1	24831.6	25942.2	Rpl41	1848	-0.128992	0.0383323	0.000765125	0.00268635	ndeg
chr10	128557766	128565987	Pa2g4	-	protein_coding	ENSMUSG00000025364	12766	11133	14928	10951	10535.7	9980.57	11929.2	11755.4	Pa2g4	1849	0.207161	0.037573	3.51642e-08	2.27544e-07	ndeg
chr10	128567523	128589652	Erbb3	-	protein_coding	ENSMUSG00000018166	71	72	359	228	58.5959	64.547	286.882	244.748	Erbb3	1850	2.11237	0.305873	4.98355e-12	4.5683e-11	up
chr10	128595615	128598623	Gm47540	+	lincRNA	ENSMUSG00000111936	0	0	0	0	0	0	0	0	Gm47540	1851	NA	NA	NA	NA	ndeg
chr10	128624534	128626747	Rps26	-	protein_coding	ENSMUSG00000025362	37504	34453	31515	23651	30951.8	30886.6	25184.1	25388.3	Rps26	1852	-0.290193	0.0430754	1.61851e-11	1.41918e-10	ndeg
chr10	128630843	128645991	Ikzf4	-	protein_coding	ENSMUSG00000002578	484	360	713	569	399.442	322.735	569.768	610.796	Ikzf4	1853	0.706512	0.147793	1.74939e-06	9.38723e-06	up
chr10	128645884	128649811	Gm26876	+	lincRNA	ENSMUSG00000097372	8	0	6	7	6.60235	0	4.79468	7.51419	Gm26876	1854	0.883552	1.75173	0.613989	0.749692	ndeg
chr10	128651259	128669315	AC117232.1	-	lincRNA	ENSMUSG00000112365	0	2	1	4	0	1.79297	0.799113	4.29382	AC117232.1	1855	1.50475	2.778	0.588048	NA	ndeg
chr10	128669894	128674073	Suox	-	protein_coding	ENSMUSG00000049858	812	617	1009	781	670.139	553.132	806.305	838.369	Suox	1856	0.42523	0.120005	0.000394939	0.00146618	ndeg
chr10	128677175	128696264	Rab5b	-	protein_coding	ENSMUSG00000000711	4226	3843	4576	3393	3487.69	3445.19	3656.74	3642.23	Rab5b	1857	0.0742486	0.0568089	0.191217	0.324177	ndeg
chr10	128697939	128705031	Cdk2	-	protein_coding	ENSMUSG00000025358	9290	8644	7695	5751	7666.98	7749.22	6149.18	6173.44	Cdk2	1858	-0.323159	0.051473	3.42446e-10	2.71971e-09	ndeg
chr10	128704195	128720238	Pmel	+	protein_coding	ENSMUSG00000025359	198	142	161	123	163.408	127.301	128.657	132.035	Pmel	1859	-0.159386	0.24848	0.521234	0.671847	ndeg
chr10	128720134	128744855	Dgka	-	protein_coding	ENSMUSG00000025357	711	688	1289	1013	586.784	616.782	1030.06	1087.41	Dgka	1860	0.814478	0.111711	3.07823e-13	3.09966e-12	up
chr10	128747889	128766564	Pym1	+	protein_coding	ENSMUSG00000064030	2070	1746	1775	1264	1708.36	1565.26	1418.43	1356.85	Pym1	1861	-0.237683	0.0778924	0.00227753	0.00728276	ndeg
chr10	128790910	128800824	Mmp19	+	protein_coding	ENSMUSG00000025355	0	10	20	6	0	8.96485	15.9823	6.44073	Mmp19	1862	1.34381	1.36104	0.323475	0.48196	ndeg
chr10	128800036	128804370	Tmem198b	-	protein_coding	ENSMUSG00000047090	419	356	366	265	345.798	319.149	292.475	284.466	Tmem198b	1863	-0.204549	0.149221	0.170445	0.295971	ndeg
chr10	128804062	128819446	Dnajc14	+	protein_coding	ENSMUSG00000025354	3486	3123	3405	2584	2876.98	2799.72	2720.98	2773.81	Dnajc14	1864	-0.0475652	0.0580299	0.412406	0.572264	ndeg
chr10	128817333	128877629	Sarnp	+	protein_coding	ENSMUSG00000078427	1979	1737	2039	1573	1633.26	1557.2	1629.39	1688.55	Sarnp	1865	0.0555089	0.076897	0.47038	0.626851	ndeg
chr10	128817902	128821645	Ormdl2	-	protein_coding	ENSMUSG00000025353	657	641	623	476	542.218	574.647	497.848	510.965	Ormdl2	1866	-0.147083	0.128859	0.25369	0.402628	ndeg
chr10	128882295	128891718	Gdf11	-	protein_coding	ENSMUSG00000025352	292	353	374	327	240.986	316.459	298.868	351.02	Gdf11	1867	0.219577	0.169382	0.194858	0.328967	ndeg
chr10	128900989	128912822	Cd63	+	protein_coding	ENSMUSG00000025351	23027	21437	26358	19598	19004	19218	21063	21037.6	Cd63	1868	0.139464	0.0402071	0.00052309	0.00189156	ndeg
chr10	128913593	128922888	Rdh5	-	protein_coding	ENSMUSG00000025350	183	68	110	66	151.029	60.961	87.9024	70.8481	Rdh5	1869	-0.416501	0.37174	0.262539	0.412784	ndeg
chr10	128917882	128924035	Bloc1s1	-	protein_coding	ENSMUSG00000090247	10	6	8	8	8.25294	5.37891	6.39291	8.58764	Bloc1s1	1870	0.123296	0.943948	0.896078	0.942929	ndeg
chr10	128933818	128958282	Itga7	+	protein_coding	ENSMUSG00000025348	42	33	481	345	34.6624	29.584	384.373	370.342	Itga7	1871	3.55226	0.297242	6.43673e-33	1.64798e-31	up
chr10	128958274	128960988	Mettl7b	-	protein_coding	ENSMUSG00000025347	0	0	0	0	0	0	0	0	Mettl7b	1872	0	6.12021	1	NA	ndeg
chr10	128971197	128978115	9030616G12Rik	+	lincRNA	ENSMUSG00000097691	0	0	0	0	0	0	0	0	9030616G12Rik	1873	NA	NA	NA	NA	ndeg
chr10	128989431	128992102	Olfr9	+	protein_coding	ENSMUSG00000069430	0	0	0	0	0	0	0	0	Olfr9	1874	NA	NA	NA	NA	ndeg
chr10	129010791	129013313	Olfr763	+	protein_coding	ENSMUSG00000063374	0	0	0	0	0	0	0	0	Olfr763	1875	NA	NA	NA	NA	ndeg
chr10	129032697	129039896	Olfr764-ps1	-	protein_coding	ENSMUSG00000107648	0	0	0	0	0	0	0	0	Olfr764-ps1	1876	NA	NA	NA	NA	ndeg
chr10	129044817	129049998	Olfr765	-	protein_coding	ENSMUSG00000056853	0	0	0	0	0	0	0	0	Olfr765	1877	NA	NA	NA	NA	ndeg
chr10	129061853	129068977	Olfr766-ps1	-	protein_coding	ENSMUSG00000107748	0	0	0	0	0	0	0	0	Olfr766-ps1	1878	NA	NA	NA	NA	ndeg
chr10	129074825	129082910	Olfr767	-	protein_coding	ENSMUSG00000059762	0	0	0	0	0	0	0	0	Olfr767	1879	NA	NA	NA	NA	ndeg
chr10	129090222	129099375	Olfr768	-	protein_coding	ENSMUSG00000050198	0	0	0	0	0	0	0	0	Olfr768	1880	NA	NA	NA	NA	ndeg
chr10	129108952	129117861	Olfr769	-	protein_coding	ENSMUSG00000042801	0	0	0	0	0	0	0	0	Olfr769	1881	NA	NA	NA	NA	ndeg
chr10	129132578	129138998	Olfr770	-	protein_coding	ENSMUSG00000047868	0	0	0	0	0	0	0	0	Olfr770	1882	NA	NA	NA	NA	ndeg
chr10	129160003	129164751	Olfr771	-	protein_coding	ENSMUSG00000061367	0	0	0	0	0	0	0	0	Olfr771	1883	NA	NA	NA	NA	ndeg
chr10	12916648	12923090	B230208H11Rik	-	lincRNA	ENSMUSG00000097378	44	30	58	20	36.3129	26.8946	46.3486	21.4691	B230208H11Rik	1884	0.115467	0.528136	0.826938	0.898146	ndeg
chr10	129172573	129177921	Olfr772	-	protein_coding	ENSMUSG00000107662	0	0	0	0	0	0	0	0	Olfr772	1885	NA	NA	NA	NA	ndeg
chr10	129186484	129187419	Olfr773	-	protein_coding	ENSMUSG00000096000	0	0	0	0	0	0	0	0	Olfr773	1886	NA	NA	NA	NA	ndeg
chr10	129236204	129239403	Olfr774	+	protein_coding	ENSMUSG00000096229	0	0	0	0	0	0	0	0	Olfr774	1887	NA	NA	NA	NA	ndeg
chr10	129248412	129253924	Olfr775	+	protein_coding	ENSMUSG00000096220	0	0	0	0	0	0	0	0	Olfr775	1888	NA	NA	NA	NA	ndeg
chr10	129259127	129264298	Olfr776	+	protein_coding	ENSMUSG00000095483	0	0	0	0	0	0	0	0	Olfr776	1889	NA	NA	NA	NA	ndeg
chr10	129264407	129271485	Olfr777	-	protein_coding	ENSMUSG00000062914	0	0	0	0	0	0	0	0	Olfr777	1890	NA	NA	NA	NA	ndeg
chr10	129318117	129324141	Olfr780	+	protein_coding	ENSMUSG00000049573	0	0	0	0	0	0	0	0	Olfr780	1891	NA	NA	NA	NA	ndeg
chr10	129328854	129333844	Olfr781	+	protein_coding	ENSMUSG00000095138	0	0	0	0	0	0	0	0	Olfr781	1892	NA	NA	NA	NA	ndeg
chr10	129348850	129352144	Olfr782	+	protein_coding	ENSMUSG00000095075	0	0	0	0	0	0	0	0	Olfr782	1893	NA	NA	NA	NA	ndeg
chr10	12938209	12964298	Stx11	-	protein_coding	ENSMUSG00000039232	16	14	204	110	13.2047	12.5508	163.019	118.08	Stx11	1894	3.45187	0.402579	9.96061e-18	1.33879e-16	up
chr10	129384083	129390198	Olfr784	+	protein_coding	ENSMUSG00000094347	0	0	0	0	0	0	0	0	Olfr784	1895	0	6.12021	1	NA	ndeg
chr10	129405426	129411193	Olfr785	+	protein_coding	ENSMUSG00000111732	0	0	0	0	0	0	0	0	Olfr785	1896	NA	NA	NA	NA	ndeg
chr10	129427306	129439080	Olfr786	+	protein_coding	ENSMUSG00000095696	0	0	0	0	0	0	0	0	Olfr786	1897	0	6.12021	1	NA	ndeg
chr10	129461862	129467485	Olfr787	+	protein_coding	ENSMUSG00000096497	6	4	2	2	4.95176	3.58594	1.59823	2.14691	Olfr787	1898	-1.19207	3.24779	0.71359	NA	ndeg
chr10	129470998	129476618	Olfr788	+	protein_coding	ENSMUSG00000049217	0	0	0	0	0	0	0	0	Olfr788	1899	NA	NA	NA	NA	ndeg
chr10	129484752	129490542	Olfr789	+	protein_coding	ENSMUSG00000111273	0	0	0	0	0	0	0	0	Olfr789	1900	0	6.12021	1	NA	ndeg
chr10	129498492	129503342	Olfr790	+	protein_coding	ENSMUSG00000044025	0	0	0	0	0	0	0	0	Olfr790	1901	NA	NA	NA	NA	ndeg
chr10	129521792	129528353	Olfr791	+	protein_coding	ENSMUSG00000047626	0	0	0	0	0	0	0	0	Olfr791	1902	0	6.12021	1	NA	ndeg
chr10	129539162	129542534	Olfr792	+	protein_coding	ENSMUSG00000094496	0	0	0	0	0	0	0	0	Olfr792	1903	NA	NA	NA	NA	ndeg
chr10	129567655	129573110	Olfr794	+	protein_coding	ENSMUSG00000044293	0	0	0	0	0	0	0	0	Olfr794	1904	NA	NA	NA	NA	ndeg
chr10	129605492	129612570	Olfr796	-	protein_coding	ENSMUSG00000052012	0	0	0	0	0	0	0	0	Olfr796	1905	NA	NA	NA	NA	ndeg
chr10	129622615	129627934	Olfr798	-	protein_coding	ENSMUSG00000095002	0	0	0	0	0	0	0	0	Olfr798	1906	NA	NA	NA	NA	ndeg
chr10	129637484	129648326	Olfr799	+	protein_coding	ENSMUSG00000094734	0	0	0	0	0	0	0	0	Olfr799	1907	NA	NA	NA	NA	ndeg
chr10	129657694	129662074	Olfr800	+	protein_coding	ENSMUSG00000108114	0	0	0	0	0	0	0	0	Olfr800	1908	NA	NA	NA	NA	ndeg
chr10	129666989	129673865	Olfr801	-	protein_coding	ENSMUSG00000058513	0	0	0	0	0	0	0	0	Olfr801	1909	NA	NA	NA	NA	ndeg
chr10	129677683	129688169	Olfr802	-	protein_coding	ENSMUSG00000093866	0	0	0	0	0	0	0	0	Olfr802	1910	NA	NA	NA	NA	ndeg
chr10	129690621	129694286	Olfr803	-	protein_coding	ENSMUSG00000046041	0	0	0	0	0	0	0	0	Olfr803	1911	NA	NA	NA	NA	ndeg
chr10	129703210	129710018	Olfr804	+	protein_coding	ENSMUSG00000095401	0	0	0	0	0	0	0	0	Olfr804	1912	NA	NA	NA	NA	ndeg
chr10	129721221	129729375	Olfr805	-	protein_coding	ENSMUSG00000096858	0	0	0	0	0	0	0	0	Olfr805	1913	NA	NA	NA	NA	ndeg
chr10	129735571	129741921	Olfr806	-	protein_coding	ENSMUSG00000071065	0	0	0	0	0	0	0	0	Olfr806	1914	NA	NA	NA	NA	ndeg
chr10	129754092	129757793	Olfr807	-	protein_coding	ENSMUSG00000050478	0	0	0	0	0	0	0	0	Olfr807	1915	NA	NA	NA	NA	ndeg
chr10	129765482	129771713	Olfr808	+	protein_coding	ENSMUSG00000049894	0	0	0	0	0	0	0	0	Olfr808	1916	NA	NA	NA	NA	ndeg
chr10	129774638	129778937	Olfr809	+	protein_coding	ENSMUSG00000050251	0	0	2	0	0	0	1.59823	0	Olfr809	1917	2.35055	6.04825	0.697547	NA	ndeg
chr10	129787289	129794917	Olfr810	-	protein_coding	ENSMUSG00000069421	0	0	0	0	0	0	0	0	Olfr810	1918	NA	NA	NA	NA	ndeg
chr10	129800615	129804396	Olfr811	-	protein_coding	ENSMUSG00000063173	0	0	0	0	0	0	0	0	Olfr811	1919	NA	NA	NA	NA	ndeg
chr10	129841418	129846094	Olfr812	-	protein_coding	ENSMUSG00000049052	0	0	0	0	0	0	0	0	Olfr812	1920	NA	NA	NA	NA	ndeg
chr10	129855367	129858722	Olfr813	+	protein_coding	ENSMUSG00000052818	0	0	0	0	0	0	0	0	Olfr813	1921	NA	NA	NA	NA	ndeg
chr10	129871473	129879851	Olfr814	-	protein_coding	ENSMUSG00000059134	7	5	6	6	5.77706	4.48243	4.79468	6.44073	Olfr814	1922	0.115417	0.927088	0.900924	0.945434	ndeg
chr10	129900570	129905867	Olfr815	-	protein_coding	ENSMUSG00000061961	0	0	0	0	0	0	0	0	Olfr815	1923	NA	NA	NA	NA	ndeg
chr10	129909163	129915597	Olfr816	-	protein_coding	ENSMUSG00000063715	0	0	0	0	0	0	0	0	Olfr816	1924	NA	NA	NA	NA	ndeg
chr10	129944396	129949100	Olfr818	-	protein_coding	ENSMUSG00000058071	0	0	0	0	0	0	0	0	Olfr818	1925	NA	NA	NA	NA	ndeg
chr10	129963011	129967266	Olfr819	-	protein_coding	ENSMUSG00000094295	0	0	0	0	0	0	0	0	Olfr819	1926	NA	NA	NA	NA	ndeg
chr10	129973831	129976140	Olfr247	-	protein_coding	ENSMUSG00000095608	0	0	0	0	0	0	0	0	Olfr247	1927	NA	NA	NA	NA	ndeg
chr10	129980075	129985062	Gm10310	-	protein_coding	ENSMUSG00000094632	0	0	0	0	0	0	0	0	Gm10310	1928	NA	NA	NA	NA	ndeg
chr10	130012621	130021286	Olfr820	+	protein_coding	ENSMUSG00000048745	0	0	0	0	0	0	0	0	Olfr820	1929	NA	NA	NA	NA	ndeg
chr10	130030348	130035071	Olfr821	+	protein_coding	ENSMUSG00000044897	0	0	0	0	0	0	0	0	Olfr821	1930	NA	NA	NA	NA	ndeg
chr10	13005343	13009183	Sf3b5	+	protein_coding	ENSMUSG00000078348	5332	4621	4860	3848	4400.47	4142.66	3883.69	4130.66	Sf3b5	1931	-0.0933424	0.0579145	0.107021	0.203462	ndeg
chr10	130071210	130076909	Olfr822	+	protein_coding	ENSMUSG00000058251	0	0	0	0	0	0	0	0	Olfr822	1932	NA	NA	NA	NA	ndeg
chr10	130111527	130115383	Olfr823	-	protein_coding	ENSMUSG00000096747	0	0	0	0	0	0	0	0	Olfr823	1933	NA	NA	NA	NA	ndeg
chr10	130123470	130130000	Olfr824	-	protein_coding	ENSMUSG00000095804	0	0	0	0	0	0	0	0	Olfr824	1934	NA	NA	NA	NA	ndeg
chr10	130159732	130166766	Olfr825	-	protein_coding	ENSMUSG00000058084	0	0	0	0	0	0	0	0	Olfr825	1935	NA	NA	NA	NA	ndeg
chr10	130178471	130184186	Olfr826	-	protein_coding	ENSMUSG00000059862	0	0	0	0	0	0	0	0	Olfr826	1936	NA	NA	NA	NA	ndeg
chr10	130203049	130214403	Olfr827	-	protein_coding	ENSMUSG00000045559	0	0	0	0	0	0	0	0	Olfr827	1937	NA	NA	NA	NA	ndeg
chr10	130268152	130280240	Neurod4	-	protein_coding	ENSMUSG00000048015	0	0	0	0	0	0	0	0	Neurod4	1938	NA	NA	NA	NA	ndeg
chr10	130322870	130364111	Tespa1	+	protein_coding	ENSMUSG00000034833	0	0	0	0	0	0	0	0	Tespa1	1939	0	6.12021	1	NA	ndeg
chr10	130377925	130394332	Vmn2r84	-	protein_coding	ENSMUSG00000070601	0	0	0	0	0	0	0	0	Vmn2r84	1940	NA	NA	NA	NA	ndeg
chr10	130414064	130429703	Vmn2r85	-	protein_coding	ENSMUSG00000092048	8	3	1	1	6.60235	2.68946	0.799113	1.07346	Vmn2r85	1941	-2.32175	2.50914	0.354801	0.514058	ndeg
chr10	13043097	13051385	Gm47691	-	lincRNA	ENSMUSG00000112498	0	0	0	0	0	0	0	0	Gm47691	1942	NA	NA	NA	NA	ndeg
chr10	130441562	130456050	Vmn2r86	-	protein_coding	ENSMUSG00000092162	0	0	0	0	0	0	0	0	Vmn2r86	1943	NA	NA	NA	NA	ndeg
chr10	130471052	130497396	Vmn2r87	-	protein_coding	ENSMUSG00000091511	0	0	0	0	0	0	0	0	Vmn2r87	1944	0	6.12021	1	NA	ndeg
chr10	130542347	130571793	Gm31793	+	lincRNA	ENSMUSG00000112742	13	17	27	11	10.7288	15.2403	21.5761	11.808	Gm31793	1945	0.375936	0.799224	0.638087	0.767625	ndeg
chr10	13060504	13131694	Plagl1	+	protein_coding	ENSMUSG00000019817	718	463	2476	1653	592.561	415.073	1978.6	1774.42	Plagl1	1946	1.89592	0.138186	7.70561e-43	2.58585e-41	up
chr10	13149540	13178023	Zc2hc1b	-	protein_coding	ENSMUSG00000019815	0	0	0	0	0	0	0	0	Zc2hc1b	1947	0	6.12021	1	NA	ndeg
chr10	13178140	13193168	Ltv1	-	protein_coding	ENSMUSG00000019814	3718	3081	3749	2902	3068.44	2762.07	2995.88	3115.17	Ltv1	1948	0.0666759	0.0637963	0.295959	0.451401	ndeg
chr10	13207717	13474412	Phactr2	-	protein_coding	ENSMUSG00000062866	2098	1862	1590	1165	1731.47	1669.26	1270.59	1250.58	Phactr2	1949	-0.431548	0.0801951	7.39794e-08	4.64598e-07	ndeg
chr10	13499540	13519035	Fuca2	+	protein_coding	ENSMUSG00000019810	2880	2525	2379	1629	2376.85	2263.63	1901.09	1748.66	Fuca2	1950	-0.344649	0.0659051	1.69995e-07	1.02357e-06	ndeg
chr10	13523842	13553142	Pex3	-	protein_coding	ENSMUSG00000019809	578	466	811	598	477.02	417.762	648.081	641.926	Pex3	1951	0.527008	0.126383	3.04691e-05	0.000138534	ndeg
chr10	13552894	13563376	Adat2	+	protein_coding	ENSMUSG00000019808	310	279	502	369	255.841	250.119	401.155	396.105	Adat2	1952	0.656095	0.176021	0.000193483	0.000758889	up
chr10	13627198	13635107	Gm48773	+	lincRNA	ENSMUSG00000112055	0	0	0	0	0	0	0	0	Gm48773	1953	NA	NA	NA	NA	ndeg
chr10	13647054	13868980	Aig1	-	protein_coding	ENSMUSG00000019806	656	637	565	435	541.393	571.061	451.499	466.953	Aig1	1954	-0.276897	0.149141	0.0633671	0.133291	ndeg
chr10	13871280	13879208	Gm32172	+	lincRNA	ENSMUSG00000112172	0	0	0	0	0	0	0	0	Gm32172	1955	NA	NA	NA	NA	ndeg
chr10	13877893	13883293	Gm32105	-	lincRNA	ENSMUSG00000112102	0	0	0	0	0	0	0	0	Gm32105	1956	NA	NA	NA	NA	ndeg
chr10	13966075	14151374	Hivep2	+	protein_coding	ENSMUSG00000015501	28	91	312	203	23.1082	81.5802	249.323	217.911	Hivep2	1957	2.16626	0.379577	1.14958e-08	7.8112e-08	up
chr10	13967024	14007405	Gm26835	-	lincRNA	ENSMUSG00000097300	0	0	0	0	0	0	0	0	Gm26835	1958	0	6.12021	1	NA	ndeg
chr10	14197015	14206821	Gm48843	+	lincRNA	ENSMUSG00000112266	0	0	0	0	0	0	0	0	Gm48843	1959	NA	NA	NA	NA	ndeg
chr10	14226489	14266790	Gm48845	+	lincRNA	ENSMUSG00000112284	0	0	0	0	0	0	0	0	Gm48845	1960	NA	NA	NA	NA	ndeg
chr10	14226667	14233958	Gm48844	-	lincRNA	ENSMUSG00000112238	0	0	0	0	0	0	0	0	Gm48844	1961	NA	NA	NA	NA	ndeg
chr10	14296921	14324756	Gm40603	+	lincRNA	ENSMUSG00000112679	0	0	0	0	0	0	0	0	Gm40603	1962	NA	NA	NA	NA	ndeg
chr10	14327411	14336615	Gm48854	+	lincRNA	ENSMUSG00000112225	0	0	0	0	0	0	0	0	Gm48854	1963	0	6.12021	1	NA	ndeg
chr10	14402583	14545659	Adgrg6	-	protein_coding	ENSMUSG00000039116	24	16	28	28	19.8071	14.3438	22.3752	30.0568	Adgrg6	1964	0.606212	0.525451	0.248624	0.396351	ndeg
chr10	14654755	14705560	Vta1	-	protein_coding	ENSMUSG00000019868	1271	1234	1181	802	1048.95	1106.26	943.753	860.911	Vta1	1965	-0.25394	0.103488	0.0141355	0.0371328	ndeg
chr10	14705591	14770850	Nmbr	+	protein_coding	ENSMUSG00000019865	0	0	0	1	0	0	0	1.07346	Nmbr	1966	1.71478	5.48156	0.754412	NA	ndeg
chr10	14715623	14718214	Gje1	-	protein_coding	ENSMUSG00000019867	0	0	0	0	0	0	0	0	Gje1	1967	0	6.12021	1	NA	ndeg
chr10	14771940	14774519	Gm47698	+	lincRNA	ENSMUSG00000112113	0	0	0	0	0	0	0	0	Gm47698	1968	NA	NA	NA	NA	ndeg
chr10	15300231	15392942	Gm47710	+	lincRNA	ENSMUSG00000112928	0	0	0	0	0	0	0	0	Gm47710	1969	NA	NA	NA	NA	ndeg
chr10	15600227	15780010	Gm47712	+	lincRNA	ENSMUSG00000112089	0	0	0	0	0	0	0	0	Gm47712	1970	NA	NA	NA	NA	ndeg
chr10	15697996	15760012	Gm40604	-	lincRNA	ENSMUSG00000112800	0	0	0	0	0	0	0	0	Gm40604	1971	NA	NA	NA	NA	ndeg
chr10	15734912	15738822	Gm32283	-	lincRNA	ENSMUSG00000111963	0	0	0	0	0	0	0	0	Gm32283	1972	NA	NA	NA	NA	ndeg
chr10	15791777	15807065	C330004P14Rik	+	lincRNA	ENSMUSG00000112227	0	0	0	0	0	0	0	0	C330004P14Rik	1973	NA	NA	NA	NA	ndeg
chr10	16584268	16644555	Gm47729	+	lincRNA	ENSMUSG00000112929	0	0	0	0	0	0	0	0	Gm47729	1974	NA	NA	NA	NA	ndeg
chr10	17294698	17332877	Gm47760	-	lincRNA	ENSMUSG00000111922	0	0	0	0	0	0	0	0	Gm47760	1975	NA	NA	NA	NA	ndeg
chr10	17318085	17323228	Gm47761	-	lincRNA	ENSMUSG00000112478	0	0	4	3	0	0	3.19645	3.22037	Gm47761	1976	4.3417	3.56936	0.22384	NA	ndeg
chr10	17512114	17520608	Gm47769	-	lincRNA	ENSMUSG00000112587	0	0	0	0	0	0	0	0	Gm47769	1977	0	6.12021	1	NA	ndeg
chr10	17522613	17526914	Gm47770	-	lincRNA	ENSMUSG00000111927	0	0	0	0	0	0	0	0	Gm47770	1978	NA	NA	NA	NA	ndeg
chr10	17562743	17658513	Gm47771	-	lincRNA	ENSMUSG00000112629	0	0	0	0	0	0	0	0	Gm47771	1979	0	6.12021	1	NA	ndeg
chr10	17723218	17725674	Cited2	+	protein_coding	ENSMUSG00000039910	8491	7904	10860	8310	7007.57	7085.82	8678.37	8920.41	Cited2	1980	0.32007	0.0383199	6.67901e-17	8.61474e-16	ndeg
chr10	17796226	17845665	Txlnb	+	protein_coding	ENSMUSG00000039891	12	16	32	18	9.90353	14.3438	25.5716	19.3222	Txlnb	1981	0.898349	0.662737	0.175254	0.302328	ndeg
chr10	17868612	17948067	Heca	-	protein_coding	ENSMUSG00000039879	1043	1030	948	675	860.782	923.38	757.559	724.582	Heca	1982	-0.265896	0.0988844	0.00716757	0.0203309	ndeg
chr10	18011260	18023288	Abracl	-	protein_coding	ENSMUSG00000078453	1172	1206	1268	842	967.245	1081.16	1013.28	903.849	Abracl	1983	-0.0923909	0.0973113	0.342399	0.501582	ndeg
chr10	18055861	18125155	Reps1	+	protein_coding	ENSMUSG00000019854	4452	4110	4877	3550	3674.21	3684.56	3897.27	3810.77	Reps1	1984	0.0673608	0.0518188	0.193625	0.327304	ndeg
chr10	18128903	18210890	Ect2l	-	protein_coding	ENSMUSG00000071392	2	0	0	2	1.65059	0	0	2.14691	Ect2l	1985	0.353852	4.5262	0.937686	NA	ndeg
chr10	18213676	18234998	Ccdc28a	-	protein_coding	ENSMUSG00000059554	213	199	308	239	175.788	178.401	246.127	256.556	Ccdc28a	1986	0.50438	0.202067	0.0125567	0.0333742	ndeg
chr10	18235053	18246019	Gm10827	+	lincRNA	ENSMUSG00000096977	14	8	12	4	11.5541	7.17188	9.58936	4.29382	Gm10827	1987	-0.414924	1.05214	0.693315	0.807586	ndeg
chr10	18318985	18533892	Nhsl1	+	protein_coding	ENSMUSG00000039835	42	58	938	609	34.6624	51.9962	749.568	653.734	Nhsl1	1988	4.02475	0.241579	2.55139e-62	1.38752e-60	up
chr10	18539498	18546076	Hebp2	-	protein_coding	ENSMUSG00000019853	104	96	346	248	85.8306	86.0626	276.493	266.217	Hebp2	1989	1.6593	0.233533	1.20138e-12	1.15297e-11	up
chr10	18581839	18743949	Arfgef3	-	protein_coding	ENSMUSG00000019852	2	1	4	28	1.65059	0.896485	3.19645	30.0568	Arfgef3	1990	3.69231	1.79163	0.0393161	0.0895516	ndeg
chr10	18779725	18786793	Gm4922	-	protein_coding	ENSMUSG00000044624	0	0	0	0	0	0	0	0	Gm4922	1991	NA	NA	NA	NA	ndeg
chr10	18796806	18831930	4930444F02Rik	-	lincRNA	ENSMUSG00000110737	0	0	0	0	0	0	0	0	4930444F02Rik	1992	NA	NA	NA	NA	ndeg
chr10	18845020	18857073	Perp	+	protein_coding	ENSMUSG00000019851	300	215	3638	2633	247.588	192.744	2907.17	2826.41	Perp	1993	3.70012	0.133614	8.58421e-169	2.19412e-166	up
chr10	18879735	18887029	Gm48483	-	lincRNA	ENSMUSG00000111318	0	0	0	0	0	0	0	0	Gm48483	1994	NA	NA	NA	NA	ndeg
chr10	19000910	19015657	Tnfaip3	-	protein_coding	ENSMUSG00000019850	1629	1647	2076	1585	1344.4	1476.51	1658.96	1701.43	Tnfaip3	1995	0.252528	0.0775703	0.00113202	0.00385414	ndeg
chr10	19086530	19087178	1700124M09Rik	-	lincRNA	ENSMUSG00000110938	0	0	0	0	0	0	0	0	1700124M09Rik	1996	NA	NA	NA	NA	ndeg
[truncated: 25,729 more rows]
