# Supplementary material for: Single-cell analysis of bidirectional reprogramming between early embryonic states identify mechanisms of differential lineage plasticities in mice
Source: Dev Cell. Author manuscript; Available in PMC 2025 Apr 15. (PMC11998022; doi:10.1016/j.devcel.2024.11.022)
Supplement: 5 — Table S4. Highly variable peak loci in scATAC-seq datasets of XEN-to-iPS and ES-to-iXEN conversions, Related to Figure 6. [file NIHMS2043813-supplement-5.xlsx]

## Sheet: peak_highly_variable_X2E.thresh
chr1	4424634	4425134
chr1	4598278	4598778
chr1	4802508	4803008
chr1	5170379	5170879
chr1	5261243	5261743
chr1	6457914	6458414
chr1	7125887	7126387
chr1	7129765	7130265
chr1	7271477	7271977
chr1	7671628	7672128
chr1	8581775	8582275
chr1	8940762	8941262
chr1	10102220	10102720
chr1	11277780	11278280
chr1	11330151	11330651
chr1	11938125	11938625
chr1	13071242	13071742
chr1	13084952	13085452
chr1	13094531	13095031
chr1	14095561	14096061
chr1	14756836	14757336
chr1	16129934	16130434
chr1	16980226	16980726
chr1	17250720	17251220
chr1	17932072	17932572
chr1	18268766	18269266
chr1	20820114	20820614
chr1	20867349	20867849
chr1	21256368	21256868
chr1	27903149	27903649
chr1	28790273	28790773
chr1	30849843	30850343
chr1	31233569	31234069
chr1	33966283	33966783
chr1	34112505	34113005
chr1	34140026	34140526
chr1	36130220	36130720
chr1	36770960	36771460
chr1	36982515	36983015
chr1	36985692	36986192
chr1	37212311	37212811
chr1	38058381	38058881
chr1	39134539	39135039
chr1	41212767	41213267
chr1	42714489	42714989
chr1	43163027	43163527
chr1	45357928	45358428
chr1	51543802	51544302
chr1	54484855	54485355
chr1	55102511	55103011
chr1	55127936	55128436
chr1	55198681	55199181
chr1	56992179	56992679
chr1	58852107	58852607
chr1	59042516	59043016
chr1	59697596	59698096
chr1	62736580	62737080
chr1	63138493	63138993
chr1	63200249	63200749
chr1	63204245	63204745
chr1	63210071	63210571
chr1	63247084	63247584
chr1	63442210	63442710
chr1	64038239	64038739
chr1	64667223	64667723
chr1	64761630	64762130
chr1	64949350	64949850
chr1	65109719	65110219
chr1	66229631	66230131
chr1	67450787	67451287
chr1	69867706	69868206
chr1	70257399	70257899
chr1	70884094	70884594
chr1	71644985	71645485
chr1	71645925	71646425
chr1	71673481	71673981
chr1	72538291	72538791
chr1	72871717	72872217
chr1	73681759	73682259
chr1	73962952	73963452
chr1	74070202	74070702
chr1	74111259	74111759
chr1	74824789	74825289
chr1	75218320	75218820
chr1	75478464	75478964
chr1	75505384	75505884
chr1	76375430	76375930
chr1	77446985	77447485
chr1	77451479	77451979
chr1	77535880	77536380
chr1	77978621	77979121
chr1	78568010	78568510
chr1	79752224	79752724
chr1	80339744	80340244
chr1	80716018	80716518
chr1	86021586	86022086
chr1	86310886	86311386
chr1	86467324	86467824
chr1	86522224	86522724
chr1	87226573	87227073
chr1	88464491	88464991
chr1	88718437	88718937
chr1	88813151	88813651
chr1	89870596	89871096
chr1	89943183	89943683
chr1	90527713	90528213
chr1	90831368	90831868
chr1	91038525	91039025
chr1	91239052	91239552
chr1	91892989	91893489
chr1	92119121	92119621
chr1	92278423	92278923
chr1	92937744	92938244
chr1	96567456	96567956
chr1	96804139	96804639
chr1	98748800	98749300
chr1	101757114	101757614
chr1	105284094	105284594
chr1	105355441	105355941
chr1	106477578	106478078
chr1	112457339	112457839
chr1	114849685	114850185
chr1	116029560	116030060
chr1	118428235	118428735
chr1	118647933	118648433
chr1	119048940	119049440
chr1	119167446	119167946
chr1	119299814	119300314
chr1	119302668	119303168
chr1	119398640	119399140
chr1	120277626	120278126
chr1	120713795	120714295
chr1	120759331	120759831
chr1	121087036	121087536
chr1	126230639	126231139
chr1	128392308	128392808
chr1	130864853	130865353
chr1	131755098	131755598
chr1	131981030	131981530
chr1	132200755	132201255
chr1	132850738	132851238
chr1	133133422	133133922
chr1	133434759	133435259
chr1	133667689	133668189
chr1	134160206	134160706
chr1	134535045	134535545
chr1	134737423	134737923
chr1	135121823	135122323
chr1	136129189	136129689
chr1	136707335	136707835
chr1	137051428	137051928
chr1	137738072	137738572
chr1	138304162	138304662
chr1	139494573	139495073
chr1	140429194	140429694
chr1	143555489	143555989
chr1	143701928	143702428
chr1	146719500	146720000
chr1	150026119	150026619
chr1	150496822	150497322
chr1	151111630	151112130
chr1	152086945	152087445
chr1	152795635	152796135
chr1	152902636	152903136
chr1	153009291	153009791
chr1	153226381	153226881
chr1	153683331	153683831
chr1	154080919	154081419
chr1	156668539	156669039
chr1	159968358	159968858
chr1	161160234	161160734
chr1	161327300	161327800
chr1	161911640	161912140
chr1	162132847	162133347
chr1	163555259	163555759
chr1	163574752	163575252
chr1	164491414	164491914
chr1	164552682	164553182
chr1	165775466	165775966
chr1	166002526	166003026
chr1	166125144	166125644
chr1	166126699	166127199
chr1	166349701	166350201
chr1	167230870	167231370
chr1	168057450	168057950
chr1	168382758	168383258
chr1	169264222	169264722
chr1	170866828	170867328
chr1	171137613	171138113
chr1	171413563	171414063
chr1	171476810	171477310
chr1	171534502	171535002
chr1	173870093	173870593
chr1	176813962	176814462
chr1	177258164	177258664
chr1	179054334	179054834
chr1	179704075	179704575
chr1	180571170	180571670
chr1	180778345	180778845
chr1	180888515	180889015
chr1	181845129	181845629
chr1	181923345	181923845
chr1	182496600	182497100
chr1	182573154	182573654
chr1	183917618	183918118
chr1	184309293	184309793
chr1	184737824	184738324
chr1	184808483	184808983
chr1	185071485	185071985
chr1	185089754	185090254
chr1	185104856	185105356
chr1	185939829	185940329
chr1	186513835	186514335
chr1	186567286	186567786
chr1	188009840	188010340
chr1	188859633	188860133
chr1	189007645	189008145
chr1	189215077	189215577
chr1	189917464	189917964
chr1	191169612	191170112
chr1	191189774	191190274
chr1	191241979	191242479
chr1	191451408	191451908
chr1	191575354	191575854
chr1	191575864	191576364
chr1	191842211	191842711
chr1	191930427	191930927
chr1	191945660	191946160
chr1	192764513	192765013
chr1	192772244	192772744
chr1	193174301	193174801
chr1	193538427	193538927
chr1	194660359	194660859
chr1	194938640	194939140
chr10	3172873	3173373
chr10	3834010	3834510
chr10	4375258	4375758
chr10	5097356	5097856
chr10	7870875	7871375
chr10	8326656	8327156
chr10	8842672	8843172
chr10	10996696	10997196
chr10	11801658	11802158
chr10	12941353	12941853
chr10	13563358	13563858
chr10	14596898	14597398
chr10	15263278	15263778
chr10	16571770	16572270
chr10	18461327	18461827
chr10	19913705	19914205
chr10	20503166	20503666
chr10	20935376	20935876
chr10	20966039	20966539
chr10	21101932	21102432
chr10	21481966	21482466
chr10	22491946	22492446
chr10	23780787	23781287
chr10	23812953	23813453
chr10	24108188	24108688
chr10	24558247	24558747
chr10	24826110	24826610
chr10	26239146	26239646
chr10	26958456	26958956
chr10	30295797	30296297
chr10	30380445	30380945
chr10	30660472	30660972
chr10	30922235	30922735
chr10	33375573	33376073
chr10	33419587	33420087
chr10	34233922	34234422
chr10	36499638	36500138
chr10	36506742	36507242
chr10	36611466	36611966
chr10	37219353	37219853
chr10	39005450	39005950
chr10	39224278	39224778
chr10	39357995	39358495
chr10	39736138	39736638
chr10	40025070	40025570
chr10	43742603	43743103
chr10	44391819	44392319
chr10	44408962	44409462
chr10	44434600	44435100
chr10	44716516	44717016
chr10	45092262	45092762
chr10	45229811	45230311
chr10	47631232	47631732
chr10	49417203	49417703
chr10	49908043	49908543
chr10	52216732	52217232
chr10	52273884	52274384
chr10	52721872	52722372
chr10	53888447	53888947
chr10	56114848	56115348
chr10	56426292	56426792
chr10	57492061	57492561
chr10	58833609	58834109
chr10	59109022	59109522
chr10	59575806	59576306
chr10	59579262	59579762
chr10	59718414	59718914
chr10	59974141	59974641
chr10	60186187	60186687
chr10	60215499	60215999
chr10	60862880	60863380
chr10	61448684	61449184
chr10	61925487	61925987
chr10	62416342	62416842
chr10	63182316	63182816
chr10	63616585	63617085
chr10	64748569	64749069
chr10	66917681	66918181
chr10	66954060	66954560
chr10	67049524	67050024
chr10	67083833	67084333
chr10	67100225	67100725
chr10	67488393	67488893
chr10	67503414	67503914
chr10	67523907	67524407
chr10	69241688	69242188
chr10	69306430	69306930
chr10	69586478	69586978
chr10	70598206	70598706
chr10	70704119	70704619
chr10	71183160	71183660
chr10	71485282	71485782
chr10	72991984	72992484
chr10	74988089	74988589
chr10	76031732	76032232
chr10	76961799	76962299
chr10	77178662	77179162
chr10	77196037	77196537
chr10	77197308	77197808
chr10	77201889	77202389
chr10	77357916	77358416
chr10	77942821	77943321
chr10	78038236	78038736
chr10	78423306	78423806
chr10	78481755	78482255
chr10	79735326	79735826
chr10	79766845	79767345
chr10	79959689	79960189
chr10	80051228	80051728
chr10	80054508	80055008
chr10	80264656	80265156
chr10	80621841	80622341
chr10	80622365	80622865
chr10	80637342	80637842
chr10	80817912	80818412
chr10	81166644	81167144
chr10	82689737	82690237
chr10	82768830	82769330
chr10	82809346	82809846
chr10	83150508	83151008
chr10	83197731	83198231
chr10	83375948	83376448
chr10	84416622	84417122
chr10	84544052	84544552
chr10	84554601	84555101
chr10	84827264	84827764
chr10	85539697	85540197
chr10	86328601	86329101
chr10	86434916	86435416
chr10	88200889	88201389
chr10	88983423	88983923
chr10	89154962	89155462
chr10	89470934	89471434
chr10	89768725	89769225
chr10	90804668	90805168
chr10	92148254	92148754
chr10	93252888	93253388
chr10	93325754	93326254
chr10	94946052	94946552
chr10	95175323	95175823
chr10	95220571	95221071
chr10	95250127	95250627
chr10	95415984	95416484
chr10	95456085	95456585
chr10	95461077	95461577
chr10	96438613	96439113
chr10	98008287	98008787
chr10	98324589	98325089
chr10	99468929	99469429
chr10	100661413	100661913
chr10	105233222	105233722
chr10	108162706	108163206
chr10	109404945	109405445
chr10	109521612	109522112
chr10	110854625	110855125
chr10	111574089	111574589
chr10	115896731	115897231
chr10	115898480	115898980
chr10	116291176	116291676
chr10	116750251	116750751
chr10	117318753	117319253
chr10	117891304	117891804
chr10	118369433	118369933
chr10	118561430	118561930
chr10	119534145	119534645
chr10	120114406	120114906
chr10	120171325	120171825
chr10	120239400	120239900
chr10	120354427	120354927
chr10	120385542	120386042
chr10	120523001	120523501
chr10	121403900	121404400
chr10	122985077	122985577
chr10	127063294	127063794
chr10	127094861	127095361
chr10	127668669	127669169
chr10	128474315	128474815
chr10	128737391	128737891
chr10	130419930	130420430
chr11	4121658	4122158
chr11	4690238	4690738
chr11	4806344	4806844
chr11	5444739	5445239
chr11	5578855	5579355
chr11	5650269	5650769
chr11	6366916	6367416
chr11	6410180	6410680
chr11	6475807	6476307
chr11	6895056	6895556
chr11	7174980	7175480
chr11	7284773	7285273
chr11	8536874	8537374
chr11	8605083	8605583
chr11	8754388	8754888
chr11	10543611	10544111
chr11	11098229	11098729
chr11	11684774	11685274
chr11	11854940	11855440
chr11	11904989	11905489
chr11	11948924	11949424
chr11	12467181	12467681
chr11	13140702	13141202
chr11	13906644	13907144
chr11	17597446	17597946
chr11	18122548	18123048
chr11	18147672	18148172
chr11	19306641	19307141
chr11	19464894	19465394
chr11	19847841	19848341
chr11	19921340	19921840
chr11	20138392	20138892
chr11	20140238	20140738
chr11	20236119	20236619
chr11	22461172	22461672
chr11	22607572	22608072
chr11	22620844	22621344
chr11	23028986	23029486
chr11	23312139	23312639
chr11	23822215	23822715
chr11	25060168	25060668
chr11	25914019	25914519
chr11	29597071	29597571
chr11	29824394	29824894
chr11	32002712	32003212
chr11	32066438	32066938
chr11	32321118	32321618
chr11	32633473	32633973
chr11	32835042	32835542
chr11	33527267	33527767
chr11	33656144	33656644
chr11	33764173	33764673
chr11	34112913	34113413
chr11	34494658	34495158
chr11	35383847	35384347
chr11	36045657	36046157
chr11	36879722	36880222
chr11	38121101	38121601
chr11	43360779	43361279
chr11	43585485	43585985
chr11	44809083	44809583
chr11	45311870	45312370
chr11	45925239	45925739
chr11	46041785	46042285
chr11	46675673	46676173
chr11	46683781	46684281
chr11	46994214	46994714
chr11	47203116	47203616
chr11	49169192	49169692
chr11	50217781	50218281
chr11	52227440	52227940
chr11	53551750	53552250
chr11	53763830	53764330
chr11	54706672	54707172
chr11	54958538	54959038
chr11	55323673	55324173
chr11	57539755	57540255
chr11	57970547	57971047
chr11	58948542	58949042
chr11	59228111	59228611
chr11	59278957	59279457
chr11	59398576	59399076
chr11	60137892	60138392
chr11	60280419	60280919
chr11	60922924	60923424
chr11	60941287	60941787
chr11	61164242	61164742
chr11	61215854	61216354
chr11	61529106	61529606
chr11	61578629	61579129
chr11	62430355	62430855
chr11	62494741	62495241
chr11	62510882	62511382
chr11	62511407	62511907
chr11	62845615	62846115
chr11	63113977	63114477
chr11	63213888	63214388
chr11	63271007	63271507
chr11	64281647	64282147
chr11	64928003	64928503
chr11	65351876	65352376
chr11	66919996	66920496
chr11	66966508	66967008
chr11	67345797	67346297
chr11	67676090	67676590
chr11	68531364	68531864
chr11	68904697	68905197
chr11	69125896	69126396
chr11	69704191	69704691
chr11	69879320	69879820
chr11	69921291	69921791
chr11	70796755	70797255
chr11	71742530	71743030
chr11	72576320	72576820
chr11	72655487	72655987
chr11	73138660	73139160
chr11	74429658	74430158
chr11	74597540	74598040
chr11	74965444	74965944
chr11	75621328	75621828
chr11	75907316	75907816
chr11	76053950	76054450
chr11	76437042	76437542
chr11	76657598	76658098
chr11	76743757	76744257
chr11	76944576	76945076
chr11	77679912	77680412
chr11	77893743	77894243
chr11	77947901	77948401
chr11	77982319	77982819
chr11	78019616	78020116
chr11	78182780	78183280
chr11	78497526	78498026
chr11	78668655	78669155
chr11	79019271	79019771
chr11	79731355	79731855
chr11	83107047	83107547
chr11	83338762	83339262
chr11	83610907	83611407
chr11	84525294	84525794
chr11	84568567	84569067
chr11	85361416	85361916
chr11	85766215	85766715
chr11	85986277	85986777
chr11	86506555	86507055
chr11	86834919	86835419
chr11	88027585	88028085
chr11	88654301	88654801
chr11	88690044	88690544
chr11	88739588	88740088
chr11	89461521	89462021
chr11	90228408	90228908
chr11	92018420	92018920
chr11	92919732	92920232
chr11	94163019	94163519
chr11	94461124	94461624
chr11	95712477	95712977
chr11	96064412	96064912
chr11	96286673	96287173
chr11	97315508	97316008
chr11	97457047	97457547
chr11	97734132	97734632
chr11	97744618	97745118
chr11	97933456	97933956
chr11	98004966	98005466
chr11	98057952	98058452
chr11	98066174	98066674
chr11	98134805	98135305
chr11	98545591	98546091
chr11	99385803	99386303
chr11	100117548	100118048
chr11	100319624	100320124
chr11	100375933	100376433
chr11	100386552	100387052
chr11	100413000	100413500
chr11	101143731	101144231
chr11	101230843	101231343
chr11	101447347	101447847
chr11	101551703	101552203
chr11	102284536	102285036
chr11	102304147	102304647
chr11	102308917	102309417
chr11	102820435	102820935
chr11	103058640	103059140
chr11	103132751	103133251
chr11	103773809	103774309
chr11	104294733	104295233
chr11	104583732	104584232
chr11	104977896	104978396
chr11	105151165	105151665
chr11	105164408	105164908
chr11	105589485	105589985
chr11	105952823	105953323
chr11	105955731	105956231
chr11	106066541	106067041
chr11	106788335	106788835
chr11	106987624	106988124
chr11	107012539	107013039
chr11	107027051	107027551
chr11	107449127	107449627
chr11	108015245	108015745
chr11	108900081	108900581
chr11	108920929	108921429
chr11	109473040	109473540
chr11	109611424	109611924
chr11	109668229	109668729
chr11	111347550	111348050
chr11	111791786	111792286
chr11	112067158	112067658
chr11	112501761	112502261
chr11	112959594	112960094
chr11	113101545	113102045
chr11	113294415	113294915
chr11	113490808	113491308
chr11	114229664	114230164
chr11	114360929	114361429
chr11	114692453	114692953
chr11	114830032	114830532
chr11	114930533	114931033
chr11	115103397	115103897
chr11	115536068	115536568
chr11	116146266	116146766
chr11	116434472	116434972
chr11	116705080	116705580
chr11	116852907	116853407
chr11	116865932	116866432
chr11	117021668	117022168
chr11	117114797	117115297
chr11	117141546	117142046
chr11	117246702	117247202
chr11	117325528	117326028
chr11	117654413	117654913
chr11	117872209	117872709
chr11	117969034	117969534
chr11	118248498	118248998
chr11	118534663	118535163
chr11	119040866	119041366
chr11	119291658	119292158
chr11	120137542	120138042
chr11	120663693	120664193
chr11	120823939	120824439
chr11	120840792	120841292
chr11	120988304	120988804
chr11	120991116	120991616
chr12	3425529	3426029
chr12	3691059	3691559
chr12	4107307	4107807
chr12	4356992	4357492
chr12	4358657	4359157
chr12	4556988	4557488
chr12	4897985	4898485
chr12	4914889	4915389
chr12	5005710	5006210
chr12	7897278	7897778
chr12	8383663	8384163
chr12	9856046	9856546
chr12	9944266	9944766
chr12	11341997	11342497
chr12	11370056	11370556
chr12	12177278	12177778
chr12	12927112	12927612
chr12	12943323	12943823
chr12	14521705	14522205
chr12	15800897	15801397
chr12	17569061	17569561
chr12	17762192	17762692
chr12	17891856	17892356
chr12	18135512	18136012
chr12	19875370	19875870
chr12	20415332	20415832
chr12	21265863	21266363
chr12	24746815	24747315
chr12	24859286	24859786
chr12	27431174	27431674
chr12	28598292	28598792
chr12	28726971	28727471
chr12	29027982	29028482
chr12	29675897	29676397
chr12	29953638	29954138
chr12	29965011	29965511
chr12	31332956	31333456
chr12	32080680	32081180
chr12	32824543	32825043
chr12	33129323	33129823
chr12	33264624	33265124
chr12	33273123	33273623
chr12	33427278	33427778
chr12	35642403	35642903
chr12	38779230	38779730
chr12	39888426	39888926
chr12	39998047	39998547
chr12	40507931	40508431
chr12	40654212	40654712
chr12	40836869	40837369
chr12	41292839	41293339
chr12	41727216	41727716
chr12	41729784	41730284
chr12	43920394	43920894
chr12	44135028	44135528
chr12	44292219	44292719
chr12	46402466	46402966
chr12	52479286	52479786
chr12	54067825	54068325
chr12	54102450	54102950
chr12	54160125	54160625
chr12	55498454	55498954
chr12	56298307	56298807
chr12	59507389	59507889
chr12	60413759	60414259
chr12	62707116	62707616
chr12	63010826	63011326
chr12	65593569	65594069
chr12	67891521	67892021
chr12	69168270	69168770
chr12	69210288	69210788
chr12	69402085	69402585
chr12	70752158	70752658
chr12	71460535	71461035
chr12	71546802	71547302
chr12	72053827	72054327
chr12	72649753	72650253
chr12	72734082	72734582
chr12	72854351	72854851
chr12	73085760	73086260
chr12	73545446	73545946
chr12	73554127	73554627
chr12	75804342	75804842
chr12	75826912	75827412
chr12	76086117	76086617
chr12	76215011	76215511
chr12	76216717	76217217
chr12	76527326	76527826
chr12	76797119	76797619
chr12	76840013	76840513
chr12	76895760	76896260
chr12	76901453	76901953
chr12	76910249	76910749
chr12	77022527	77023027
chr12	79022803	79023303
chr12	79089388	79089888
chr12	79525911	79526411
chr12	79534682	79535182
chr12	79630339	79630839
chr12	79657414	79657914
chr12	80116654	80117154
chr12	80518690	80519190
chr12	80721416	80721916
chr12	80758820	80759320
chr12	80769583	80770083
chr12	81816669	81817169
chr12	82139405	82139905
chr12	82140687	82141187
chr12	82822818	82823318
chr12	83624320	83624820
chr12	83816769	83817269
chr12	84192860	84193360
chr12	84728377	84728877
chr12	84844811	84845311
chr12	84876720	84877220
chr12	85527825	85528325
chr12	86387627	86388127
chr12	86466137	86466637
chr12	86470874	86471374
chr12	86478861	86479361
chr12	86498829	86499329
chr12	86501468	86501968
chr12	86504257	86504757
chr12	86687394	86687894
chr12	86688030	86688530
chr12	86694341	86694841
chr12	86802190	86802690
chr12	86816821	86817321
chr12	86836608	86837108
chr12	86867514	86868014
chr12	87205748	87206248
chr12	89812084	89812584
chr12	91521097	91521597
chr12	91607538	91608038
chr12	95693343	95693843
chr12	95928423	95928923
chr12	96749058	96749558
chr12	98470048	98470548
chr12	99299906	99300406
chr12	99314900	99315400
chr12	99426159	99426659
chr12	99686584	99687084
chr12	99695822	99696322
chr12	100137194	100137694
chr12	100211725	100212225
chr12	100707273	100707773
chr12	100996094	100996594
chr12	101109713	101110213
chr12	102389958	102390458
chr12	102505046	102505546
chr12	102707024	102707524
chr12	103123717	103124217
chr12	103494412	103494912
chr12	104426834	104427334
chr12	104475232	104475732
chr12	105076429	105076929
chr12	105335959	105336459
chr12	105336475	105336975
chr12	105545896	105546396
chr12	105720272	105720772
chr12	106446948	106447448
chr12	106744422	106744922
chr12	107645364	107645864
chr12	107883208	107883708
chr12	107960545	107961045
chr12	108276537	108277037
chr12	108694606	108695106
chr12	109926577	109927077
chr12	109948291	109948791
chr12	110277897	110278397
chr12	110355794	110356294
chr12	110480684	110481184
chr12	110504815	110505315
chr12	110533725	110534225
chr12	110696211	110696711
chr12	110837047	110837547
chr12	111512624	111513124
chr12	112146244	112146744
chr12	112257610	112258110
chr12	113859520	113860020
chr12	116577843	116578343
chr12	117261099	117261599
chr12	118877869	118878369
chr12	119237835	119238335
chr13	4192570	4193070
chr13	5824331	5824831
chr13	5858995	5859495
chr13	6642403	6642903
chr13	9011508	9012008
chr13	9939025	9939525
chr13	11987488	11987988
chr13	15079095	15079595
chr13	15457929	15458429
chr13	15822489	15822989
chr13	18575501	18576001
chr13	18726268	18726768
chr13	23581371	23581871
chr13	23933392	23933892
chr13	26348196	26348696
chr13	27113703	27114203
chr13	29196867	29197367
chr13	29597175	29597675
chr13	32823106	32823606
chr13	32842092	32842592
chr13	33920906	33921406
chr13	34109647	34110147
chr13	35738102	35738602
chr13	35852747	35853247
chr13	37825750	37826250
chr13	37826503	37827003
chr13	38109013	38109513
chr13	38503354	38503854
chr13	38583360	38583860
chr13	38914756	38915256
chr13	40624245	40624745
chr13	40649556	40650056
chr13	41145426	41145926
chr13	41510964	41511464
chr13	42561390	42561890
chr13	43537860	43538360
chr13	43560021	43560521
chr13	44171598	44172098
chr13	44659797	44660297
chr13	44705573	44706073
chr13	45338661	45339161
chr13	46161939	46162439
chr13	47716190	47716690
chr13	47719643	47720143
chr13	47787712	47788212
chr13	48915980	48916480
chr13	49788987	49789487
chr13	51203426	51203926
chr13	51322389	51322889
chr13	51902278	51902778
chr13	51973437	51973937
chr13	52562100	52562600
chr13	52583232	52583732
chr13	53184016	53184516
chr13	54189915	54190415
chr13	54215935	54216435
chr13	55189471	55189971
chr13	55247235	55247735
chr13	55281595	55282095
chr13	55446467	55446967
chr13	55622737	55623237
chr13	56143060	56143560
chr13	56221079	56221579
chr13	57988540	57989040
chr13	58912466	58912966
chr13	59656807	59657307
chr13	59910553	59911053
chr13	60176926	60177426
chr13	60247571	60248071
chr13	60336414	60336914
chr13	60409646	60410146
chr13	63141296	63141796
chr13	63277411	63277911
chr13	63279789	63280289
chr13	63362247	63362747
chr13	64274758	64275258
chr13	64323021	64323521
chr13	66441035	66441535
chr13	66680712	66681212
chr13	66698059	66698559
chr13	66710976	66711476
chr13	67081037	67081537
chr13	67400188	67400688
chr13	67798627	67799127
chr13	68236180	68236680
chr13	69991154	69991654
chr13	70124981	70125481
chr13	70779739	70780239
chr13	71630866	71631366
chr13	71963455	71963955
chr13	72071006	72071506
chr13	72817451	72817951
chr13	73626554	73627054
chr13	74399345	74399845
chr13	80885975	80886475
chr13	81930335	81930835
chr13	81943976	81944476
chr13	84285134	84285634
chr13	84571281	84571781
chr13	88668951	88669451
chr13	92443842	92444342
chr13	93997960	93998460
chr13	94706499	94706999
chr13	94858134	94858634
chr13	95534084	95534584
chr13	95606409	95606909
chr13	96015511	96016011
chr13	96536828	96537328
chr13	96884482	96884982
chr13	97105411	97105911
chr13	97242408	97242908
chr13	97261450	97261950
chr13	97432555	97433055
chr13	97435247	97435747
chr13	97482397	97482897
chr13	99098850	99099350
chr13	101244341	101244841
chr13	101767202	101767702
chr13	102398618	102399118
chr13	106591592	106592092
chr13	107022795	107023295
chr13	108914551	108915051
chr13	110019186	110019686
chr13	110141165	110141665
chr13	112778456	112778956
chr13	114387824	114388324
chr13	116926778	116927278
chr13	118603875	118604375
chr13	118789538	118790038
chr13	120316526	120317026
chr14	7873444	7873944
chr14	8218699	8219199
chr14	9634956	9635456
chr14	9852294	9852794
chr14	15438582	15439082
chr14	17989161	17989661
chr14	20217200	20217700
chr14	20969028	20969528
chr14	20976646	20977146
chr14	21536423	21536923
chr14	21850047	21850547
chr14	22174632	22175132
chr14	24148751	24149251
chr14	24216479	24216979
chr14	25527244	25527744
chr14	26994232	26994732
chr14	27347199	27347699
chr14	27635615	27636115
chr14	27674027	27674527
chr14	27822451	27822951
chr14	27836169	27836669
chr14	27849084	27849584
chr14	28435619	28436119
chr14	29487479	29487979
chr14	30425121	30425621
chr14	32380061	32380561
chr14	34359788	34360288
chr14	34378465	34378965
chr14	34693939	34694439
chr14	34892187	34892687
chr14	37098123	37098623
chr14	40837320	40837820
chr14	40889753	40890253
chr14	44859096	44859596
chr14	45444743	45445243
chr14	45445253	45445753
chr14	45561646	45562146
chr14	46240330	46240830
chr14	46380398	46380898
chr14	46391723	46392223
chr14	46583026	46583526
chr14	46693771	46694271
chr14	47022075	47022575
chr14	47422946	47423446
chr14	47545830	47546330
chr14	47546512	47547012
chr14	47572654	47573154
chr14	47856299	47856799
chr14	48654889	48655389
chr14	48714153	48714653
chr14	48998667	48999167
chr14	49447621	49448121
chr14	49807265	49807765
chr14	50062385	50062885
chr14	53576929	53577429
chr14	54250067	54250567
chr14	54394247	54394747
chr14	54411946	54412446
chr14	55085818	55086318
chr14	56402356	56402856
chr14	57297697	57298197
chr14	57723534	57724034
chr14	57732638	57733138
chr14	57848068	57848568
chr14	58670122	58670622
chr14	59370377	59370877
chr14	59571636	59572136
chr14	59836889	59837389
chr14	60300204	60300704
chr14	61710795	61711295
chr14	63500119	63500619
chr14	63873655	63874155
chr14	64212838	64213338
chr14	64656951	64657451
chr14	64702895	64703395
chr14	66009883	66010383
chr14	66921251	66921751
chr14	67455467	67455967
chr14	67760665	67761165
chr14	68591305	68591805
chr14	69989344	69989844
chr14	71047001	71047501
chr14	72716165	72716665
chr14	74723435	74723935
chr14	75064449	75064949
chr14	75456707	75457207
chr14	75850686	75851186
chr14	76081312	76081812
chr14	76387959	76388459
chr14	76494893	76495393
chr14	77250614	77251114
chr14	78289005	78289505
chr14	78307904	78308404
chr14	78352844	78353344
chr14	78732579	78733079
chr14	80657132	80657632
chr14	86396047	86396547
chr14	90384635	90385135
chr14	91478373	91478873
chr14	93889155	93889655
chr14	94796692	94797192
chr14	95660811	95661311
chr14	97448291	97448791
chr14	99318773	99319273
chr14	99786296	99786796
chr14	100284367	100284867
chr14	100300885	100301385
chr14	100485446	100485946
chr14	100727557	100728057
chr14	101649775	101650275
chr14	102576173	102576673
chr14	103076900	103077400
chr14	103392459	103392959
chr14	103702369	103702869
chr14	104789274	104789774
chr14	105502085	105502585
chr14	105513464	105513964
chr14	117961217	117961717
chr14	118180758	118181258
chr14	118930133	118930633
chr14	118930777	118931277
chr14	120758297	120758797
chr14	120878092	120878592
chr14	121355709	121356209
chr14	121379743	121380243
chr14	121506340	121506840
chr14	122075807	122076307
chr14	122341942	122342442
chr14	122416226	122416726
chr14	123017853	123018353
chr14	123626401	123626901
chr14	123671003	123671503
chr15	3584314	3584814
chr15	4090881	4091381
chr15	4339782	4340282
chr15	5134937	5135437
chr15	6256939	6257439
chr15	6721704	6722204
chr15	7627556	7628056
chr15	8831858	8832358
chr15	9452712	9453212
chr15	9523848	9524348
chr15	10663753	10664253
chr15	10687338	10687838
chr15	12032460	12032960
chr15	12424180	12424680
chr15	12962219	12962719
chr15	13076888	13077388
chr15	13616295	13616795
chr15	16130916	16131416
chr15	21366384	21366884
chr15	23562165	23562665
chr15	25408572	25409072
chr15	25724473	25724973
chr15	25754491	25754991
chr15	25762284	25762784
chr15	25769738	25770238
chr15	25773727	25774227
chr15	25789228	25789728
chr15	25946443	25946943
chr15	27666969	27667469
chr15	27697144	27697644
chr15	27747414	27747914
chr15	28070965	28071465
chr15	29727360	29727860
chr15	30693750	30694250
chr15	31165740	31166240
chr15	32458364	32458864
chr15	34094357	34094857
chr15	34567956	34568456
chr15	36140198	36140698
chr15	36763713	36764213
chr15	36831718	36832218
chr15	37011236	37011736
chr15	37580209	37580709
chr15	38351617	38352117
chr15	38373784	38374284
chr15	38403423	38403923
chr15	39763936	39764436
chr15	39780552	39781052
chr15	41276728	41277228
chr15	41352053	41352553
chr15	42346133	42346633
chr15	43807287	43807787
chr15	44543946	44544446
chr15	49008004	49008504
chr15	50459415	50459915
chr15	50963657	50964157
chr15	51008958	51009458
chr15	51687001	51687501
chr15	51815204	51815704
chr15	51958189	51958689
chr15	52013007	52013507
chr15	52039943	52040443
chr15	53131601	53132101
chr15	53212328	53212828
chr15	54612624	54613124
chr15	54710713	54711213
chr15	55264605	55265105
chr15	55267732	55268232
chr15	55655024	55655524
chr15	57824243	57824743
chr15	57864391	57864891
chr15	58018064	58018564
chr15	58478394	58478894
chr15	58718138	58718638
chr15	59154753	59155253
chr15	59294397	59294897
chr15	59983795	59984295
chr15	60839727	60840227
chr15	61654675	61655175
chr15	62010650	62011150
chr15	62012502	62013002
chr15	62046202	62046702
chr15	62092738	62093238
chr15	62189778	62190278
chr15	65926342	65926842
chr15	68732096	68732596
chr15	73152924	73153424
chr15	73246491	73246991
chr15	74487361	74487861
chr15	74519402	74519902
chr15	74589679	74590179
chr15	75890261	75890761
chr15	76523019	76523519
chr15	76799312	76799812
chr15	77863071	77863571
chr15	78180977	78181477
chr15	78354921	78355421
chr15	78749764	78750264
chr15	79658933	79659433
chr15	79847045	79847545
chr15	79906815	79907315
chr15	80074528	80075028
chr15	80706916	80707416
chr15	80930026	80930526
chr15	81231218	81231718
chr15	81811637	81812137
chr15	81990938	81991438
chr15	82376539	82377039
chr15	82963045	82963545
chr15	83034485	83034985
chr15	83566201	83566701
chr15	84853613	84854113
chr15	84923047	84923547
chr15	84982884	84983384
chr15	85553317	85553817
chr15	85645848	85646348
chr15	85709261	85709761
chr15	86182134	86182634
chr15	87623944	87624444
chr15	87664844	87665344
chr15	88603624	88604124
chr15	88708182	88708682
chr15	88708758	88709258
chr15	89548221	89548721
chr15	93275027	93275527
chr15	94027060	94027560
chr15	94565839	94566339
chr15	95153216	95153716
chr15	95528484	95528984
chr15	96077663	96078163
chr15	96460806	96461306
chr15	96638191	96638691
chr15	96709504	96710004
chr15	96722188	96722688
chr15	96951710	96952210
chr15	97059353	97059853
chr15	97332528	97333028
chr15	97369087	97369587
chr15	97383726	97384226
chr15	97593615	97594115
chr15	98872026	98872526
chr15	99398421	99398921
chr15	99872535	99873035
chr15	100126655	100127155
chr15	100474031	100474531
chr15	101092955	101093455
chr15	101267702	101268202
chr15	101277150	101277650
chr15	101990477	101990977
chr15	102073516	102074016
chr15	102203869	102204369
chr15	102240505	102241005
chr15	102250523	102251023
chr15	102350539	102351039
chr15	102352116	102352616
chr15	102405950	102406450
chr15	102449245	102449745
chr15	102746364	102746864
chr15	102966508	102967008
chr15	103239696	103240196
chr15	103352804	103353304
chr16	3895415	3895915
chr16	4033974	4034474
chr16	4153551	4154051
chr16	4405371	4405871
chr16	5255253	5255753
chr16	5306551	5307051
chr16	5366022	5366522
chr16	5367454	5367954
chr16	6865654	6866154
chr16	6889166	6889666
chr16	6977156	6977656
chr16	7081882	7082382
chr16	8776551	8777051
chr16	8778593	8779093
chr16	8863491	8863991
chr16	9083552	9084052
chr16	9132708	9133208
chr16	10001729	10002229
chr16	11295503	11296003
chr16	12807321	12807821
chr16	12960859	12961359
chr16	13371839	13372339
chr16	13739006	13739506
chr16	13976930	13977430
chr16	13987083	13987583
chr16	14557118	14557618
chr16	15119768	15120268
chr16	15736169	15736669
chr16	16233930	16234430
chr16	16522802	16523302
chr16	16825405	16825905
chr16	16866167	16866667
chr16	17122156	17122656
chr16	17504306	17504806
chr16	17804250	17804750
chr16	18484744	18485244
chr16	18776471	18776971
chr16	19035536	19036036
chr16	20359798	20360298
chr16	20695877	20696377
chr16	20732853	20733353
chr16	20765225	20765725
chr16	20791825	20792325
chr16	20860529	20861029
chr16	21244759	21245259
chr16	21701711	21702211
chr16	21995266	21995766
chr16	22200397	22200897
chr16	22402603	22403103
chr16	22406042	22406542
chr16	22411733	22412233
chr16	22601239	22601739
chr16	22637237	22637737
chr16	23098015	23098515
chr16	23374783	23375283
chr16	23416966	23417466
chr16	23922654	23923154
chr16	24875596	24876096
chr16	25038461	25038961
chr16	25517438	25517938
chr16	26248597	26249097
chr16	26961954	26962454
chr16	26967796	26968296
chr16	28794208	28794708
chr16	28936383	28936883
chr16	30081138	30081638
chr16	30280842	30281342
chr16	30641289	30641789
chr16	30642155	30642655
chr16	30691938	30692438
chr16	30694132	30694632
chr16	30939886	30940386
chr16	30996211	30996711
chr16	31707001	31707501
chr16	32130178	32130678
chr16	32302975	32303475
chr16	32637110	32637610
chr16	32656208	32656708
chr16	33337170	33337670
chr16	33428251	33428751
chr16	33947175	33947675
chr16	34400277	34400777
chr16	34700106	34700606
chr16	35541530	35542030
chr16	35585203	35585703
chr16	35765401	35765901
chr16	35772552	35773052
chr16	35888131	35888631
chr16	36092096	36092596
chr16	36563442	36563942
chr16	36707912	36708412
chr16	38304633	38305133
chr16	38443729	38444229
chr16	38447327	38447827
chr16	38558216	38558716
chr16	40616652	40617152
chr16	42305814	42306314
chr16	42575457	42575957
chr16	42642025	42642525
chr16	42668164	42668664
chr16	42677202	42677702
chr16	42755728	42756228
chr16	43800141	43800641
chr16	44139506	44140006
chr16	44280783	44281283
chr16	44475096	44475596
chr16	44487168	44487668
chr16	45151634	45152134
chr16	45159087	45159587
chr16	45349379	45349879
chr16	45724622	45725122
chr16	46101700	46102200
chr16	46500666	46501166
chr16	46529941	46530441
chr16	48213761	48214261
chr16	48303531	48304031
chr16	48475084	48475584
chr16	48606567	48607067
chr16	48610776	48611276
chr16	48613723	48614223
chr16	50551843	50552343
chr16	52376768	52377268
chr16	55234662	55235162
chr16	55476797	55477297
chr16	56116101	56116601
chr16	56473136	56473636
chr16	57150436	57150936
chr16	57243159	57243659
chr16	57945324	57945824
chr16	58156061	58156561
chr16	58603739	58604239
chr16	59565616	59566116
chr16	59643709	59644209
chr16	63843807	63844307
chr16	64852392	64852892
chr16	65015201	65015701
chr16	65193896	65194396
chr16	65472432	65472932
chr16	69254372	69254872
chr16	69317315	69317815
chr16	72622864	72623364
chr16	73096753	73097253
chr16	73120514	73121014
chr16	78827678	78828178
chr16	80316118	80316618
chr16	82596426	82596926
chr16	83137199	83137699
chr16	83579027	83579527
chr16	84769196	84769696
chr16	84793388	84793888
chr16	84824967	84825467
chr16	84955419	84955919
chr16	85297489	85297989
chr16	85367838	85368338
chr16	87691063	87691563
chr16	88086525	88087025
chr16	90020214	90020714
chr16	90309822	90310322
chr16	90364906	90365406
chr16	91225113	91225613
chr16	91269437	91269937
chr16	91729191	91729691
chr16	91764975	91765475
chr16	91853255	91853755
chr16	92235138	92235638
chr16	92239822	92240322
chr16	92288676	92289176
chr16	92493780	92494280
chr16	93445269	93445769
chr16	93453521	93454021
chr16	93711414	93711914
chr16	93826373	93826873
chr16	94001328	94001828
chr16	94288949	94289449
chr16	94569327	94569827
chr16	95247365	95247865
chr16	95767248	95767748
chr16	96559728	96560228
chr16	97170514	97171014
chr16	97286020	97286520
chr17	3156901	3157401
chr17	3333833	3334333
chr17	4941381	4941881
chr17	5098621	5099121
chr17	7260231	7260731
chr17	8614122	8614622
chr17	9867013	9867513
chr17	10319061	10319561
chr17	10475563	10476063
chr17	12596106	12596606
chr17	15240605	15241105
chr17	15657092	15657592
chr17	15824430	15824930
chr17	16919814	16920314
chr17	16997068	16997568
chr17	17411770	17412270
chr17	17827531	17828031
chr17	23187746	23188246
chr17	23846704	23847204
chr17	24494550	24495050
chr17	24632394	24632894
chr17	25980282	25980782
chr17	26068735	26069235
chr17	27041251	27041751
chr17	27349462	27349962
chr17	27611460	27611960
chr17	28280963	28281463
chr17	28427587	28428087
chr17	29441454	29441954
chr17	29617103	29617603
chr17	29796065	29796565
chr17	31424719	31425219
chr17	31564258	31564758
chr17	31583250	31583750
chr17	32333664	32334164
chr17	32924581	32925081
chr17	35175779	35176279
chr17	35993593	35994093
chr17	36973197	36973697
chr17	43035907	43036407
chr17	43169347	43169847
chr17	43423916	43424416
chr17	43774272	43774772
chr17	44151069	44151569
chr17	44261609	44262109
chr17	44418827	44419327
chr17	44777359	44777859
chr17	46812358	46812858
chr17	46846531	46847031
chr17	47735836	47736336
chr17	47901664	47902164
chr17	49047832	49048332
chr17	49951421	49951921
chr17	56005631	56006131
chr17	56131800	56132300
chr17	56257014	56257514
chr17	56584625	56585125
chr17	56708645	56709145
chr17	56833358	56833858
chr17	64742571	64743071
chr17	65613274	65613774
chr17	65629085	65629585
chr17	66483945	66484445
chr17	66680604	66681104
chr17	67133373	67133873
chr17	67353521	67354021
chr17	67784190	67784690
chr17	67951536	67952036
chr17	69382718	69383218
chr17	70403731	70404231
chr17	70864574	70865074
chr17	70900627	70901127
chr17	70986797	70987297
chr17	71552887	71553387
chr17	73225885	73226385
chr17	74526775	74527275
chr17	76111736	76112236
chr17	79399895	79400395
chr17	79536518	79537018
chr17	80172697	80173197
chr17	81220256	81220756
chr17	83667889	83668389
chr17	83997870	83998370
chr17	84351294	84351794
chr17	85162905	85163405
chr17	85248862	85249362
chr17	86671930	86672430
chr17	86680784	86681284
chr17	87471572	87472072
chr17	87696831	87697331
chr17	88345530	88346030
chr17	91556635	91557135
chr17	94316271	94316771
chr18	4370193	4370693
chr18	5620870	5621370
chr18	6135808	6136308
chr18	9451212	9451712
chr18	10030694	10031194
chr18	10051894	10052394
chr18	11949316	11949816
chr18	13712471	13712971
chr18	13890172	13890672
chr18	13971272	13971772
chr18	21043026	21043526
chr18	23444360	23444860
chr18	23542421	23542921
chr18	23923219	23923719
chr18	24861435	24861935
chr18	25083207	25083707
chr18	30121547	30122047
chr18	30530060	30530560
chr18	31247987	31248487
chr18	31568728	31569228
chr18	31788197	31788697
chr18	31936510	31937010
chr18	32330622	32331122
chr18	32444980	32445480
chr18	33077374	33077874
chr18	34578830	34579330
chr18	36012527	36013027
chr18	36025501	36026001
chr18	36379694	36380194
chr18	38960772	38961272
chr18	39855277	39855777
chr18	40233421	40233921
chr18	42234848	42235348
chr18	44663153	44663653
chr18	45387047	45387547
chr18	46250163	46250663
chr18	46914434	46914934
chr18	47098236	47098736
chr18	48262726	48263226
chr18	49500711	49501211
chr18	52014517	52015017
chr18	52650637	52651137
chr18	53035192	53035692
chr18	53248234	53248734
chr18	54075222	54075722
chr18	56557862	56558362
chr18	58230206	58230706
chr18	58282396	58282896
chr18	58338155	58338655
chr18	60911973	60912473
chr18	61625832	61626332
chr18	61626591	61627091
chr18	61767944	61768444
chr18	62316274	62316774
chr18	62841546	62842046
chr18	63864195	63864695
chr18	64403714	64404214
chr18	64660798	64661298
chr18	65058967	65059467
chr18	65565589	65566089
chr18	65587135	65587635
chr18	65833122	65833622
chr18	65941035	65941535
chr18	66460992	66461492
chr18	67212260	67212760
chr18	67436072	67436572
chr18	67497841	67498341
chr18	69411210	69411710
chr18	70278285	70278785
chr18	73533222	73533722
chr18	74267970	74268470
chr18	74784613	74785113
chr18	74806229	74806729
chr18	75234819	75235319
chr18	75259352	75259852
chr18	75360831	75361331
chr18	75579431	75579931
chr18	78081907	78082407
chr18	79540638	79541138
chr18	79847328	79847828
chr18	80098444	80098944
chr18	80183380	80183880
chr18	80184553	80185053
chr18	80185811	80186311
chr18	80331918	80332418
chr18	80823571	80824071
chr18	82474341	82474841
chr18	82777494	82777994
chr18	83399278	83399778
chr18	83950031	83950531
chr18	84080146	84080646
chr18	84784884	84785384
chr18	88820007	88820507
chr19	3389068	3389568
chr19	3533233	3533733
chr19	3842236	3842736
chr19	3962450	3962950
chr19	4045807	4046307
chr19	4059209	4059709
chr19	4257426	4257926
chr19	4396937	4397437
chr19	4810228	4810728
chr19	5300481	5300981
chr19	5362083	5362583
chr19	5654108	5654608
chr19	5696038	5696538
chr19	5802428	5802928
chr19	5845722	5846222
chr19	6070815	6071315
chr19	6322135	6322635
chr19	6338608	6339108
chr19	6399019	6399519
chr19	6428816	6429316
chr19	6563027	6563527
chr19	6652712	6653212
chr19	6675542	6676042
chr19	7261550	7262050
chr19	7262615	7263115
chr19	7339360	7339860
chr19	7381511	7382011
chr19	7388466	7388966
chr19	7583097	7583597
chr19	8920985	8921485
chr19	9027774	9028274
chr19	10222624	10223124
chr19	10277179	10277679
chr19	10831363	10831863
chr19	10896796	10897296
chr19	10972654	10973154
chr19	11298857	11299357
chr19	12005805	12006305
chr19	12069521	12070021
chr19	12488907	12489407
chr19	12573155	12573655
chr19	14597241	14597741
chr19	14666330	14666830
chr19	14676842	14677342
chr19	14679743	14680243
chr19	14785547	14786047
chr19	14835579	14836079
chr19	15913893	15914393
chr19	15942811	15943311
chr19	15990039	15990539
chr19	16506679	16507179
chr19	16899646	16900146
chr19	16922552	16923052
chr19	17046914	17047414
chr19	17138086	17138586
chr19	18607856	18608356
chr19	18831154	18831654
chr19	19246859	19247359
chr19	21037438	21037938
chr19	21674684	21675184
chr19	21784349	21784849
chr19	21785109	21785609
chr19	23036725	23037225
chr19	23075115	23075615
chr19	23075807	23076307
chr19	23087424	23087924
chr19	23089664	23090164
chr19	24176717	24177217
chr19	24209469	24209969
chr19	24266889	24267389
chr19	24522639	24523139
chr19	25479099	25479599
chr19	25486517	25487017
chr19	25489488	25489988
chr19	25713334	25713834
chr19	26853795	26854295
chr19	28113651	28114151
chr19	28182666	28183166
chr19	28566620	28567120
chr19	28717413	28717913
chr19	28746220	28746720
chr19	29008174	29008674
chr19	29008932	29009432
chr19	29805471	29805971
chr19	29806329	29806829
chr19	30179951	30180451
chr19	30185399	30185899
chr19	30941710	30942210
chr19	31149841	31150341
chr19	32963940	32964440
chr19	32974582	32975082
chr19	33178878	33179378
chr19	33761176	33761676
chr19	34241182	34241682
chr19	34655201	34655701
chr19	36789755	36790255
chr19	37018382	37018882
chr19	37233865	37234365
chr19	37877684	37878184
chr19	38056907	38057407
chr19	38348208	38348708
chr19	38778738	38779238
chr19	40454029	40454529
chr19	40678862	40679362
chr19	40723479	40723979
chr19	40894403	40894903
chr19	40935345	40935845
chr19	41204122	41204622
chr19	41766631	41767131
chr19	41980309	41980809
chr19	41984578	41985078
chr19	42135927	42136427
chr19	42144508	42145008
chr19	42158198	42158698
chr19	42306972	42307472
chr19	42322375	42322875
chr19	42384916	42385416
chr19	42409857	42410357
chr19	42431533	42432033
chr19	43440176	43440676
chr19	43498711	43499211
chr19	43505512	43506012
chr19	43847898	43848398
chr19	44049150	44049650
chr19	44280775	44281275
chr19	44842587	44843087
chr19	45430988	45431488
chr19	45675568	45676068
chr19	45818595	45819095
chr19	45882001	45882501
chr19	45994000	45994500
chr19	46761252	46761752
chr19	46836034	46836534
chr19	46915635	46916135
chr19	47017705	47018205
chr19	47320189	47320689
chr19	47368518	47369018
chr19	47748880	47749380
chr19	49263621	49264121
chr19	49675888	49676388
chr19	50678405	50678905
chr19	51742120	51742620
chr19	53057923	53058423
chr19	53058649	53059149
chr19	53142387	53142887
chr19	53142936	53143436
chr19	53460252	53460752
chr19	55122882	55123382
chr19	55271439	55271939
chr19	56582532	56583032
chr19	56669143	56669643
chr19	56882525	56883025
chr19	56914989	56915489
chr19	57221117	57221617
chr19	57274616	57275116
chr19	57367904	57368404
chr19	57616551	57617051
chr19	59002478	59002978
chr19	59219064	59219564
chr19	59345583	59346083
chr19	59706998	59707498
chr19	59862389	59862889
chr19	59935488	59935988
chr19	61151320	61151820
chr19	61284998	61285498
chr2	4299584	4300084
chr2	5451567	5452067
chr2	6904376	6904876
chr2	8673896	8674396
chr2	9860657	9861157
chr2	11914728	11915228
chr2	13480718	13481218
chr2	13572164	13572664
chr2	13767940	13768440
chr2	16811545	16812045
chr2	17821684	17822184
chr2	17989021	17989521
chr2	18343502	18344002
chr2	18704411	18704911
chr2	18799892	18800392
chr2	19405386	19405886
chr2	19579821	19580321
chr2	19685412	19685912
chr2	19980652	19981152
chr2	20652949	20653449
chr2	20654833	20655333
chr2	20669291	20669791
chr2	21392633	21393133
chr2	22900227	22900727
chr2	26702130	26702630
chr2	28252851	28253351
chr2	28278049	28278549
chr2	29099598	29100098
chr2	29629314	29629814
chr2	29835385	29835885
chr2	30779219	30779719
chr2	30938636	30939136
chr2	30985288	30985788
chr2	31076256	31076756
chr2	31172006	31172506
chr2	31182930	31183430
chr2	31455331	31455831
chr2	31688594	31689094
chr2	32779077	32779577
chr2	33440457	33440957
chr2	34548905	34549405
chr2	35635533	35636033
chr2	36222023	36222523
chr2	37767206	37767706
chr2	39003115	39003615
chr2	40910754	40911254
chr2	46438005	46438505
chr2	47368315	47368815
chr2	52557516	52558016
chr2	59024518	59025018
chr2	59120980	59121480
chr2	59422575	59423075
chr2	60298255	60298755
chr2	60303721	60304221
chr2	64097789	64098289
chr2	64893173	64893673
chr2	66076394	66076894
chr2	66144711	66145211
chr2	68265984	68266484
chr2	69047709	69048209
chr2	71078272	71078772
chr2	71347660	71348160
chr2	71655881	71656381
chr2	71719031	71719531
chr2	71751300	71751800
chr2	72170467	72170967
chr2	72314349	72314849
chr2	72408669	72409169
chr2	73012645	73013145
chr2	73054161	73054661
chr2	74655361	74655861
chr2	75634344	75634844
chr2	75899561	75900061
chr2	76403559	76404059
chr2	77146665	77147165
chr2	77313792	77314292
chr2	78548855	78549355
chr2	79094197	79094697
chr2	81439132	81439632
chr2	84065013	84065513
chr2	84915105	84915605
chr2	87534777	87535277
chr2	91290824	91291324
chr2	91902379	91902879
chr2	91962294	91962794
chr2	92759074	92759574
chr2	92883997	92884497
chr2	93071589	93072089
chr2	93188087	93188587
chr2	93556156	93556656
chr2	93649133	93649633
chr2	98140512	98141012
chr2	103842277	103842777
chr2	103970132	103970632
chr2	105510787	105511287
chr2	106750841	106751341
chr2	109210533	109211033
chr2	109677862	109678362
chr2	109943152	109943652
chr2	109956716	109957216
chr2	112309157	112309657
chr2	112676665	112677165
chr2	114311617	114312117
chr2	115693850	115694350
chr2	115723312	115723812
chr2	116060756	116061256
chr2	116942413	116942913
chr2	117970582	117971082
chr2	118587623	118588123
chr2	119463874	119464374
chr2	121642833	121643333
chr2	124248288	124248788
chr2	124637117	124637617
chr2	125448777	125449277
chr2	125704791	125705291
chr2	126033331	126033831
chr2	126976065	126976565
chr2	128211751	128212251
chr2	128240457	128240957
chr2	128265387	128265887
chr2	128817528	128818028
chr2	129244435	129244935
chr2	129389200	129389700
chr2	129587737	129588237
chr2	129908961	129909461
chr2	130295507	130296007
chr2	130501517	130502017
chr2	130697931	130698431
chr2	131080118	131080618
chr2	131398509	131399009
chr2	131847435	131847935
chr2	131885855	131886355
chr2	131945090	131945590
chr2	132617640	132618140
chr2	132880793	132881293
chr2	133439636	133440136
chr2	134456125	134456625
chr2	135072966	135073466
chr2	135614631	135615131
chr2	140113439	140113939
chr2	140676673	140677173
chr2	140705354	140705854
chr2	141237484	141237984
chr2	143117585	143118085
chr2	143646596	143647096
chr2	143679493	143679993
chr2	144550530	144551030
chr2	145156259	145156759
chr2	146302211	146302711
chr2	146411818	146412318
chr2	147967380	147967880
chr2	150257169	150257669
chr2	150657275	150657775
chr2	150890977	150891477
chr2	151000701	151001201
chr2	152093434	152093934
chr2	152095122	152095622
chr2	152726691	152727191
chr2	152793473	152793973
chr2	153092236	153092736
chr2	153529994	153530494
chr2	154335526	154336026
chr2	154426604	154427104
chr2	154567728	154568228
chr2	156447348	156447848
chr2	157482465	157482965
chr2	157784599	157785099
chr2	157840516	157841016
chr2	158228862	158229362
chr2	158409490	158409990
chr2	159116805	159117305
chr2	159132167	159132667
chr2	160075638	160076138
chr2	160366872	160367372
chr2	160656179	160656679
chr2	162485576	162486076
chr2	163031786	163032286
chr2	163062053	163062553
chr2	163084382	163084882
chr2	163155137	163155637
chr2	163317230	163317730
chr2	163339329	163339829
chr2	163376006	163376506
chr2	163421556	163422056
chr2	163480378	163480878
chr2	164563741	164564241
chr2	164804192	164804692
chr2	165207662	165208162
chr2	165470138	165470638
chr2	165570040	165570540
chr2	165809957	165810457
chr2	167072127	167072627
chr2	167230512	167231012
chr2	167788772	167789272
chr2	168010908	168011408
chr2	168080680	168081180
chr2	168248766	168249266
chr2	168970168	168970668
chr2	169005745	169006245
chr2	170045754	170046254
chr2	170130921	170131421
chr2	170193843	170194343
chr2	170771984	170772484
chr2	171542711	171543211
chr2	171879078	171879578
[truncated: 1,584 more rows]

## Sheet: peak_highly_variable_E2X.thresh
chr1	3912431	3912931
chr1	3913358	3913858
chr1	4537367	4537867
chr1	4571587	4572087
chr1	4617398	4617898
chr1	4722572	4723072
chr1	4976324	4976824
chr1	5015189	5015689
chr1	5170380	5170880
chr1	7361154	7361654
chr1	8581797	8582297
chr1	8775429	8775929
chr1	10380796	10381296
chr1	10592498	10592998
chr1	12715312	12715812
chr1	12744447	12744947
chr1	13084846	13085346
chr1	13241234	13241734
chr1	13506781	13507281
chr1	13615889	13616389
chr1	14484489	14484989
chr1	15752479	15752979
chr1	16234779	16235279
chr1	20791412	20791912
chr1	20875115	20875615
chr1	20931954	20932454
chr1	21160135	21160635
chr1	21256365	21256865
chr1	21613881	21614381
chr1	21966161	21966661
chr1	22984586	22985086
chr1	23971048	23971548
chr1	24492913	24493413
chr1	28800448	28800948
chr1	29190280	29190780
chr1	30903720	30904220
chr1	34251155	34251655
chr1	34979341	34979841
chr1	36200249	36200749
chr1	36465679	36466179
chr1	36647028	36647528
chr1	36920258	36920758
chr1	37568312	37568812
chr1	37603227	37603727
chr1	38661092	38661592
chr1	38823822	38824322
chr1	39256470	39256970
chr1	39264635	39265135
chr1	39700532	39701032
chr1	40847383	40847883
chr1	42058457	42058957
chr1	43152561	43153061
chr1	43385173	43385673
chr1	43413394	43413894
chr1	43423284	43423784
chr1	45407605	45408105
chr1	45866589	45867089
chr1	46408639	46409139
chr1	48488682	48489182
chr1	51107499	51107999
chr1	52252391	52252891
chr1	52430073	52430573
chr1	52456570	52457070
chr1	52953461	52953961
chr1	54052763	54053263
chr1	54484857	54485357
chr1	57779675	57780175
chr1	57849892	57850392
chr1	57877159	57877659
chr1	59580092	59580592
chr1	59697589	59698089
chr1	62767580	62768080
chr1	63976854	63977354
chr1	64005171	64005671
chr1	64146028	64146528
chr1	64614342	64614842
chr1	64732658	64733158
chr1	64971821	64972321
chr1	65727861	65728361
chr1	66349386	66349886
chr1	67020808	67021308
chr1	69452801	69453301
chr1	70077720	70078220
chr1	70142659	70143159
chr1	71623447	71623947
chr1	71673216	71673716
chr1	71893542	71894042
chr1	71915456	71915956
chr1	72070424	72070924
chr1	72806019	72806519
chr1	73043727	73044227
chr1	73044824	73045324
chr1	73225889	73226389
chr1	73280323	73280823
chr1	73300233	73300733
chr1	73305880	73306380
chr1	73663503	73664003
chr1	74726736	74727236
chr1	75683550	75684050
chr1	76167514	76168014
chr1	77535874	77536374
chr1	77947881	77948381
chr1	79712460	79712960
chr1	80171592	80172092
chr1	82050626	82051126
chr1	82428947	82429447
chr1	83868151	83868651
chr1	85810751	85811251
chr1	86226439	86226939
chr1	87030678	87031178
chr1	87226434	87226934
chr1	87492634	87493134
chr1	88345513	88346013
chr1	88877818	88878318
chr1	88957367	88957867
chr1	89870484	89870984
chr1	90424277	90424777
chr1	90901247	90901747
chr1	91219617	91220117
chr1	97756615	97757115
chr1	97997081	97997581
chr1	98047549	98048049
chr1	105094499	105094999
chr1	105310158	105310658
chr1	105340924	105341424
chr1	105374022	105374522
chr1	106595173	106595673
chr1	112457338	112457838
chr1	115558561	115559061
chr1	118530731	118531231
chr1	118647877	118648377
chr1	118689790	118690290
chr1	118712483	118712983
chr1	118868276	118868776
chr1	119375418	119375918
chr1	119398477	119398977
chr1	119509474	119509974
chr1	119536110	119536610
chr1	120704165	120704665
chr1	120788695	120789195
chr1	121123380	121123880
chr1	121360493	121360993
chr1	122536750	122537250
chr1	124448883	124449383
chr1	125508020	125508520
chr1	126817294	126817794
chr1	127084205	127084705
chr1	128221469	128221969
chr1	129269202	129269702
chr1	130455046	130455546
chr1	130567653	130568153
chr1	130683911	130684411
chr1	130821921	130822421
chr1	130902453	130902953
chr1	131987417	131987917
chr1	132054219	132054719
chr1	132200652	132201152
chr1	132254949	132255449
chr1	132503356	132503856
chr1	132878922	132879422
chr1	132957514	132958014
chr1	133403955	133404455
chr1	133417376	133417876
chr1	133741862	133742362
chr1	134152811	134153311
chr1	134210171	134210671
chr1	134971612	134972112
chr1	135185880	135186380
chr1	135260358	135260858
chr1	135535143	135535643
chr1	135763452	135763952
chr1	135764009	135764509
chr1	136674516	136675016
chr1	137561352	137561852
chr1	138343344	138343844
chr1	138348434	138348934
chr1	139494630	139495130
chr1	140429221	140429721
chr1	140513438	140513938
chr1	141245943	141246443
chr1	149031806	149032306
chr1	149692389	149692889
chr1	150496982	150497482
chr1	151138330	151138830
chr1	151139081	151139581
chr1	151223198	151223698
chr1	151515657	151516157
chr1	152585371	152585871
chr1	153095264	153095764
chr1	153358524	153359024
chr1	153683329	153683829
chr1	153872691	153873191
chr1	153982947	153983447
chr1	154034070	154034570
chr1	154080946	154081446
chr1	155994478	155994978
chr1	156251085	156251585
chr1	157062291	157062791
chr1	157983232	157983732
chr1	158202930	158203430
chr1	158765776	158766276
chr1	159889274	159889774
chr1	160459238	160459738
chr1	160520737	160521237
chr1	160878375	160878875
chr1	161039674	161040174
chr1	162196768	162197268
chr1	162875003	162875503
chr1	162953084	162953584
chr1	164238034	164238534
chr1	164377071	164377571
chr1	164405300	164405800
chr1	165012746	165013246
chr1	165084018	165084518
chr1	165109168	165109668
chr1	166125049	166125549
chr1	166142261	166142761
chr1	166255421	166255921
chr1	166968275	166968775
chr1	170561224	170561724
chr1	170967579	170968079
chr1	172411452	172411952
chr1	174600679	174601179
chr1	175428177	175428677
chr1	175640180	175640680
chr1	175663343	175663843
chr1	177634181	177634681
chr1	177729084	177729584
chr1	178408862	178409362
chr1	178709848	178710348
chr1	180042123	180042623
chr1	180104536	180105036
chr1	180888464	180888964
chr1	180952354	180952854
chr1	181550787	181551287
chr1	182761121	182761621
chr1	183052739	183053239
chr1	183933827	183934327
chr1	184076728	184077228
chr1	184782088	184782588
chr1	185054376	185054876
chr1	186120004	186120504
chr1	186294528	186295028
chr1	186321534	186322034
chr1	186510447	186510947
chr1	187605174	187605674
chr1	187823204	187823704
chr1	189846471	189846971
chr1	189926300	189926800
chr1	190129471	190129971
chr1	190397758	190398258
chr1	190922209	190922709
chr1	190990840	190991340
chr1	191438826	191439326
chr1	192061546	192062046
chr1	192351680	192352180
chr1	192764534	192765034
chr1	193466296	193466796
chr1	194308567	194309067
chr1	194482628	194483128
chr1	194660313	194660813
chr10	5116669	5117169
chr10	5166542	5167042
chr10	6022586	6023086
chr10	12035091	12035591
chr10	12861174	12861674
chr10	14020170	14020670
chr10	14340445	14340945
chr10	16589352	16589852
chr10	17296436	17296936
chr10	17689883	17690383
chr10	18185047	18185547
chr10	18735022	18735522
chr10	21023204	21023704
chr10	21618705	21619205
chr10	22004630	22005130
chr10	22774568	22775068
chr10	24444939	24445439
chr10	24554173	24554673
chr10	26544802	26545302
chr10	30839320	30839820
chr10	31503977	31504477
chr10	31522951	31523451
chr10	32640122	32640622
chr10	36645884	36646384
chr10	36924106	36924606
chr10	40094681	40095181
chr10	40510548	40511048
chr10	40511116	40511616
chr10	41401069	41401569
chr10	42414550	42415050
chr10	42892244	42892744
chr10	43602161	43602661
chr10	44755264	44755764
chr10	51238024	51238524
chr10	51765675	51766175
chr10	52204010	52204510
chr10	57702038	57702538
chr10	60471706	60472206
chr10	60607067	60607567
chr10	60814678	60815178
chr10	61024064	61024564
chr10	62528359	62528859
chr10	62814966	62815466
chr10	63360506	63361006
chr10	63523895	63524395
chr10	64668572	64669072
chr10	66353981	66354481
chr10	66988302	66988802
chr10	67014708	67015208
chr10	67025654	67026154
chr10	68231456	68231956
chr10	69928306	69928806
chr10	70164137	70164637
chr10	70681724	70682224
chr10	77693170	77693670
chr10	78429156	78429656
chr10	82286100	82286600
chr10	83998209	83998709
chr10	84910762	84911262
chr10	85507635	85508135
chr10	85543346	85543846
chr10	85739449	85739949
chr10	88626134	88626634
chr10	89527017	89527517
chr10	93542320	93542820
chr10	93731064	93731564
chr10	93736115	93736615
chr10	96285566	96286066
chr10	96520193	96520693
chr10	96756501	96757001
chr10	99292133	99292633
chr10	102984873	102985373
chr10	107933453	107933953
chr10	108495557	108496057
chr10	112675196	112675696
chr10	116889695	116890195
chr10	118044768	118045268
chr10	119757108	119757608
chr10	121782201	121782701
chr10	122630033	122630533
chr10	127827883	127828383
chr10	130256223	130256723
chr10	130419903	130420403
chr11	3596899	3597399
chr11	4826103	4826603
chr11	5595394	5595894
chr11	6346891	6347391
chr11	6556822	6557322
chr11	8802796	8803296
chr11	10051479	10051979
chr11	11735057	11735557
chr11	11939581	11940081
chr11	16018753	16019253
chr11	18493243	18493743
chr11	18599846	18600346
chr11	18860566	18861066
chr11	19652197	19652697
chr11	19738659	19739159
chr11	19787004	19787504
chr11	21079332	21079832
chr11	22830029	22830529
chr11	25240536	25241036
chr11	30101727	30102227
chr11	31225292	31225792
chr11	31691068	31691568
chr11	31761838	31762338
chr11	32312866	32313366
chr11	32352366	32352866
chr11	32414313	32414813
chr11	33560712	33561212
chr11	35487906	35488406
chr11	36013070	36013570
chr11	42944503	42945003
chr11	46127368	46127868
chr11	46675672	46676172
chr11	46994211	46994711
chr11	51325735	51326235
chr11	51481568	51482068
chr11	52092619	52093119
chr11	52094478	52094978
chr11	52737163	52737663
chr11	54846221	54846721
chr11	55684900	55685400
chr11	57914136	57914636
chr11	58334640	58335140
chr11	63518870	63519370
chr11	63533527	63534027
chr11	64089571	64090071
chr11	65248876	65249376
chr11	67521891	67522391
chr11	71742531	71743031
chr11	73036759	73037259
chr11	74328975	74329475
chr11	74448049	74448549
chr11	76309030	76309530
chr11	76710006	76710506
chr11	77125988	77126488
chr11	77890855	77891355
chr11	81803540	81804040
chr11	81832261	81832761
chr11	82518607	82519107
chr11	83869460	83869960
chr11	84945083	84945583
chr11	86871720	86872220
chr11	88181149	88181649
chr11	88670959	88671459
chr11	89255904	89256404
chr11	90224784	90225284
chr11	95152984	95153484
chr11	99076798	99077298
chr11	99084258	99084758
chr11	101925533	101926033
chr11	102381439	102381939
chr11	102826317	102826817
chr11	105209971	105210471
chr11	106066540	106067040
chr11	107782562	107783062
chr11	108307073	108307573
chr11	109574027	109574527
chr11	111687629	111688129
chr11	113063219	113063719
chr11	113260003	113260503
chr11	114611713	114612213
chr11	114834143	114834643
chr11	115572079	115572579
chr11	116704244	116704744
chr11	116821023	116821523
chr11	117554884	117555384
chr11	119493472	119493972
chr11	121085083	121085583
chr11	121618520	121619020
chr12	3186542	3187042
chr12	4719242	4719742
chr12	12177475	12177975
chr12	12986716	12987216
chr12	14283224	14283724
chr12	14284377	14284877
chr12	15319564	15320064
chr12	16779073	16779573
chr12	21445870	21446370
chr12	25008947	25009447
chr12	25129420	25129920
chr12	26818264	26818764
chr12	27223732	27224232
chr12	29242020	29242520
chr12	29618438	29618938
chr12	29749041	29749541
chr12	30216975	30217475
chr12	34200977	34201477
chr12	35997670	35998170
chr12	37079913	37080413
chr12	44255382	44255882
chr12	46402467	46402967
chr12	49967922	49968422
chr12	50875824	50876324
chr12	52191043	52191543
chr12	52611566	52612066
chr12	54046804	54047304
chr12	54276844	54277344
chr12	54286923	54287423
chr12	54293088	54293588
chr12	54472681	54473181
chr12	58852568	58853068
chr12	59615914	59616414
chr12	68364745	68365245
chr12	70705612	70706112
chr12	70849047	70849547
chr12	71820006	71820506
chr12	71919324	71919824
chr12	76318588	76319088
chr12	77079428	77079928
chr12	78000305	78000805
chr12	79598428	79598928
chr12	79730699	79731199
chr12	79782666	79783166
chr12	81054076	81054576
chr12	81108464	81108964
chr12	82237126	82237626
chr12	85766251	85766751
chr12	86501693	86502193
chr12	86612415	86612915
chr12	87392957	87393457
chr12	88045111	88045611
chr12	88983945	88984445
chr12	89842907	89843407
chr12	91549134	91549634
chr12	98282781	98283281
chr12	98994312	98994812
chr12	99396378	99396878
chr12	100831611	100832111
chr12	101799826	101800326
chr12	102269114	102269614
chr12	104415684	104416184
chr12	106764270	106764770
chr12	108886877	108887377
chr12	109529407	109529907
chr12	112175191	112175691
chr12	113017734	113018234
chr12	113125708	113126208
chr12	113305649	113306149
chr12	117127195	117127695
chr12	117481081	117481581
chr12	117684096	117684596
chr12	118018939	118019439
chr12	118564604	118565104
chr12	118814446	118814946
chr12	119376816	119377316
chr13	5345698	5346198
chr13	5892627	5893127
chr13	6077243	6077743
chr13	6131426	6131926
chr13	6180658	6181158
chr13	8669988	8670488
chr13	9011516	9012016
chr13	9061379	9061879
chr13	10650351	10650851
chr13	11534143	11534643
chr13	12128467	12128967
chr13	13168590	13169090
chr13	13484191	13484691
chr13	15426424	15426924
chr13	16715440	16715940
chr13	20163284	20163784
chr13	23749595	23750095
chr13	24182868	24183368
chr13	24565887	24566387
chr13	28660785	28661285
chr13	28738665	28739165
chr13	29218546	29219046
chr13	30571668	30572168
chr13	30606455	30606955
chr13	31309096	31309596
chr13	31567610	31568110
chr13	33090484	33090984
chr13	34460868	34461368
chr13	36962870	36963370
chr13	38251283	38251783
chr13	38949842	38950342
chr13	39334792	39335292
chr13	40019527	40020027
chr13	41041162	41041662
chr13	41376275	41376775
chr13	41379362	41379862
chr13	41403723	41404223
chr13	42592876	42593376
chr13	43774990	43775490
chr13	43921777	43922277
chr13	44910275	44910775
chr13	45247825	45248325
chr13	46645296	46645796
chr13	46990453	46990953
chr13	47217037	47217537
chr13	48207725	48208225
chr13	48695135	48695635
chr13	49396795	49397295
chr13	49786057	49786557
chr13	51970074	51970574
chr13	52339163	52339663
chr13	53017813	53018313
chr13	53371109	53371609
chr13	53585923	53586423
chr13	54189914	54190414
chr13	55048801	55049301
chr13	56835833	56836333
chr13	57789236	57789736
chr13	58616368	58616868
chr13	59227960	59228460
chr13	60244673	60245173
chr13	62838948	62839448
chr13	66989730	66990230
chr13	71547247	71547747
chr13	74114870	74115370
chr13	74399179	74399679
chr13	75033577	75034077
chr13	75685345	75685845
chr13	77278977	77279477
chr13	78679369	78679869
chr13	81054612	81055112
chr13	81189063	81189563
chr13	81223858	81224358
chr13	81771506	81772006
chr13	81834657	81835157
chr13	81930333	81930833
chr13	90797100	90797600
chr13	91125618	91126118
chr13	92533766	92534266
chr13	92813305	92813805
chr13	94164281	94164781
chr13	95113583	95114083
chr13	95894227	95894727
chr13	96616712	96617212
chr13	97510878	97511378
chr13	97605153	97605653
chr13	98204357	98204857
chr13	98477946	98478446
chr13	99307564	99308064
chr13	102654901	102655401
chr13	104032049	104032549
chr13	106745146	106745646
chr13	110929520	110930020
chr13	111295912	111296412
chr13	111346027	111346527
chr13	111842169	111842669
chr13	116404971	116405471
chr14	7839910	7840410
chr14	7999028	7999528
chr14	8398492	8398992
chr14	9319066	9319566
chr14	9632570	9633070
chr14	14591868	14592368
chr14	15127715	15128215
chr14	16587877	16588377
chr14	18455419	18455919
chr14	20004881	20005381
chr14	20168450	20168950
chr14	20404193	20404693
chr14	21808498	21808998
chr14	22591455	22591955
chr14	23563150	23563650
chr14	23592715	23593215
chr14	23751177	23751677
chr14	26427905	26428405
chr14	27298873	27299373
chr14	27644983	27645483
chr14	28359460	28359960
chr14	30104300	30104800
chr14	30856903	30857403
chr14	31248260	31248760
chr14	34359722	34360222
chr14	35243440	35243940
chr14	36915619	36916119
chr14	44940963	44941463
chr14	45445234	45445734
chr14	46223009	46223509
chr14	46966183	46966683
chr14	47910276	47910776
chr14	51140322	51140822
chr14	54383372	54383872
chr14	55085933	55086433
chr14	55208178	55208678
chr14	57070928	57071428
chr14	57160452	57160952
chr14	57723532	57724032
chr14	60907031	60907531
chr14	61171432	61171932
chr14	63183760	63184260
chr14	63281789	63282289
chr14	63500214	63500714
chr14	64349839	64350339
chr14	64368151	64368651
chr14	65122157	65122657
chr14	65297599	65298099
chr14	66834360	66834860
chr14	70156434	70156934
chr14	70635642	70636142
chr14	71056534	71057034
chr14	72847285	72847785
chr14	72886696	72887196
chr14	73014208	73014708
chr14	74597035	74597535
chr14	74611298	74611798
chr14	74833109	74833609
chr14	75045200	75045700
chr14	75182364	75182864
chr14	75367263	75367763
chr14	75728106	75728606
chr14	76276535	76277035
chr14	76494924	76495424
chr14	76742085	76742585
chr14	76918236	76918736
chr14	77263653	77264153
chr14	80119592	80120092
chr14	80253965	80254465
chr14	89385532	89386032
chr14	91230726	91231226
chr14	98626435	98626935
chr14	99039258	99039758
chr14	99058917	99059417
chr14	99260925	99261425
chr14	99264487	99264987
chr14	99275191	99275691
chr14	99324500	99325000
chr14	99331365	99331865
chr14	99340015	99340515
chr14	99352970	99353470
chr14	99355484	99355984
chr14	99481400	99481900
chr14	99510057	99510557
chr14	99520895	99521395
chr14	99786293	99786793
chr14	101805035	101805535
chr14	101891989	101892489
chr14	101984335	101984835
chr14	102575098	102575598
chr14	102576143	102576643
chr14	103093552	103094052
chr14	103682571	103683071
chr14	103962132	103962632
chr14	104483002	104483502
chr14	105256337	105256837
chr14	105427362	105427862
chr14	105455744	105456244
chr14	105502289	105502789
chr14	105518687	105519187
chr14	105522232	105522732
chr14	105575926	105576426
chr14	105585528	105586028
chr14	105601633	105602133
chr14	105605024	105605524
chr14	105611456	105611956
chr14	105628590	105629090
chr14	105701412	105701912
chr14	105802503	105803003
chr14	105818782	105819282
chr14	105824030	105824530
chr14	105851317	105851817
chr14	105858898	105859398
chr14	105860900	105861400
chr14	105862032	105862532
chr14	105894785	105895285
chr14	105897115	105897615
chr14	105897655	105898155
chr14	105898766	105899266
chr14	105900744	105901244
chr14	105987510	105988010
chr14	106009034	106009534
chr14	108195441	108195941
chr14	108202475	108202975
chr14	110413334	110413834
chr14	111261337	111261837
chr14	111270059	111270559
chr14	111429471	111429971
chr14	111675722	111676222
chr14	113994727	113995227
chr14	114038928	114039428
chr14	114093942	114094442
chr14	115040618	115041118
chr14	115042002	115042502
chr14	115049154	115049654
chr14	115091959	115092459
chr14	115206412	115206912
chr14	116897895	116898395
chr14	117837703	117838203
chr14	118104537	118105037
chr14	118213360	118213860
chr14	118374790	118375290
chr14	118748970	118749470
chr14	119896021	119896521
chr14	120299712	120300212
chr14	120441612	120442112
chr14	120571216	120571716
chr14	122571803	122572303
chr14	123662394	123662894
chr14	124264655	124265155
chr15	3691507	3692007
chr15	4894931	4895431
chr15	6259874	6260374
chr15	6444112	6444612
chr15	7006886	7007386
chr15	7252195	7252695
chr15	7553645	7554145
chr15	7931615	7932115
chr15	9469280	9469780
chr15	10116873	10117373
chr15	11587377	11587877
chr15	13216662	13217162
chr15	25316250	25316750
chr15	25449605	25450105
chr15	25577586	25578086
chr15	25802216	25802716
chr15	27418536	27419036
chr15	27697144	27697644
chr15	27744853	27745353
chr15	27910112	27910612
chr15	32607293	32607793
chr15	35613095	35613595
chr15	38572620	38573120
chr15	38694177	38694677
chr15	39731877	39732377
chr15	40955096	40955596
chr15	41276729	41277229
chr15	44468532	44469032
chr15	50328260	50328760
chr15	53540767	53541267
chr15	57864391	57864891
chr15	59759576	59760076
chr15	59797150	59797650
chr15	62012672	62013172
chr15	62092771	62093271
chr15	62158757	62159257
chr15	63616488	63616988
chr15	64590042	64590542
chr15	66373929	66374429
chr15	66560809	66561309
chr15	66951832	66952332
chr15	68165957	68166457
chr15	68758263	68758763
chr15	69233911	69234411
chr15	71853212	71853712
chr15	73706346	73706846
chr15	74530987	74531487
chr15	74788598	74789098
chr15	75346650	75347150
chr15	75877687	75878187
chr15	77239540	77240040
chr15	77878458	77878958
chr15	78267793	78268293
chr15	79056606	79057106
chr15	79484063	79484563
chr15	80024201	80024701
chr15	80061120	80061620
chr15	80688596	80689096
chr15	83638505	83639005
chr15	85347335	85347835
chr15	85424121	85424621
chr15	86738103	86738603
chr15	90992191	90992691
chr15	93529736	93530236
chr15	94000408	94000908
chr15	94067724	94068224
chr15	94581876	94582376
chr15	95109876	95110376
chr15	95914746	95915246
chr15	97593679	97594179
chr15	97755321	97755821
chr15	101987152	101987652
chr15	101989474	101989974
chr15	102045617	102046117
chr16	4435838	4436338
chr16	4477726	4478226
chr16	9230103	9230603
chr16	12888254	12888754
chr16	13313138	13313638
chr16	13505004	13505504
chr16	16207895	16208395
chr16	16683946	16684446
chr16	21327926	21328426
chr16	21617896	21618396
chr16	21737533	21738033
chr16	24313805	24314305
chr16	25087599	25088099
chr16	26082855	26083355
chr16	26444786	26445286
chr16	26447596	26448096
chr16	29662982	29663482
chr16	30483254	30483754
chr16	30502363	30502863
chr16	30590564	30591064
chr16	30926008	30926508
chr16	32688729	32689229
chr16	33338375	33338875
chr16	36205590	36206090
chr16	38898842	38899342
chr16	42305778	42306278
chr16	46094472	46094972
chr16	48422456	48422956
chr16	48608243	48608743
chr16	49583342	49583842
chr16	49954370	49954870
chr16	51582194	51582694
chr16	52405116	52405616
chr16	53038156	53038656
chr16	55733635	55734135
chr16	58603726	58604226
chr16	61101193	61101693
chr16	69306963	69307463
chr16	72656621	72657121
chr16	76444528	76445028
chr16	85756037	85756537
chr16	86138168	86138668
chr16	91729204	91729704
chr16	92234603	92235103
chr16	92731810	92732310
chr16	93263877	93264377
chr16	93546327	93546827
chr16	94228782	94229282
chr16	95448675	95449175
chr16	95682251	95682751
chr16	95855139	95855639
chr16	96382472	96382972
chr16	96622489	96622989
chr16	96946528	96947028
chr16	97606710	97607210
chr16	97716585	97717085
chr17	4769196	4769696
chr17	5954241	5954741
chr17	5965070	5965570
chr17	7173533	7174033
chr17	7182981	7183481
chr17	7683019	7683519
chr17	8239439	8239939
chr17	8552652	8553152
chr17	12596109	12596609
chr17	12865419	12865919
chr17	15510613	15511113
chr17	16067859	16068359
chr17	22745654	22746154
chr17	23584740	23585240
chr17	25301462	25301962
chr17	25405657	25406157
chr17	26400393	26400893
chr17	26608844	26609344
chr17	26664705	26665205
chr17	27229585	27230085
chr17	29880207	29880707
chr17	30328546	30329046
chr17	30427917	30428417
chr17	31009904	31010404
chr17	31024061	31024561
chr17	31253038	31253538
chr17	31548208	31548708
chr17	31588626	31589126
chr17	34340577	34341077
chr17	35021831	35022331
chr17	35175737	35176237
chr17	43219645	43220145
chr17	45606961	45607461
chr17	46004153	46004653
chr17	46038592	46039092
chr17	47699568	47700068
chr17	48132690	48133190
chr17	48392701	48393201
chr17	50068324	50068824
chr17	50587759	50588259
chr17	50669905	50670405
chr17	50783603	50784103
chr17	51262567	51263067
chr17	54596028	54596528
chr17	56005631	56006131
chr17	58599763	58600263
chr17	62048943	62049443
chr17	63533002	63533502
chr17	63533613	63534113
chr17	67142268	67142768
chr17	68588680	68589180
chr17	70869569	70870069
chr17	71089149	71089649
chr17	72164037	72164537
chr17	73031619	73032119
chr17	78289261	78289761
chr17	78306350	78306850
chr17	78430970	78431470
chr17	80845334	80845834
chr17	84332868	84333368
chr17	86343971	86344471
chr17	86741131	86741631
chr17	89050938	89051438
chr17	90624828	90625328
chr17	91385809	91386309
chr18	3761586	3762086
chr18	3839713	3840213
chr18	4644399	4644899
chr18	5396003	5396503
chr18	5466144	5466644
chr18	6603470	6603970
chr18	9508829	9509329
chr18	12610997	12611497
chr18	14072319	14072819
chr18	14948211	14948711
chr18	15215881	15216381
chr18	17231499	17231999
chr18	20664967	20665467
chr18	25778191	25778691
chr18	25999008	25999508
chr18	27343771	27344271
chr18	33346806	33347306
chr18	33491668	33492168
chr18	33657196	33657696
chr18	34349656	34350156
chr18	35515555	35516055
chr18	36549942	36550442
chr18	37817018	37817518
chr18	39181375	39181875
chr18	39362090	39362590
chr18	39430500	39431000
chr18	41047655	41048155
chr18	41429144	41429644
chr18	42080765	42081265
chr18	42711972	42712472
chr18	43947223	43947723
chr18	44132211	44132711
chr18	44776277	44776777
chr18	47318443	47318943
chr18	47709446	47709946
chr18	53161229	53161729
chr18	55058698	55059198
chr18	56124236	56124736
chr18	57357788	57358288
chr18	60891442	60891942
chr18	61497600	61498100
chr18	61952644	61953144
chr18	62691131	62691631
chr18	65220561	65221061
chr18	65587011	65587511
chr18	66818866	66819366
chr18	69224897	69225397
chr18	69676134	69676634
chr18	69992271	69992771
chr18	70542255	70542755
chr18	73533225	73533725
chr18	74373218	74373718
chr18	75279919	75280419
chr18	75360776	75361276
chr18	77411088	77411588
chr18	78053611	78054111
chr18	79035207	79035707
chr18	82373402	82373902
chr18	83078281	83078781
chr18	83469808	83470308
chr18	83895160	83895660
chr19	3419169	3419669
chr19	5345181	5345681
chr19	9940854	9941354
chr19	10043527	10044027
chr19	10323440	10323940
chr19	10685625	10686125
chr19	15379199	15379699
chr19	15495531	15496031
chr19	16272866	16273366
chr19	16371459	16371959
chr19	16491605	16492105
chr19	16521860	16522360
chr19	18738743	18739243
chr19	18890161	18890661
chr19	20808350	20808850
chr19	25338790	25339290
chr19	26876868	26877368
chr19	27228167	27228667
chr19	27297908	27298408
chr19	27508562	27509062
chr19	28881616	28882116
chr19	29358727	29359227
chr19	29375732	29376232
chr19	29379737	29380237
chr19	29450627	29451127
chr19	29466963	29467463
chr19	30125091	30125591
chr19	31781013	31781513
chr19	32070948	32071448
chr19	32079608	32080108
chr19	32904518	32905018
chr19	33946838	33947338
chr19	34655225	34655725
chr19	36119763	36120263
chr19	36207945	36208445
chr19	36364690	36365190
chr19	37676454	37676954
chr19	37898933	37899433
chr19	39187393	39187893
chr19	41275604	41276104
chr19	42321819	42322319
chr19	42906296	42906796
chr19	43904296	43904796
chr19	44844145	44844645
chr19	44934941	44935441
chr19	45159509	45160009
chr19	46459267	46459767
chr19	47149846	47150346
chr19	53408295	53408795
chr19	53451413	53451913
chr19	53486680	53487180
chr19	55714632	55715132
chr19	56614113	56614613
chr19	58518548	58519048
chr19	58917100	58917600
chr19	60073315	60073815
chr2	4477252	4477752
chr2	4480183	4480683
chr2	11358693	11359193
chr2	11398837	11399337
chr2	17694162	17694662
chr2	18950188	18950688
chr2	19280966	19281466
chr2	20669261	20669761
chr2	20879200	20879700
chr2	21029506	21030006
chr2	22038829	22039329
chr2	22044927	22045427
chr2	23075868	23076368
chr2	24176960	24177460
chr2	24440030	24440530
chr2	24441781	24442281
chr2	24527629	24528129
chr2	25986515	25987015
chr2	26827597	26828097
chr2	27048707	27049207
chr2	27572022	27572522
chr2	28675958	28676458
chr2	29835409	29835909
chr2	30860465	30860965
chr2	31706573	31707073
chr2	32685752	32686252
chr2	35264143	35264643
chr2	35976928	35977428
chr2	36023212	36023712
chr2	36502140	36502640
chr2	36670680	36671180
chr2	38790926	38791426
chr2	40975454	40975954
chr2	43679562	43680062
chr2	44524177	44524677
chr2	45921296	45921796
chr2	54567672	54568172
chr2	58604769	58605269
chr2	60427608	60428108
chr2	62141756	62142256
chr2	62396729	62397229
chr2	62465687	62466187
chr2	62928412	62928912
chr2	65227103	65227603
chr2	68983313	68983813
chr2	69551599	69552099
chr2	70415469	70415969
chr2	71699692	71700192
chr2	72360499	72360999
chr2	73012639	73013139
chr2	78530462	78530962
chr2	79890964	79891464
chr2	85538490	85538990
chr2	91312560	91313060
chr2	92053108	92053608
chr2	92658321	92658821
chr2	103186830	103187330
chr2	103662045	103662545
chr2	103670138	103670638
chr2	106394730	106395230
chr2	109943058	109943558
chr2	110186375	110186875
chr2	112815103	112815603
chr2	113406362	113406862
chr2	113409353	113409853
chr2	113871465	113871965
chr2	115723421	115723921
chr2	115757663	115758163
chr2	116942392	116942892
chr2	117877788	117878288
chr2	120142356	120142856
chr2	120214742	120215242
chr2	121228033	121228533
chr2	125667069	125667569
chr2	127237835	127238335
chr2	127317092	127317592
chr2	127875855	127876355
chr2	128815572	128816072
chr2	129881854	129882354
chr2	130011986	130012486
chr2	130481720	130482220
chr2	130496765	130497265
chr2	132881191	132881691
chr2	135224913	135225413
chr2	135454043	135454543
chr2	135571532	135572032
chr2	136107445	136107945
chr2	136149962	136150462
chr2	139723329	139723829
chr2	140748737	140749237
chr2	141578143	141578643
chr2	143679489	143679989
chr2	147916628	147917128
chr2	148026367	148026867
chr2	148290920	148291420
chr2	148439560	148440060
chr2	148597726	148598226
chr2	149887561	149888061
chr2	149939484	149939984
chr2	153625635	153626135
chr2	153970122	153970622
chr2	155369577	155370077
chr2	155801803	155802303
chr2	158591254	158591754
chr2	161593771	161594271
chr2	161603616	161604116
chr2	162076127	162076627
chr2	166410731	166411231
chr2	167605377	167605877
chr2	167821198	167821698
chr2	168693807	168694307
chr2	169326234	169326734
chr2	169333620	169334120
chr2	169773540	169774040
chr2	172411259	172411759
chr2	173333846	173334346
chr2	174660250	174660750
chr2	174753025	174753525
chr2	179067271	179067771
chr2	180276671	180277171
chr2	180979782	180980282
chr2	181033310	181033810
chr2	181423804	181424304
chr3	4895770	4896270
chr3	5854002	5854502
chr3	9145645	9146145
chr3	9767030	9767530
chr3	10043512	10044012
chr3	15242275	15242775
chr3	21268368	21268868
chr3	21899320	21899820
chr3	22034176	22034676
chr3	27162008	27162508
chr3	27406486	27406986
chr3	27470789	27471289
chr3	27777727	27778227
chr3	27835248	27835748
chr3	28613611	28614111
chr3	35066805	35067305
chr3	35630497	35630997
chr3	36470486	36470986
chr3	37146259	37146759
chr3	37709697	37710197
chr3	38736888	38737388
chr3	38790702	38791202
chr3	41318707	41319207
chr3	41386859	41387359
chr3	45426728	45427228
chr3	47662501	47663001
chr3	51388801	51389301
chr3	51823458	51823958
chr3	51943595	51944095
chr3	52140156	52140656
chr3	52188040	52188540
chr3	54086373	54086873
chr3	54818902	54819402
chr3	55461538	55462038
chr3	55600288	55600788
chr3	56962520	56963020
chr3	61395322	61395822
chr3	64187050	64187550
chr3	65135235	65135735
chr3	65315829	65316329
chr3	65564003	65564503
chr3	65984168	65984668
chr3	67832754	67833254
chr3	68306792	68307292
chr3	72858682	72859182
chr3	75320858	75321358
chr3	79487893	79488393
chr3	79852055	79852555
chr3	80053756	80054256
chr3	80301031	80301531
chr3	83980327	83980827
chr3	84429220	84429720
chr3	85001228	85001728
chr3	88231303	88231803
chr3	88646239	88646739
chr3	89336492	89336992
chr3	89722009	89722509
chr3	89826294	89826794
chr3	90162853	90163353
chr3	90376148	90376648
chr3	90601471	90601971
chr3	90629206	90629706
chr3	90975416	90975916
chr3	90988678	90989178
chr3	92304357	92304857
chr3	92485828	92486328
chr3	93026755	93027255
chr3	93144462	93144962
chr3	96592584	96593084
chr3	97215411	97215911
chr3	100679097	100679597
chr3	101789487	101789987
chr3	101901394	101901894
chr3	102659241	102659741
chr3	102744102	102744602
chr3	104360245	104360745
chr3	107061369	107061869
chr3	107514287	107514787
chr3	107828530	107829030
chr3	108588363	108588863
chr3	108739069	108739569
chr3	115552543	115553043
chr3	117461460	117461960
chr3	117862847	117863347
chr3	120583290	120583790
chr3	120914061	120914561
chr3	121618174	121618674
chr3	122130650	122131150
chr3	123450109	123450609
chr3	125704397	125704897
chr3	126921891	126922391
chr3	127063594	127064094
chr3	129181784	129182284
chr3	129182966	129183466
chr3	130365705	130366205
chr3	132871141	132871641
chr3	133524499	133524999
chr3	135315952	135316452
chr3	135546312	135546812
chr3	137779997	137780497
chr3	138053869	138054369
chr3	138676141	138676641
chr3	141849006	141849506
chr3	144060297	144060797
chr3	144070147	144070647
chr3	144412640	144413140
chr3	144886904	144887404
chr3	144916433	144916933
chr3	144932848	144933348
chr3	144971505	144972005
chr3	145618326	145618826
chr3	146224715	146225215
chr3	146249728	146250228
chr3	147863271	147863771
chr3	149219940	149220440
chr3	151351681	151352181
chr3	151445931	151446431
chr3	151856288	151856788
chr3	152813846	152814346
chr3	154968016	154968516
chr3	155322270	155322770
chr4	3697574	3698074
chr4	4022725	4023225
chr4	4118072	4118572
chr4	5792889	5793389
chr4	6870403	6870903
chr4	7391528	7392028
chr4	8839432	8839932
chr4	8874469	8874969
chr4	9067848	9068348
chr4	9246429	9246929
chr4	9644620	9645120
chr4	10388004	10388504
chr4	10789174	10789674
chr4	11989774	11990274
chr4	20089791	20090291
chr4	21934194	21934694
chr4	22133523	22134023
chr4	32176470	32176970
chr4	32489089	32489589
chr4	32519079	32519579
chr4	33300831	33301331
chr4	34226384	34226884
chr4	35145966	35146466
chr4	37261246	37261746
chr4	40813779	40814279
chr4	41069565	41070065
chr4	43411525	43412025
chr4	44961384	44961884
chr4	45212236	45212736
chr4	45413648	45414148
chr4	45600684	45601184
chr4	47310700	47311200
chr4	48288932	48289432
chr4	50665982	50666482
chr4	53409472	53409972
chr4	54356009	54356509
chr4	54802758	54803258
chr4	54811124	54811624
chr4	55578949	55579449
chr4	55950431	55950931
chr4	57639776	57640276
chr4	58720555	58721055
chr4	59315074	59315574
chr4	61989831	61990331
chr4	62440858	62441358
chr4	62559868	62560368
chr4	64065228	64065728
chr4	64891877	64892377
chr4	65242578	65243078
chr4	65558780	65559280
chr4	70553782	70554282
chr4	73047690	73048190
chr4	75300567	75301067
chr4	75423321	75423821
chr4	80949600	80950100
chr4	82848702	82849202
chr4	83519043	83519543
chr4	85208442	85208942
chr4	87809274	87809774
chr4	87820900	87821400
chr4	88950591	88951091
chr4	90379293	90379793
chr4	95025878	95026378
chr4	95047351	95047851
chr4	95048180	95048680
chr4	95319092	95319592
chr4	99614301	99614801
chr4	100704457	100704957
chr4	101331096	101331596
chr4	105117838	105118338
chr4	105934894	105935394
chr4	107318117	107318617
chr4	108448058	108448558
chr4	110223737	110224237
chr4	111483388	111483888
chr4	114357380	114357880
chr4	119071697	119072197
chr4	120516393	120516893
chr4	122845437	122845937
chr4	123106845	123107345
chr4	124795462	124795962
chr4	125144734	125145234
chr4	128079736	128080236
chr4	130160577	130161077
chr4	132785297	132785797
chr4	132964303	132964803
chr4	133481452	133481952
chr4	134776942	134777442
chr4	135023162	135023662
chr4	137077309	137077809
chr4	137120573	137121073
chr4	137121589	137122089
chr4	138015834	138016334
chr4	138213848	138214348
chr4	139422376	139422876
chr4	139538312	139538812
chr4	142097670	142098170
chr4	142728388	142728888
chr4	142729111	142729611
chr4	142788266	142788766
chr4	150781195	150781695
chr4	153217716	153218216
chr4	154231073	154231573
chr5	4788477	4788977
chr5	5180693	5181193
chr5	5260893	5261393
chr5	5648785	5649285
chr5	8051413	8051913
chr5	9557605	9558105
chr5	12872822	12873322
chr5	17571528	17572028
chr5	18083671	18084171
chr5	19497146	19497646
chr5	23022614	23023114
chr5	24392564	24393064
chr5	26404092	26404592
chr5	27813140	27813640
chr5	27997751	27998251
chr5	29064392	29064892
chr5	29711587	29712087
chr5	30614070	30614570
chr5	31576777	31577277
chr5	31961401	31961901
chr5	32035698	32036198
chr5	32058748	32059248
chr5	32191942	32192442
chr5	32314598	32315098
chr5	32521044	32521544
chr5	33535375	33535875
chr5	33959292	33959792
chr5	35681490	35681990
chr5	36339303	36339803
chr5	36714718	36715218
chr5	37692808	37693308
chr5	38129349	38129849
chr5	38698123	38698623
chr5	39103367	39103867
chr5	41572463	41572963
chr5	41904522	41905022
chr5	43072102	43072602
chr5	43692415	43692915
chr5	48667731	48668231
chr5	52908374	52908874
chr5	52911536	52912036
chr5	53018454	53018954
chr5	53370243	53370743
chr5	53700522	53701022
chr5	54207362	54207862
chr5	57700875	57701375
chr5	63284427	63284927
chr5	64112104	64112604
chr5	64279611	64280111
chr5	72464774	72465274
chr5	73735273	73735773
chr5	74725549	74726049
chr5	75500713	75501213
chr5	75544831	75545331
chr5	75640300	75640800
chr5	75676689	75677189
chr5	75826232	75826732
chr5	77217876	77218376
chr5	80424070	80424570
chr5	88983108	88983608
chr5	90378863	90379363
chr5	90875997	90876497
chr5	91116014	91116514
chr5	91118593	91119093
chr5	92112518	92113018
chr5	92745752	92746252
chr5	92932984	92933484
chr5	93103515	93104015
chr5	96244184	96244684
chr5	96322757	96323257
chr5	97218574	97219074
chr5	99284371	99284871
chr5	100329010	100329510
chr5	100716756	100717256
chr5	101902527	101903027
chr5	102245861	102246361
chr5	105500295	105500795
chr5	107198027	107198527
chr5	107802550	107803050
chr5	109598806	109599306
chr5	110326210	110326710
chr5	112665700	112666200
chr5	112822333	112822833
chr5	116518831	116519331
chr5	116960871	116961371
chr5	117158411	117158911
chr5	117727088	117727588
chr5	118010798	118011298
chr5	118501642	118502142
chr5	120751071	120751571
chr5	121484756	121485256
chr5	123980645	123981145
chr5	125351020	125351520
chr5	125426235	125426735
chr5	128756299	128756799
chr5	129242256	129242756
chr5	130186648	130187148
chr5	130188135	130188635
chr5	131449211	131449711
chr5	135522379	135522879
chr5	142016995	142017495
chr5	142667878	142668378
chr5	143520049	143520549
chr5	144898469	144898969
chr5	145065027	145065527
chr5	149512553	149513053
chr5	149956862	149957362
chr5	150894168	150894668
chr5	151170185	151170685
chr5	151315667	151316167
chr6	4677419	4677919
chr6	4708912	4709412
chr6	4798136	4798636
chr6	8687969	8688469
chr6	12463600	12464100
chr6	13860149	13860649
chr6	16919995	16920495
chr6	18270919	18271419
chr6	18349411	18349911
chr6	22339693	22340193
chr6	25033069	25033569
chr6	26346327	26346827
chr6	28099254	28099754
chr6	31897104	31897604
chr6	31948070	31948570
chr6	34554625	34555125
chr6	34753373	34753873
chr6	34887133	34887633
chr6	40015542	40016042
chr6	42489976	42490476
chr6	46254140	46254640
chr6	47239300	47239800
chr6	47328244	47328744
chr6	47480950	47481450
chr6	48578587	48579087
chr6	48839131	48839631
chr6	50390185	50390685
chr6	51379024	51379524
chr6	52822602	52823102
chr6	54021359	54021859
chr6	61233519	61234019
chr6	64774005	64774505
chr6	66200304	66200804
chr6	67111414	67111914
chr6	67931370	67931870
chr6	75946961	75947461
chr6	76754784	76755284
chr6	80589820	80590320
chr6	81385595	81386095
chr6	82045886	82046386
chr6	82053745	82054245
chr6	82085206	82085706
chr6	82613169	82613669
chr6	84059734	84060234
chr6	84566111	84566611
chr6	84892912	84893412
chr6	86130638	86131138
chr6	87069117	87069617
chr6	87350771	87351271
chr6	87372939	87373439
chr6	87618044	87618544
chr6	88666395	88666895
chr6	89582894	89583394
chr6	90904064	90904564
chr6	92919439	92919939
chr6	93254563	93255063
chr6	93802281	93802781
chr6	95109950	95110450
chr6	99240649	99241149
chr6	99466310	99466810
chr6	99481046	99481546
chr6	100368657	100369157
chr6	107051688	107052188
chr6	107356029	107356529
chr6	108692714	108693214
chr6	113884146	113884646
chr6	114284232	114284732
chr6	114404138	114404638
chr6	116649190	116649690
chr6	117180230	117180730
chr6	117232865	117233365
chr6	117606830	117607330
chr6	117617059	117617559
chr6	120556163	120556663
chr6	122869837	122870337
chr6	123710730	123711230
chr6	126240243	126240743
chr6	127250063	127250563
chr6	127286423	127286923
chr6	127293807	127294307
chr6	127336631	127337131
chr6	127364647	127365147
chr6	127991409	127991909
chr6	129043449	129043949
chr6	134262825	134263325
chr6	134804932	134805432
chr6	135272091	135272591
chr6	135398624	135399124
chr6	137783783	137784283
chr6	139275513	139276013
chr6	140197252	140197752
chr6	141693528	141694028
chr6	144041905	144042405
chr6	144710781	144711281
chr6	145977800	145978300
chr6	146403127	146403627
chr6	147145160	147145660
chr6	149355752	149356252
chr7	3451195	3451695
chr7	4948200	4948700
chr7	16819040	16819540
chr7	17709765	17710265
chr7	17754943	17755443
chr7	17778136	17778636
chr7	19302527	19303027
chr7	24387226	24387726
chr7	24394352	24394852
chr7	24820058	24820558
chr7	25783683	25784183
chr7	28051865	28052365
chr7	28054937	28055437
chr7	28340334	28340834
chr7	28644553	28645053
chr7	29346114	29346614
chr7	30463550	30464050
chr7	34088619	34089119
chr7	34164944	34165444
chr7	37553705	37554205
chr7	37825733	37826233
chr7	40478195	40478695
chr7	41674284	41674784
chr7	43788240	43788740
chr7	45677559	45678059
chr7	46936964	46937464
chr7	49164820	49165320
chr7	49243596	49244096
chr7	50135457	50135957
chr7	56419346	56419846
chr7	58225767	58226267
chr7	62542146	62542646
chr7	64277023	64277523
chr7	65482080	65482580
chr7	66597872	66598372
chr7	67330741	67331241
chr7	67854045	67854545
chr7	68180754	68181254
chr7	68467575	68468075
chr7	68909633	68910133
chr7	70780942	70781442
chr7	72096777	72097277
chr7	72687184	72687684
chr7	73222525	73223025
chr7	73233734	73234234
chr7	73659474	73659974
chr7	73792555	73793055
chr7	78913529	78914029
chr7	79316249	79316749
chr7	83037059	83037559
chr7	83307001	83307501
chr7	84348039	84348539
chr7	89560889	89561389
chr7	89837778	89838278
chr7	90284748	90285248
chr7	96204762	96205262
chr7	97438924	97439424
chr7	97763325	97763825
chr7	98558585	98559085
chr7	99215530	99216030
chr7	99604197	99604697
chr7	101892076	101892576
chr7	109852828	109853328
chr7	110493950	110494450
chr7	110933327	110933827
chr7	111529181	111529681
chr7	111657697	111658197
chr7	112593577	112594077
chr7	113063426	113063926
chr7	113688061	113688561
chr7	116991387	116991887
chr7	116992110	116992610
chr7	117097503	117098003
chr7	117286669	117287169
chr7	117833236	117833736
chr7	120180471	120180971
chr7	121552573	121553073
chr7	121907226	121907726
chr7	122139579	122140079
chr7	123244717	123245217
chr7	123489877	123490377
chr7	124063848	124064348
chr7	126630821	126631321
chr7	127455558	127456058
chr7	128024869	128025369
chr7	130787480	130787980
chr7	131548487	131548987
chr7	132123213	132123713
chr7	132250324	132250824
chr7	132267736	132268236
chr7	132348445	132348945
chr7	132403776	132404276
chr7	132927646	132928146
chr7	133202394	133202894
chr7	133847179	133847679
chr7	135103494	135103994
chr7	136813864	136814364
chr7	138807035	138807535
chr7	140415850	140416350
chr7	141329290	141329790
chr7	142482154	142482654
chr7	144684318	144684818
chr8	3365572	3366072
chr8	3586426	3586926
chr8	4934514	4935014
chr8	5031257	5031757
chr8	8516428	8516928
chr8	8562205	8562705
chr8	8609020	8609520
chr8	8723632	8724132
chr8	8852616	8853116
chr8	9517988	9518488
chr8	9679183	9679683
chr8	10651087	10651587
chr8	10683125	10683625
chr8	10828099	10828599
chr8	10921566	10922066
chr8	11183848	11184348
chr8	11308584	11309084
chr8	11309109	11309609
chr8	11317154	11317654
chr8	11360580	11361080
chr8	11691223	11691723
chr8	15439346	15439846
chr8	15872748	15873248
chr8	22030931	22031431
chr8	23163022	23163522
chr8	23245960	23246460
chr8	25454958	25455458
chr8	26289058	26289558
chr8	26840964	26841464
chr8	27030924	27031424
chr8	28827583	28828083
chr8	32209697	32210197
chr8	34951337	34951837
chr8	34975199	34975699
chr8	35546581	35547081
chr8	35591634	35592134
chr8	36464301	36464801
chr8	36727347	36727847
chr8	37465610	37466110
chr8	37497449	37497949
chr8	40998608	40999108
chr8	45597939	45598439
chr8	45606919	45607419
chr8	45903643	45904143
chr8	47726809	47727309
chr8	54548297	54548797
chr8	55639543	55640043
chr8	56218787	56219287
chr8	57589123	57589623
chr8	58508998	58509498
chr8	60728250	60728750
chr8	61866852	61867352
chr8	68644824	68645324
chr8	68646430	68646930
chr8	70703538	70704038
chr8	70878215	70878715
chr8	71312667	71313167
chr8	73289670	73290170
chr8	74778216	74778716
chr8	74804771	74805271
chr8	74870253	74870753
chr8	75318471	75318971
chr8	76912654	76913154
chr8	78001807	78002307
chr8	78956499	78956999
chr8	81893373	81893873
chr8	83159672	83160172
chr8	86208876	86209376
chr8	86775461	86775961
chr8	88922816	88923316
chr8	88953051	88953551
chr8	90224089	90224589
chr8	91529634	91530134
chr8	91545535	91546035
chr8	94052727	94053227
chr8	106057159	106057659
chr8	108606730	108607230
chr8	111924847	111925347
chr8	114013046	114013546
chr8	116004381	116004881
chr8	116096412	116096912
chr8	117094019	117094519
chr8	117645424	117645924
chr8	118348063	118348563
chr8	118523845	118524345
chr8	118830268	118830768
chr8	119670449	119670949
chr8	122281643	122282143
chr8	123156190	123156690
chr8	124157568	124158068
chr8	126195320	126195820
chr8	126215040	126215540
chr8	126636343	126636843
chr8	126847739	126848239
chr8	126919206	126919706
chr8	127448947	127449447
chr8	128219521	128220021
chr8	128450695	128451195
chr9	6058398	6058898
chr9	8325187	8325687
chr9	11765875	11766375
chr9	14071751	14072251
chr9	14597343	14597843
chr9	15562327	15562827
chr9	15664814	15665314
chr9	18672588	18673088
chr9	20837161	20837661
chr9	22010002	22010502
chr9	23999742	24000242
chr9	24012055	24012555
chr9	24859705	24860205
chr9	25447175	25447675
chr9	25454985	25455485
chr9	29717085	29717585
chr9	30794695	30795195
chr9	31856386	31856886
chr9	32714523	32715023
chr9	32749724	32750224
chr9	38842744	38843244
chr9	40141075	40141575
chr9	41545693	41546193
chr9	42042586	42043086
chr9	42174563	42175063
chr9	46889874	46890374
chr9	47589852	47590352
chr9	48159054	48159554
chr9	48407135	48407635
chr9	48696631	48697131
chr9	50127098	50127598
chr9	51253470	51253970
chr9	54844724	54845224
chr9	55289719	55290219
chr9	56547368	56547868
chr9	56873009	56873509
chr9	56907162	56907662
chr9	57166047	57166547
chr9	57972853	57973353
chr9	58023593	58024093
chr9	60692564	60693064
chr9	60837335	60837835
chr9	61222587	61223087
chr9	61265241	61265741
chr9	61663894	61664394
chr9	61808458	61808958
chr9	63075149	63075649
chr9	64335831	64336331
chr9	66339506	66340006
chr9	67104361	67104861
chr9	68536426	68536926
chr9	69442348	69442848
chr9	70888953	70889453
chr9	70889941	70890441
chr9	70942560	70943060
chr9	70981659	70982159
chr9	72846049	72846549
chr9	74324061	74324561
chr9	74324585	74325085
chr9	74444882	74445382
chr9	78551726	78552226
chr9	78623417	78623917
chr9	84354351	84354851
chr9	85011280	85011780
chr9	85466593	85467093
chr9	87856487	87856987
chr9	88332317	88332817
chr9	92805473	92805973
chr9	94103846	94104346
chr9	96782093	96782593
chr9	102528059	102528559
chr9	102996059	102996559
chr9	103129830	103130330
chr9	103252365	103252865
chr9	103522921	103523421
chr9	109125071	109125571
chr9	109197679	109198179
chr9	109703808	109704308
chr9	111027957	111028457
chr9	111486622	111487122
chr9	111724930	111725430
chr9	113088636	113089136
chr9	113192696	113193196
chr9	113459268	113459768
chr9	114810853	114811353
chr9	115321041	115321541
chr9	115666537	115667037
chr9	116259486	116259986
chr9	116267372	116267872
chr9	119011891	119012391
chr9	120705575	120706075
chr9	121393707	121394207
chr9	121539433	121539933
chr9	122688803	122689303
chrX	7239747	7240247
chrX	12346928	12347428
chrX	17404203	17404703
chrX	20934594	20935094
chrX	36109437	36109937
chrX	38730426	38730926
chrX	50011009	50011509
chrX	50011648	50012148
chrX	51698905	51699405
chrX	52759215	52759715
chrX	56677808	56678308
chrX	57828814	57829314
chrX	60221342	60221842
chrX	60911790	60912290
chrX	62284945	62285445
chrX	69704327	69704827
chrX	70932106	70932606
chrX	72328730	72329230
chrX	73659022	73659522
chrX	73669412	73669912
chrX	95324187	95324687
chrX	96121720	96122220
chrX	98317367	98317867
chrX	100556499	100556999
chrX	101155809	101156309
chrX	133647760	133648260
chrX	133953469	133953969
chrX	134348181	134348681
chrX	138723702	138724202
chrX	147253612	147254112
chrX	152704113	152704613
chrX	154752871	154753371
chrX	157639949	157640449
chrX	159093562	159094062
chrX	159758051	159758551
chrX	160513285	160513785
chrX	162009763	162010263
chrX	162052475	162052975
chrX	162712630	162713130
