# Supplementary material for: Single-cell analysis of bidirectional reprogramming between early embryonic states identify mechanisms of differential lineage plasticities in mice
Source: Dev Cell. Author manuscript; Available in PMC 2025 Apr 15. (PMC11998022; doi:10.1016/j.devcel.2024.11.022)
Supplement: 6 — Table S5. Peak loci identified as ‘late open’, ‘gradual open’, ‘late close’, and ‘transient open’ from scATAC-seq data fo XEN-to-iPS reprogramming, Related to Figure 6. [file NIHMS2043813-supplement-6.xlsx]

## Sheet: transient
chromosome	start	end
chr1	7126005	7126290
chr1	73681782	73682125
chr1	191190038	191190376
chr11	4805998	4806702
chr11	96286893	96287215
chr11	120840978	120841083
chr12	31333163	31333475
chr14	9852162	9852316
chr14	9852505	9852670
chr14	75064511	75064865
chr16	4405395	4405747
chr16	48213915	48214049
chr16	69254290	69254607
chr18	65059005	65059234
chr19	14666477	14666919
chr19	16899858	16900163
chr19	51741988	51742471
chr19	57274799	57274959
chr2	72408618	72408736
chr2	165470228	165470386
chr3	31017609	31017965
chr3	104288144	104288395
chr3	142189792	142189900
chr4	148428817	148428953
chr6	6873897	6874750
chr6	30356153	30356433
chr6	84601569	84601846
chr6	87150466	87150754
chr6	134075748	134075799
chr7	126388262	126388489
chrX	36195754	36196065
chrX	50930213	50930582

## Sheet: gradualOpen
chromosome	start	end
chr1	119299956	119300166
chr10	56114939	56115959
chr10	76961577	76962315
chr12	33129341	33129767
chr12	72649539	72650201
chr12	81816621	81817405
chr12	84876482	84877061
chr12	86836390	86836953
chr12	110504754	110505278
chr13	44705205	44705968
chr13	66711016	66711401
chr14	34359798	34360230
chr14	37097907	37098518
chr14	46391719	46392113
chr14	59370350	59370889
chr15	12962245	12962556
chr15	55264737	55264975
chr15	55267777	55268377
chr15	101092906	101093321
chr16	13739055	13739434
chr16	20791856	20792227
chr16	23097989	23098347
chr16	32130241	32130567
chr16	44475107	44475637
chr16	48474974	48475649
chr16	59643816	59644110
chr18	82777405	82777957
chr19	4058832	4059633
chr19	23075824	23076184
chr19	43505337	43505892
chr19	53460162	53461302
chr2	109677188	109678307
chr2	115723408	115723861
chr2	168970061	168970502
chr3	10361762	10362328
chr3	30647577	30648046
chr4	21678211	21679805
chr6	83697976	83698277
chr6	86950827	86951285
chr6	93629595	93630183
chr6	113600569	113600944
chr6	122608498	122608802
chr7	19691925	19692255
chr7	27311166	27311469
chr7	65454192	65454672
chr7	71960635	71961234
chr7	82785248	82785742
chr7	141148537	141148987
chr8	57732784	57733217
chr8	105374474	105374930
chr9	9269152	9270148
chrX	101698041	101698607

## Sheet: lateOpen
chromosome	start	end
chr1	5260988	5261753
chr1	6457866	6458374
chr1	7271598	7272160
chr1	7671373	7672129
chr1	8581679	8582605
chr1	8940616	8941131
chr1	11277802	11278478
chr1	11330140	11330842
chr1	13071238	13071573
chr1	13084715	13085431
chr1	13094591	13095125
chr1	16130003	16130702
chr1	17932038	17932644
chr1	18268662	18269146
chr1	20867428	20868364
chr1	21256001	21257151
chr1	34140164	34140439
chr1	36770907	36771346
chr1	36982608	36982908
chr1	37212453	37212753
chr1	38058474	38058808
chr1	45357692	45358501
chr1	54484575	54485318
chr1	55198602	55199168
chr1	63199956	63200644
chr1	63210103	63210395
chr1	63247000	63247963
chr1	65109811	65110298
chr1	69867812	69868047
chr1	71646024	71646342
chr1	74111056	74111872
chr1	74824666	74825316
chr1	77446990	77447383
chr1	77451551	77451870
chr1	86021715	86021926
chr1	86310749	86311339
chr1	86467278	86467712
chr1	87226344	87226969
chr1	89870590	89871095
chr1	101756459	101757515
chr1	114849392	114850066
chr1	119048901	119049252
chr1	119398298	119399054
chr1	120759438	120759693
chr1	128392324	128392784
chr1	132850821	132851254
chr1	133667568	133668033
chr1	134534686	134535885
chr1	137051116	137052329
chr1	137738039	137738750
chr1	139494564	139495059
chr1	143555260	143556002
chr1	150496743	150497333
chr1	156668608	156669224
chr1	161159923	161160622
chr1	166126812	166127083
chr1	171137600	171138020
chr1	171476914	171477436
chr1	180570847	180571514
chr1	181845276	181845597
chr1	181923454	181923723
chr1	185104962	185105573
chr1	192764422	192764871
chr1	193538320	193539074
chr1	194938602	194939221
chr10	3172412	3173527
chr10	4375192	4375643
chr10	10996875	10997146
chr10	11801654	11802136
chr10	12941160	12941679
chr10	15263087	15263704
chr10	19913679	19914189
chr10	21101858	21102439
chr10	23813043	23813583
chr10	24558240	24558691
chr10	24826154	24826535
chr10	26958439	26958904
chr10	39224411	39224839
chr10	39736258	39736491
chr10	44409084	44409660
chr10	45092153	45092610
chr10	47631289	47631860
chr10	49416831	49417663
chr10	52273989	52274480
chr10	57491762	57492442
chr10	59974187	59974617
chr10	60186008	60186540
chr10	63182384	63182777
chr10	66917735	66918254
chr10	67049644	67049942
chr10	67100045	67100648
chr10	77178755	77179333
chr10	77196244	77196399
chr10	77197429	77197725
chr10	77201855	77202161
chr10	78481742	78482432
chr10	82809392	82809760
chr10	84554323	84554979
chr10	85539307	85540201
chr10	86434845	86435447
chr10	95175361	95176072
chr10	95455963	95456556
chr10	95461173	95461589
chr10	99469055	99469375
chr10	109521748	109522115
chr10	110854560	110855024
chr10	111574227	111574484
chr10	120171163	120172028
chr10	120522661	120523445
chr10	121403902	121404311
chr10	128473704	128474668
chr10	130419724	130420373
chr11	4690293	4690778
chr11	6410252	6410571
chr11	6894729	6895638
chr11	8604991	8605586
chr11	8754341	8755078
chr11	11904706	11905475
chr11	18122456	18122940
chr11	19847759	19848246
chr11	20138358	20138827
chr11	20140296	20140619
chr11	22461126	22461679
chr11	22607708	22608031
chr11	22620769	22621340
chr11	29597191	29597567
chr11	29824410	29825326
chr11	32633650	32633760
chr11	32835021	32835455
chr11	33527365	33527678
chr11	33764337	33764398
chr11	34112892	34113353
chr11	34494762	34495108
chr11	38120990	38121819
chr11	43585303	43586056
chr11	46041714	46042199
chr11	49168828	49169729
chr11	50217938	50218071
chr11	52227540	52227827
chr11	55323788	55324284
chr11	58948285	58948979
chr11	60922976	60923305
chr11	61215918	61216349
chr11	61528999	61529699
chr11	62430462	62430878
chr11	62510844	62511330
chr11	62511490	62512120
chr11	62845716	62846102
chr11	63213956	63214355
chr11	63270949	63271488
chr11	66919844	66920367
chr11	66966436	66966951
chr11	69703922	69704529
chr11	75621011	75621831
chr11	76436773	76437446
chr11	76657492	76657970
chr11	77679921	77680392
chr11	77893699	77894283
chr11	78668717	78669033
chr11	79731436	79731821
chr11	85361539	85362002
chr11	88027310	88028457
chr11	88689813	88690741
chr11	88739456	88739952
chr11	94162876	94163683
chr11	101143546	101144070
chr11	102820513	102820826
chr11	103773855	103774316
chr11	105151187	105152023
chr11	105164574	105165500
chr11	105952663	105953165
chr11	105955739	105956084
chr11	107448968	107449525
chr11	112501810	112502169
chr11	112959578	112959996
chr11	114361030	114361492
chr11	114691689	114692987
chr11	120663608	120664033
chr12	3690897	3691399
chr12	4356923	4357414
chr12	4556894	4557381
chr12	4897933	4898756
chr12	4914969	4915261
chr12	5005670	5006116
chr12	12927164	12927669
chr12	12943166	12943738
chr12	14521777	14522077
chr12	17762255	17762597
chr12	17891675	17892221
chr12	18135380	18136335
chr12	19875145	19875905
chr12	24746999	24747183
chr12	32824681	32824909
chr12	33273222	33273501
chr12	33427229	33427668
chr12	39888250	39888803
chr12	40507965	40508274
chr12	40654332	40654703
chr12	40836757	40837347
chr12	41727256	41727612
chr12	41729685	41730214
chr12	43920206	43920978
chr12	54102516	54102872
chr12	54160100	54160712
chr12	56298456	56298795
chr12	59507460	59508000
chr12	62706962	62708061
chr12	65593427	65594008
chr12	69210163	69210929
chr12	72734081	72734442
chr12	72854460	72854695
chr12	73545506	73546708
chr12	73554242	73554473
chr12	76085961	76086609
chr12	76214806	76215409
chr12	76216583	76217084
chr12	76840129	76840394
chr12	76895665	76896119
chr12	80116581	80117082
chr12	80518369	80519843
chr12	80721176	80721980
chr12	83624257	83624736
chr12	86466189	86466531
chr12	86470832	86471582
chr12	86478721	86479265
chr12	86498695	86499128
chr12	86501604	86502205
chr12	86504083	86504687
chr12	86687566	86688421
chr12	86801756	86802631
chr12	86816198	86817175
chr12	86836390	86836953
chr12	87205769	87206199
chr12	91607628	91608039
chr12	99299839	99300309
chr12	100995812	100996813
chr12	101109731	101110449
chr12	102504827	102505605
chr12	102706823	102707414
chr12	104426948	104427209
chr12	105076367	105077026
chr12	105336163	105336997
chr12	105720084	105720537
chr12	106446766	106447502
chr12	110355902	110356174
chr12	110836876	110837680
chr12	111512571	111513041
chr12	112145944	112146585
chr12	117261039	117261504
chr13	6642470	6642848
chr13	15822029	15822897
chr13	18575544	18576299
chr13	33920848	33921367
chr13	34109150	34110178
chr13	35738218	35738514
chr13	35852698	35853587
chr13	38108912	38109477
chr13	40649104	40650031
chr13	41145135	41145891
chr13	51203472	51203823
chr13	52562178	52562635
chr13	52582621	52583557
chr13	53184126	53184501
chr13	54215815	54216401
chr13	55247006	55247948
chr13	56142758	56143635
chr13	56221077	56221732
chr13	58911980	58912822
chr13	59656368	59657323
chr13	66441052	66441534
chr13	67798606	67799414
chr13	84284874	84285742
chr13	94706553	94707040
chr13	94858188	94858521
chr13	96884512	96884920
chr13	97432488	97433031
chr13	97482438	97482791
chr14	8218791	8219068
chr14	15438156	15439141
chr14	20216573	20217677
chr14	21536548	21536849
chr14	21850177	21850363
chr14	27347306	27347921
chr14	27674052	27674398
chr14	37097907	37098518
chr14	47856308	47856905
chr14	48654565	48655509
chr14	49447660	49448310
chr14	53576713	53577337
chr14	55085329	55086406
chr14	56402498	56402829
chr14	57732528	57733131
chr14	57847991	57848579
chr14	63500083	63500807
chr14	66921300	66921700
chr14	67760642	67761081
chr14	69989469	69989752
chr14	76387931	76388420
chr14	76494815	76495473
chr14	77250528	77251118
chr14	78288855	78289446
chr14	78307521	78308243
chr14	86395655	86396431
chr14	91478184	91478864
chr14	94796596	94797504
chr14	95660849	95661604
chr14	99786250	99786729
chr14	100301021	100301208
chr14	104789350	104789671
chr14	105501799	105502957
chr14	122341675	122342327
chr14	122416011	122416903
chr14	123626338	123627224
chr14	123671071	123671710
chr15	5134884	5135487
chr15	9452618	9453177
chr15	10687297	10687780
chr15	12032564	12032868
chr15	16130844	16131336
chr15	21366006	21367004
chr15	25724571	25724852
chr15	25753939	25754916
chr15	25769634	25770248
chr15	25789339	25789688
chr15	28070866	28071361
chr15	30693776	30694566
chr15	34567952	34568769
chr15	36140116	36140590
chr15	37011186	37011739
chr15	37580327	37580594
chr15	38351698	38352052
chr15	38373776	38374232
chr15	39780492	39781540
chr15	41352052	41352538
chr15	50963399	50964013
chr15	52039987	52040753
chr15	57824309	57824688
chr15	58478337	58478477
chr15	58478529	58478983
chr15	59294159	59294943
chr15	59983645	59984177
chr15	60839613	60840257
chr15	62046338	62046516
chr15	73246591	73246878
chr15	74518933	74519825
chr15	75890102	75890630
chr15	77863012	77863482
chr15	79906919	79907189
chr15	87623858	87624812
chr15	88708145	88708572
chr15	88708797	88709462
chr15	89547817	89548636
chr15	95527987	95528932
chr15	97059568	97059891
chr15	97368528	97369495
chr15	97383576	97384125
chr15	97593647	97594468
chr15	99872490	99873123
chr15	100473896	100474458
chr15	102250637	102250844
chr15	102746362	102747482
chr16	8776595	8776908
chr16	8778629	8779114
chr16	9083583	9084089
chr16	9132790	9133218
chr16	10001673	10002132
chr16	12960706	12961330
chr16	13371781	13372233
chr16	13977125	13977394
chr16	13986635	13987747
chr16	14557160	14557558
chr16	16522673	16523227
chr16	16825459	16825795
chr16	18484549	18485388
chr16	18776258	18777175
chr16	19035460	19036079
chr16	20359760	20360285
chr16	20696048	20696205
chr16	20765297	20765689
chr16	20860687	20861126
chr16	21701703	21702605
chr16	21995368	21995674
chr16	22200125	22200778
chr16	22402633	22402967
chr16	22406121	22406327
chr16	22411640	22412030
chr16	22637226	22637745
chr16	23416267	23417325
chr16	24875605	24876096
chr16	25038540	25039046
chr16	25516794	25517763
chr16	26961909	26962402
chr16	28936225	28936730
chr16	30641383	30641774
chr16	30692113	30692336
chr16	30693768	30694493
chr16	30939771	30940345
chr16	32302697	32303453
chr16	32636906	32637495
chr16	32656120	32656577
chr16	33428311	33428827
chr16	35541010	35541892
chr16	35585157	35585617
chr16	38447348	38447639
chr16	38558320	38558590
chr16	40616505	40617082
chr16	42575236	42575998
chr16	43800158	43800709
chr16	44280798	44281146
chr16	44487258	44487625
chr16	45349532	45349866
chr16	45724027	45725047
chr16	46101640	46102044
chr16	46500767	46501187
chr16	48606287	48606921
chr16	48610903	48611175
chr16	56116218	56116514
chr16	57243142	57243691
chr16	57945141	57945757
chr16	59565686	59565934
chr16	59643816	59644110
chr16	73096169	73097226
chr16	73120540	73120921
chr16	78827825	78828163
chr16	82596513	82596834
chr16	83137238	83137771
chr16	83578934	83579466
chr16	84793283	84793734
chr16	84824864	84825439
chr16	87690916	87691656
chr16	90309753	90310177
chr16	91224853	91225665
chr16	93826128	93826749
chr16	94001211	94001837
chr16	95766970	95767656
chr16	97170188	97170914
chr17	16997134	16997620
chr17	27041145	27041565
chr17	36972819	36973990
chr17	43035961	43036387
chr17	46812146	46812833
chr17	46846491	46847034
chr17	56708548	56709084
chr17	56833437	56833729
chr17	66483838	66484306
chr17	70403603	70404118
chr17	70864751	70865713
chr17	70900662	70901020
chr17	76111654	76112153
chr17	83668004	83668592
chr17	84351296	84351653
chr17	87471613	87472022
chr18	13712247	13713027
chr18	23542415	23542781
chr18	30121390	30121983
chr18	31247991	31248382
chr18	31568726	31569133
chr18	38960879	38961211
chr18	40233487	40233947
chr18	46913910	46914904
chr18	64403669	64404100
chr18	64660482	64661474
chr18	65587286	65587498
chr18	65832868	65833486
chr18	65940954	65941585
chr18	66460909	66461544
chr18	67212352	67212846
chr18	67436175	67436445
chr18	75360682	75361213
chr18	80183307	80183670
chr18	80184485	80185157
chr18	80185933	80186251
chr18	83399344	83400287
chr19	4810324	4811976
chr19	5300607	5300998
chr19	5362207	5362428
chr19	5695845	5696504
chr19	6071020	6071093
chr19	6428593	6429205
chr19	6675407	6675979
chr19	7261393	7261902
chr19	7262816	7263006
chr19	7388533	7388846
chr19	10972582	10973083
chr19	11299000	11299876
chr19	12069570	12069988
chr19	14676886	14677277
chr19	14679833	14680101
chr19	15942804	15943268
chr19	17137689	17138497
chr19	19246784	19247269
chr19	21674844	21675039
chr19	21784385	21785503
chr19	23036771	23037113
chr19	23075246	23075487
chr19	23075824	23076184
chr19	23089734	23090067
chr19	24209621	24209817
chr19	24266979	24267180
chr19	25479053	25479572
chr19	25486647	25486906
chr19	28182477	28183130
chr19	28566423	28567015
chr19	29009116	29009295
chr19	32964000	32964326
chr19	32974723	32975031
chr19	33761215	33761539
chr19	34655271	34655700
chr19	37018345	37018786
chr19	37233685	37234279
chr19	38057012	38057260
chr19	40453780	40454845
chr19	40935289	40935804
chr19	41766776	41766925
chr19	42135880	42136383
chr19	42307086	42307437
chr19	42409900	42410234
chr19	43440140	43441571
chr19	43847871	43848257
chr19	44049263	44049582
chr19	44842708	44843066
chr19	45881926	45882441
chr19	45993908	45994323
chr19	46836148	46836467
chr19	46915769	46915993
chr19	47017847	47018257
chr19	53057865	53059065
chr19	55122560	55123436
chr19	56915159	56915434
chr19	59707072	59707570
chr19	61284703	61285397
chr2	13572220	13572539
chr2	13767544	13768419
chr2	16811409	16812209
chr2	17989046	17989558
chr2	20652916	20653473
chr2	20654750	20655468
chr2	20669100	20669715
chr2	21392667	21393257
chr2	29629333	29629788
chr2	29835250	29835944
chr2	30779008	30779610
chr2	30938548	30939074
chr2	36222031	36222846
chr2	37767111	37767619
chr2	40910744	40911263
chr2	47368371	47368651
chr2	69047853	69048366
chr2	71347534	71348027
chr2	71718974	71719393
chr2	73054095	73054627
chr2	75633263	75634667
chr2	77313775	77314361
chr2	87534657	87535249
chr2	103842366	103842682
chr2	106750883	106751325
chr2	109210382	109210975
chr2	112676527	112677067
chr2	115693628	115694222
chr2	115723408	115723861
chr2	116942333	116942736
chr2	118587548	118588085
chr2	119463778	119464306
chr2	121642707	121643382
chr2	125704852	125705283
chr2	128211094	128212257
chr2	128240550	128240791
chr2	128265503	128265775
chr2	129244582	129244992
chr2	129908791	129909407
chr2	134456125	134456499
chr2	135073125	135073323
chr2	135614712	135615123
chr2	140676711	140677342
chr2	143679243	143679939
chr2	146302304	146302636
chr2	150256985	150257608
chr2	150657238	150657805
chr2	152093326	152093790
chr2	152094945	152095565
chr2	154335560	154335920
chr2	154426151	154427009
chr2	156447410	156447808
chr2	157840514	157841372
chr2	160655891	160656586
chr2	163031405	163032191
chr2	163061626	163062477
chr2	163317336	163317661
chr2	165809705	165810327
chr2	169005655	169006121
chr2	170045922	170046214
chr2	171542685	171543305
chr2	171878976	171879833
chr2	172516202	172517044
chr2	172576918	172577702
chr2	172870976	172872011
chr2	173290929	173291289
chr2	180727546	180728058
chr3	5988785	5989428
chr3	6173737	6174152
chr3	7804910	7805470
chr3	8510090	8510632
chr3	9008239	9009056
chr3	9243977	9244542
chr3	11212350	11212884
chr3	18339155	18339550
chr3	18828525	18829405
chr3	21891958	21892464
chr3	27063390	27064244
chr3	28037999	28038412
chr3	28217070	28217368
chr3	28841954	28842582
chr3	31089443	31089652
chr3	32762745	32763371
chr3	34035765	34036104
chr3	34734874	34735256
chr3	35720651	35721174
chr3	51590303	51591101
chr3	53650124	53650650
chr3	64265020	64266056
chr3	64321665	64322501
chr3	75650490	75651031
chr3	75651687	75651998
chr3	83586013	83586486
chr3	83980202	83980793
chr3	88276637	88277039
chr3	88281520	88281970
chr3	88571637	88572373
chr3	88572829	88573226
chr3	88575450	88575921
chr3	89800094	89800435
chr3	89826202	89826823
chr3	95652905	95653224
chr3	96084408	96084771
chr3	98024279	98024750
chr3	118194758	118195134
chr3	129217213	129217515
chr3	129551701	129552454
chr3	133524434	133525233
chr3	133534155	133534439
chr3	135332751	135332987
chr3	137833007	137833475
chr3	142687945	142688851
chr3	144412530	144413339
chr3	152105299	152105655
chr3	152165182	152166303
chr3	153636516	153636867
chr3	154381444	154381962
chr3	154663955	154664401
chr3	157320887	157321462
chr4	6968671	6969134
chr4	18394979	18396278
chr4	19137636	19138181
chr4	22144641	22145326
chr4	23710743	23711117
chr4	24437287	24437721
chr4	26944426	26944964
chr4	43795274	43796169
chr4	43992859	43993363
chr4	53339014	53339474
chr4	54926432	54926837
chr4	55477323	55478280
chr4	57163415	57163691
chr4	57919758	57920917
chr4	59963613	59964264
chr4	66330568	66330966
chr4	68813843	68814415
chr4	75267157	75267427
chr4	75300575	75301062
chr4	82401498	82401864
chr4	83329318	83330079
chr4	83330280	83330759
chr4	84662281	84662911
chr4	85208535	85208875
chr4	87472681	87473546
chr4	95684587	95685310
chr4	101446342	101446778
chr4	107362691	107363091
chr4	108883899	108884073
chr4	117373445	117374217
chr4	118711707	118712020
chr4	120432704	120432979
chr4	121021943	121022462
chr4	125313197	125313630
chr4	127344826	127345609
chr4	128879004	128879596
chr4	129970138	129970526
chr4	136146628	136147193
chr4	139589720	139589866
chr4	140406130	140406937
chr4	140688127	140688589
chr4	141165749	141166230
chr4	142068955	142069846
chr4	142138259	142138918
chr4	142160004	142160362
chr4	145209820	145210035
chr4	145264459	145265080
chr4	149446018	149446641
chr4	149800158	149800453
chr4	152477098	152478223
chr4	153175738	153176115
chr4	154360549	154361149
chr5	3386432	3387374
chr5	3872293	3872683
chr5	5698737	5699291
chr5	12872635	12873414
chr5	13694826	13695136
chr5	19154320	19154942
chr5	21244594	21244966
chr5	21683814	21684181
chr5	23919914	23920319
chr5	25009640	25010645
chr5	26070382	26071106
chr5	28209647	28210240
chr5	33535398	33536110
chr5	35278724	35279669
chr5	35948257	35948958
chr5	38698024	38698731
chr5	53505743	53505953
chr5	55791596	55792487
chr5	63953295	63953857
chr5	72464512	72465352
chr5	73892307	73893175
chr5	76321280	76322048
chr5	81555829	81556425
chr5	87772155	87772931
chr5	91985852	91986103
chr5	91994576	91994927
chr5	92112254	92113110
chr5	92363183	92363594
chr5	100043985	100044619
chr5	108060262	108060801
chr5	109096276	109096859
chr5	110469154	110469968
chr5	113164745	113165333
chr5	113310492	113310952
chr5	113323970	113324650
chr5	114571282	114571834
chr5	115479580	115479892
chr5	117396370	117396973
chr5	119679779	119680496
chr5	122071832	122072375
chr5	122274665	122275363
chr5	122453128	122453511
chr5	126079275	126079707
chr5	127688511	127689282
chr5	129269832	129270538
chr5	134985506	134986302
chr5	135041918	135042692
chr5	137933721	137934427
chr5	144084215	144084756
chr5	149112564	149112968
chr6	3557002	3557777
chr6	4980085	4980517
chr6	5576622	5577272
chr6	5707939	5708336
chr6	6178351	6178661
chr6	7441695	7442606
chr6	8956703	8957267
chr6	12126378	12127016
chr6	16361874	16362455
chr6	17840293	17841031
chr6	18225008	18225474
chr6	18485048	18485535
chr6	20686457	20687669
chr6	27262520	27262958
chr6	30272270	30273304
chr6	34187383	34187813
chr6	34344122	34344737
chr6	34554769	34554974
chr6	35236191	35236611
chr6	37688810	37689133
chr6	37857324	37857883
chr6	39131539	39131829
chr6	39437688	39437847
chr6	42380588	42381111
chr6	47214731	47215149
chr6	47942558	47943583
chr6	48024386	48024917
chr6	48493221	48493804
chr6	48620111	48620439
chr6	49822066	49822860
chr6	50318603	50318959
chr6	51535534	51535919
chr6	52026495	52026612
chr6	54485042	54486416
chr6	54852697	54853080
chr6	54953123	54953810
chr6	55159326	55159792
chr6	55513695	55513880
chr6	56837086	56837590
chr6	58298302	58298842
chr6	58906668	58907264
chr6	59304116	59304814
chr6	61431007	61431997
chr6	63568741	63569153
chr6	65270601	65271093
chr6	67146053	67146287
chr6	67219945	67220432
chr6	67237773	67238317
chr6	67787135	67787850
chr6	68852424	68853383
chr6	72753781	72754140
chr6	72794828	72795645
chr6	76639417	76640011
chr6	77050610	77051045
chr6	82174647	82175342
chr6	82302157	82302575
chr6	82613030	82613672
chr6	82703627	82704206
chr6	83890243	83890873
chr6	85044508	85045005
chr6	85104912	85105481
chr6	88482895	88483439
chr6	89285174	89285818
chr6	90475309	90475781
chr6	91700941	91701726
chr6	92246314	92246689
chr6	94647532	94647979
chr6	94750512	94750897
chr6	97101672	97102676
chr6	99378842	99379452
chr6	99864996	99865232
chr6	100378822	100379011
chr6	100498405	100499217
chr6	101978902	101979556
chr6	102833033	102833512
chr6	112203211	112203677
chr6	113501647	113502112
chr6	115760209	115760436
chr6	119324689	119325168
chr6	120187469	120187837
chr6	122342083	122342710
chr6	122365815	122366637
chr6	122469059	122469597
chr6	122471445	122471793
chr6	122532982	122533515
chr6	122607763	122608284
chr6	122608498	122608802
chr6	122609561	122610069
chr6	122624357	122624885
chr6	122762580	122762833
chr6	122766190	122766721
chr6	124938598	124938843
chr6	124939879	124940044
chr6	124954010	124954719
chr6	125285686	125286242
chr6	127130312	127130908
chr6	127336448	127337254
chr6	127700968	127701482
chr6	128465667	128466523
chr6	128490260	128490644
chr6	128817589	128817962
chr6	129075159	129075500
chr6	131382016	131382559
chr6	133313630	133314264
chr6	133986953	133987476
chr6	134960666	134961001
chr6	134961320	134961767
chr6	135041868	135042317
chr6	135193776	135194132
chr6	137252209	137252875
chr6	137669330	137670178
chr6	142888375	142888599
chr6	143141018	143141206
chr6	143141855	143142547
chr6	143156755	143157050
chr6	144273164	144273909
chr6	144361073	144361959
chr6	145062772	145063097
chr6	145094266	145094748
chr6	145275850	145276785
chr6	148955584	148956384
chr6	148957166	148957403
chr7	5008134	5008537
chr7	5030502	5031899
chr7	6189240	6189940
chr7	6258287	6259217
chr7	7005354	7005825
chr7	12803050	12803881
chr7	13006108	13006253
chr7	13043204	13044309
chr7	16712354	16713086
chr7	16869395	16869804
chr7	19781763	19782051
chr7	19815231	19815732
chr7	28418126	28418687
chr7	28990797	28991215
chr7	29214963	29215234
chr7	29944224	29944650
chr7	30143448	30143830
chr7	30598863	30599040
chr7	39494627	39495053
chr7	42497314	42497799
chr7	42679600	42680425
chr7	43345960	43346894
chr7	44604167	44604906
chr7	46280702	46281253
chr7	46748581	46748845
chr7	49347965	49348292
chr7	49448643	49448957
chr7	54645239	54645836
chr7	65051944	65052288
chr7	71456403	71456797
chr7	78918417	78919086
chr7	79654224	79655197
chr7	80188752	80189140
chr7	90017264	90017513
chr7	96204691	96205311
chr7	96655145	96655675
chr7	100699844	100700467
chr7	107339367	107339967
chr7	108195984	108196659
chr7	109944354	109944794
chr7	114478866	114479218
chr7	114562527	114563155
chr7	114740518	114740875
chr7	118943192	118943526
chr7	120860947	120861336
chr7	126216808	126217296
chr7	128080029	128080404
chr7	133441352	133442023
chr7	135479275	135479948
chr7	137569898	137570495
chr7	138396961	138398709
chr7	139937245	139937307
chr7	139945534	139945829
chr7	142081944	142082435
chr7	144860998	144861441
chr8	3394648	3395609
chr8	3546390	3546813
chr8	3597726	3598630
chr8	10664027	10664394
chr8	12438894	12439419
chr8	12455237	12455661
chr8	12912046	12912434
chr8	13139885	13140073
chr8	14038353	14038794
chr8	18950262	18951189
chr8	22426803	22427192
chr8	22900895	22901388
chr8	23561841	23562378
chr8	26255100	26255383
chr8	32044372	32045056
chr8	33443347	33444000
chr8	33764404	33764937
chr8	36539209	36539640
chr8	36547822	36548433
chr8	40939043	40939462
chr8	43305767	43305970
chr8	43603046	43603900
chr8	44920406	44920766
chr8	47221889	47222230
chr8	48751825	48752324
chr8	54076116	54077984
chr8	54616571	54617399
chr8	57403674	57404082
chr8	57409998	57410805
chr8	71385153	71385788
chr8	72333386	72334656
chr8	83159624	83160120
chr8	83853238	83853954
chr8	84559010	84559607
chr8	85021585	85021987
chr8	85472722	85473654
chr8	85481690	85482204
chr8	87472361	87473145
chr8	89271495	89272019
chr8	90904301	90904626
chr8	94912979	94913621
chr8	98515085	98515704
chr8	99415299	99416736
chr8	100360130	100360821
chr8	105268260	105269023
chr8	106451240	106452038
chr8	106515821	106516382
chr8	107047988	107048955
chr8	107519883	107520208
chr8	108722575	108723279
chr8	110523050	110523322
chr8	116670625	116670886
chr8	116673521	116674867
chr8	119515434	119516345
chr8	123453893	123454339
chr8	126344826	126345603
chr8	126860628	126861047
chr9	3439129	3440123
chr9	8770029	8770280
chr9	10540755	10541215
chr9	14173612	14174517
chr9	14934810	14935218
chr9	20978960	20979447
chr9	22732642	22733216
chr9	32095498	32095902
chr9	38407264	38407978
chr9	43737869	43738323
chr9	50124282	50124660
chr9	56534551	56535662
chr9	58273808	58274544
chr9	58454820	58455217
chr9	63837029	63837214
chr9	73079808	73080111
chr9	74997618	74998432
chr9	75231687	75232495
chr9	75610575	75611581
chr9	88064127	88064895
chr9	92930531	92930944
chr9	95405888	95407763
chr9	97114116	97114798
chr9	101041427	101042599
chr9	107156478	107156884
chr9	107279698	107280609
chr9	107630607	107630883
chr9	108296313	108297002
chr9	110206035	110206372
chr9	110857780	110858161
chr9	110946481	110948325
chr9	110965067	110965342
chr9	115169406	115170057
chr9	118406066	118406490
chr9	121989445	121989953
chr9	123554477	123555086
chrX	7764881	7765229
chrX	8219572	8220157
chrX	23953893	23954880
chrX	42431860	42432619
chrX	48071798	48072678
chrX	52745464	52745852
chrX	58014026	58014514
chrX	73039674	73040024
chrX	84443011	84443613
chrX	99556799	99557424
chrX	101481612	101482266
chrX	103311745	103312530
chrX	105794933	105795281
chrX	135925904	135926338
chrX	136789324	136789955
chrX	139317441	139317853
chrX	147536956	147537454
chrX	151041141	151041576
chrX	152209166	152209658
chrX	157817373	157817899
chrX	159568785	159569287
chrX	165003110	165003456
chrX	167067842	167068321

## Sheet: lateClose
chromosome	start	end
chr1	36130382	36130660
chr1	64761775	64761926
chr1	77536036	77536332
chr1	106477698	106477936
chr1	185071579	185071628
chr10	20966184	20966374
chr10	59576082	59576213
chr10	71183354	71183600
chr10	77942980	77943141
chr10	83375906	83376247
chr10	115898608	115898949
chr11	32002598	32003035
chr11	74597738	74597816
chr11	120840978	120841083
chr12	28598247	28598576
chr12	29954054	29954631
chr12	31333163	31333475
chr12	77022586	77022745
chr13	48916014	48916313
chr13	49789090	49789279
chr14	9852162	9852316
chr14	9852505	9852670
chr14	61710853	61711184
chr14	118930924	118931052
chr14	121355865	121356036
chr15	10663907	10664375
chr16	15119924	15120048
chr16	42641955	42642242
chr16	58603874	58604171
chr16	69254290	69254607
chr17	10475684	10475808
chr17	28281033	28281307
chr17	32333617	32334173
chr17	44151279	44151345
chr17	44261936	44262076
chr17	49951579	49951755
chr17	65629223	65629379
chr17	91556795	91557035
chr18	25083389	25083578
chr19	10222628	10222962
chr19	42158158	42158474
chr19	42158679	42159194
chr19	47320378	47320570
chr2	11914902	11915055
chr2	170193981	170194102
chr3	22145659	22145805
chr3	129596088	129596147
chr3	142189792	142189900
chr3	153791155	153791404
chr4	30899325	30899462
chr5	32725463	32725673
chr5	136337209	136337411
chr6	19963610	19963893
chr6	57752444	57752498
chr6	90999285	90999797
chr7	126388262	126388489
chr8	41907504	41907609
chr9	14907435	14907546
chr9	90036235	90036647
chr9	115689913	115690160
