# Supplementary material for: Single-cell analysis of bidirectional reprogramming between early embryonic states identify mechanisms of differential lineage plasticities in mice
Source: Dev Cell. Author manuscript; Available in PMC 2025 Apr 15. (PMC11998022; doi:10.1016/j.devcel.2024.11.022)
Supplement: 7 — Table S6. List of oligonucleotides and cell plating numbers for reprogramming, Related to STAR Methods. [file NIHMS2043813-supplement-7.xlsx]

## Sheet: Oligonucleotides
	PCR Primers for Genotyping
	Allele	Name	Sequence
	Col1A1TetO-OKSmCh	ColFRT_wt_F	GCACAGCATTGCGGACATGC
	Col1A1TetO-OKSmCh	ColFRT_mut_F	GCAGAAGCGCGGCCGTCTGG
	Col1A1TetO-OKSmCh	ColFRT_R	CCCTCCATGTGTGACCAAGG
	R26M2rtTA	R26_int_F	AAAGTCGCTCTGAGTTGTTAT
	R26M2rtTA	rtTA	GCGAAGAGTTTGTCCTCAACC
	R26M2rtTA	R26_int_R	GGAGCGGGAGAAATGGATATG
	Oct4-GFP	Oct4-EGFP_F	CAAGGCAAGGGAGGTAGACA
	Oct4-GFP	Oct4-EGFP_wt_R	TGCCAGACAATGGCTATGAG
	Oct4-GFP	Oct4-EGFP_mut_R	CCAAAAGACGGCAATATGGT
	RT-PCR primers
		Target	Sequence
		Gata6_F	TGAGGTGGTCGCTTGTGTAG
		Gata6_R	ATGGCGTAGAAATGCTGAGG
		Gata4_F	GAGCTGGCCTGCGATGTCTGAGTG
		Gata4_R	AAACGGAAGCCCAAGAACCTGAAT
		Pdgfra_F	CCTCAGCGAGATAGTGGAGAAC
		Pdgfra_R	ACCGATGTACGCATTATCAGAGT
		Nanog_F	AGTTATGGAGCGGAGCAGCAT
		Nanog_R	AGGCCTGGACCGCTCAGT
		Esrrb_F	CAAGAGAACCATTCAAGGCAACA
		Esrrb_R	CATCCCCACTTTGAGGCATTT
		Fgf4_F	TACCCCGGTATGTTCATGGC
		Fgf4_R	TTACCTTCATGGTAGGCGACA
		Zfp42_F	CCCTCGACAGACTGACCCTAA
		Zfp42_R	TCGGGGCTAATCTCACTTTCAT
		Dppa3_F	TGGAAATTAGAACGTACATACTCCAA
		Dppa3_R	GATGCACAACGATCCAGATTT
		Utf1_F	TGTCCCGGTGACTACGTCT
		Utf1_R	CCCAGAAGTAGCTCCGTCTCT
		Actb_F	GCCCCAGAGCAAGAGAGGTATCC
		Actb_R	ACGCACGATTTCCCTCTCAGC
		Gapdh_F	AATGGATACGGCTACAGC
		Gapdh_R	GTGCAGCGAACTTTATTG

## Sheet: Cell plating numbers
Format	Culture days	XEN Number	ES Number
6-well	1	---	200-250K/well
6-well	2	150-200K/well	150-200K/well
6-well	3	---	100-150K/well
6-well	4	100-120K/well	40-50K/well
6-well	5	---	8-10K/well
6-well	6	20-30K/well	---
6-well	8	5-8K/well	---
6-well	10	3-4K/well	---
6-well	12	1-1.5K/well	---
6-well	14	500-1K/well	---
6-well	16	500-1K/well	---
10 cm	7	50-75K	---
10 cm	14	5-10K	---
